# Supplementary material for: RNA-mediated symmetry breaking enables singular olfactory receptor choice
Source: Nature. 2023 Dec 20;625(7993):181–8. doi: 10.1038/s41586-023-06845-4 (PMC10765522; doi:10.1038/s41586-023-06845-4)
Supplement: Supplementary file 4 — Source Data Fig. 1 [file 41586_2023_6845_MOESM4_ESM.xlsx]

## Sheet: Fig1c_MarkerGenesOverPseudotime
	pseudotime	Ascl1_mean	Ascl1_se	Neurod1_mean	Neurod1_se	Tex15_mean	Tex15_se	Gap43_mean	Gap43_se	Carns1_mean	Carns1_se
1	0	1	0.0139117	0.0393294	0.0104042	0.0553747	0.017263	0.141181	0.0217397	0.0809824	0.0186771
2	1	0	0	0.726121	0.228065	0	0	0.207727	0.173287	0	0
3	2	0.498492	0.014508	1	0.0596615	0.0130021	0.0126339	0.0758865	0.0242818	0.0267784	0.014508
4	3	0	0	0.835217	0.111181	0.0985523	0.0859517	0.151075	0.0740495	0.0286041	0.0315067
5	4	0.176159	0.00734239	0.690554	0.050694	0.0818848	0.0314919	0.123418	0.0243142	0.0807992	0.0238213
6	5	0	0	0.401767	0.0427459	0.274307	0.0524987	0.139551	0.0269674	0.0736943	0.0232701
7	6	0	0	0.072338	0.0266518	0.869701	0.0763167	0.180573	0.0456845	0.0515228	0.0283069
8	7	0	0	0.0371645	0.0139537	1	0.0674458	0.212735	0.031788	0.110674	0.0283212
9	8	0.0855077	0.00505947	0.0152869	0.00945024	0.716262	0.0771699	0.206786	0.0287704	0.123676	0.0260266
10	9	0	0	0.0132817	0.0113631	0.651231	0.126623	0.284783	0.0534188	0.121266	0.0432827
11	10	0	0	0.00675155	0.00577623	0.652723	0.0888762	0.229677	0.0327381	0.145061	0.0328447
12	11	0	0	0.013732	0.0117483	0.158452	0.0767126	0.269974	0.0485606	0.25499	0.0606697
13	12	0	0	0.0759549	0.0362873	0.0201785	0.0343316	0.69671	0.0906478	0.168826	0.0708997
14	13	0	0	0.0248333	0.00831051	0.0223833	0.0110547	0.738437	0.0359372	0.199351	0.0241525
15	14	0	0	0.0184133	0.0157533	0.00925908	0.0157533	0.689124	0.091751	0.100115	0.0386624
16	15	0	0	0.0279374	0.00933686	0.0296891	0.0139386	0.909898	0.0388538	0.34583	0.0322222
17	16	0.109996	0.00459128	0.0342332	0.00957666	0.0225836	0.0131396	1	0.0410817	0.416071	0.0330867
18	17	0	0	0.0396091	0.0099867	0.0220357	0.0112878	0.988694	0.0369062	0.476287	0.0334863
19	18	0	0	0.0162037	0.00687903	0.0431231	0.0187501	0.911986	0.0388984	0.521319	0.0370389
20	19	0	0	0.0210986	0.00798755	0.0160943	0.0115671	0.698076	0.039855	0.676248	0.0408195
21	20	0	0	0.0238187	0.00863452	0.0142116	0.00793341	0.587562	0.033203	0.738821	0.0344074
22	21	0	0	0.0159905	0.00784598	0.0187618	0.011823	0.501499	0.0395317	0.803988	0.0451581
23	22	0.064014	0.00378769	0.0309907	0.00985471	0.027093	0.0138069	0.453723	0.0374011	0.857461	0.0413757
24	23	0	0	0.0157487	0.00445218	0.0266964	0.00874658	0.241535	0.0182654	0.930113	0.0256212
25	24	0.0822074	0.00343344	0.0447873	0.0102401	0.0208488	0.00997596	0.182913	0.0200252	0.884021	0.0333673
26	25	0.0894241	0.0052912	0.0123692	0.00745405	0.0217694	0.0136723	0.145885	0.025452	0.985643	0.0493134
27	26	0	0	0.038723	0.00817962	0.0333343	0.0118752	0.131927	0.0148136	0.891485	0.0313743
28	27	0.0314907	0.0018633	0.0348467	0.00730097	0.0220893	0.00853607	0.102579	0.012501	0.865208	0.0276056
29	28	0	0	0	0	0	0	0.083091	0.0297063	1	0.0819592

## Sheet: Fig1d_1f_1g_1h_1i_1j_Pseudotime
	pseudotime	Cumulative_GI_Accessibility_avg	Cumulative_GI_Accessibility_se	Cumulative_ORPromoter_Accessibility_avg	Cumulative_ORPromoter_Accessibility_se	Max_ORtranscript_SCT_avg	Max_ORtranscript_SCT_se	Active_GI_Accessibility_avg	Active_GI_Accessibility_se	Cumulative_mOSNcCRE_Accessibility_avg	Cumulative_mOSNcCRE_Accessibility_se	Cumulative_Lhx2Ebf_Accessibility_avg	Cumulative_Lhx2Ebf_Accessibility_se
1	0	4.50595e-05	1.72887e-05	1.6139e-05	6.64571e-06	0.586086	0.0540874	0.10509	0.0333974	0.0004427	7.05623e-05	0.013866	0.00115409
2	1	6.42603e-05	2.98998e-05	1.14975e-05	6.20839e-06	0.545883	0.0686234	0.145503	0.0557151	0.000459922	7.6001e-05	0.0150563	0.00105527
3	2	0.000100054	2.98927e-05	1.97388e-05	1.17401e-05	0.647696	0.126538	0.449275	0.126797	0.000788903	0.000181959	0.0257166	0.00254947
4	3	0.000190654	3.34634e-05	5.73621e-05	1.56371e-05	0.574598	0.0555034	0.528348	0.0647966	0.00115257	8.56844e-05	0.0378235	0.0011855
5	4	0.000690399	0.000106381	0.000284941	7.44287e-05	0.645538	0.0897195	0.92602	0.0771875	0.00176649	0.000195289	0.0513294	0.00193154
6	5	0.00132358	0.000110864	0.0005043	6.53698e-05	0.827785	0.0716791	1.09432	0.0395884	0.00203338	0.000128365	0.0627415	0.00156817
7	6	0.00129732	9.8862e-05	0.000247325	3.91453e-05	0.895115	0.0630555	1.13462	0.0431465	0.00230772	0.000151154	0.0615567	0.00158877
8	7	0.00118596	9.67247e-05	0.00011557	2.94251e-05	0.884949	0.0959109	1.07897	0.0312544	0.00184937	0.000128416	0.0539796	0.00136414
9	8	0.000738616	5.11858e-05	5.37115e-05	9.51262e-06	1.17022	0.072186	1.00897	0.0397509	0.00212102	8.56826e-05	0.0521175	0.00125684
10	9	0.000548727	4.36771e-05	7.68993e-05	1.62215e-05	1.18945	0.0767548	0.940124	0.0491065	0.00248089	0.0001014	0.0575928	0.00147503
11	10	0.000474947	4.71878e-05	4.58484e-05	1.18974e-05	1.17318	0.0886458	0.775709	0.0634287	0.00243556	0.000134985	0.0531496	0.00185499
12	11	0.000504948	4.05045e-05	2.92288e-05	7.33252e-06	1.60937	0.0784598	0.840128	0.0433262	0.00333373	0.000108407	0.0665037	0.00120577
13	12	0.000497815	4.53741e-05	2.92483e-05	1.00534e-05	1.51865	0.100788	0.939409	0.0585035	0.00340802	0.000119028	0.0663801	0.00120605
14	13	0.00052716	3.31339e-05	3.03142e-05	7.13201e-06	1.39598	0.0553274	0.806322	0.0339993	0.00345704	9.09117e-05	0.0650453	0.000563484
15	14	0.000530821	2.95104e-05	4.61997e-05	7.95279e-06	1.40355	0.0492904	0.845008	0.030605	0.00328067	7.05996e-05	0.0640065	0.000479994
16	15	0.000564639	3.35355e-05	5.6941e-05	8.34038e-06	1.26666	0.0491888	0.852216	0.0300384	0.00340669	7.76451e-05	0.0638896	0.000516618
17	16	0.000609584	3.08785e-05	7.25917e-05	1.0836e-05	1.23907	0.0477529	0.814441	0.029171	0.00340286	7.91323e-05	0.0634342	0.000485494
18	17	0.000592129	3.88506e-05	7.07593e-05	1.18149e-05	1.1427	0.0532583	0.853305	0.0337377	0.00354862	9.43003e-05	0.0641879	0.000763741
19	18	0.000504777	4.54726e-05	3.71799e-05	1.48153e-05	1.21629	0.0865081	0.841245	0.0514382	0.0036391	0.000115935	0.0656438	0.00111426
20	19	0.000442191	6.5283e-05	2.32207e-05	9.70092e-06	1.09179	0.10524	0.856296	0.0799381	0.00317045	0.000161748	0.0631028	0.00180972
21	20	0.000352991	3.1332e-05	3.24566e-05	9.66415e-06	1.49729	0.0665467	0.797909	0.0480014	0.00312645	8.79039e-05	0.0651335	0.00090511
22	21	0.000423084	2.99414e-05	3.69256e-05	7.68366e-06	1.36496	0.0758864	0.972708	0.040979	0.00301773	8.47917e-05	0.0664044	0.000779488

## Sheet: Fig1e_AccessibilityPerGIoverPse
	pseudotime	chr	beg	end	mean	Greek_Island
1	0	1	173190529	173190944	0	1-173190529-173190944
2	0	1	173212162	173212558	0	1-173212162-173212558
3	0	1	173265692	173266108	0	1-173265692-173266108
4	0	1	174035928	174036370	0	1-174035928-174036370
5	0	1	174342508	174342880	0	1-174342508-174342880
6	0	1	92545930	92546383	6.13275e-07	1-92545930-92546383
7	1	1	173190529	173190944	0	1-173190529-173190944
8	1	1	173212162	173212558	0	1-173212162-173212558
9	1	1	173265692	173266108	0	1-173265692-173266108
10	1	1	174035928	174036370	0	1-174035928-174036370
11	1	1	174342508	174342880	0	1-174342508-174342880
12	1	1	92545930	92546383	0	1-92545930-92546383
13	2	1	173190529	173190944	0	1-173190529-173190944
14	2	1	173212162	173212558	0	1-173212162-173212558
15	2	1	173265692	173266108	0	1-173265692-173266108
16	2	1	174035928	174036370	0	1-174035928-174036370
17	2	1	174342508	174342880	0	1-174342508-174342880
18	2	1	92545930	92546383	9.88367e-06	1-92545930-92546383
19	3	1	173190529	173190944	0	1-173190529-173190944
20	3	1	173212162	173212558	0	1-173212162-173212558
21	3	1	173265692	173266108	0	1-173265692-173266108
22	3	1	174035928	174036370	1.11623e-06	1-174035928-174036370
23	3	1	174342508	174342880	0	1-174342508-174342880
24	3	1	92545930	92546383	6.92004e-06	1-92545930-92546383
25	4	1	173190529	173190944	0	1-173190529-173190944
26	4	1	173212162	173212558	4.06769e-06	1-173212162-173212558
27	4	1	173265692	173266108	0	1-173265692-173266108
28	4	1	174035928	174036370	1.21892e-05	1-174035928-174036370
29	4	1	174342508	174342880	0	1-174342508-174342880
30	4	1	92545930	92546383	1.82581e-05	1-92545930-92546383
31	5	1	173190529	173190944	8.94154e-06	1-173190529-173190944
32	5	1	173212162	173212558	0	1-173212162-173212558
33	5	1	173265692	173266108	0	1-173265692-173266108
34	5	1	174035928	174036370	3.75576e-05	1-174035928-174036370
35	5	1	174342508	174342880	9.57061e-06	1-174342508-174342880
36	5	1	92545930	92546383	3.79246e-05	1-92545930-92546383
37	6	1	173190529	173190944	0	1-173190529-173190944
38	6	1	173212162	173212558	3.78907e-06	1-173212162-173212558
39	6	1	173265692	173266108	4.77865e-06	1-173265692-173266108
40	6	1	174035928	174036370	1.10074e-05	1-174035928-174036370
41	6	1	174342508	174342880	6.45636e-06	1-174342508-174342880
42	6	1	92545930	92546383	5.57064e-05	1-92545930-92546383
43	7	1	173190529	173190944	1.46062e-05	1-173190529-173190944
44	7	1	173212162	173212558	0	1-173212162-173212558
45	7	1	173265692	173266108	5.10935e-06	1-173265692-173266108
46	7	1	174035928	174036370	3.32046e-05	1-174035928-174036370
47	7	1	174342508	174342880	3.44716e-06	1-174342508-174342880
48	7	1	92545930	92546383	4.75844e-05	1-92545930-92546383
49	8	1	173190529	173190944	3.54273e-07	1-173190529-173190944
50	8	1	173212162	173212558	0	1-173212162-173212558
51	8	1	173265692	173266108	0	1-173265692-173266108
52	8	1	174035928	174036370	1.25387e-05	1-174035928-174036370
53	8	1	174342508	174342880	0	1-174342508-174342880
54	8	1	92545930	92546383	4.64891e-05	1-92545930-92546383
55	9	1	173190529	173190944	0	1-173190529-173190944
56	9	1	173212162	173212558	6.04749e-06	1-173212162-173212558
57	9	1	173265692	173266108	2.35249e-06	1-173265692-173266108
58	9	1	174035928	174036370	6.08483e-06	1-174035928-174036370
59	9	1	174342508	174342880	0	1-174342508-174342880
60	9	1	92545930	92546383	4.52755e-05	1-92545930-92546383
61	10	1	173190529	173190944	0	1-173190529-173190944
62	10	1	173212162	173212558	2.63119e-06	1-173212162-173212558
63	10	1	173265692	173266108	0	1-173265692-173266108
64	10	1	174035928	174036370	7.667e-06	1-174035928-174036370
65	10	1	174342508	174342880	1.41005e-06	1-174342508-174342880
66	10	1	92545930	92546383	4.21258e-05	1-92545930-92546383
67	11	1	173190529	173190944	0	1-173190529-173190944
68	11	1	173212162	173212558	0	1-173212162-173212558
69	11	1	173265692	173266108	0	1-173265692-173266108
70	11	1	174035928	174036370	3.84074e-06	1-174035928-174036370
71	11	1	174342508	174342880	2.33319e-06	1-174342508-174342880
72	11	1	92545930	92546383	4.70383e-05	1-92545930-92546383
73	12	1	173190529	173190944	0	1-173190529-173190944
74	12	1	173212162	173212558	0	1-173212162-173212558
75	12	1	173265692	173266108	3.47427e-06	1-173265692-173266108
76	12	1	174035928	174036370	4.29861e-06	1-174035928-174036370
77	12	1	174342508	174342880	0	1-174342508-174342880
78	12	1	92545930	92546383	2.67824e-05	1-92545930-92546383
79	13	1	173190529	173190944	0	1-173190529-173190944
80	13	1	173212162	173212558	0	1-173212162-173212558
81	13	1	173265692	173266108	1.76437e-06	1-173265692-173266108
82	13	1	174035928	174036370	3.34067e-06	1-174035928-174036370
83	13	1	174342508	174342880	0	1-174342508-174342880
84	13	1	92545930	92546383	3.7073e-05	1-92545930-92546383
85	14	1	173190529	173190944	0	1-173190529-173190944
86	14	1	173212162	173212558	6.9319e-07	1-173212162-173212558
87	14	1	173265692	173266108	1.14667e-06	1-173265692-173266108
88	14	1	174035928	174036370	9.64238e-06	1-174035928-174036370
89	14	1	174342508	174342880	0	1-174342508-174342880
90	14	1	92545930	92546383	2.78214e-05	1-92545930-92546383
91	15	1	173190529	173190944	0	1-173190529-173190944
92	15	1	173212162	173212558	1.20941e-06	1-173212162-173212558
93	15	1	173265692	173266108	7.62455e-07	1-173265692-173266108
94	15	1	174035928	174036370	6.08442e-06	1-174035928-174036370
95	15	1	174342508	174342880	3.07091e-06	1-174342508-174342880
96	15	1	92545930	92546383	3.25395e-05	1-92545930-92546383
97	16	1	173190529	173190944	0	1-173190529-173190944
98	16	1	173212162	173212558	4.28128e-07	1-173212162-173212558
99	16	1	173265692	173266108	1.70205e-06	1-173265692-173266108
100	16	1	174035928	174036370	1.75323e-05	1-174035928-174036370
101	16	1	174342508	174342880	2.33695e-06	1-174342508-174342880
102	16	1	92545930	92546383	3.63626e-05	1-92545930-92546383
103	17	1	173190529	173190944	1.98624e-06	1-173190529-173190944
104	17	1	173212162	173212558	0	1-173212162-173212558
105	17	1	173265692	173266108	2.15176e-06	1-173265692-173266108
106	17	1	174035928	174036370	9.13003e-06	1-174035928-174036370
107	17	1	174342508	174342880	1.19639e-06	1-174342508-174342880
108	17	1	92545930	92546383	4.35449e-05	1-92545930-92546383
109	18	1	173190529	173190944	0	1-173190529-173190944
110	18	1	173212162	173212558	0	1-173212162-173212558
111	18	1	173265692	173266108	0	1-173265692-173266108
112	18	1	174035928	174036370	2.56948e-06	1-174035928-174036370
113	18	1	174342508	174342880	3.78887e-06	1-174342508-174342880
114	18	1	92545930	92546383	4.65102e-05	1-92545930-92546383
115	19	1	173190529	173190944	0	1-173190529-173190944
116	19	1	173212162	173212558	0	1-173212162-173212558
117	19	1	173265692	173266108	0	1-173265692-173266108
118	19	1	174035928	174036370	0	1-174035928-174036370
119	19	1	174342508	174342880	0	1-174342508-174342880
120	19	1	92545930	92546383	2.65593e-05	1-92545930-92546383
121	20	1	173190529	173190944	0	1-173190529-173190944
122	20	1	173212162	173212558	0	1-173212162-173212558
123	20	1	173265692	173266108	8.46354e-07	1-173265692-173266108
124	20	1	174035928	174036370	8.16393e-06	1-174035928-174036370
125	20	1	174342508	174342880	1.15239e-06	1-174342508-174342880
126	20	1	92545930	92546383	2.06124e-05	1-92545930-92546383
127	21	1	173190529	173190944	0	1-173190529-173190944
128	21	1	173212162	173212558	0	1-173212162-173212558
129	21	1	173265692	173266108	1.01635e-06	1-173265692-173266108
130	21	1	174035928	174036370	7.71989e-06	1-174035928-174036370
131	21	1	174342508	174342880	2.28982e-06	1-174342508-174342880
132	21	1	92545930	92546383	3.92187e-05	1-92545930-92546383
133	NA	1	173190529	173190944	0	1-173190529-173190944
134	NA	1	173212162	173212558	0	1-173212162-173212558
135	NA	1	173265692	173266108	0	1-173265692-173266108
136	NA	1	174035928	174036370	0	1-174035928-174036370
137	NA	1	174342508	174342880	0	1-174342508-174342880
138	NA	1	92545930	92546383	3.90233e-05	1-92545930-92546383
139	0	10	128978758	128979150	0	10-128978758-128979150
140	0	10	130098477	130098928	0	10-130098477-130098928
141	0	10	78617938	78618355	0	10-78617938-78618355
142	1	10	128978758	128979150	1.92385e-06	10-128978758-128979150
143	1	10	130098477	130098928	3.57025e-06	10-130098477-130098928
144	1	10	78617938	78618355	0	10-78617938-78618355
145	2	10	128978758	128979150	6.7382e-06	10-128978758-128979150
146	2	10	130098477	130098928	0	10-130098477-130098928
147	2	10	78617938	78618355	0	10-78617938-78618355
148	3	10	128978758	128979150	1.13478e-05	10-128978758-128979150
149	3	10	130098477	130098928	1.11623e-06	10-130098477-130098928
150	3	10	78617938	78618355	0	10-78617938-78618355
151	4	10	128978758	128979150	2.49632e-06	10-128978758-128979150
152	4	10	130098477	130098928	0	10-130098477-130098928
153	4	10	78617938	78618355	0	10-78617938-78618355
154	5	10	128978758	128979150	5.63885e-05	10-128978758-128979150
155	5	10	130098477	130098928	4.99781e-05	10-130098477-130098928
156	5	10	78617938	78618355	4.42321e-06	10-78617938-78618355
157	6	10	128978758	128979150	1.10163e-05	10-128978758-128979150
158	6	10	130098477	130098928	2.33094e-05	10-130098477-130098928
159	6	10	78617938	78618355	0	10-78617938-78618355
160	7	10	128978758	128979150	5.8922e-05	10-128978758-128979150
161	7	10	130098477	130098928	1.45885e-05	10-130098477-130098928
162	7	10	78617938	78618355	3.443e-06	10-78617938-78618355
163	8	10	128978758	128979150	2.44882e-05	10-128978758-128979150
164	8	10	130098477	130098928	9.93159e-06	10-130098477-130098928
165	8	10	78617938	78618355	2.45862e-06	10-78617938-78618355
166	9	10	128978758	128979150	9.50671e-06	10-128978758-128979150
167	9	10	130098477	130098928	3.75143e-06	10-130098477-130098928
168	9	10	78617938	78618355	5.8843e-06	10-78617938-78618355
169	10	10	128978758	128979150	1.21977e-05	10-128978758-128979150
170	10	10	130098477	130098928	6.40697e-06	10-130098477-130098928
171	10	10	78617938	78618355	3.53787e-06	10-78617938-78618355
172	11	10	128978758	128979150	2.53443e-05	10-128978758-128979150
173	11	10	130098477	130098928	1.36502e-06	10-130098477-130098928
174	11	10	78617938	78618355	3.92761e-06	10-78617938-78618355
175	12	10	128978758	128979150	2.2388e-05	10-128978758-128979150
176	12	10	130098477	130098928	9.57111e-06	10-130098477-130098928
177	12	10	78617938	78618355	1.08007e-06	10-78617938-78618355
178	13	10	128978758	128979150	1.57597e-05	10-128978758-128979150
179	13	10	130098477	130098928	1.76437e-06	10-130098477-130098928
180	13	10	78617938	78618355	0	10-78617938-78618355
181	14	10	128978758	128979150	1.97819e-05	10-128978758-128979150
182	14	10	130098477	130098928	8.70959e-07	10-130098477-130098928
183	14	10	78617938	78618355	8.98515e-07	10-78617938-78618355
184	15	10	128978758	128979150	2.60885e-05	10-128978758-128979150
185	15	10	130098477	130098928	4.10906e-06	10-130098477-130098928
186	15	10	78617938	78618355	8.08339e-07	10-78617938-78618355
187	16	10	128978758	128979150	2.97042e-05	10-128978758-128979150
188	16	10	130098477	130098928	0	10-130098477-130098928
189	16	10	78617938	78618355	0	10-78617938-78618355
190	17	10	128978758	128979150	2.56682e-05	10-128978758-128979150
191	17	10	130098477	130098928	5.23716e-06	10-130098477-130098928
192	17	10	78617938	78618355	0	10-78617938-78618355
193	18	10	128978758	128979150	2.9818e-06	10-128978758-128979150
194	18	10	130098477	130098928	1.37532e-06	10-130098477-130098928
195	18	10	78617938	78618355	1.31027e-06	10-78617938-78618355
196	19	10	128978758	128979150	1.9331e-05	10-128978758-128979150
197	19	10	130098477	130098928	0	10-130098477-130098928
198	19	10	78617938	78618355	0	10-78617938-78618355
199	20	10	128978758	128979150	1.96424e-05	10-128978758-128979150
200	20	10	130098477	130098928	2.52017e-06	10-130098477-130098928
201	20	10	78617938	78618355	1.90222e-06	10-78617938-78618355
202	21	10	128978758	128979150	7.83913e-06	10-128978758-128979150
203	21	10	130098477	130098928	3.60141e-06	10-130098477-130098928
204	21	10	78617938	78618355	2.1569e-06	10-78617938-78618355
205	NA	10	128978758	128979150	0	10-128978758-128979150
206	NA	10	130098477	130098928	0	10-130098477-130098928
207	NA	10	78617938	78618355	0	10-78617938-78618355
208	0	11	49575369	49575772	0	11-49575369-49575772
209	0	11	50999121	50999596	0	11-50999121-50999596
210	0	11	58739096	58739523	0	11-58739096-58739523
211	0	11	58810711	58811177	0	11-58810711-58811177
212	0	11	59575822	59576267	0	11-59575822-59576267
213	0	11	74036072	74036525	0	11-74036072-74036525
214	0	11	87897054	87897472	0	11-87897054-87897472
215	0	11	87907100	87907510	0	11-87907100-87907510
216	0	11	87937182	87937587	0	11-87937182-87937587
217	1	11	49575369	49575772	0	11-49575369-49575772
218	1	11	50999121	50999596	0	11-50999121-50999596
219	1	11	58739096	58739523	1.96464e-06	11-58739096-58739523
220	1	11	58810711	58811177	0	11-58810711-58811177
221	1	11	59575822	59576267	0	11-59575822-59576267
222	1	11	74036072	74036525	0	11-74036072-74036525
223	1	11	87897054	87897472	0	11-87897054-87897472
224	1	11	87907100	87907510	0	11-87907100-87907510
225	1	11	87937182	87937587	0	11-87937182-87937587
226	2	11	49575369	49575772	0	11-49575369-49575772
227	2	11	50999121	50999596	0	11-50999121-50999596
228	2	11	58739096	58739523	1.01254e-05	11-58739096-58739523
229	2	11	58810711	58811177	0	11-58810711-58811177
230	2	11	59575822	59576267	0	11-59575822-59576267
231	2	11	74036072	74036525	1.79774e-05	11-74036072-74036525
232	2	11	87897054	87897472	0	11-87897054-87897472
233	2	11	87907100	87907510	0	11-87907100-87907510
234	2	11	87937182	87937587	0	11-87937182-87937587
235	3	11	49575369	49575772	0	11-49575369-49575772
236	3	11	50999121	50999596	1.11623e-06	11-50999121-50999596
237	3	11	58739096	58739523	2.23246e-06	11-58739096-58739523
238	3	11	58810711	58811177	0	11-58810711-58811177
239	3	11	59575822	59576267	0	11-59575822-59576267
240	3	11	74036072	74036525	1.09989e-06	11-74036072-74036525
241	3	11	87897054	87897472	0	11-87897054-87897472
242	3	11	87907100	87907510	0	11-87907100-87907510
243	3	11	87937182	87937587	1.09989e-06	11-87937182-87937587
244	4	11	49575369	49575772	2.09419e-06	11-49575369-49575772
245	4	11	50999121	50999596	2.7026e-05	11-50999121-50999596
246	4	11	58739096	58739523	9.80892e-06	11-58739096-58739523
247	4	11	58810711	58811177	9.43076e-06	11-58810711-58811177
248	4	11	59575822	59576267	7.40192e-06	11-59575822-59576267
249	4	11	74036072	74036525	4.09404e-05	11-74036072-74036525
250	4	11	87897054	87897472	0	11-87897054-87897472
251	4	11	87907100	87907510	0	11-87907100-87907510
252	4	11	87937182	87937587	0	11-87937182-87937587
253	5	11	49575369	49575772	7.94959e-06	11-49575369-49575772
254	5	11	50999121	50999596	2.13975e-05	11-50999121-50999596
255	5	11	58739096	58739523	4.92554e-06	11-58739096-58739523
256	5	11	58810711	58811177	1.52698e-05	11-58810711-58811177
257	5	11	59575822	59576267	3.49494e-06	11-59575822-59576267
258	5	11	74036072	74036525	1.38915e-05	11-74036072-74036525
259	5	11	87897054	87897472	0	11-87897054-87897472
260	5	11	87907100	87907510	3.367e-06	11-87907100-87907510
261	5	11	87937182	87937587	1.65879e-05	11-87937182-87937587
262	6	11	49575369	49575772	8.58872e-07	11-49575369-49575772
263	6	11	50999121	50999596	4.32504e-05	11-50999121-50999596
264	6	11	58739096	58739523	0	11-58739096-58739523
265	6	11	58810711	58811177	1.51701e-05	11-58810711-58811177
266	6	11	59575822	59576267	8.0717e-06	11-59575822-59576267
267	6	11	74036072	74036525	6.45113e-05	11-74036072-74036525
268	6	11	87897054	87897472	5.58003e-06	11-87897054-87897472
269	6	11	87907100	87907510	8.21287e-06	11-87907100-87907510
270	6	11	87937182	87937587	4.04063e-06	11-87937182-87937587
271	7	11	49575369	49575772	1.11556e-06	11-49575369-49575772
272	7	11	50999121	50999596	3.87233e-06	11-50999121-50999596
273	7	11	58739096	58739523	3.57347e-06	11-58739096-58739523
274	7	11	58810711	58811177	3.91579e-06	11-58810711-58811177
275	7	11	59575822	59576267	8.54032e-06	11-59575822-59576267
276	7	11	74036072	74036525	5.37372e-05	11-74036072-74036525
277	7	11	87897054	87897472	2.57913e-06	11-87897054-87897472
278	7	11	87907100	87907510	4.96916e-06	11-87907100-87907510
279	7	11	87937182	87937587	2.50948e-05	11-87937182-87937587
280	8	11	49575369	49575772	8.99717e-07	11-49575369-49575772
281	8	11	50999121	50999596	1.61408e-05	11-50999121-50999596
282	8	11	58739096	58739523	5.1325e-06	11-58739096-58739523
283	8	11	58810711	58811177	6.19717e-07	11-58810711-58811177
284	8	11	59575822	59576267	5.07847e-06	11-59575822-59576267
285	8	11	74036072	74036525	2.16026e-05	11-74036072-74036525
286	8	11	87897054	87897472	0	11-87897054-87897472
287	8	11	87907100	87907510	1.09848e-06	11-87907100-87907510
288	8	11	87937182	87937587	2.25634e-05	11-87937182-87937587
289	9	11	49575369	49575772	2.54071e-06	11-49575369-49575772
290	9	11	50999121	50999596	4.47006e-06	11-50999121-50999596
291	9	11	58739096	58739523	4.53942e-06	11-58739096-58739523
292	9	11	58810711	58811177	2.31552e-06	11-58810711-58811177
293	9	11	59575822	59576267	1.42679e-06	11-59575822-59576267
294	9	11	74036072	74036525	2.06677e-05	11-74036072-74036525
295	9	11	87897054	87897472	2.31319e-06	11-87897054-87897472
296	9	11	87907100	87907510	2.28343e-06	11-87907100-87907510
297	9	11	87937182	87937587	1.72591e-05	11-87937182-87937587
298	10	11	49575369	49575772	3.13096e-06	11-49575369-49575772
299	10	11	50999121	50999596	5.40757e-06	11-50999121-50999596
300	10	11	58739096	58739523	8.87217e-07	11-58739096-58739523
301	10	11	58810711	58811177	0	11-58810711-58811177
302	10	11	59575822	59576267	2.36755e-06	11-59575822-59576267
303	10	11	74036072	74036525	1.00543e-05	11-74036072-74036525
304	10	11	87897054	87897472	2.5701e-06	11-87897054-87897472
305	10	11	87907100	87907510	1.42146e-06	11-87907100-87907510
306	10	11	87937182	87937587	5.9506e-06	11-87937182-87937587
307	11	11	49575369	49575772	0	11-49575369-49575772
308	11	11	50999121	50999596	1.54093e-06	11-50999121-50999596
309	11	11	58739096	58739523	0	11-58739096-58739523
310	11	11	58810711	58811177	0	11-58810711-58811177
311	11	11	59575822	59576267	5.54172e-07	11-59575822-59576267
312	11	11	74036072	74036525	1.14642e-05	11-74036072-74036525
313	11	11	87897054	87897472	1.29672e-06	11-87897054-87897472
314	11	11	87907100	87907510	0	11-87907100-87907510
315	11	11	87937182	87937587	2.26007e-05	11-87937182-87937587
316	12	11	49575369	49575772	0	11-49575369-49575772
317	12	11	50999121	50999596	4.85784e-06	11-50999121-50999596
318	12	11	58739096	58739523	3.4382e-07	11-58739096-58739523
319	12	11	58810711	58811177	2.23458e-06	11-58810711-58811177
320	12	11	59575822	59576267	0	11-59575822-59576267
321	12	11	74036072	74036525	1.4949e-05	11-74036072-74036525
322	12	11	87897054	87897472	1.58777e-06	11-87897054-87897472
323	12	11	87907100	87907510	3.89253e-06	11-87907100-87907510
324	12	11	87937182	87937587	1.26473e-05	11-87937182-87937587
325	13	11	49575369	49575772	0	11-49575369-49575772
326	13	11	50999121	50999596	3.46635e-06	11-50999121-50999596
327	13	11	58739096	58739523	0	11-58739096-58739523
328	13	11	58810711	58811177	0	11-58810711-58811177
329	13	11	59575822	59576267	1.03795e-06	11-59575822-59576267
330	13	11	74036072	74036525	1.9646e-05	11-74036072-74036525
331	13	11	87897054	87897472	5.65983e-06	11-87897054-87897472
332	13	11	87907100	87907510	1.84724e-06	11-87907100-87907510
333	13	11	87937182	87937587	1.5436e-05	11-87937182-87937587
334	14	11	49575369	49575772	4.80848e-07	11-49575369-49575772
335	14	11	50999121	50999596	7.17346e-06	11-50999121-50999596
336	14	11	58739096	58739523	9.7498e-07	11-58739096-58739523
337	14	11	58810711	58811177	1.41849e-06	11-58810711-58811177
338	14	11	59575822	59576267	0	11-59575822-59576267
339	14	11	74036072	74036525	1.42797e-05	11-74036072-74036525
340	14	11	87897054	87897472	0	11-87897054-87897472
341	14	11	87907100	87907510	0	11-87907100-87907510
342	14	11	87937182	87937587	2.31422e-05	11-87937182-87937587
343	15	11	49575369	49575772	0	11-49575369-49575772
344	15	11	50999121	50999596	2.89405e-06	11-50999121-50999596
345	15	11	58739096	58739523	1.0365e-07	11-58739096-58739523
346	15	11	58810711	58811177	1.06485e-06	11-58810711-58811177
347	15	11	59575822	59576267	3.99796e-06	11-59575822-59576267
348	15	11	74036072	74036525	1.55093e-05	11-74036072-74036525
349	15	11	87897054	87897472	9.66789e-07	11-87897054-87897472
350	15	11	87907100	87907510	0	11-87907100-87907510
351	15	11	87937182	87937587	2.04462e-05	11-87937182-87937587
352	16	11	49575369	49575772	2.50103e-06	11-49575369-49575772
353	16	11	50999121	50999596	8.60985e-06	11-50999121-50999596
354	16	11	58739096	58739523	0	11-58739096-58739523
355	16	11	58810711	58811177	2.70875e-06	11-58810711-58811177
356	16	11	59575822	59576267	2.63448e-06	11-59575822-59576267
357	16	11	74036072	74036525	2.10877e-05	11-74036072-74036525
358	16	11	87897054	87897472	0	11-87897054-87897472
359	16	11	87907100	87907510	1.94175e-06	11-87907100-87907510
360	16	11	87937182	87937587	1.94711e-05	11-87937182-87937587
361	17	11	49575369	49575772	1.23328e-06	11-49575369-49575772
362	17	11	50999121	50999596	8.85405e-06	11-50999121-50999596
363	17	11	58739096	58739523	6.30267e-06	11-58739096-58739523
364	17	11	58810711	58811177	3.70082e-06	11-58810711-58811177
365	17	11	59575822	59576267	0	11-59575822-59576267
366	17	11	74036072	74036525	1.23195e-05	11-74036072-74036525
367	17	11	87897054	87897472	0	11-87897054-87897472
368	17	11	87907100	87907510	1.68862e-06	11-87907100-87907510
369	17	11	87937182	87937587	1.67982e-05	11-87937182-87937587
370	18	11	49575369	49575772	0	11-49575369-49575772
371	18	11	50999121	50999596	1.33125e-05	11-50999121-50999596
372	18	11	58739096	58739523	6.48408e-06	11-58739096-58739523
373	18	11	58810711	58811177	0	11-58810711-58811177
374	18	11	59575822	59576267	0	11-59575822-59576267
375	18	11	74036072	74036525	1.41302e-05	11-74036072-74036525
376	18	11	87897054	87897472	0	11-87897054-87897472
377	18	11	87907100	87907510	5.40985e-06	11-87907100-87907510
378	18	11	87937182	87937587	2.24205e-05	11-87937182-87937587
379	19	11	49575369	49575772	0	11-49575369-49575772
380	19	11	50999121	50999596	3.19147e-06	11-50999121-50999596
381	19	11	58739096	58739523	6.37316e-06	11-58739096-58739523
382	19	11	58810711	58811177	6.61074e-06	11-58810711-58811177
383	19	11	59575822	59576267	0	11-59575822-59576267
384	19	11	74036072	74036525	1.10097e-05	11-74036072-74036525
385	19	11	87897054	87897472	0	11-87897054-87897472
386	19	11	87907100	87907510	0	11-87907100-87907510
387	19	11	87937182	87937587	9.28343e-06	11-87937182-87937587
388	20	11	49575369	49575772	1.02355e-06	11-49575369-49575772
389	20	11	50999121	50999596	1.20925e-05	11-50999121-50999596
390	20	11	58739096	58739523	0	11-58739096-58739523
391	20	11	58810711	58811177	0	11-58810711-58811177
392	20	11	59575822	59576267	0	11-59575822-59576267
393	20	11	74036072	74036525	1.45046e-05	11-74036072-74036525
394	20	11	87897054	87897472	0	11-87897054-87897472
395	20	11	87907100	87907510	9.03342e-07	11-87907100-87907510
396	20	11	87937182	87937587	1.09122e-05	11-87937182-87937587
397	21	11	49575369	49575772	1.02897e-06	11-49575369-49575772
398	21	11	50999121	50999596	5.65125e-06	11-50999121-50999596
399	21	11	58739096	58739523	0	11-58739096-58739523
400	21	11	58810711	58811177	0	11-58810711-58811177
401	21	11	59575822	59576267	0	11-59575822-59576267
402	21	11	74036072	74036525	1.6323e-05	11-74036072-74036525
403	21	11	87897054	87897472	0	11-87897054-87897472
404	21	11	87907100	87907510	8.5068e-07	11-87907100-87907510
405	21	11	87937182	87937587	8.33035e-06	11-87937182-87937587
406	NA	11	49575369	49575772	0	11-49575369-49575772
407	NA	11	50999121	50999596	0	11-50999121-50999596
408	NA	11	58739096	58739523	0	11-58739096-58739523
409	NA	11	58810711	58811177	0	11-58810711-58811177
410	NA	11	59575822	59576267	0	11-59575822-59576267
411	NA	11	74036072	74036525	0	11-74036072-74036525
412	NA	11	87897054	87897472	0	11-87897054-87897472
413	NA	11	87907100	87907510	0	11-87907100-87907510
414	NA	11	87937182	87937587	7.53296e-06	11-87937182-87937587
415	0	13	21341098	21341482	0	13-21341098-21341482
416	0	13	21343517	21343943	6.13275e-07	13-21343517-21343943
417	0	13	65163225	65163621	0	13-65163225-65163621
418	1	13	21341098	21341482	0	13-21341098-21341482
419	1	13	21343517	21343943	0	13-21343517-21343943
420	1	13	65163225	65163621	1.96464e-06	13-65163225-65163621
421	2	13	21341098	21341482	0	13-21341098-21341482
422	2	13	21343517	21343943	0	13-21343517-21343943
423	2	13	65163225	65163621	0	13-65163225-65163621
424	3	13	21341098	21341482	0	13-21341098-21341482
425	3	13	21343517	21343943	0	13-21343517-21343943
426	3	13	65163225	65163621	0	13-65163225-65163621
427	4	13	21341098	21341482	0	13-21341098-21341482
428	4	13	21343517	21343943	1.39163e-05	13-21343517-21343943
429	4	13	65163225	65163621	1.11747e-05	13-65163225-65163621
430	5	13	21341098	21341482	1.6835e-06	13-21341098-21341482
431	5	13	21343517	21343943	1.01939e-05	13-21343517-21343943
432	5	13	65163225	65163621	8.46354e-06	13-65163225-65163621
433	6	13	21341098	21341482	0	13-21341098-21341482
434	6	13	21343517	21343943	5.75106e-06	13-21343517-21343943
435	6	13	65163225	65163621	2.25884e-05	13-65163225-65163621
436	7	13	21341098	21341482	2.45647e-06	13-21341098-21341482
437	7	13	21343517	21343943	1.27795e-05	13-21343517-21343943
438	7	13	65163225	65163621	2.29571e-05	13-65163225-65163621
439	8	13	21341098	21341482	0	13-21341098-21341482
440	8	13	21343517	21343943	3.45454e-06	13-21343517-21343943
441	8	13	65163225	65163621	8.57517e-06	13-65163225-65163621
442	9	13	21341098	21341482	0	13-21341098-21341482
443	9	13	21343517	21343943	1.66686e-05	13-21343517-21343943
444	9	13	65163225	65163621	1.46648e-06	13-65163225-65163621
445	10	13	21341098	21341482	1.67793e-06	13-21341098-21341482
446	10	13	21343517	21343943	5.74088e-06	13-21343517-21343943
447	10	13	65163225	65163621	1.11226e-06	13-65163225-65163621
448	11	13	21341098	21341482	2.66618e-06	13-21341098-21341482
449	11	13	21343517	21343943	1.50292e-05	13-21343517-21343943
450	11	13	65163225	65163621	3.06481e-06	13-65163225-65163621
451	12	13	21341098	21341482	0	13-21341098-21341482
452	12	13	21343517	21343943	7.15052e-06	13-21343517-21343943
453	12	13	65163225	65163621	3.20041e-06	13-65163225-65163621
454	13	13	21341098	21341482	0	13-21341098-21341482
455	13	13	21343517	21343943	2.15473e-05	13-21343517-21343943
456	13	13	65163225	65163621	0	13-65163225-65163621
457	14	13	21341098	21341482	7.48451e-07	13-21341098-21341482
458	14	13	21343517	21343943	4.67463e-06	13-21343517-21343943
459	14	13	65163225	65163621	1.02974e-06	13-65163225-65163621
460	15	13	21341098	21341482	1.68774e-06	13-21341098-21341482
461	15	13	21343517	21343943	3.61184e-06	13-21343517-21343943
462	15	13	65163225	65163621	1.12227e-06	13-65163225-65163621
463	16	13	21341098	21341482	0	13-21341098-21341482
464	16	13	21343517	21343943	5.32786e-06	13-21343517-21343943
465	16	13	65163225	65163621	3.74612e-06	13-65163225-65163621
466	17	13	21341098	21341482	0	13-21341098-21341482
467	17	13	21343517	21343943	1.21924e-05	13-21343517-21343943
468	17	13	65163225	65163621	2.15176e-06	13-65163225-65163621
469	18	13	21341098	21341482	0	13-21341098-21341482
470	18	13	21343517	21343943	4.67637e-06	13-21343517-21343943
471	18	13	65163225	65163621	1.53231e-06	13-65163225-65163621
472	19	13	21341098	21341482	3.02014e-06	13-21341098-21341482
473	19	13	21343517	21343943	9.7886e-06	13-21343517-21343943
474	19	13	65163225	65163621	0	13-65163225-65163621
475	20	13	21341098	21341482	0	13-21341098-21341482
476	20	13	21343517	21343943	5.49019e-06	13-21343517-21343943
477	20	13	65163225	65163621	0	13-65163225-65163621
478	21	13	21341098	21341482	8.94182e-07	13-21341098-21341482
479	21	13	21343517	21343943	2.99624e-06	13-21343517-21343943
480	21	13	65163225	65163621	1.84325e-06	13-65163225-65163621
481	NA	13	21341098	21341482	0	13-21341098-21341482
482	NA	13	21343517	21343943	0	13-21343517-21343943
483	NA	13	65163225	65163621	0	13-65163225-65163621
484	0	14	50758662	50759084	6.13275e-07	14-50758662-50759084
485	0	14	52547909	52548295	6.13275e-07	14-52547909-52548295
486	0	14	54284841	54285234	1.28591e-06	14-54284841-54285234
487	0	14	54304092	54304455	0	14-54304092-54304455
488	1	14	50758662	50759084	0	14-50758662-50759084
489	1	14	52547909	52548295	3.57025e-06	14-52547909-52548295
490	1	14	54284841	54285234	0	14-54284841-54285234
491	1	14	54304092	54304455	0	14-54304092-54304455
492	2	14	50758662	50759084	0	14-50758662-50759084
493	2	14	52547909	52548295	0	14-52547909-52548295
494	2	14	54284841	54285234	0	14-54284841-54285234
495	2	14	54304092	54304455	0	14-54304092-54304455
496	3	14	50758662	50759084	2.19977e-06	14-50758662-50759084
497	3	14	52547909	52548295	1.11623e-06	14-52547909-52548295
498	3	14	54284841	54285234	0	14-54284841-54285234
499	3	14	54304092	54304455	3.78946e-06	14-54304092-54304455
500	4	14	50758662	50759084	1.72716e-06	14-50758662-50759084
501	4	14	52547909	52548295	1.13889e-05	14-52547909-52548295
502	4	14	54284841	54285234	0	14-54284841-54285234
503	4	14	54304092	54304455	8.17108e-06	14-54304092-54304455
504	5	14	50758662	50759084	3.15636e-05	14-50758662-50759084
505	5	14	52547909	52548295	5.81732e-05	14-52547909-52548295
506	5	14	54284841	54285234	1.30459e-05	14-54284841-54285234
507	5	14	54304092	54304455	7.4026e-06	14-54304092-54304455
508	6	14	50758662	50759084	4.22925e-05	14-50758662-50759084
509	6	14	52547909	52548295	4.41571e-05	14-52547909-52548295
510	6	14	54284841	54285234	1.01341e-05	14-54284841-54285234
511	6	14	54304092	54304455	5.84197e-06	14-54304092-54304455
512	7	14	50758662	50759084	7.49966e-05	14-50758662-50759084
513	7	14	52547909	52548295	4.88134e-05	14-52547909-52548295
514	7	14	54284841	54285234	0	14-54284841-54285234
515	7	14	54304092	54304455	0	14-54304092-54304455
516	8	14	50758662	50759084	3.99405e-05	14-50758662-50759084
517	8	14	52547909	52548295	1.9815e-05	14-52547909-52548295
518	8	14	54284841	54285234	3.86028e-06	14-54284841-54285234
519	8	14	54304092	54304455	9.4785e-06	14-54304092-54304455
520	9	14	50758662	50759084	2.98204e-05	14-50758662-50759084
521	9	14	52547909	52548295	1.27185e-05	14-52547909-52548295
522	9	14	54284841	54285234	7.53672e-07	14-54284841-54285234
523	9	14	54304092	54304455	6.91379e-06	14-54304092-54304455
524	10	14	50758662	50759084	1.96011e-05	14-50758662-50759084
525	10	14	52547909	52548295	3.97154e-06	14-52547909-52548295
526	10	14	54284841	54285234	3.3475e-07	14-54284841-54285234
527	10	14	54304092	54304455	6.28975e-06	14-54304092-54304455
528	11	14	50758662	50759084	1.98012e-05	14-50758662-50759084
529	11	14	52547909	52548295	2.50821e-06	14-52547909-52548295
530	11	14	54284841	54285234	3.81961e-06	14-54284841-54285234
531	11	14	54304092	54304455	7.53681e-06	14-54304092-54304455
532	12	14	50758662	50759084	2.64806e-05	14-50758662-50759084
533	12	14	52547909	52548295	5.59118e-06	14-52547909-52548295
534	12	14	54284841	54285234	7.98415e-06	14-54284841-54285234
535	12	14	54304092	54304455	5.98904e-06	14-54304092-54304455
536	13	14	50758662	50759084	3.52491e-05	14-50758662-50759084
537	13	14	52547909	52548295	4.44908e-06	14-52547909-52548295
538	13	14	54284841	54285234	4.25363e-06	14-54284841-54285234
539	13	14	54304092	54304455	4.03405e-06	14-54304092-54304455
540	14	14	50758662	50759084	2.4755e-05	14-50758662-50759084
541	14	14	52547909	52548295	1.30254e-05	14-52547909-52548295
542	14	14	54284841	54285234	5.45632e-06	14-54284841-54285234
543	14	14	54304092	54304455	4.3968e-06	14-54304092-54304455
544	15	14	50758662	50759084	3.19234e-05	14-50758662-50759084
545	15	14	52547909	52548295	3.36247e-06	14-52547909-52548295
546	15	14	54284841	54285234	0	14-54284841-54285234
547	15	14	54304092	54304455	1.16708e-05	14-54304092-54304455
548	16	14	50758662	50759084	2.04939e-05	14-50758662-50759084
549	16	14	52547909	52548295	6.44801e-06	14-52547909-52548295
550	16	14	54284841	54285234	0	14-54284841-54285234
551	16	14	54304092	54304455	7.97876e-06	14-54304092-54304455
552	17	14	50758662	50759084	9.33745e-06	14-50758662-50759084
553	17	14	52547909	52548295	8.26983e-06	14-52547909-52548295
554	17	14	54284841	54285234	1.96134e-06	14-54284841-54285234
555	17	14	54304092	54304455	3.6139e-06	14-54304092-54304455
556	18	14	50758662	50759084	6.17928e-06	14-50758662-50759084
557	18	14	52547909	52548295	4.24834e-06	14-52547909-52548295
558	18	14	54284841	54285234	0	14-54284841-54285234
559	18	14	54304092	54304455	5.36914e-06	14-54304092-54304455
560	19	14	50758662	50759084	4.1229e-05	14-50758662-50759084
561	19	14	52547909	52548295	3.02549e-06	14-52547909-52548295
562	19	14	54284841	54285234	0	14-54284841-54285234
563	19	14	54304092	54304455	5.79431e-06	14-54304092-54304455
564	20	14	50758662	50759084	1.15879e-05	14-50758662-50759084
565	20	14	52547909	52548295	2.28822e-06	14-52547909-52548295
566	20	14	54284841	54285234	2.01733e-06	14-54284841-54285234
567	20	14	54304092	54304455	2.28082e-06	14-54304092-54304455
568	21	14	50758662	50759084	1.3688e-05	14-50758662-50759084
569	21	14	52547909	52548295	3.77437e-06	14-52547909-52548295
570	21	14	54284841	54285234	2.37722e-06	14-54284841-54285234
571	21	14	54304092	54304455	8.71976e-06	14-54304092-54304455
572	NA	14	50758662	50759084	4.70604e-05	14-50758662-50759084
573	NA	14	52547909	52548295	0	14-52547909-52548295
574	NA	14	54284841	54285234	0	14-54284841-54285234
575	NA	14	54304092	54304455	4.16615e-05	14-54304092-54304455
576	0	15	98263364	98263753	6.13275e-07	15-98263364-98263753
577	1	15	98263364	98263753	0	15-98263364-98263753
578	2	15	98263364	98263753	0	15-98263364-98263753
579	3	15	98263364	98263753	1.64322e-05	15-98263364-98263753
580	4	15	98263364	98263753	0	15-98263364-98263753
581	5	15	98263364	98263753	3.17759e-05	15-98263364-98263753
582	6	15	98263364	98263753	4.96921e-05	15-98263364-98263753
583	7	15	98263364	98263753	1.08909e-05	15-98263364-98263753
584	8	15	98263364	98263753	2.0411e-05	15-98263364-98263753
585	9	15	98263364	98263753	1.98983e-05	15-98263364-98263753
586	10	15	98263364	98263753	4.37398e-06	15-98263364-98263753
587	11	15	98263364	98263753	1.72249e-05	15-98263364-98263753
588	12	15	98263364	98263753	7.68806e-06	15-98263364-98263753
589	13	15	98263364	98263753	9.38663e-06	15-98263364-98263753
590	14	15	98263364	98263753	1.80029e-05	15-98263364-98263753
591	15	15	98263364	98263753	1.68136e-05	15-98263364-98263753
592	16	15	98263364	98263753	2.12319e-05	15-98263364-98263753
593	17	15	98263364	98263753	1.85652e-05	15-98263364-98263753
594	18	15	98263364	98263753	2.01795e-05	15-98263364-98263753
595	19	15	98263364	98263753	3.32029e-05	15-98263364-98263753
596	20	15	98263364	98263753	1.06181e-05	15-98263364-98263753
597	21	15	98263364	98263753	1.5032e-05	15-98263364-98263753
598	NA	15	98263364	98263753	0	15-98263364-98263753
599	0	16	3781277	3781653	0	16-3781277-3781653
600	0	16	58956958	58957359	0	16-58956958-58957359
601	1	16	3781277	3781653	0	16-3781277-3781653
602	1	16	58956958	58957359	0	16-58956958-58957359
603	2	16	3781277	3781653	0	16-3781277-3781653
604	2	16	58956958	58957359	0	16-58956958-58957359
605	3	16	3781277	3781653	1.79616e-05	16-3781277-3781653
606	3	16	58956958	58957359	0	16-58956958-58957359
607	4	16	3781277	3781653	6.76401e-05	16-3781277-3781653
608	4	16	58956958	58957359	8.17108e-06	16-58956958-58957359
609	5	16	3781277	3781653	3.44815e-05	16-3781277-3781653
610	5	16	58956958	58957359	3.94144e-06	16-58956958-58957359
611	6	16	3781277	3781653	2.64225e-05	16-3781277-3781653
612	6	16	58956958	58957359	4.81695e-05	16-58956958-58957359
613	7	16	3781277	3781653	3.53441e-05	16-3781277-3781653
614	7	16	58956958	58957359	1.11692e-05	16-58956958-58957359
615	8	16	3781277	3781653	1.39388e-05	16-3781277-3781653
616	8	16	58956958	58957359	1.63283e-05	16-58956958-58957359
617	9	16	3781277	3781653	1.45031e-05	16-3781277-3781653
618	9	16	58956958	58957359	7.7637e-06	16-58956958-58957359
619	10	16	3781277	3781653	1.72653e-05	16-3781277-3781653
620	10	16	58956958	58957359	1.12138e-05	16-58956958-58957359
621	11	16	3781277	3781653	1.43343e-05	16-3781277-3781653
622	11	16	58956958	58957359	1.52105e-05	16-58956958-58957359
623	12	16	3781277	3781653	1.92662e-05	16-3781277-3781653
624	12	16	58956958	58957359	2.33435e-05	16-58956958-58957359
625	13	16	3781277	3781653	1.68278e-05	16-3781277-3781653
626	13	16	58956958	58957359	1.89602e-05	16-58956958-58957359
627	14	16	3781277	3781653	1.81159e-05	16-3781277-3781653
628	14	16	58956958	58957359	8.23007e-06	16-58956958-58957359
629	15	16	3781277	3781653	1.68815e-05	16-3781277-3781653
630	15	16	58956958	58957359	8.0213e-06	16-58956958-58957359
631	16	16	3781277	3781653	1.94843e-05	16-3781277-3781653
632	16	16	58956958	58957359	3.55215e-06	16-58956958-58957359
633	17	16	3781277	3781653	1.86269e-05	16-3781277-3781653
634	17	16	58956958	58957359	6.90861e-06	16-58956958-58957359
635	18	16	3781277	3781653	4.62752e-05	16-3781277-3781653
636	18	16	58956958	58957359	2.14012e-06	16-58956958-58957359
637	19	16	3781277	3781653	8.13834e-06	16-3781277-3781653
638	19	16	58956958	58957359	4.07299e-06	16-58956958-58957359
639	20	16	3781277	3781653	1.00064e-05	16-3781277-3781653
640	20	16	58956958	58957359	3.33696e-06	16-58956958-58957359
641	21	16	3781277	3781653	2.96087e-05	16-3781277-3781653
642	21	16	58956958	58957359	8.2727e-06	16-58956958-58957359
643	NA	16	3781277	3781653	7.53296e-06	16-3781277-3781653
644	NA	16	58956958	58957359	1.36032e-05	16-58956958-58957359
645	0	17	37543932	37544486	0	17-37543932-37544486
646	1	17	37543932	37544486	1.60561e-06	17-37543932-37544486
647	2	17	37543932	37544486	0	17-37543932-37544486
648	3	17	37543932	37544486	7.10136e-06	17-37543932-37544486
649	4	17	37543932	37544486	1.25577e-05	17-37543932-37544486
650	5	17	37543932	37544486	4.27877e-05	17-37543932-37544486
651	6	17	37543932	37544486	5.24589e-05	17-37543932-37544486
652	7	17	37543932	37544486	4.14761e-05	17-37543932-37544486
653	8	17	37543932	37544486	2.03034e-05	17-37543932-37544486
654	9	17	37543932	37544486	6.32425e-06	17-37543932-37544486
655	10	17	37543932	37544486	7.04783e-06	17-37543932-37544486
656	11	17	37543932	37544486	7.53915e-06	17-37543932-37544486
657	12	17	37543932	37544486	9.47414e-06	17-37543932-37544486
658	13	17	37543932	37544486	8.58918e-06	17-37543932-37544486
659	14	17	37543932	37544486	5.39488e-06	17-37543932-37544486
660	15	17	37543932	37544486	7.403e-06	17-37543932-37544486
661	16	17	37543932	37544486	8.37276e-06	17-37543932-37544486
662	17	17	37543932	37544486	2.41777e-06	17-37543932-37544486
663	18	17	37543932	37544486	3.96403e-06	17-37543932-37544486
664	19	17	37543932	37544486	4.07299e-06	17-37543932-37544486
665	20	17	37543932	37544486	2.70476e-06	17-37543932-37544486
666	21	17	37543932	37544486	5.4898e-06	17-37543932-37544486
667	NA	17	37543932	37544486	0	17-37543932-37544486
668	0	19	12830815	12831219	0	19-12830815-12831219
669	0	19	14090464	14090854	0	19-14090464-14090854
670	0	19	14096326	14096708	0	19-14096326-14096708
671	1	19	12830815	12831219	1.60561e-06	19-12830815-12831219
672	1	19	14090464	14090854	0	19-14090464-14090854
673	1	19	14096326	14096708	0	19-14096326-14096708
674	2	19	12830815	12831219	0	19-12830815-12831219
675	2	19	14090464	14090854	0	19-14090464-14090854
676	2	19	14096326	14096708	0	19-14096326-14096708
677	3	19	12830815	12831219	3.55303e-06	19-12830815-12831219
678	3	19	14090464	14090854	0	19-14090464-14090854
679	3	19	14096326	14096708	7.19152e-06	19-14096326-14096708
680	4	19	12830815	12831219	1.04445e-05	19-12830815-12831219
681	4	19	14090464	14090854	0	19-14090464-14090854
682	4	19	14096326	14096708	8.17108e-06	19-14096326-14096708
683	5	19	12830815	12831219	4.94734e-05	19-12830815-12831219
684	5	19	14090464	14090854	0	19-14090464-14090854
685	5	19	14096326	14096708	1.53496e-05	19-14096326-14096708
686	6	19	12830815	12831219	8.7074e-05	19-12830815-12831219
687	6	19	14090464	14090854	0	19-14090464-14090854
688	6	19	14096326	14096708	3.05573e-05	19-14096326-14096708
689	7	19	12830815	12831219	3.60483e-05	19-12830815-12831219
690	7	19	14090464	14090854	0	19-14090464-14090854
691	7	19	14096326	14096708	2.32538e-05	19-14096326-14096708
692	8	19	12830815	12831219	2.04463e-05	19-12830815-12831219
693	8	19	14090464	14090854	1.07971e-06	19-14090464-14090854
694	8	19	14096326	14096708	1.66614e-05	19-14096326-14096708
695	9	19	12830815	12831219	1.45686e-05	19-12830815-12831219
696	9	19	14090464	14090854	2.49441e-06	19-14090464-14090854
697	9	19	14096326	14096708	5.48552e-06	19-14096326-14096708
698	10	19	12830815	12831219	1.95772e-05	19-12830815-12831219
699	10	19	14090464	14090854	1.05961e-06	19-14090464-14090854
700	10	19	14096326	14096708	3.3475e-07	19-14096326-14096708
701	11	19	12830815	12831219	1.28776e-05	19-12830815-12831219
702	11	19	14090464	14090854	0	19-14090464-14090854
703	11	19	14096326	14096708	9.26723e-06	19-14096326-14096708
704	12	19	12830815	12831219	8.4001e-06	19-12830815-12831219
705	12	19	14090464	14090854	2.73858e-07	19-14090464-14090854
706	12	19	14096326	14096708	3.43024e-06	19-14096326-14096708
707	13	19	12830815	12831219	1.53889e-05	19-12830815-12831219
708	13	19	14090464	14090854	9.10893e-07	19-14090464-14090854
709	13	19	14096326	14096708	5.72657e-06	19-14096326-14096708
710	14	19	12830815	12831219	1.75307e-05	19-12830815-12831219
711	14	19	14090464	14090854	7.82253e-08	19-14090464-14090854
712	14	19	14096326	14096708	6.02212e-06	19-14096326-14096708
713	15	19	12830815	12831219	1.41794e-05	19-12830815-12831219
714	15	19	14090464	14090854	2.65875e-06	19-14090464-14090854
715	15	19	14096326	14096708	5.78355e-06	19-14096326-14096708
716	16	19	12830815	12831219	2.89326e-05	19-12830815-12831219
717	16	19	14090464	14090854	0	19-14090464-14090854
718	16	19	14096326	14096708	1.71991e-05	19-14096326-14096708
719	17	19	12830815	12831219	1.98308e-05	19-12830815-12831219
720	17	19	14090464	14090854	0	19-14090464-14090854
721	17	19	14096326	14096708	7.25084e-06	19-14096326-14096708
722	18	19	12830815	12831219	1.58978e-05	19-12830815-12831219
723	18	19	14090464	14090854	0	19-14090464-14090854
724	18	19	14096326	14096708	9.29736e-06	19-14096326-14096708
725	19	19	12830815	12831219	2.02392e-05	19-12830815-12831219
726	19	19	14090464	14090854	0	19-14090464-14090854
727	19	19	14096326	14096708	6.92638e-06	19-14096326-14096708
728	20	19	12830815	12831219	1.62322e-05	19-12830815-12831219
729	20	19	14090464	14090854	0	19-14090464-14090854
730	20	19	14096326	14096708	5.74182e-06	19-14096326-14096708
731	21	19	12830815	12831219	9.14178e-06	19-12830815-12831219
732	21	19	14090464	14090854	2.88313e-06	19-14090464-14090854
733	21	19	14096326	14096708	1.83238e-06	19-14096326-14096708
734	NA	19	12830815	12831219	1.36032e-05	19-12830815-12831219
735	NA	19	14090464	14090854	0	19-14090464-14090854
736	NA	19	14096326	14096708	2.54201e-05	19-14096326-14096708
737	0	2	111726814	111727203	6.13275e-07	2-111726814-111727203
738	0	2	111789817	111790316	0	2-111789817-111790316
739	0	2	112200611	112201084	1.28591e-06	2-112200611-112201084
740	0	2	37127864	37128314	0	2-37127864-37128314
741	0	2	90414265	90414654	0	2-90414265-90414654
742	1	2	111726814	111727203	1.96464e-06	2-111726814-111727203
743	1	2	111789817	111790316	3.57025e-06	2-111789817-111790316
744	1	2	112200611	112201084	0	2-112200611-112201084
745	1	2	37127864	37128314	0	2-37127864-37128314
746	1	2	90414265	90414654	0	2-90414265-90414654
747	2	2	111726814	111727203	0	2-111726814-111727203
748	2	2	111789817	111790316	0	2-111789817-111790316
749	2	2	112200611	112201084	0	2-112200611-112201084
750	2	2	37127864	37128314	0	2-37127864-37128314
751	2	2	90414265	90414654	1.87649e-05	2-90414265-90414654
752	3	2	111726814	111727203	1.11623e-06	2-111726814-111727203
753	3	2	111789817	111790316	1.81307e-06	2-111789817-111790316
754	3	2	112200611	112201084	7.79691e-07	2-112200611-112201084
755	3	2	37127864	37128314	0	2-37127864-37128314
756	3	2	90414265	90414654	7.17144e-06	2-90414265-90414654
757	4	2	111726814	111727203	1.72716e-06	2-111726814-111727203
758	4	2	111789817	111790316	2.27057e-05	2-111789817-111790316
759	4	2	112200611	112201084	8.39078e-06	2-112200611-112201084
760	4	2	37127864	37128314	3.03177e-05	2-37127864-37128314
761	4	2	90414265	90414654	2.68558e-05	2-90414265-90414654
762	5	2	111726814	111727203	3.88609e-06	2-111726814-111727203
763	5	2	111789817	111790316	4.79052e-05	2-111789817-111790316
764	5	2	112200611	112201084	6.55582e-06	2-112200611-112201084
765	5	2	37127864	37128314	5.64623e-05	2-37127864-37128314
766	5	2	90414265	90414654	1.83023e-05	2-90414265-90414654
767	6	2	111726814	111727203	1.77948e-05	2-111726814-111727203
768	6	2	111789817	111790316	1.61261e-05	2-111789817-111790316
769	6	2	112200611	112201084	0	2-112200611-112201084
770	6	2	37127864	37128314	4.72929e-05	2-37127864-37128314
771	6	2	90414265	90414654	3.30173e-05	2-90414265-90414654
772	7	2	111726814	111727203	2.10145e-05	2-111726814-111727203
773	7	2	111789817	111790316	2.77302e-05	2-111789817-111790316
774	7	2	112200611	112201084	0	2-112200611-112201084
775	7	2	37127864	37128314	3.95277e-05	2-37127864-37128314
776	7	2	90414265	90414654	1.66222e-05	2-90414265-90414654
777	8	2	111726814	111727203	3.85077e-06	2-111726814-111727203
778	8	2	111789817	111790316	3.3518e-05	2-111789817-111790316
779	8	2	112200611	112201084	1.78095e-06	2-112200611-112201084
780	8	2	37127864	37128314	1.59655e-05	2-37127864-37128314
781	8	2	90414265	90414654	1.53087e-05	2-90414265-90414654
782	9	2	111726814	111727203	3.41908e-06	2-111726814-111727203
783	9	2	111789817	111790316	1.69113e-05	2-111789817-111790316
784	9	2	112200611	112201084	4.929e-06	2-112200611-112201084
785	9	2	37127864	37128314	1.10491e-05	2-37127864-37128314
786	9	2	90414265	90414654	2.3742e-05	2-90414265-90414654
787	10	2	111726814	111727203	1.30183e-05	2-111726814-111727203
788	10	2	111789817	111790316	8.77501e-06	2-111789817-111790316
789	10	2	112200611	112201084	1.41005e-06	2-112200611-112201084
790	10	2	37127864	37128314	9.84521e-06	2-37127864-37128314
791	10	2	90414265	90414654	1.18543e-05	2-90414265-90414654
792	11	2	111726814	111727203	3.31632e-06	2-111726814-111727203
793	11	2	111789817	111790316	2.19457e-05	2-111789817-111790316
794	11	2	112200611	112201084	5.59935e-06	2-112200611-112201084
795	11	2	37127864	37128314	1.16369e-05	2-37127864-37128314
796	11	2	90414265	90414654	2.0962e-05	2-90414265-90414654
797	12	2	111726814	111727203	9.82905e-06	2-111726814-111727203
798	12	2	111789817	111790316	2.96855e-05	2-111789817-111790316
799	12	2	112200611	112201084	3.29106e-06	2-112200611-112201084
800	12	2	37127864	37128314	1.08025e-05	2-37127864-37128314
801	12	2	90414265	90414654	2.60651e-05	2-90414265-90414654
802	13	2	111726814	111727203	9.99971e-06	2-111726814-111727203
803	13	2	111789817	111790316	2.39022e-05	2-111789817-111790316
804	13	2	112200611	112201084	8.43782e-06	2-112200611-112201084
805	13	2	37127864	37128314	8.00315e-06	2-37127864-37128314
806	13	2	90414265	90414654	2.22464e-05	2-90414265-90414654
807	14	2	111726814	111727203	3.96139e-06	2-111726814-111727203
808	14	2	111789817	111790316	2.27018e-05	2-111789817-111790316
809	14	2	112200611	112201084	9.07994e-06	2-112200611-112201084
810	14	2	37127864	37128314	1.90168e-05	2-37127864-37128314
811	14	2	90414265	90414654	1.53701e-05	2-90414265-90414654
812	15	2	111726814	111727203	2.0416e-06	2-111726814-111727203
813	15	2	111789817	111790316	1.72744e-05	2-111789817-111790316
814	15	2	112200611	112201084	5.71606e-06	2-112200611-112201084
815	15	2	37127864	37128314	1.50884e-05	2-37127864-37128314
816	15	2	90414265	90414654	1.71935e-05	2-90414265-90414654
817	16	2	111726814	111727203	8.51009e-06	2-111726814-111727203
818	16	2	111789817	111790316	3.09905e-05	2-111789817-111790316
819	16	2	112200611	112201084	2.66732e-06	2-112200611-112201084
820	16	2	37127864	37128314	1.11801e-05	2-37127864-37128314
821	16	2	90414265	90414654	1.71658e-05	2-90414265-90414654
822	17	2	111726814	111727203	1.90993e-06	2-111726814-111727203
823	17	2	111789817	111790316	2.61543e-05	2-111789817-111790316
824	17	2	112200611	112201084	3.30572e-06	2-112200611-112201084
825	17	2	37127864	37128314	1.1324e-05	2-37127864-37128314
826	17	2	90414265	90414654	1.84466e-05	2-90414265-90414654
827	18	2	111726814	111727203	0	2-111726814-111727203
828	18	2	111789817	111790316	1.44294e-05	2-111789817-111790316
829	18	2	112200611	112201084	1.59937e-06	2-112200611-112201084
830	18	2	37127864	37128314	2.21777e-05	2-37127864-37128314
831	18	2	90414265	90414654	1.4025e-05	2-90414265-90414654
832	19	2	111726814	111727203	0	2-111726814-111727203
833	19	2	111789817	111790316	4.64511e-06	2-111789817-111790316
834	19	2	112200611	112201084	1.23891e-05	2-112200611-112201084
835	19	2	37127864	37128314	0	2-37127864-37128314
836	19	2	90414265	90414654	6.61609e-06	2-90414265-90414654
837	20	2	111726814	111727203	4.10512e-06	2-111726814-111727203
838	20	2	111789817	111790316	4.34692e-06	2-111789817-111790316
839	20	2	112200611	112201084	1.85348e-06	2-112200611-112201084
840	20	2	37127864	37128314	7.30995e-06	2-37127864-37128314
841	20	2	90414265	90414654	5.11616e-06	2-90414265-90414654
842	21	2	111726814	111727203	1.53589e-06	2-111726814-111727203
843	21	2	111789817	111790316	7.80364e-06	2-111789817-111790316
844	21	2	112200611	112201084	4.02281e-06	2-112200611-112201084
845	21	2	37127864	37128314	5.73853e-06	2-37127864-37128314
846	21	2	90414265	90414654	1.54701e-05	2-90414265-90414654
847	NA	2	111726814	111727203	0	2-111726814-111727203
848	NA	2	111789817	111790316	0	2-111789817-111790316
849	NA	2	112200611	112201084	0	2-112200611-112201084
850	NA	2	37127864	37128314	0	2-37127864-37128314
851	NA	2	90414265	90414654	0	2-90414265-90414654
852	0	3	106876043	106876614	0	3-106876043-106876614
853	0	3	97491178	97491552	0	3-97491178-97491552
854	1	3	106876043	106876614	1.60561e-06	3-106876043-106876614
855	1	3	97491178	97491552	0	3-97491178-97491552
856	2	3	106876043	106876614	0	3-106876043-106876614
857	2	3	97491178	97491552	0	3-97491178-97491552
858	3	3	106876043	106876614	4.81542e-06	3-106876043-106876614
859	3	3	97491178	97491552	2.03742e-06	3-97491178-97491552
860	4	3	106876043	106876614	1.82581e-05	3-106876043-106876614
861	4	3	97491178	97491552	9.43076e-06	3-97491178-97491552
862	5	3	106876043	106876614	4.37685e-05	3-106876043-106876614
863	5	3	97491178	97491552	8.82573e-06	3-97491178-97491552
864	6	3	106876043	106876614	3.08852e-05	3-106876043-106876614
865	6	3	97491178	97491552	5.10656e-06	3-97491178-97491552
866	7	3	106876043	106876614	1.77593e-05	3-106876043-106876614
867	7	3	97491178	97491552	2.73693e-05	3-97491178-97491552
868	8	3	106876043	106876614	1.94834e-05	3-106876043-106876614
869	8	3	97491178	97491552	7.27308e-06	3-97491178-97491552
870	9	3	106876043	106876614	1.80165e-05	3-106876043-106876614
871	9	3	97491178	97491552	4.72361e-06	3-97491178-97491552
872	10	3	106876043	106876614	3.83271e-06	3-106876043-106876614
873	10	3	97491178	97491552	1.07033e-05	3-97491178-97491552
874	11	3	106876043	106876614	1.60368e-05	3-106876043-106876614
875	11	3	97491178	97491552	1.38944e-05	3-97491178-97491552
876	12	3	106876043	106876614	1.56027e-05	3-106876043-106876614
877	12	3	97491178	97491552	5.71679e-07	3-97491178-97491552
878	13	3	106876043	106876614	2.15612e-05	3-106876043-106876614
879	13	3	97491178	97491552	1.38108e-05	3-97491178-97491552
880	14	3	106876043	106876614	1.46489e-05	3-106876043-106876614
881	14	3	97491178	97491552	8.77493e-06	3-97491178-97491552
882	15	3	106876043	106876614	1.59088e-05	3-106876043-106876614
883	15	3	97491178	97491552	1.34855e-05	3-97491178-97491552
884	16	3	106876043	106876614	1.3637e-05	3-106876043-106876614
885	16	3	97491178	97491552	5.90329e-06	3-97491178-97491552
886	17	3	106876043	106876614	1.02043e-05	3-106876043-106876614
887	17	3	97491178	97491552	1.26786e-05	3-97491178-97491552
888	18	3	106876043	106876614	9.17102e-06	3-106876043-106876614
889	18	3	97491178	97491552	1.27297e-05	3-97491178-97491552
890	19	3	106876043	106876614	7.58673e-06	3-106876043-106876614
891	19	3	97491178	97491552	6.94556e-06	3-97491178-97491552
892	20	3	106876043	106876614	1.23445e-05	3-106876043-106876614
893	20	3	97491178	97491552	4.34285e-06	3-97491178-97491552
894	21	3	106876043	106876614	1.55658e-05	3-106876043-106876614
895	21	3	97491178	97491552	6.6614e-06	3-97491178-97491552
896	NA	3	106876043	106876614	0	3-106876043-106876614
897	NA	3	97491178	97491552	0	3-97491178-97491552
898	0	4	118642200	118642625	0	4-118642200-118642625
899	0	4	118658579	118658978	0	4-118658579-118658978
900	0	4	118729393	118729840	0	4-118729393-118729840
901	0	4	43716011	43716409	0	4-43716011-43716409
902	0	4	43725924	43726306	0	4-43725924-43726306
903	0	4	43823778	43824191	0	4-43823778-43824191
904	0	4	58640401	58640856	0	4-58640401-58640856
905	0	4	58763949	58764328	0	4-58763949-58764328
906	1	4	118642200	118642625	3.88849e-06	4-118642200-118642625
907	1	4	118658579	118658978	0	4-118658579-118658978
908	1	4	118729393	118729840	1.60561e-06	4-118729393-118729840
909	1	4	43716011	43716409	0	4-43716011-43716409
910	1	4	43725924	43726306	1.66617e-05	4-43725924-43726306
911	1	4	43823778	43824191	0	4-43823778-43824191
912	1	4	58640401	58640856	0	4-58640401-58640856
913	1	4	58763949	58764328	0	4-58763949-58764328
914	2	4	118642200	118642625	0	4-118642200-118642625
915	2	4	118658579	118658978	0	4-118658579-118658978
916	2	4	118729393	118729840	0	4-118729393-118729840
917	2	4	43716011	43716409	0	4-43716011-43716409
918	2	4	43725924	43726306	8.49019e-06	4-43725924-43726306
919	2	4	43823778	43824191	0	4-43823778-43824191
920	2	4	58640401	58640856	0	4-58640401-58640856
921	2	4	58763949	58764328	0	4-58763949-58764328
922	3	4	118642200	118642625	1.58002e-05	4-118642200-118642625
923	3	4	118658579	118658978	7.79691e-07	4-118658579-118658978
924	3	4	118729393	118729840	0	4-118729393-118729840
925	3	4	43716011	43716409	0	4-43716011-43716409
926	3	4	43725924	43726306	0	4-43725924-43726306
927	3	4	43823778	43824191	0	4-43823778-43824191
928	3	4	58640401	58640856	0	4-58640401-58640856
929	3	4	58763949	58764328	1.81307e-06	4-58763949-58764328
930	4	4	118642200	118642625	2.63586e-05	4-118642200-118642625
931	4	4	118658579	118658978	0	4-118658579-118658978
932	4	4	118729393	118729840	1.19438e-05	4-118729393-118729840
933	4	4	43716011	43716409	0	4-43716011-43716409
934	4	4	43725924	43726306	2.82777e-05	4-43725924-43726306
935	4	4	43823778	43824191	0	4-43823778-43824191
936	4	4	58640401	58640856	0	4-58640401-58640856
937	4	4	58763949	58764328	1.72716e-06	4-58763949-58764328
938	5	4	118642200	118642625	3.0772e-05	4-118642200-118642625
939	5	4	118658579	118658978	7.00312e-06	4-118658579-118658978
940	5	4	118729393	118729840	3.19877e-05	4-118729393-118729840
941	5	4	43716011	43716409	1.68649e-05	4-43716011-43716409
942	5	4	43725924	43726306	9.35275e-06	4-43725924-43726306
943	5	4	43823778	43824191	0	4-43823778-43824191
944	5	4	58640401	58640856	1.03774e-05	4-58640401-58640856
945	5	4	58763949	58764328	2.22157e-05	4-58763949-58764328
946	6	4	118642200	118642625	3.03866e-05	4-118642200-118642625
947	6	4	118658579	118658978	0	4-118658579-118658978
948	6	4	118729393	118729840	8.43078e-06	4-118729393-118729840
949	6	4	43716011	43716409	0	4-43716011-43716409
950	6	4	43725924	43726306	0	4-43725924-43726306
951	6	4	43823778	43824191	0	4-43823778-43824191
952	6	4	58640401	58640856	4.21904e-06	4-58640401-58640856
953	6	4	58763949	58764328	8.90979e-06	4-58763949-58764328
954	7	4	118642200	118642625	3.68137e-05	4-118642200-118642625
955	7	4	118658579	118658978	0	4-118658579-118658978
956	7	4	118729393	118729840	9.22117e-06	4-118729393-118729840
957	7	4	43716011	43716409	0	4-43716011-43716409
958	7	4	43725924	43726306	0	4-43725924-43726306
959	7	4	43823778	43824191	0	4-43823778-43824191
960	7	4	58640401	58640856	0	4-58640401-58640856
961	7	4	58763949	58764328	1.71348e-05	4-58763949-58764328
962	8	4	118642200	118642625	1.58491e-05	4-118642200-118642625
963	8	4	118658579	118658978	0	4-118658579-118658978
964	8	4	118729393	118729840	3.56235e-06	4-118729393-118729840
965	8	4	43716011	43716409	2.9583e-06	4-43716011-43716409
966	8	4	43725924	43726306	9.27599e-06	4-43725924-43726306
967	8	4	43823778	43824191	2.83113e-07	4-43823778-43824191
968	8	4	58640401	58640856	0	4-58640401-58640856
969	8	4	58763949	58764328	1.15858e-05	4-58763949-58764328
970	9	4	118642200	118642625	2.00916e-05	4-118642200-118642625
971	9	4	118658579	118658978	0	4-118658579-118658978
972	9	4	118729393	118729840	4.81143e-06	4-118729393-118729840
973	9	4	43716011	43716409	2.51907e-06	4-43716011-43716409
974	9	4	43725924	43726306	5.6314e-07	4-43725924-43726306
975	9	4	43823778	43824191	0	4-43823778-43824191
976	9	4	58640401	58640856	7.07905e-07	4-58640401-58640856
977	9	4	58763949	58764328	1.30126e-05	4-58763949-58764328
978	10	4	118642200	118642625	8.29354e-06	4-118642200-118642625
979	10	4	118658579	118658978	0	4-118658579-118658978
980	10	4	118729393	118729840	0	4-118729393-118729840
981	10	4	43716011	43716409	3.0874e-06	4-43716011-43716409
982	10	4	43725924	43726306	2.33327e-06	4-43725924-43726306
983	10	4	43823778	43824191	0	4-43823778-43824191
984	10	4	58640401	58640856	0	4-58640401-58640856
985	10	4	58763949	58764328	1.086e-05	4-58763949-58764328
986	11	4	118642200	118642625	4.5258e-06	4-118642200-118642625
987	11	4	118658579	118658978	5.73251e-07	4-118658579-118658978
988	11	4	118729393	118729840	0	4-118729393-118729840
989	11	4	43716011	43716409	3.17121e-06	4-43716011-43716409
990	11	4	43725924	43726306	3.59476e-06	4-43725924-43726306
991	11	4	43823778	43824191	0	4-43823778-43824191
992	11	4	58640401	58640856	2.54474e-07	4-58640401-58640856
993	11	4	58763949	58764328	1.79597e-05	4-58763949-58764328
994	12	4	118642200	118642625	8.14805e-06	4-118642200-118642625
995	12	4	118658579	118658978	0	4-118658579-118658978
996	12	4	118729393	118729840	0	4-118729393-118729840
997	12	4	43716011	43716409	5.38817e-06	4-43716011-43716409
998	12	4	43725924	43726306	0	4-43725924-43726306
999	12	4	43823778	43824191	5.94663e-06	4-43823778-43824191
1000	12	4	58640401	58640856	0	4-58640401-58640856
1001	12	4	58763949	58764328	1.72376e-05	4-58763949-58764328
1002	13	4	118642200	118642625	6.98843e-06	4-118642200-118642625
1003	13	4	118658579	118658978	0	4-118658579-118658978
1004	13	4	118729393	118729840	0	4-118729393-118729840
1005	13	4	43716011	43716409	5.72191e-06	4-43716011-43716409
1006	13	4	43725924	43726306	6.31607e-06	4-43725924-43726306
1007	13	4	43823778	43824191	6.26253e-07	4-43823778-43824191
1008	13	4	58640401	58640856	0	4-58640401-58640856
1009	13	4	58763949	58764328	1.61686e-05	4-58763949-58764328
1010	14	4	118642200	118642625	2.49026e-05	4-118642200-118642625
1011	14	4	118658579	118658978	8.78914e-07	4-118658579-118658978
1012	14	4	118729393	118729840	0	4-118729393-118729840
1013	14	4	43716011	43716409	9.39572e-06	4-43716011-43716409
1014	14	4	43725924	43726306	2.95676e-06	4-43725924-43726306
1015	14	4	43823778	43824191	0	4-43823778-43824191
1016	14	4	58640401	58640856	9.24578e-07	4-58640401-58640856
1017	14	4	58763949	58764328	1.60234e-05	4-58763949-58764328
1018	15	4	118642200	118642625	2.03263e-05	4-118642200-118642625
1019	15	4	118658579	118658978	2.34754e-06	4-118658579-118658978
1020	15	4	118729393	118729840	0	4-118729393-118729840
1021	15	4	43716011	43716409	1.0564e-05	4-43716011-43716409
1022	15	4	43725924	43726306	7.06844e-06	4-43725924-43726306
1023	15	4	43823778	43824191	3.03659e-06	4-43823778-43824191
1024	15	4	58640401	58640856	3.59518e-07	4-58640401-58640856
1025	15	4	58763949	58764328	1.96793e-05	4-58763949-58764328
1026	16	4	118642200	118642625	2.04995e-05	4-118642200-118642625
1027	16	4	118658579	118658978	2.15414e-06	4-118658579-118658978
1028	16	4	118729393	118729840	6.75707e-07	4-118729393-118729840
1029	16	4	43716011	43716409	8.13752e-06	4-43716011-43716409
1030	16	4	43725924	43726306	3.88988e-06	4-43725924-43726306
1031	16	4	43823778	43824191	8.22567e-07	4-43823778-43824191
1032	16	4	58640401	58640856	0	4-58640401-58640856
1033	16	4	58763949	58764328	2.25316e-05	4-58763949-58764328
1034	17	4	118642200	118642625	2.67735e-05	4-118642200-118642625
1035	17	4	118658579	118658978	2.2866e-06	4-118658579-118658978
1036	17	4	118729393	118729840	0	4-118729393-118729840
1037	17	4	43716011	43716409	6.41717e-06	4-43716011-43716409
1038	17	4	43725924	43726306	3.23168e-06	4-43725924-43726306
1039	17	4	43823778	43824191	1.91249e-06	4-43823778-43824191
1040	17	4	58640401	58640856	9.97029e-07	4-58640401-58640856
1041	17	4	58763949	58764328	2.48369e-05	4-58763949-58764328
1042	18	4	118642200	118642625	2.02226e-06	4-118642200-118642625
1043	18	4	118658579	118658978	0	4-118658579-118658978
1044	18	4	118729393	118729840	0	4-118729393-118729840
1045	18	4	43716011	43716409	8.8435e-06	4-43716011-43716409
1046	18	4	43725924	43726306	1.06455e-05	4-43725924-43726306
1047	18	4	43823778	43824191	4.2327e-06	4-43823778-43824191
1048	18	4	58640401	58640856	0	4-58640401-58640856
1049	18	4	58763949	58764328	1.80246e-05	4-58763949-58764328
1050	19	4	118642200	118642625	7.90688e-06	4-118642200-118642625
1051	19	4	118658579	118658978	0	4-118658579-118658978
1052	19	4	118729393	118729840	0	4-118729393-118729840
1053	19	4	43716011	43716409	5.23368e-06	4-43716011-43716409
1054	19	4	43725924	43726306	0	4-43725924-43726306
1055	19	4	43823778	43824191	0	4-43823778-43824191
1056	19	4	58640401	58640856	0	4-58640401-58640856
1057	19	4	58763949	58764328	1.026e-05	4-58763949-58764328
1058	20	4	118642200	118642625	9.56494e-06	4-118642200-118642625
1059	20	4	118658579	118658978	0	4-118658579-118658978
1060	20	4	118729393	118729840	0	4-118729393-118729840
1061	20	4	43716011	43716409	5.81041e-06	4-43716011-43716409
1062	20	4	43725924	43726306	0	4-43725924-43726306
1063	20	4	43823778	43824191	0	4-43823778-43824191
1064	20	4	58640401	58640856	0	4-58640401-58640856
1065	20	4	58763949	58764328	6.97641e-06	4-58763949-58764328
1066	21	4	118642200	118642625	7.47907e-06	4-118642200-118642625
1067	21	4	118658579	118658978	1.23245e-06	4-118658579-118658978
1068	21	4	118729393	118729840	0	4-118729393-118729840
1069	21	4	43716011	43716409	4.75585e-06	4-43716011-43716409
1070	21	4	43725924	43726306	4.55578e-06	4-43725924-43726306
1071	21	4	43823778	43824191	7.72177e-07	4-43823778-43824191
1072	21	4	58640401	58640856	0	4-58640401-58640856
1073	21	4	58763949	58764328	7.67429e-06	4-58763949-58764328
1074	NA	4	118642200	118642625	0	4-118642200-118642625
1075	NA	4	118658579	118658978	0	4-118658579-118658978
1076	NA	4	118729393	118729840	0	4-118729393-118729840
1077	NA	4	43716011	43716409	0	4-43716011-43716409
1078	NA	4	43725924	43726306	0	4-43725924-43726306
1079	NA	4	43823778	43824191	0	4-43823778-43824191
1080	NA	4	58640401	58640856	0	4-58640401-58640856
1081	NA	4	58763949	58764328	0	4-58763949-58764328
1082	0	6	116613911	116614364	2.19853e-06	6-116613911-116614364
1083	0	6	42576653	42577079	0	6-42576653-42577079
1084	0	6	42869730	42870125	0	6-42869730-42870125
1085	1	6	116613911	116614364	1.96464e-06	6-116613911-116614364
1086	1	6	42576653	42577079	0	6-42576653-42577079
1087	1	6	42869730	42870125	0	6-42869730-42870125
1088	2	6	116613911	116614364	0	6-116613911-116614364
1089	2	6	42576653	42577079	0	6-42576653-42577079
1090	2	6	42869730	42870125	8.28315e-06	6-42869730-42870125
1091	3	6	116613911	116614364	2.23246e-06	6-116613911-116614364
1092	3	6	42576653	42577079	0	6-42576653-42577079
1093	3	6	42869730	42870125	6.23059e-06	6-42869730-42870125
1094	4	6	116613911	116614364	2.30747e-06	6-116613911-116614364
1095	4	6	42576653	42577079	3.46909e-06	6-42576653-42577079
1096	4	6	42869730	42870125	2.16256e-05	6-42869730-42870125
1097	5	6	116613911	116614364	1.7627e-05	6-116613911-116614364
1098	5	6	42576653	42577079	0	6-42576653-42577079
1099	5	6	42869730	42870125	1.61727e-05	6-42869730-42870125
1100	6	6	116613911	116614364	2.99869e-05	6-116613911-116614364
1101	6	6	42576653	42577079	1.13272e-05	6-42576653-42577079
1102	6	6	42869730	42870125	2.10594e-05	6-42869730-42870125
1103	7	6	116613911	116614364	1.81526e-05	6-116613911-116614364
1104	7	6	42576653	42577079	2.94509e-06	6-42576653-42577079
1105	7	6	42869730	42870125	2.43306e-05	6-42869730-42870125
1106	8	6	116613911	116614364	1.57819e-05	6-116613911-116614364
1107	8	6	42576653	42577079	1.27944e-06	6-42576653-42577079
1108	8	6	42869730	42870125	1.47384e-05	6-42869730-42870125
1109	9	6	116613911	116614364	8.23746e-06	6-116613911-116614364
1110	9	6	42576653	42577079	1.58629e-06	6-42576653-42577079
1111	9	6	42869730	42870125	1.23341e-05	6-42869730-42870125
1112	10	6	116613911	116614364	2.65973e-06	6-116613911-116614364
1113	10	6	42576653	42577079	1.94528e-06	6-42576653-42577079
1114	10	6	42869730	42870125	2.55946e-05	6-42869730-42870125
1115	11	6	116613911	116614364	8.21267e-06	6-116613911-116614364
1116	11	6	42576653	42577079	1.35518e-06	6-42576653-42577079
1117	11	6	42869730	42870125	1.15437e-05	6-42869730-42870125
1118	12	6	116613911	116614364	2.70991e-05	6-116613911-116614364
1119	12	6	42576653	42577079	0	6-42576653-42577079
1120	12	6	42869730	42870125	7.49792e-06	6-42869730-42870125
1121	13	6	116613911	116614364	1.31042e-05	6-116613911-116614364
1122	13	6	42576653	42577079	3.21296e-07	6-42576653-42577079
1123	13	6	42869730	42870125	1.24382e-05	6-42869730-42870125
1124	14	6	116613911	116614364	1.20073e-05	6-116613911-116614364
1125	14	6	42576653	42577079	1.68697e-06	6-42576653-42577079
1126	14	6	42869730	42870125	1.52024e-05	6-42869730-42870125
1127	15	6	116613911	116614364	1.19326e-05	6-116613911-116614364
1128	15	6	42576653	42577079	1.70089e-06	6-42576653-42577079
1129	15	6	42869730	42870125	2.37206e-05	6-42869730-42870125
1130	16	6	116613911	116614364	1.56614e-05	6-116613911-116614364
1131	16	6	42576653	42577079	4.92481e-06	6-42576653-42577079
1132	16	6	42869730	42870125	2.13846e-05	6-42869730-42870125
1133	17	6	116613911	116614364	1.43321e-05	6-116613911-116614364
1134	17	6	42576653	42577079	2.15166e-06	6-42576653-42577079
1135	17	6	42869730	42870125	1.9266e-05	6-42869730-42870125
1136	18	6	116613911	116614364	1.52842e-05	6-116613911-116614364
1137	18	6	42576653	42577079	0	6-42576653-42577079
1138	18	6	42869730	42870125	1.78302e-05	6-42869730-42870125
1139	19	6	116613911	116614364	2.87257e-06	6-116613911-116614364
1140	19	6	42576653	42577079	0	6-42576653-42577079
1141	19	6	42869730	42870125	2.83526e-05	6-42869730-42870125
1142	20	6	116613911	116614364	7.70913e-06	6-116613911-116614364
1143	20	6	42576653	42577079	8.46354e-07	6-42576653-42577079
1144	20	6	42869730	42870125	1.8944e-05	6-42869730-42870125
1145	21	6	116613911	116614364	7.85949e-06	6-116613911-116614364
1146	21	6	42576653	42577079	0	6-42576653-42577079
1147	21	6	42869730	42870125	1.57042e-05	6-42869730-42870125
1148	NA	6	116613911	116614364	0	6-116613911-116614364
1149	NA	6	42576653	42577079	0	6-42576653-42577079
1150	NA	6	42869730	42870125	5.52647e-05	6-42869730-42870125
1151	0	7	102512904	102513327	3.08449e-06	7-102512904-102513327
1152	0	7	102673168	102673722	0	7-102673168-102673722
1153	0	7	108797459	108797867	0	7-108797459-108797867
1154	0	7	140186968	140187491	0	7-140186968-140187491
1155	0	7	6545182	6545564	0	7-6545182-6545564
1156	0	7	6649866	6650251	0	7-6649866-6650251
1157	0	7	86294968	86295431	0	7-86294968-86295431
1158	0	7	99729895	99730340	0	7-99729895-99730340
1159	0	7	99787841	99788288	0	7-99787841-99788288
1160	1	7	102512904	102513327	9.65405e-06	7-102512904-102513327
1161	1	7	102673168	102673722	0	7-102673168-102673722
1162	1	7	108797459	108797867	0	7-108797459-108797867
1163	1	7	140186968	140187491	0	7-140186968-140187491
1164	1	7	6545182	6545564	0	7-6545182-6545564
1165	1	7	6649866	6650251	0	7-6649866-6650251
1166	1	7	86294968	86295431	1.96464e-06	7-86294968-86295431
1167	1	7	99729895	99730340	0	7-99729895-99730340
1168	1	7	99787841	99788288	1.96464e-06	7-99787841-99788288
1169	2	7	102512904	102513327	8.39187e-06	7-102512904-102513327
1170	2	7	102673168	102673722	0	7-102673168-102673722
1171	2	7	108797459	108797867	0	7-108797459-108797867
1172	2	7	140186968	140187491	4.66105e-06	7-140186968-140187491
1173	2	7	6545182	6545564	3.3691e-06	7-6545182-6545564
1174	2	7	6649866	6650251	0	7-6649866-6650251
1175	2	7	86294968	86295431	0	7-86294968-86295431
1176	2	7	99729895	99730340	0	7-99729895-99730340
1177	2	7	99787841	99788288	3.3691e-06	7-99787841-99788288
1178	3	7	102512904	102513327	1.66962e-05	7-102512904-102513327
1179	3	7	102673168	102673722	2.48687e-06	7-102673168-102673722
1180	3	7	108797459	108797867	9.0456e-06	7-108797459-108797867
1181	3	7	140186968	140187491	2.34867e-05	7-140186968-140187491
1182	3	7	6545182	6545564	0	7-6545182-6545564
1183	3	7	6649866	6650251	0	7-6649866-6650251
1184	3	7	86294968	86295431	0	7-86294968-86295431
1185	3	7	99729895	99730340	3.9477e-06	7-99729895-99730340
1186	3	7	99787841	99788288	4.13964e-06	7-99787841-99788288
1187	4	7	102512904	102513327	1.91274e-05	7-102512904-102513327
1188	4	7	102673168	102673722	0	7-102673168-102673722
1189	4	7	108797459	108797867	2.0287e-05	7-108797459-108797867
1190	4	7	140186968	140187491	6.2081e-05	7-140186968-140187491
1191	4	7	6545182	6545564	0	7-6545182-6545564
1192	4	7	6649866	6650251	6.93818e-06	7-6649866-6650251
1193	4	7	86294968	86295431	1.09691e-05	7-86294968-86295431
1194	4	7	99729895	99730340	1.72922e-05	7-99729895-99730340
1195	4	7	99787841	99788288	6.61866e-06	7-99787841-99788288
1196	5	7	102512904	102513327	4.79995e-06	7-102512904-102513327
1197	5	7	102673168	102673722	3.07085e-05	7-102673168-102673722
1198	5	7	108797459	108797867	5.53576e-05	7-108797459-108797867
1199	5	7	140186968	140187491	8.15136e-05	7-140186968-140187491
1200	5	7	6545182	6545564	1.46696e-05	7-6545182-6545564
1201	5	7	6649866	6650251	0	7-6649866-6650251
1202	5	7	86294968	86295431	3.8743e-05	7-86294968-86295431
1203	5	7	99729895	99730340	2.16517e-05	7-99729895-99730340
1204	5	7	99787841	99788288	4.2422e-05	7-99787841-99788288
1205	6	7	102512904	102513327	9.13088e-06	7-102512904-102513327
1206	6	7	102673168	102673722	5.36521e-06	7-102673168-102673722
1207	6	7	108797459	108797867	4.88562e-05	7-108797459-108797867
1208	6	7	140186968	140187491	9.41763e-05	7-140186968-140187491
1209	6	7	6545182	6545564	2.10743e-05	7-6545182-6545564
1210	6	7	6649866	6650251	0	7-6649866-6650251
1211	6	7	86294968	86295431	2.64491e-05	7-86294968-86295431
1212	6	7	99729895	99730340	8.06394e-06	7-99729895-99730340
1213	6	7	99787841	99788288	4.83454e-05	7-99787841-99788288
1214	7	7	102512904	102513327	3.4106e-05	7-102512904-102513327
1215	7	7	102673168	102673722	2.94166e-06	7-102673168-102673722
1216	7	7	108797459	108797867	4.0313e-05	7-108797459-108797867
1217	7	7	140186968	140187491	8.46318e-05	7-140186968-140187491
1218	7	7	6545182	6545564	5.13664e-05	7-6545182-6545564
1219	7	7	6649866	6650251	7.73738e-06	7-6649866-6650251
1220	7	7	86294968	86295431	8.1121e-06	7-86294968-86295431
1221	7	7	99729895	99730340	1.25402e-05	7-99729895-99730340
1222	7	7	99787841	99788288	1.55825e-05	7-99787841-99788288
1223	8	7	102512904	102513327	1.56251e-05	7-102512904-102513327
1224	8	7	102673168	102673722	0	7-102673168-102673722
1225	8	7	108797459	108797867	1.91087e-05	7-108797459-108797867
1226	8	7	140186968	140187491	5.97019e-05	7-140186968-140187491
1227	8	7	6545182	6545564	1.28629e-05	7-6545182-6545564
1228	8	7	6649866	6650251	7.04952e-06	7-6649866-6650251
1229	8	7	86294968	86295431	6.36557e-06	7-86294968-86295431
1230	8	7	99729895	99730340	9.46316e-06	7-99729895-99730340
1231	8	7	99787841	99788288	3.79771e-05	7-99787841-99788288
1232	9	7	102512904	102513327	1.33179e-05	7-102512904-102513327
1233	9	7	102673168	102673722	6.81752e-06	7-102673168-102673722
1234	9	7	108797459	108797867	5.82715e-06	7-108797459-108797867
1235	9	7	140186968	140187491	2.17647e-05	7-140186968-140187491
1236	9	7	6545182	6545564	1.11082e-05	7-6545182-6545564
1237	9	7	6649866	6650251	0	7-6649866-6650251
1238	9	7	86294968	86295431	1.39944e-05	7-86294968-86295431
1239	9	7	99729895	99730340	1.45065e-06	7-99729895-99730340
1240	9	7	99787841	99788288	3.53344e-05	7-99787841-99788288
1241	10	7	102512904	102513327	1.74278e-05	7-102512904-102513327
1242	10	7	102673168	102673722	4.53759e-06	7-102673168-102673722
1243	10	7	108797459	108797867	1.56326e-05	7-108797459-108797867
1244	10	7	140186968	140187491	7.84648e-06	7-140186968-140187491
1245	10	7	6545182	6545564	5.38302e-06	7-6545182-6545564
1246	10	7	6649866	6650251	0	7-6649866-6650251
1247	10	7	86294968	86295431	1.72538e-05	7-86294968-86295431
1248	10	7	99729895	99730340	2.00097e-06	7-99729895-99730340
1249	10	7	99787841	99788288	4.67241e-05	7-99787841-99788288
1250	11	7	102512904	102513327	1.5095e-05	7-102512904-102513327
1251	11	7	102673168	102673722	5.74698e-06	7-102673168-102673722
1252	11	7	108797459	108797867	7.38408e-06	7-108797459-108797867
1253	11	7	140186968	140187491	2.32007e-05	7-140186968-140187491
1254	11	7	6545182	6545564	7.85534e-06	7-6545182-6545564
1255	11	7	6649866	6650251	0	7-6649866-6650251
1256	11	7	86294968	86295431	1.15898e-05	7-86294968-86295431
1257	11	7	99729895	99730340	4.53046e-06	7-99729895-99730340
1258	11	7	99787841	99788288	4.71913e-06	7-99787841-99788288
1259	12	7	102512904	102513327	4.83127e-06	7-102512904-102513327
1260	12	7	102673168	102673722	3.2151e-06	7-102673168-102673722
1261	12	7	108797459	108797867	7.97645e-06	7-108797459-108797867
1262	12	7	140186968	140187491	2.0448e-05	7-140186968-140187491
1263	12	7	6545182	6545564	4.21369e-06	7-6545182-6545564
1264	12	7	6649866	6650251	0	7-6649866-6650251
1265	12	7	86294968	86295431	9.51874e-06	7-86294968-86295431
1266	12	7	99729895	99730340	1.58117e-06	7-99729895-99730340
1267	12	7	99787841	99788288	1.06125e-05	7-99787841-99788288
1268	13	7	102512904	102513327	4.64965e-06	7-102512904-102513327
1269	13	7	102673168	102673722	2.8393e-06	7-102673168-102673722
1270	13	7	108797459	108797867	8.26659e-06	7-108797459-108797867
1271	13	7	140186968	140187491	1.10072e-05	7-140186968-140187491
1272	13	7	6545182	6545564	3.21296e-07	7-6545182-6545564
1273	13	7	6649866	6650251	0	7-6649866-6650251
1274	13	7	86294968	86295431	1.34054e-05	7-86294968-86295431
1275	13	7	99729895	99730340	4.91049e-06	7-99729895-99730340
1276	13	7	99787841	99788288	3.86753e-05	7-99787841-99788288
1277	14	7	102512904	102513327	1.25485e-05	7-102512904-102513327
1278	14	7	102673168	102673722	2.09201e-06	7-102673168-102673722
1279	14	7	108797459	108797867	1.19815e-05	7-108797459-108797867
1280	14	7	140186968	140187491	2.64219e-05	7-140186968-140187491
1281	14	7	6545182	6545564	8.5728e-06	7-6545182-6545564
1282	14	7	6649866	6650251	0	7-6649866-6650251
1283	14	7	86294968	86295431	8.19008e-06	7-86294968-86295431
1284	14	7	99729895	99730340	2.1236e-06	7-99729895-99730340
1285	14	7	99787841	99788288	2.00624e-05	7-99787841-99788288
1286	15	7	102512904	102513327	5.55395e-06	7-102512904-102513327
1287	15	7	102673168	102673722	2.68746e-06	7-102673168-102673722
1288	15	7	108797459	108797867	1.13571e-05	7-108797459-108797867
1289	15	7	140186968	140187491	2.81507e-05	7-140186968-140187491
1290	15	7	6545182	6545564	4.89574e-06	7-6545182-6545564
1291	15	7	6649866	6650251	7.68488e-07	7-6649866-6650251
1292	15	7	86294968	86295431	3.95304e-06	7-86294968-86295431
1293	15	7	99729895	99730340	6.20966e-06	7-99729895-99730340
1294	15	7	99787841	99788288	3.52787e-05	7-99787841-99788288
1295	16	7	102512904	102513327	1.82035e-05	7-102512904-102513327
1296	16	7	102673168	102673722	5.29022e-08	7-102673168-102673722
1297	16	7	108797459	108797867	1.02852e-05	7-108797459-108797867
1298	16	7	140186968	140187491	3.16352e-05	7-140186968-140187491
1299	16	7	6545182	6545564	2.32508e-06	7-6545182-6545564
1300	16	7	6649866	6650251	4.53025e-06	7-6649866-6650251
1301	16	7	86294968	86295431	2.10654e-06	7-86294968-86295431
1302	16	7	99729895	99730340	9.20738e-07	7-99729895-99730340
1303	16	7	99787841	99788288	2.5241e-05	7-99787841-99788288
1304	17	7	102512904	102513327	1.75854e-05	7-102512904-102513327
1305	17	7	102673168	102673722	4.69876e-06	7-102673168-102673722
1306	17	7	108797459	108797867	2.08634e-05	7-108797459-108797867
1307	17	7	140186968	140187491	2.86237e-05	7-140186968-140187491
1308	17	7	6545182	6545564	5.16943e-06	7-6545182-6545564
1309	17	7	6649866	6650251	2.55115e-06	7-6649866-6650251
1310	17	7	86294968	86295431	7.76913e-06	7-86294968-86295431
1311	17	7	99729895	99730340	2.57308e-06	7-99729895-99730340
1312	17	7	99787841	99788288	3.94722e-05	7-99787841-99788288
1313	18	7	102512904	102513327	2.02852e-06	7-102512904-102513327
1314	18	7	102673168	102673722	0	7-102673168-102673722
1315	18	7	108797459	108797867	5.02701e-06	7-108797459-108797867
1316	18	7	140186968	140187491	2.10196e-05	7-140186968-140187491
1317	18	7	6545182	6545564	1.18164e-05	7-6545182-6545564
1318	18	7	6649866	6650251	6.07811e-07	7-6649866-6650251
1319	18	7	86294968	86295431	6.07811e-07	7-86294968-86295431
1320	18	7	99729895	99730340	5.6846e-06	7-99729895-99730340
1321	18	7	99787841	99788288	1.56754e-05	7-99787841-99788288
1322	19	7	102512904	102513327	9.17989e-06	7-102512904-102513327
1323	19	7	102673168	102673722	6.24044e-06	7-102673168-102673722
1324	19	7	108797459	108797867	1.01672e-05	7-108797459-108797867
1325	19	7	140186968	140187491	3.89659e-05	7-140186968-140187491
1326	19	7	6545182	6545564	0	7-6545182-6545564
1327	19	7	6649866	6650251	0	7-6649866-6650251
1328	19	7	86294968	86295431	0	7-86294968-86295431
1329	19	7	99729895	99730340	3.5906e-06	7-99729895-99730340
1330	19	7	99787841	99788288	1.34718e-05	7-99787841-99788288
1331	20	7	102512904	102513327	6.61029e-06	7-102512904-102513327
1332	20	7	102673168	102673722	0	7-102673168-102673722
1333	20	7	108797459	108797867	5.49068e-06	7-108797459-108797867
1334	20	7	140186968	140187491	2.55513e-05	7-140186968-140187491
1335	20	7	6545182	6545564	2.94585e-06	7-6545182-6545564
1336	20	7	6649866	6650251	0	7-6649866-6650251
1337	20	7	86294968	86295431	1.21566e-05	7-86294968-86295431
1338	20	7	99729895	99730340	7.64824e-07	7-99729895-99730340
1339	20	7	99787841	99788288	1.98427e-05	7-99787841-99788288
1340	21	7	102512904	102513327	6.70997e-06	7-102512904-102513327
1341	21	7	102673168	102673722	2.90791e-06	7-102673168-102673722
1342	21	7	108797459	108797867	6.49421e-06	7-108797459-108797867
1343	21	7	140186968	140187491	1.60742e-05	7-140186968-140187491
1344	21	7	6545182	6545564	4.64709e-06	7-6545182-6545564
1345	21	7	6649866	6650251	0	7-6649866-6650251
1346	21	7	86294968	86295431	1.00982e-05	7-86294968-86295431
1347	21	7	99729895	99730340	1.6543e-06	7-99729895-99730340
1348	21	7	99787841	99788288	2.09414e-05	7-99787841-99788288
1349	NA	7	102512904	102513327	7.53296e-06	7-102512904-102513327
1350	NA	7	102673168	102673722	0	7-102673168-102673722
1351	NA	7	108797459	108797867	0	7-108797459-108797867
1352	NA	7	140186968	140187491	0	7-140186968-140187491
1353	NA	7	6545182	6545564	0	7-6545182-6545564
1354	NA	7	6649866	6650251	0	7-6649866-6650251
1355	NA	7	86294968	86295431	5.26265e-05	7-86294968-86295431
1356	NA	7	99729895	99730340	0	7-99729895-99730340
1357	NA	7	99787841	99788288	0	7-99787841-99788288
1358	0	9	19651135	19651501	0	9-19651135-19651501
1359	0	9	37687616	37688065	1.28591e-06	9-37687616-37688065
1360	0	9	39951989	39952440	0	9-39951989-39952440
1361	1	9	19651135	19651501	3.21121e-06	9-19651135-19651501
1362	1	9	37687616	37688065	0	9-37687616-37688065
1363	1	9	39951989	39952440	0	9-39951989-39952440
1364	2	9	19651135	19651501	0	9-19651135-19651501
1365	2	9	37687616	37688065	0	9-37687616-37688065
1366	2	9	39951989	39952440	0	9-39951989-39952440
1367	3	9	19651135	19651501	8.67718e-07	9-19651135-19651501
1368	3	9	37687616	37688065	0	9-37687616-37688065
1369	3	9	39951989	39952440	0	9-39951989-39952440
1370	4	9	19651135	19651501	2.6723e-05	9-19651135-19651501
1371	4	9	37687616	37688065	3.46909e-06	9-37687616-37688065
1372	4	9	39951989	39952440	1.64213e-05	9-39951989-39952440
1373	5	9	19651135	19651501	2.70576e-05	9-19651135-19651501
1374	5	9	37687616	37688065	3.44066e-05	9-37687616-37688065
1375	5	9	39951989	39952440	2.27337e-05	9-39951989-39952440
1376	6	9	19651135	19651501	2.52078e-05	9-19651135-19651501
1377	6	9	37687616	37688065	3.48928e-05	9-37687616-37688065
1378	6	9	39951989	39952440	1.42864e-05	9-39951989-39952440
1379	7	9	19651135	19651501	2.87025e-05	9-19651135-19651501
1380	7	9	37687616	37688065	2.72644e-05	9-37687616-37688065
1381	7	9	39951989	39952440	0	9-39951989-39952440
1382	8	9	19651135	19651501	1.36068e-05	9-19651135-19651501
1383	8	9	37687616	37688065	1.23642e-05	9-37687616-37688065
1384	8	9	39951989	39952440	0	9-39951989-39952440
1385	9	9	19651135	19651501	1.27315e-05	9-19651135-19651501
1386	9	9	37687616	37688065	7.07905e-07	9-37687616-37688065
1387	9	9	39951989	39952440	1.33251e-06	9-39951989-39952440
1388	10	9	19651135	19651501	3.00533e-05	9-19651135-19651501
1389	10	9	37687616	37688065	4.56206e-06	9-37687616-37688065
1390	10	9	39951989	39952440	1.94528e-06	9-39951989-39952440
1391	11	9	19651135	19651501	2.10882e-05	9-19651135-19651501
1392	11	9	37687616	37688065	1.36502e-06	9-37687616-37688065
1393	11	9	39951989	39952440	1.33038e-06	9-39951989-39952440
1394	12	9	19651135	19651501	1.93744e-05	9-19651135-19651501
1395	12	9	37687616	37688065	3.3675e-06	9-37687616-37688065
1396	12	9	39951989	39952440	3.85779e-06	9-39951989-39952440
1397	13	9	19651135	19651501	1.823e-05	9-19651135-19651501
1398	13	9	37687616	37688065	3.08973e-06	9-37687616-37688065
1399	13	9	39951989	39952440	0	9-39951989-39952440
1400	14	9	19651135	19651501	1.8715e-05	9-19651135-19651501
1401	14	9	37687616	37688065	4.40894e-06	9-37687616-37688065
1402	14	9	39951989	39952440	1.5727e-06	9-39951989-39952440
1403	15	9	19651135	19651501	2.19592e-05	9-19651135-19651501
1404	15	9	37687616	37688065	6.49356e-06	9-37687616-37688065
1405	15	9	39951989	39952440	1.0365e-07	9-39951989-39952440
1406	16	9	19651135	19651501	2.19031e-05	9-19651135-19651501
1407	16	9	37687616	37688065	2.67023e-06	9-37687616-37688065
1408	16	9	39951989	39952440	2.09186e-06	9-39951989-39952440
1409	17	9	19651135	19651501	1.9171e-05	9-19651135-19651501
1410	17	9	37687616	37688065	3.24689e-06	9-37687616-37688065
1411	17	9	39951989	39952440	0	9-39951989-39952440
1412	18	9	19651135	19651501	3.96795e-05	9-19651135-19651501
1413	18	9	37687616	37688065	5.0057e-06	9-37687616-37688065
1414	18	9	39951989	39952440	0	9-39951989-39952440
1415	19	9	19651135	19651501	4.58974e-05	9-19651135-19651501
1416	19	9	37687616	37688065	0	9-37687616-37688065
1417	19	9	39951989	39952440	0	9-39951989-39952440
1418	20	9	19651135	19651501	2.04039e-05	9-19651135-19651501
1419	20	9	37687616	37688065	1.15239e-06	9-37687616-37688065
1420	20	9	39951989	39952440	8.46354e-07	9-39951989-39952440
1421	21	9	19651135	19651501	3.63521e-05	9-19651135-19651501
1422	21	9	37687616	37688065	7.79291e-06	9-37687616-37688065
1423	21	9	39951989	39952440	0	9-39951989-39952440
1424	NA	9	19651135	19651501	0	9-19651135-19651501
1425	NA	9	37687616	37688065	1.36032e-05	9-37687616-37688065
1426	NA	9	39951989	39952440	0	9-39951989-39952440
1427	0	X	74559087	74559525	0	X-74559087-74559525
1428	1	X	74559087	74559525	0	X-74559087-74559525
1429	2	X	74559087	74559525	0	X-74559087-74559525
1430	3	X	74559087	74559525	0	X-74559087-74559525
1431	4	X	74559087	74559525	0	X-74559087-74559525
1432	5	X	74559087	74559525	1.4289e-06	X-74559087-74559525
1433	6	X	74559087	74559525	6.02654e-06	X-74559087-74559525
1434	7	X	74559087	74559525	5.54755e-06	X-74559087-74559525
1435	8	X	74559087	74559525	8.30734e-06	X-74559087-74559525
1436	9	X	74559087	74559525	1.58826e-06	X-74559087-74559525
1437	10	X	74559087	74559525	0	X-74559087-74559525
1438	11	X	74559087	74559525	4.27493e-06	X-74559087-74559525
1439	12	X	74559087	74559525	5.27389e-06	X-74559087-74559525
1440	13	X	74559087	74559525	0	X-74559087-74559525
1441	14	X	74559087	74559525	8.13587e-07	X-74559087-74559525
1442	15	X	74559087	74559525	5.00834e-06	X-74559087-74559525
1443	16	X	74559087	74559525	7.09452e-06	X-74559087-74559525
1444	17	X	74559087	74559525	3.23793e-06	X-74559087-74559525
1445	18	X	74559087	74559525	6.55717e-06	X-74559087-74559525
1446	19	X	74559087	74559525	0	X-74559087-74559525
1447	20	X	74559087	74559525	1.37518e-06	X-74559087-74559525
1448	21	X	74559087	74559525	0	X-74559087-74559525
1449	NA	X	74559087	74559525	0	X-74559087-74559525

## Sheet: Fig1k_AccessibilityBoxPlots
	loc	fraction_acc	type
1	chr1-173190529-173190944	0.000531067	Greek_Island
2	chr1-173212162-173212558	0.00371747	Greek_Island
3	chr1-173265692-173266108	0.00531067	Greek_Island
4	chr1-174035928-174036370	0.0329262	Greek_Island
5	chr1-174342508-174342880	0.00690388	Greek_Island
6	chr1-92545930-92546383	0.155072	Greek_Island
7	chr10-128978758-128979150	0.078598	Greek_Island
8	chr10-130098477-130098928	0.0138078	Greek_Island
9	chr10-78617938-78618355	0.00849708	Greek_Island
10	chr11-49575369-49575772	0.00531067	Greek_Island
11	chr11-50999121-50999596	0.031864	Greek_Island
12	chr11-58739096-58739523	0.00584174	Greek_Island
13	chr11-58810711-58811177	0.00902815	Greek_Island
14	chr11-59575822-59576267	0.00584174	Greek_Island
15	chr11-74036072-74036525	0.0738184	Greek_Island
16	chr11-87897054-87897472	0.00371747	Greek_Island
17	chr11-87907100-87907510	0.00690388	Greek_Island
18	chr11-87937182-87937587	0.0738184	Greek_Island
19	chr13-21341098-21341482	0.00371747	Greek_Island
20	chr13-21343517-21343943	0.0334572	Greek_Island
21	chr13-65163225-65163621	0.0100903	Greek_Island
22	chr14-50758662-50759084	0.0966543	Greek_Island
23	chr14-52547909-52548295	0.0308019	Greek_Island
24	chr14-54284841-54285234	0.00955921	Greek_Island
25	chr14-54304092-54304455	0.0361126	Greek_Island
26	chr15-98263364-98263753	0.0658524	Greek_Island
27	chr16-3781277-3781653	0.0844397	Greek_Island
28	chr16-58956958-58957359	0.0371747	Greek_Island
29	chr17-37543932-37544486	0.0260223	Greek_Island
30	chr19-12830815-12831219	0.0748805	Greek_Island
31	chr19-14090464-14090854	0.00424854	Greek_Island
32	chr19-14096326-14096708	0.0339883	Greek_Island
33	chr2-111726814-111727203	0.0212427	Greek_Island
34	chr2-111789817-111790316	0.0812533	Greek_Island
35	chr2-112200611-112201084	0.0286776	Greek_Island
36	chr2-37127864-37128314	0.0520446	Greek_Island
37	chr2-90414265-90414654	0.0748805	Greek_Island
38	chr3-106876043-106876614	0.0701009	Greek_Island
39	chr3-97491178-97491552	0.039299	Greek_Island
40	chr4-118642200-118642625	0.063197	Greek_Island
41	chr4-118658579-118658978	0.00477961	Greek_Island
42	chr4-118729393-118729840	0.0015932	Greek_Island
43	chr4-43716011-43716409	0.0302708	Greek_Island
44	chr4-43725924-43726306	0.0180563	Greek_Island
45	chr4-43823778-43824191	0.00690388	Greek_Island
46	chr4-58640401-58640856	0.00265534	Greek_Island
47	chr4-58763949-58764328	0.0695698	Greek_Island
48	chr6-116613911-116614364	0.0589485	Greek_Island
49	chr6-42576653-42577079	0.00743494	Greek_Island
50	chr6-42869730-42870125	0.0743494	Greek_Island
51	chr7-102512904-102513327	0.0531067	Greek_Island
52	chr7-102673168-102673722	0.0116835	Greek_Island
53	chr7-108797459-108797867	0.0467339	Greek_Island
54	chr7-140186968-140187491	0.0892193	Greek_Island
55	chr7-6545182-6545564	0.023898	Greek_Island
56	chr7-6649866-6650251	0.00424854	Greek_Island
57	chr7-86294968-86295431	0.0387679	Greek_Island
58	chr7-99729895-99730340	0.0164631	Greek_Island
59	chr7-99787841-99788288	0.106213	Greek_Island
60	chr9-19651135-19651501	0.09453	Greek_Island
61	chr9-37687616-37688065	0.015932	Greek_Island
62	chr9-39951989-39952440	0.00477961	Greek_Island
63	chrX-74559087-74559525	0.0132767	Greek_Island
64	chr10.20505301.20505903	0.209772	mOSN_cCRE
65	chr10.20505301.20505903.1	0.209772	mOSN_cCRE
66	chr10.84897542.84898314	0.315985	mOSN_cCRE
67	chr10.84927975.84928565	0.185343	mOSN_cCRE
68	chr11.117627823.117628964	0.279341	mOSN_cCRE
69	chr11.4122516.4123119	0.00690388	mOSN_cCRE
70	chr11.76532009.76532556	0.172066	mOSN_cCRE
71	chr11.95805010.95806018	0.210303	mOSN_cCRE
72	chr12.29689320.29690065	0.146575	mOSN_cCRE
73	chr12.34820079.34820674	0.175252	mOSN_cCRE
74	chr12.4192050.4192835	0.18428	mOSN_cCRE
75	chr12.4201298.4202103	0.163038	mOSN_cCRE
76	chr12.44558818.44559490	0.00265534	mOSN_cCRE
77	chr12.72535783.72536637	0.324482	mOSN_cCRE
78	chr12.82674821.82675537	0.172597	mOSN_cCRE
79	chr14.67307854.67308382	0.156665	mOSN_cCRE
80	chr14.76817091.76817777	0.223048	mOSN_cCRE
81	chr14.77250499.77251065	0.132767	mOSN_cCRE
82	chr14.77351799.77352494	0.219331	mOSN_cCRE
83	chr16.92608893.92609983	0.00477961	mOSN_cCRE
84	chr16.97163214.97163731	0.160382	mOSN_cCRE
85	chr17.71754620.71755291	0.184811	mOSN_cCRE
86	chr18.22985012.22985763	0.223048	mOSN_cCRE
87	chr18.67132710.67133863	0.201806	mOSN_cCRE
88	chr18.67168712.67169167	0.134891	mOSN_cCRE
89	chr18.67169436.67169894	0.13436	mOSN_cCRE
90	chr19.3778438.3779079	0.140202	mOSN_cCRE
91	chr19.4144524.4145195	0.160382	mOSN_cCRE
92	chr19.4181830.4182301	0.153478	mOSN_cCRE
93	chr19.4183617.4184351	0.166224	mOSN_cCRE
94	chr19.8982644.8983612	0.00371747	mOSN_cCRE
95	chr2.130308425.130309039	0.204992	mOSN_cCRE
96	chr2.130587193.130587851	0.205523	mOSN_cCRE
97	chr2.169465237.169465768	0.18428	mOSN_cCRE
98	chr2.169694667.169695516	0.201275	mOSN_cCRE
99	chr2.28244403.28245097	0.185874	mOSN_cCRE
100	chr2.4141980.4142784	0.0015932	mOSN_cCRE
101	chr3.107450786.107451698	0.19384	mOSN_cCRE
102	chr3.126869216.126869953	0.230483	mOSN_cCRE
103	chr3.76077496.76077935	0.161976	mOSN_cCRE
104	chr4.155482724.155483452	0.253319	mOSN_cCRE
105	chr4.18083633.18084699	0.165162	mOSN_cCRE
106	chr5.117466967.117467732	0.138078	mOSN_cCRE
107	chr5.117487889.117488521	0.152947	mOSN_cCRE
108	chr5.131024529.131025178	0.122677	mOSN_cCRE
109	chr5.36905017.36905712	0.23367	mOSN_cCRE
110	chr5.66905249.66905881	0.227828	mOSN_cCRE
111	chr6.106118270.106119092	0.207116	mOSN_cCRE
112	chr6.120262909.120263642	0.191715	mOSN_cCRE
113	chr6.120320164.120320831	0.160382	mOSN_cCRE
114	chr6.120579608.120581211	0.223579	mOSN_cCRE
115	chr6.120591951.120593001	0.180032	mOSN_cCRE
116	chr6.125257676.125258187	0.108338	mOSN_cCRE
117	chr6.125671956.125672581	0.135953	mOSN_cCRE
118	chr6.126103077.126103941	0.183749	mOSN_cCRE
119	chr6.56498439.56499185	0.128518	mOSN_cCRE
120	chr6.56555282.56555782	0.193309	mOSN_cCRE
121	chr6.85086469.85087608	0.206054	mOSN_cCRE
122	chr7.136859899.136860737	0.199681	mOSN_cCRE
123	chr7.137229527.137230238	0.225173	mOSN_cCRE
124	chr7.137240178.137240972	0.121083	mOSN_cCRE
125	chr8.117446155.117446906	0.320765	mOSN_cCRE
126	chr8.61590583.61591646	0.0132767	mOSN_cCRE
127	chr9.21183633.21184473	0.279873	mOSN_cCRE
128	chr9.21186439.21187091	0.173128	mOSN_cCRE
129	chr9.49884277.49885283	0.293149	mOSN_cCRE
130	chr9.57942734.57943417	0.312268	mOSN_cCRE
131	chr9.57954897.57955684	0.173128	mOSN_cCRE
132	chr9.69457647.69458537	0.00637281	mOSN_cCRE
133	chr9.97995500.97996107	0.106745	mOSN_cCRE
134	chr9.98346277.98346839	0.153478	mOSN_cCRE
135	chr1-172950081-172950381	0.000531067	OR_promoter
136	chr1-173127749-173128049	0	OR_promoter
137	chr1-173149831-173150131	0	OR_promoter
138	chr1-173181553-173181853	0	OR_promoter
139	chr1-173197508-173197808	0.000531067	OR_promoter
140	chr1-173212092-173212392	0.00371747	OR_promoter
141	chr1-173265718-173266018	0.00531067	OR_promoter
142	chr1-174041633-174041933	0	OR_promoter
143	chr1-174048919-174049219	0	OR_promoter
144	chr1-174066305-174066605	0.00106213	OR_promoter
145	chr1-174084071-174084371	0.000531067	OR_promoter
146	chr1-174099160-174099460	0	OR_promoter
147	chr1-174112954-174113254	0	OR_promoter
148	chr1-174131218-174131518	0	OR_promoter
149	chr1-174151181-174151481	0	OR_promoter
150	chr1-174155333-174155633	0	OR_promoter
151	chr1-174248214-174248514	0	OR_promoter
152	chr1-174364840-174365140	0.000531067	OR_promoter
153	chr1-174390746-174391046	0	OR_promoter
154	chr1-174423764-174424064	0	OR_promoter
155	chr1-174441775-174442075	0	OR_promoter
156	chr1-92475697-92475997	0	OR_promoter
157	chr1-92488801-92489101	0	OR_promoter
158	chr1-92506066-92506366	0.000531067	OR_promoter
159	chr1-92571267-92571567	0	OR_promoter
160	chr1-92585479-92585779	0.000531067	OR_promoter
161	chr1-92594111-92594411	0	OR_promoter
162	chr1-92605523-92605823	0.000531067	OR_promoter
163	chr1-92617508-92617808	0.000531067	OR_promoter
164	chr10-128989131-128989431	0.000531067	OR_promoter
165	chr10-129010491-129010791	0.000531067	OR_promoter
166	chr10-129032397-129032697	0	OR_promoter
167	chr10-129044517-129044817	0	OR_promoter
168	chr10-129061553-129061853	0.000531067	OR_promoter
169	chr10-129074525-129074825	0.000531067	OR_promoter
170	chr10-129089922-129090222	0	OR_promoter
171	chr10-129108652-129108952	0	OR_promoter
172	chr10-129132385-129132685	0	OR_promoter
173	chr10-129159703-129160003	0	OR_promoter
174	chr10-129172273-129172573	0	OR_promoter
175	chr10-129186184-129186484	0	OR_promoter
176	chr10-129235904-129236204	0	OR_promoter
177	chr10-129248112-129248412	0	OR_promoter
178	chr10-129258816-129259116	0	OR_promoter
179	chr10-129260628-129260928	0	OR_promoter
180	chr10-129311209-129311509	0	OR_promoter
181	chr10-129317849-129318149	0	OR_promoter
182	chr10-129328554-129328854	0	OR_promoter
183	chr10-129348550-129348850	0	OR_promoter
184	chr10-129383777-129384077	0.000531067	OR_promoter
185	chr10-129409067-129409367	0	OR_promoter
186	chr10-129427006-129427306	0	OR_promoter
187	chr10-129461562-129461862	0	OR_promoter
188	chr10-129470698-129470998	0	OR_promoter
189	chr10-129486711-129487011	0	OR_promoter
190	chr10-129498192-129498492	0	OR_promoter
191	chr10-129521520-129521820	0	OR_promoter
192	chr10-129538862-129539162	0	OR_promoter
193	chr10-129567355-129567655	0.000531067	OR_promoter
194	chr10-129605192-129605492	0	OR_promoter
195	chr10-129622315-129622615	0	OR_promoter
196	chr10-129637184-129637484	0	OR_promoter
197	chr10-129657373-129657673	0	OR_promoter
198	chr10-129666689-129666989	0.000531067	OR_promoter
199	chr10-129677383-129677683	0	OR_promoter
200	chr10-129690321-129690621	0	OR_promoter
201	chr10-129702910-129703210	0.000531067	OR_promoter
202	chr10-129720921-129721221	0	OR_promoter
203	chr10-129735643-129735943	0	OR_promoter
204	chr10-129753835-129754135	0	OR_promoter
205	chr10-129765181-129765481	0.000531067	OR_promoter
206	chr10-129774338-129774638	0	OR_promoter
207	chr10-129786989-129787289	0	OR_promoter
208	chr10-129800315-129800615	0	OR_promoter
209	chr10-129841102-129841402	0	OR_promoter
210	chr10-129855067-129855367	0	OR_promoter
211	chr10-129871667-129871967	0	OR_promoter
212	chr10-129901029-129901329	0	OR_promoter
213	chr10-129908863-129909163	0	OR_promoter
214	chr10-129943940-129944240	0	OR_promoter
215	chr10-129962711-129963011	0	OR_promoter
216	chr10-129974305-129974605	0	OR_promoter
217	chr10-130012334-130012634	0	OR_promoter
218	chr10-130030048-130030348	0	OR_promoter
219	chr10-130070940-130071240	0	OR_promoter
220	chr10-130111266-130111566	0	OR_promoter
221	chr10-130123202-130123502	0	OR_promoter
222	chr10-130159432-130159732	0	OR_promoter
223	chr10-130179302-130179602	0	OR_promoter
224	chr10-130202749-130203049	0	OR_promoter
225	chr10-78610703-78611003	0	OR_promoter
226	chr10-78846337-78846637	0	OR_promoter
227	chr10-78875249-78875549	0	OR_promoter
228	chr10-78913006-78913306	0	OR_promoter
229	chr10-78950327-78950627	0	OR_promoter
230	chr10-78963009-78963309	0	OR_promoter
231	chr10-78980750-78981050	0	OR_promoter
232	chr10-79012411-79012711	0.00265534	OR_promoter
233	chr10-79028441-79028741	0.00106213	OR_promoter
234	chr11-108686774-108687074	0.000531067	OR_promoter
235	chr11-49109682-49109982	0	OR_promoter
236	chr11-49129859-49130159	0.000531067	OR_promoter
237	chr11-49141974-49142274	0.000531067	OR_promoter
238	chr11-49154182-49154482	0.0015932	OR_promoter
239	chr11-49278040-49278340	0	OR_promoter
240	chr11-49284982-49285282	0.00106213	OR_promoter
241	chr11-49317248-49317548	0	OR_promoter
242	chr11-49322442-49322742	0.00106213	OR_promoter
243	chr11-49334953-49335253	0	OR_promoter
244	chr11-49422767-49423067	0.000531067	OR_promoter
245	chr11-49436413-49436713	0	OR_promoter
246	chr11-49455043-49455343	0	OR_promoter
247	chr11-49464686-49464986	0	OR_promoter
248	chr11-49488770-49489070	0	OR_promoter
249	chr11-49506424-49506724	0	OR_promoter
250	chr11-49519447-49519747	0	OR_promoter
251	chr11-49527947-49528247	0	OR_promoter
252	chr11-49543288-49543588	0.000531067	OR_promoter
253	chr11-49556440-49556740	0	OR_promoter
254	chr11-50958786-50959086	0	OR_promoter
255	chr11-50966232-50966532	0.00106213	OR_promoter
256	chr11-50981681-50981981	0.00106213	OR_promoter
257	chr11-50991498-50991798	0	OR_promoter
258	chr11-51003296-51003596	0.000531067	OR_promoter
259	chr11-51013936-51014236	0	OR_promoter
260	chr11-51047809-51048109	0.000531067	OR_promoter
261	chr11-51142232-51142532	0	OR_promoter
262	chr11-52144293-52144593	0.000531067	OR_promoter
263	chr11-52154422-52154722	0	OR_promoter
264	chr11-52212752-52213052	0.000531067	OR_promoter
265	chr11-58453805-58454105	0.000531067	OR_promoter
266	chr11-58476308-58476608	0	OR_promoter
267	chr11-58487640-58487940	0	OR_promoter
268	chr11-58501298-58501598	0	OR_promoter
269	chr11-58526886-58527186	0.000531067	OR_promoter
270	chr11-58539501-58539801	0	OR_promoter
271	chr11-58550554-58550854	0	OR_promoter
272	chr11-58565556-58565856	0	OR_promoter
273	chr11-58577430-58577730	0.00106213	OR_promoter
274	chr11-58594799-58595099	0	OR_promoter
275	chr11-58624773-58625073	0.000531067	OR_promoter
276	chr11-58658347-58658647	0.000531067	OR_promoter
277	chr11-58683575-58683875	0	OR_promoter
278	chr11-58698862-58699162	0	OR_promoter
279	chr11-58718020-58718320	0	OR_promoter
280	chr11-58730718-58731018	0	OR_promoter
281	chr11-58752434-58752734	0	OR_promoter
282	chr11-58772888-58773188	0	OR_promoter
283	chr11-58782652-58782952	0	OR_promoter
284	chr11-58816628-58816928	0	OR_promoter
285	chr11-58828937-58829237	0.000531067	OR_promoter
286	chr11-58838951-58839251	0	OR_promoter
287	chr11-59569958-59570258	0	OR_promoter
288	chr11-59588767-59589067	0	OR_promoter
289	chr11-59612666-59612966	0	OR_promoter
290	chr11-73350528-73350828	0.0015932	OR_promoter
291	chr11-73370946-73371246	0.000531067	OR_promoter
292	chr11-73387781-73388081	0	OR_promoter
293	chr11-73393194-73393494	0.000531067	OR_promoter
294	chr11-73403776-73404076	0	OR_promoter
295	chr11-73424309-73424609	0	OR_promoter
296	chr11-73432991-73433291	0.000531067	OR_promoter
297	chr11-73452586-73452886	0	OR_promoter
298	chr11-73483974-73484274	0	OR_promoter
299	chr11-73512026-73512326	0	OR_promoter
300	chr11-73540119-73540419	0	OR_promoter
301	chr11-73588498-73588798	0	OR_promoter
302	chr11-73598294-73598594	0.0015932	OR_promoter
303	chr11-73659749-73660049	0	OR_promoter
304	chr11-73723782-73724082	0	OR_promoter
305	chr11-73774549-73774849	0.000531067	OR_promoter
306	chr11-73782664-73782964	0	OR_promoter
307	chr11-73797561-73797861	0	OR_promoter
308	chr11-73811440-73811740	0	OR_promoter
309	chr11-73844113-73844413	0.000531067	OR_promoter
310	chr11-73883037-73883337	0	OR_promoter
311	chr11-73906252-73906552	0	OR_promoter
312	chr11-73927707-73928007	0	OR_promoter
313	chr11-73936377-73936677	0.000531067	OR_promoter
314	chr11-73951843-73952143	0	OR_promoter
315	chr11-73960517-73960817	0	OR_promoter
316	chr11-73979667-73979967	0	OR_promoter
317	chr11-74043691-74043991	0	OR_promoter
318	chr11-74052827-74053127	0	OR_promoter
319	chr11-74104562-74104862	0.000531067	OR_promoter
320	chr11-74120991-74121291	0	OR_promoter
321	chr11-74153229-74153529	0.0015932	OR_promoter
322	chr11-74185949-74186249	0.000531067	OR_promoter
323	chr11-74205364-74205664	0	OR_promoter
324	chr11-74239231-74239531	0	OR_promoter
325	chr11-74254921-74255221	0.000531067	OR_promoter
326	chr11-74259565-74259865	0.000531067	OR_promoter
327	chr11-74280415-74280715	0	OR_promoter
328	chr11-74283436-74283736	0.00106213	OR_promoter
329	chr11-74297851-74298151	0	OR_promoter
330	chr11-74316727-74317027	0	OR_promoter
331	chr11-74329993-74330293	0	OR_promoter
332	chr11-74344829-74345129	0.000531067	OR_promoter
333	chr11-74361769-74362069	0.00212427	OR_promoter
334	chr11-87884679-87884979	0.000531067	OR_promoter
335	chr11-87892318-87892618	0.00212427	OR_promoter
336	chr11-87912968-87913268	0.000531067	OR_promoter
337	chr13-21069034-21069334	0	OR_promoter
338	chr13-21111183-21111483	0.000531067	OR_promoter
339	chr13-21129339-21129639	0.000531067	OR_promoter
340	chr13-21141582-21141882	0	OR_promoter
341	chr13-21346610-21346910	0	OR_promoter
342	chr13-21535223-21535523	0	OR_promoter
343	chr13-21553594-21553894	0	OR_promoter
344	chr13-21571513-21571813	0.000531067	OR_promoter
345	chr13-21610678-21610978	0	OR_promoter
346	chr13-21636323-21636623	0	OR_promoter
347	chr13-21656580-21656880	0.000531067	OR_promoter
348	chr13-21673701-21674001	0.000531067	OR_promoter
349	chr13-21697811-21698111	0.000531067	OR_promoter
350	chr13-65149940-65150240	0	OR_promoter
351	chr14-14171438-14171738	0	OR_promoter
352	chr14-14322528-14322828	0	OR_promoter
353	chr14-14400998-14401298	0.000531067	OR_promoter
354	chr14-49893785-49894085	0	OR_promoter
355	chr14-49928048-49928348	0	OR_promoter
356	chr14-49959629-49959929	0	OR_promoter
357	chr14-50034014-50034314	0	OR_promoter
358	chr14-50083270-50083570	0	OR_promoter
359	chr14-50122807-50123107	0	OR_promoter
360	chr14-50133458-50133758	0.000531067	OR_promoter
361	chr14-50144431-50144731	0	OR_promoter
362	chr14-50182996-50183296	0	OR_promoter
363	chr14-50233047-50233347	0	OR_promoter
364	chr14-50277910-50278210	0	OR_promoter
365	chr14-50295212-50295512	0	OR_promoter
366	chr14-50316396-50316696	0	OR_promoter
367	chr14-50342060-50342360	0	OR_promoter
368	chr14-50380863-50381163	0	OR_promoter
369	chr14-50407268-50407568	0	OR_promoter
370	chr14-50418326-50418626	0	OR_promoter
371	chr14-50445245-50445545	0	OR_promoter
372	chr14-50472438-50472738	0	OR_promoter
373	chr14-50503300-50503600	0	OR_promoter
374	chr14-50521539-50521839	0	OR_promoter
375	chr14-50614579-50614879	0.00212427	OR_promoter
376	chr14-50639088-50639388	0	OR_promoter
377	chr14-50652939-50653239	0	OR_promoter
378	chr14-50679613-50679913	0	OR_promoter
379	chr14-50707073-50707373	0.00106213	OR_promoter
380	chr14-50735871-50736171	0.000531067	OR_promoter
381	chr14-51062889-51063189	0.0106213	OR_promoter
382	chr14-52033793-52034093	0	OR_promoter
383	chr14-52345630-52345930	0.000531067	OR_promoter
384	chr14-52370907-52371207	0	OR_promoter
385	chr14-52389494-52389794	0	OR_promoter
386	chr14-52408824-52409124	0	OR_promoter
387	chr14-52442690-52442990	0.00106213	OR_promoter
388	chr14-52455854-52456154	0.000531067	OR_promoter
389	chr14-52486608-52486908	0	OR_promoter
390	chr14-54277818-54278118	0.000531067	OR_promoter
391	chr15-98185713-98186013	0.000531067	OR_promoter
392	chr15-98206671-98206971	0	OR_promoter
393	chr15-98223925-98224225	0.000531067	OR_promoter
394	chr15-98308774-98309074	0	OR_promoter
395	chr15-98339722-98340022	0	OR_promoter
396	chr15-98377399-98377699	0	OR_promoter
397	chr15-98431378-98431678	0	OR_promoter
398	chr15-98451759-98452059	0.00106213	OR_promoter
399	chr15-98492015-98492315	0.000531067	OR_promoter
400	chr16-16671949-16672249	0	OR_promoter
401	chr16-19283733-19284033	0	OR_promoter
402	chr16-19405944-19406244	0	OR_promoter
403	chr16-19483394-19483694	0.000531067	OR_promoter
404	chr16-19509258-19509558	0	OR_promoter
405	chr16-19528978-19529278	0.000531067	OR_promoter
406	chr16-19564589-19564889	0	OR_promoter
407	chr16-19605396-19605696	0	OR_promoter
408	chr16-19623850-19624150	0	OR_promoter
409	chr16-3590742-3591042	0.00106213	OR_promoter
410	chr16-3830578-3830878	0	OR_promoter
411	chr16-58759244-58759544	0	OR_promoter
412	chr16-58794907-58795207	0.000531067	OR_promoter
413	chr16-58823362-58823662	0	OR_promoter
414	chr16-58870655-58870955	0	OR_promoter
415	chr16-58888008-58888308	0	OR_promoter
416	chr16-58913595-58913895	0.000531067	OR_promoter
417	chr16-58924407-58924707	0	OR_promoter
418	chr16-58995057-58995357	0.000531067	OR_promoter
419	chr16-59025497-59025797	0.000531067	OR_promoter
420	chr16-59035480-59035780	0	OR_promoter
421	chr16-59066802-59067102	0	OR_promoter
422	chr16-59082608-59082908	0	OR_promoter
423	chr16-59097053-59097353	0	OR_promoter
424	chr16-59107406-59107706	0	OR_promoter
425	chr16-59116471-59116771	0.000531067	OR_promoter
426	chr16-59146758-59147058	0	OR_promoter
427	chr16-59166348-59166648	0	OR_promoter
428	chr16-59185256-59185556	0	OR_promoter
429	chr16-59200052-59200352	0	OR_promoter
430	chr16-59214465-59214765	0	OR_promoter
431	chr16-59265813-59266113	0	OR_promoter
432	chr16-59283216-59283516	0	OR_promoter
433	chr16-59298581-59298881	0.000531067	OR_promoter
434	chr16-59306897-59307197	0	OR_promoter
435	chr16-59327705-59328005	0	OR_promoter
436	chr16-59344375-59344675	0	OR_promoter
437	chr16-59360860-59361160	0	OR_promoter
438	chr17-33168147-33168447	0	OR_promoter
439	chr17-33191002-33191302	0	OR_promoter
440	chr17-33210906-33211206	0	OR_promoter
441	chr17-33264328-33264628	0.00106213	OR_promoter
442	chr17-37083571-37083871	0.000531067	OR_promoter
443	chr17-37090318-37090618	0	OR_promoter
444	chr17-37110207-37110507	0.00106213	OR_promoter
445	chr17-37149406-37149706	0	OR_promoter
446	chr17-37167920-37168220	0	OR_promoter
447	chr17-37196408-37196708	0	OR_promoter
448	chr17-37207650-37207950	0	OR_promoter
449	chr17-37219798-37220098	0	OR_promoter
450	chr17-37230663-37230963	0	OR_promoter
451	chr17-37249175-37249475	0.000531067	OR_promoter
452	chr17-37262411-37262711	0.000531067	OR_promoter
453	chr17-37276348-37276648	0	OR_promoter
454	chr17-37278747-37279047	0.000531067	OR_promoter
455	chr17-37284842-37285142	0	OR_promoter
456	chr17-37297256-37297556	0	OR_promoter
457	chr17-37313111-37313411	0	OR_promoter
458	chr17-37334789-37335089	0	OR_promoter
459	chr17-37359231-37359531	0.0015932	OR_promoter
460	chr17-37376556-37376856	0	OR_promoter
461	chr17-37378733-37379033	0.000531067	OR_promoter
462	chr17-37387080-37387380	0	OR_promoter
463	chr17-37390040-37390340	0	OR_promoter
464	chr17-37399106-37399406	0.00106213	OR_promoter
465	chr17-37407461-37407761	0	OR_promoter
466	chr17-37445180-37445480	0	OR_promoter
467	chr17-37451141-37451441	0	OR_promoter
468	chr17-37458673-37458973	0	OR_promoter
469	chr17-37492168-37492468	0	OR_promoter
470	chr17-37525660-37525960	0.000531067	OR_promoter
471	chr17-37561382-37561682	0	OR_promoter
472	chr17-37573458-37573758	0	OR_promoter
473	chr17-37589082-37589382	0	OR_promoter
474	chr17-37609491-37609791	0	OR_promoter
475	chr17-37620277-37620577	0	OR_promoter
476	chr17-37657300-37657600	0	OR_promoter
477	chr17-37666688-37666988	0	OR_promoter
478	chr17-37696364-37696664	0.000531067	OR_promoter
479	chr17-37721647-37721947	0.000531067	OR_promoter
480	chr17-37748566-37748866	0.000531067	OR_promoter
481	chr17-37768078-37768378	0	OR_promoter
482	chr17-37793229-37793529	0	OR_promoter
483	chr17-37799586-37799886	0.00106213	OR_promoter
484	chr17-37832649-37832949	0.000531067	OR_promoter
485	chr17-37847183-37847483	0	OR_promoter
486	chr17-37900186-37900486	0	OR_promoter
487	chr17-37920271-37920571	0	OR_promoter
488	chr17-37951751-37952051	0	OR_promoter
489	chr17-38050545-38050845	0.000531067	OR_promoter
490	chr17-38063608-38063908	0	OR_promoter
491	chr17-38081324-38081624	0	OR_promoter
492	chr17-38129566-38129866	0	OR_promoter
493	chr17-38144981-38145281	0	OR_promoter
494	chr17-38171090-38171390	0.000531067	OR_promoter
495	chr17-38204087-38204387	0	OR_promoter
496	chr17-38260735-38261035	0	OR_promoter
497	chr17-38303227-38303527	0	OR_promoter
498	chr17-38313009-38313309	0	OR_promoter
499	chr17-38329433-38329733	0	OR_promoter
500	chr19-11826503-11826803	0.000531067	OR_promoter
501	chr19-11852287-11852587	0.00106213	OR_promoter
502	chr19-11868332-11868632	0.000531067	OR_promoter
503	chr19-11886259-11886559	0	OR_promoter
504	chr19-12031487-12031787	0.000531067	OR_promoter
505	chr19-12058351-12058651	0	OR_promoter
506	chr19-12072926-12073226	0.000531067	OR_promoter
507	chr19-12086452-12086752	0	OR_promoter
508	chr19-12097706-12098006	0.000531067	OR_promoter
509	chr19-12107055-12107355	0	OR_promoter
510	chr19-12117828-12118128	0	OR_promoter
511	chr19-12199668-12199968	0	OR_promoter
512	chr19-12227644-12227944	0	OR_promoter
513	chr19-12240421-12240721	0	OR_promoter
514	chr19-12260732-12261032	0	OR_promoter
515	chr19-12279554-12279854	0	OR_promoter
516	chr19-12297883-12298183	0.000531067	OR_promoter
517	chr19-12318907-12319207	0	OR_promoter
518	chr19-12386986-12387286	0	OR_promoter
519	chr19-12417135-12417435	0	OR_promoter
520	chr19-12670139-12670439	0	OR_promoter
521	chr19-12677812-12678112	0.00106213	OR_promoter
522	chr19-12856983-12857283	0	OR_promoter
523	chr19-12883555-12883855	0	OR_promoter
524	chr19-12887966-12888266	0	OR_promoter
525	chr19-12899150-12899450	0.000531067	OR_promoter
526	chr19-12916498-12916798	0	OR_promoter
527	chr19-12930707-12931007	0.000531067	OR_promoter
528	chr19-12953291-12953591	0	OR_promoter
529	chr19-12994714-12995014	0.000531067	OR_promoter
530	chr19-13015925-13016225	0	OR_promoter
531	chr19-13027104-13027404	0	OR_promoter
532	chr19-13060310-13060610	0	OR_promoter
533	chr19-13078521-13078821	0	OR_promoter
534	chr19-13093561-13093861	0	OR_promoter
535	chr19-13101293-13101593	0	OR_promoter
536	chr19-13137721-13138021	0	OR_promoter
537	chr19-13162708-13163008	0.000531067	OR_promoter
538	chr19-13190369-13190669	0	OR_promoter
539	chr19-13231039-13231339	0	OR_promoter
540	chr19-13313060-13313360	0	OR_promoter
541	chr19-13338566-13338866	0	OR_promoter
542	chr19-13361936-13362236	0	OR_promoter
543	chr19-13410271-13410571	0	OR_promoter
544	chr19-13443109-13443409	0	OR_promoter
545	chr19-13453271-13453571	0.000531067	OR_promoter
546	chr19-13470672-13470972	0	OR_promoter
547	chr19-13478952-13479252	0	OR_promoter
548	chr19-13500246-13500546	0	OR_promoter
549	chr19-13527640-13527940	0	OR_promoter
550	chr19-13583211-13583511	0	OR_promoter
551	chr19-13617075-13617375	0	OR_promoter
552	chr19-13631321-13631621	0	OR_promoter
553	chr19-13650739-13651039	0.000531067	OR_promoter
554	chr19-13696788-13697088	0	OR_promoter
555	chr19-13739428-13739728	0.000531067	OR_promoter
556	chr19-13764306-13764606	0.000531067	OR_promoter
557	chr19-13777578-13777878	0.000531067	OR_promoter
558	chr19-13794024-13794324	0	OR_promoter
559	chr19-13813975-13814275	0	OR_promoter
560	chr19-13826687-13826987	0	OR_promoter
561	chr19-13834733-13835033	0	OR_promoter
562	chr19-13861495-13861795	0.000531067	OR_promoter
563	chr19-13877157-13877457	0	OR_promoter
564	chr19-13886921-13887221	0	OR_promoter
565	chr19-13913230-13913530	0	OR_promoter
566	chr2-111230088-111230388	0	OR_promoter
567	chr2-111254216-111254516	0.00106213	OR_promoter
568	chr2-111264646-111264946	0	OR_promoter
569	chr2-111289836-111290136	0	OR_promoter
570	chr2-111300335-111300635	0	OR_promoter
571	chr2-111315138-111315438	0	OR_promoter
572	chr2-111328121-111328421	0	OR_promoter
573	chr2-111334859-111335159	0	OR_promoter
574	chr2-111366490-111366790	0	OR_promoter
575	chr2-111375254-111375554	0	OR_promoter
576	chr2-111406262-111406562	0	OR_promoter
577	chr2-111417815-111418115	0	OR_promoter
578	chr2-111448842-111449142	0	OR_promoter
579	chr2-111473801-111474101	0	OR_promoter
580	chr2-111483050-111483350	0	OR_promoter
581	chr2-111487228-111487528	0	OR_promoter
582	chr2-111496963-111497263	0.000531067	OR_promoter
583	chr2-111508273-111508573	0	OR_promoter
584	chr2-111524918-111525218	0	OR_promoter
585	chr2-111532425-111532725	0	OR_promoter
586	chr2-111563485-111563785	0	OR_promoter
587	chr2-111592773-111593073	0	OR_promoter
588	chr2-111614933-111615233	0	OR_promoter
589	chr2-111644234-111644534	0	OR_promoter
590	chr2-111661119-111661419	0	OR_promoter
591	chr2-111688582-111688882	0	OR_promoter
592	chr2-111750706-111751006	0	OR_promoter
593	chr2-111777136-111777436	0	OR_promoter
594	chr2-111811956-111812256	0.000531067	OR_promoter
595	chr2-111843962-111844262	0.000531067	OR_promoter
596	chr2-111867775-111868075	0	OR_promoter
597	chr2-111910964-111911264	0	OR_promoter
598	chr2-111943562-111943862	0	OR_promoter
599	chr2-111958985-111959285	0	OR_promoter
600	chr2-111979576-111979876	0	OR_promoter
601	chr2-112004274-112004574	0	OR_promoter
602	chr2-112019310-112019610	0	OR_promoter
603	chr2-112040008-112040308	0	OR_promoter
604	chr2-112069807-112070107	0	OR_promoter
605	chr2-112091461-112091761	0	OR_promoter
606	chr2-112109757-112110057	0	OR_promoter
607	chr2-112127353-112127653	0	OR_promoter
608	chr2-112136328-112136628	0.00106213	OR_promoter
609	chr2-112153898-112154198	0	OR_promoter
610	chr2-36284728-36285028	0	OR_promoter
611	chr2-36301241-36301541	0	OR_promoter
612	chr2-36323025-36323325	0	OR_promoter
613	chr2-36336328-36336628	0	OR_promoter
614	chr2-36373278-36373578	0	OR_promoter
615	chr2-36418664-36418964	0	OR_promoter
616	chr2-36452287-36452587	0	OR_promoter
617	chr2-36478887-36479187	0	OR_promoter
618	chr2-36524698-36524998	0.000531067	OR_promoter
619	chr2-36538897-36539197	0	OR_promoter
620	chr2-36566362-36566662	0	OR_promoter
621	chr2-36639741-36640041	0	OR_promoter
622	chr2-36685489-36685789	0.000531067	OR_promoter
623	chr2-36731328-36731628	0	OR_promoter
624	chr2-36783913-36784213	0	OR_promoter
625	chr2-36790238-36790538	0.000531067	OR_promoter
626	chr2-36810995-36811295	0	OR_promoter
627	chr2-36844218-36844518	0	OR_promoter
628	chr2-36845965-36846265	0	OR_promoter
629	chr2-36858322-36858622	0	OR_promoter
630	chr2-36869268-36869568	0	OR_promoter
631	chr2-36888974-36889274	0	OR_promoter
632	chr2-36905343-36905643	0	OR_promoter
633	chr2-36926880-36927180	0	OR_promoter
634	chr2-36936821-36937121	0	OR_promoter
635	chr2-36993505-36993805	0.00106213	OR_promoter
636	chr2-37001863-37002163	0	OR_promoter
637	chr2-37018959-37019259	0	OR_promoter
638	chr2-37065406-37065706	0	OR_promoter
639	chr2-37083436-37083736	0	OR_promoter
640	chr2-37101360-37101660	0	OR_promoter
641	chr2-37139022-37139322	0	OR_promoter
642	chr2-37187865-37188165	0.000531067	OR_promoter
643	chr2-37211278-37211578	0.000531067	OR_promoter
644	chr2-37266651-37266951	0	OR_promoter
645	chr2-37326215-37326515	0	OR_promoter
646	chr2-85330375-85330675	0	OR_promoter
647	chr2-85352555-85352855	0	OR_promoter
648	chr2-85387840-85388140	0	OR_promoter
649	chr2-85398524-85398824	0.000531067	OR_promoter
650	chr2-85413633-85413933	0	OR_promoter
651	chr2-85429080-85429380	0	OR_promoter
652	chr2-85437472-85437772	0	OR_promoter
653	chr2-85578915-85579215	0	OR_promoter
654	chr2-85584804-85585104	0	OR_promoter
655	chr2-85588807-85589107	0	OR_promoter
656	chr2-85601488-85601788	0	OR_promoter
657	chr2-85606865-85607165	0	OR_promoter
658	chr2-85633131-85633431	0	OR_promoter
659	chr2-85646190-85646490	0	OR_promoter
660	chr2-85653029-85653329	0.000531067	OR_promoter
661	chr2-85655963-85656263	0	OR_promoter
662	chr2-85663077-85663377	0.000531067	OR_promoter
663	chr2-85673395-85673695	0	OR_promoter
664	chr2-85689131-85689431	0	OR_promoter
665	chr2-85719208-85719508	0	OR_promoter
666	chr2-85753063-85753363	0.000531067	OR_promoter
667	chr2-85757053-85757353	0	OR_promoter
668	chr2-85766818-85767118	0	OR_promoter
669	chr2-85776286-85776586	0	OR_promoter
670	chr2-85781705-85782005	0	OR_promoter
671	chr2-85797318-85797618	0	OR_promoter
672	chr2-85807998-85808298	0	OR_promoter
673	chr2-85818186-85818486	0	OR_promoter
674	chr2-85839332-85839632	0	OR_promoter
675	chr2-85846730-85847030	0.000531067	OR_promoter
676	chr2-85863113-85863413	0	OR_promoter
677	chr2-85868294-85868594	0	OR_promoter
678	chr2-85885340-85885640	0	OR_promoter
679	chr2-85903769-85904069	0	OR_promoter
680	chr2-85915729-85916029	0	OR_promoter
681	chr2-85922970-85923270	0	OR_promoter
682	chr2-85931845-85932145	0.000531067	OR_promoter
683	chr2-85950137-85950437	0	OR_promoter
684	chr2-85973595-85973895	0.000531067	OR_promoter
685	chr2-85990025-85990325	0	OR_promoter
686	chr2-86005240-86005540	0	OR_promoter
687	chr2-86021422-86021722	0	OR_promoter
688	chr2-86045561-86045861	0	OR_promoter
689	chr2-86055740-86056040	0	OR_promoter
690	chr2-86073692-86073992	0	OR_promoter
691	chr2-86084371-86084671	0	OR_promoter
692	chr2-86119923-86120223	0	OR_promoter
693	chr2-86129670-86129970	0	OR_promoter
694	chr2-86145491-86145791	0.000531067	OR_promoter
695	chr2-86156443-86156743	0	OR_promoter
696	chr2-86161590-86161890	0	OR_promoter
697	chr2-86168299-86168599	0	OR_promoter
698	chr2-86180850-86181150	0	OR_promoter
699	chr2-86195604-86195904	0	OR_promoter
700	chr2-86214891-86215191	0	OR_promoter
701	chr2-86226267-86226567	0.000531067	OR_promoter
702	chr2-86233651-86233951	0	OR_promoter
703	chr2-86254057-86254357	0	OR_promoter
704	chr2-86267579-86267879	0	OR_promoter
705	chr2-86273501-86273801	0	OR_promoter
706	chr2-86292175-86292475	0	OR_promoter
707	chr2-86314043-86314343	0	OR_promoter
708	chr2-86331832-86332132	0	OR_promoter
709	chr2-86346424-86346724	0	OR_promoter
710	chr2-86354086-86354386	0	OR_promoter
711	chr2-86372608-86372908	0.000531067	OR_promoter
712	chr2-86385166-86385466	0	OR_promoter
713	chr2-86396768-86397068	0	OR_promoter
714	chr2-86412809-86413109	0	OR_promoter
715	chr2-86420880-86421180	0	OR_promoter
716	chr2-86434011-86434311	0	OR_promoter
717	chr2-86443722-86444022	0	OR_promoter
718	chr2-86455028-86455328	0	OR_promoter
719	chr2-86463497-86463797	0	OR_promoter
720	chr2-86481556-86481856	0	OR_promoter
721	chr2-86487618-86487918	0	OR_promoter
722	chr2-86508161-86508461	0	OR_promoter
723	chr2-86524934-86525234	0.000531067	OR_promoter
724	chr2-86528591-86528891	0	OR_promoter
725	chr2-86536661-86536961	0.000531067	OR_promoter
726	chr2-86552881-86553181	0.000531067	OR_promoter
727	chr2-86566820-86567120	0	OR_promoter
728	chr2-86593585-86593885	0	OR_promoter
729	chr2-86606327-86606627	0	OR_promoter
730	chr2-86638465-86638765	0	OR_promoter
731	chr2-86656379-86656679	0	OR_promoter
732	chr2-86676099-86676399	0	OR_promoter
733	chr2-86686935-86687235	0	OR_promoter
734	chr2-86732375-86732675	0	OR_promoter
735	chr2-86752424-86752724	0	OR_promoter
736	chr2-86782243-86782543	0	OR_promoter
737	chr2-86803870-86804170	0	OR_promoter
738	chr2-86824375-86824675	0	OR_promoter
739	chr2-86850470-86850770	0	OR_promoter
740	chr2-86868443-86868743	0.000531067	OR_promoter
741	chr2-86886473-86886773	0	OR_promoter
742	chr2-86920573-86920873	0	OR_promoter
743	chr2-86954868-86955168	0	OR_promoter
744	chr2-86975763-86976063	0	OR_promoter
745	chr2-86985994-86986294	0	OR_promoter
746	chr2-86998098-86998398	0	OR_promoter
747	chr2-87009638-87009938	0	OR_promoter
748	chr2-87020445-87020745	0	OR_promoter
749	chr2-87030960-87031260	0	OR_promoter
750	chr2-87046511-87046811	0	OR_promoter
751	chr2-87068387-87068687	0.000531067	OR_promoter
752	chr2-87090895-87091195	0	OR_promoter
753	chr2-87104519-87104819	0	OR_promoter
754	chr2-87133849-87134149	0	OR_promoter
755	chr2-87148821-87149121	0.000531067	OR_promoter
756	chr2-87187549-87187849	0	OR_promoter
757	chr2-87208695-87208995	0	OR_promoter
758	chr2-87247727-87248027	0	OR_promoter
759	chr2-87267343-87267643	0	OR_promoter
760	chr2-87284052-87284352	0	OR_promoter
761	chr2-87307297-87307597	0.000531067	OR_promoter
762	chr2-87354515-87354815	0	OR_promoter
763	chr2-87369595-87369895	0.000531067	OR_promoter
764	chr2-87385549-87385849	0	OR_promoter
765	chr2-87416339-87416639	0.0015932	OR_promoter
766	chr2-87429977-87430277	0.000531067	OR_promoter
767	chr2-87453636-87453936	0	OR_promoter
768	chr2-87523212-87523512	0	OR_promoter
769	chr2-87531496-87531796	0	OR_promoter
770	chr2-87544307-87544607	0	OR_promoter
771	chr2-87573603-87573903	0	OR_promoter
772	chr2-87605912-87606212	0	OR_promoter
773	chr2-87628165-87628465	0	OR_promoter
774	chr2-87632283-87632583	0.000531067	OR_promoter
775	chr2-87644880-87645180	0	OR_promoter
776	chr2-87655269-87655569	0	OR_promoter
777	chr2-87669541-87669841	0	OR_promoter
778	chr2-87692581-87692881	0	OR_promoter
779	chr2-87708573-87708873	0	OR_promoter
780	chr2-87737087-87737387	0	OR_promoter
781	chr2-87743452-87743752	0	OR_promoter
782	chr2-87752756-87753056	0	OR_promoter
783	chr2-87779183-87779483	0	OR_promoter
784	chr2-87801108-87801408	0	OR_promoter
785	chr2-87808058-87808358	0.000531067	OR_promoter
786	chr2-87809522-87809822	0	OR_promoter
787	chr2-87816231-87816531	0	OR_promoter
788	chr2-87822310-87822610	0	OR_promoter
789	chr2-87830476-87830776	0	OR_promoter
790	chr2-87839679-87839979	0	OR_promoter
791	chr2-87843693-87843993	0	OR_promoter
792	chr2-87855566-87855866	0	OR_promoter
793	chr2-87866193-87866493	0	OR_promoter
794	chr2-87894662-87894962	0	OR_promoter
795	chr2-87901115-87901415	0	OR_promoter
796	chr2-87941337-87941637	0	OR_promoter
797	chr2-87946753-87947053	0	OR_promoter
798	chr2-87960181-87960481	0	OR_promoter
799	chr2-87973407-87973707	0	OR_promoter
800	chr2-87989813-87990113	0	OR_promoter
801	chr2-87997997-87998297	0	OR_promoter
802	chr2-88000641-88000941	0	OR_promoter
803	chr2-88022518-88022818	0	OR_promoter
804	chr2-88033896-88034196	0	OR_promoter
805	chr2-88045668-88045968	0	OR_promoter
806	chr2-88070065-88070365	0	OR_promoter
807	chr2-88092555-88092855	0.000531067	OR_promoter
808	chr2-88100736-88101036	0	OR_promoter
809	chr2-88123066-88123366	0	OR_promoter
810	chr2-88147480-88147780	0	OR_promoter
811	chr2-88181580-88181880	0	OR_promoter
812	chr2-88197164-88197464	0	OR_promoter
813	chr2-88221977-88222277	0	OR_promoter
814	chr2-88251931-88252231	0	OR_promoter
815	chr2-88263861-88264161	0	OR_promoter
816	chr2-88272740-88273040	0	OR_promoter
817	chr2-88309941-88310241	0	OR_promoter
818	chr2-88317894-88318194	0.000531067	OR_promoter
819	chr2-88336421-88336721	0.000531067	OR_promoter
820	chr2-88341832-88342132	0	OR_promoter
821	chr2-88386762-88387062	0	OR_promoter
822	chr2-88401586-88401886	0.00106213	OR_promoter
823	chr2-88410858-88411158	0.000531067	OR_promoter
824	chr2-88422788-88423088	0	OR_promoter
825	chr2-88442639-88442939	0	OR_promoter
826	chr2-88452573-88452873	0	OR_promoter
827	chr2-88483275-88483575	0	OR_promoter
828	chr2-88493013-88493313	0	OR_promoter
829	chr2-88518251-88518551	0	OR_promoter
830	chr2-88539824-88540124	0	OR_promoter
831	chr2-88559151-88559451	0	OR_promoter
832	chr2-88586178-88586478	0	OR_promoter
833	chr2-88623005-88623305	0	OR_promoter
834	chr2-88640242-88640542	0	OR_promoter
835	chr2-88648209-88648509	0	OR_promoter
836	chr2-88675328-88675628	0	OR_promoter
837	chr2-88680558-88680858	0	OR_promoter
838	chr2-88697003-88697303	0.000531067	OR_promoter
839	chr2-88725672-88725972	0	OR_promoter
840	chr2-88744943-88745243	0.000531067	OR_promoter
841	chr2-88753895-88754195	0	OR_promoter
842	chr2-88763168-88763468	0	OR_promoter
843	chr2-88792736-88793036	0.000531067	OR_promoter
844	chr2-88814210-88814510	0.000531067	OR_promoter
845	chr2-88829437-88829737	0	OR_promoter
846	chr2-88849002-88849302	0	OR_promoter
847	chr2-88862931-88863231	0.000531067	OR_promoter
848	chr2-88895272-88895572	0.00106213	OR_promoter
849	chr2-88904642-88904942	0	OR_promoter
850	chr2-88926576-88926876	0.000531067	OR_promoter
851	chr2-88953591-88953891	0	OR_promoter
852	chr2-88971844-88972144	0.000531067	OR_promoter
853	chr2-88986142-88986442	0	OR_promoter
854	chr2-88999759-89000059	0.000531067	OR_promoter
855	chr2-89011271-89011571	0	OR_promoter
856	chr2-89021111-89021411	0	OR_promoter
857	chr2-89052046-89052346	0	OR_promoter
858	chr2-89071941-89072241	0	OR_promoter
859	chr2-89093888-89094188	0.000531067	OR_promoter
860	chr2-89108786-89109086	0	OR_promoter
861	chr2-89122585-89122885	0	OR_promoter
862	chr2-89143786-89144086	0	OR_promoter
863	chr2-89155036-89155336	0.000531067	OR_promoter
864	chr2-89168088-89168388	0	OR_promoter
865	chr2-89188539-89188839	0	OR_promoter
866	chr2-89247664-89247964	0.000531067	OR_promoter
867	chr2-89280176-89280476	0.000531067	OR_promoter
868	chr2-89296051-89296351	0	OR_promoter
869	chr2-89298967-89299267	0	OR_promoter
870	chr2-89324737-89325037	0	OR_promoter
871	chr2-89335644-89335944	0.000531067	OR_promoter
872	chr2-89359713-89360013	0	OR_promoter
873	chr2-89384597-89384897	0	OR_promoter
874	chr2-89401668-89401968	0	OR_promoter
875	chr2-89416744-89417044	0	OR_promoter
876	chr2-89435994-89436294	0	OR_promoter
877	chr2-89481014-89481314	0	OR_promoter
878	chr2-89492080-89492380	0.000531067	OR_promoter
879	chr2-89525698-89525998	0	OR_promoter
880	chr2-89574412-89574712	0	OR_promoter
881	chr2-89585864-89586164	0	OR_promoter
882	chr2-89604948-89605248	0	OR_promoter
883	chr2-89616868-89617168	0	OR_promoter
884	chr2-89629640-89629940	0	OR_promoter
885	chr2-89655779-89656079	0	OR_promoter
886	chr2-89665573-89665873	0	OR_promoter
887	chr2-89719275-89719575	0	OR_promoter
888	chr2-89749186-89749486	0	OR_promoter
889	chr2-89787025-89787325	0.00106213	OR_promoter
890	chr2-89811742-89812042	0	OR_promoter
891	chr2-89825011-89825311	0	OR_promoter
892	chr2-89842298-89842598	0	OR_promoter
893	chr2-89878137-89878437	0.000531067	OR_promoter
894	chr2-89927007-89927307	0.000531067	OR_promoter
895	chr2-89940232-89940532	0	OR_promoter
896	chr2-89974159-89974459	0.000531067	OR_promoter
897	chr2-89990938-89991238	0	OR_promoter
898	chr2-89999845-90000145	0	OR_promoter
899	chr2-90011853-90012153	0.000531067	OR_promoter
900	chr2-90018643-90018943	0	OR_promoter
901	chr2-90034946-90035246	0.000531067	OR_promoter
902	chr2-90049080-90049380	0	OR_promoter
903	chr2-90085230-90085530	0.000531067	OR_promoter
904	chr2-90110168-90110468	0.000531067	OR_promoter
905	chr2-90117459-90117759	0	OR_promoter
906	chr2-90135773-90136073	0	OR_promoter
907	chr2-90144955-90145255	0	OR_promoter
908	chr2-90221267-90221567	0	OR_promoter
909	chr2-90249805-90250105	0.000531067	OR_promoter
910	chr2-90260246-90260546	0	OR_promoter
911	chr2-90281347-90281647	0	OR_promoter
912	chr2-90291957-90292257	0.000531067	OR_promoter
913	chr2-90321922-90322222	0	OR_promoter
914	chr2-90398346-90398646	0	OR_promoter
915	chr3-106820804-106821104	0.000531067	OR_promoter
916	chr3-97409056-97409356	0	OR_promoter
917	chr4-118658652-118658952	0.00424854	OR_promoter
918	chr4-118672309-118672609	0	OR_promoter
919	chr4-118687186-118687486	0.000531067	OR_promoter
920	chr4-118703128-118703428	0.00106213	OR_promoter
921	chr4-118719895-118720195	0	OR_promoter
922	chr4-118731883-118732183	0.000531067	OR_promoter
923	chr4-118753295-118753595	0	OR_promoter
924	chr4-118781336-118781636	0	OR_promoter
925	chr4-118808497-118808797	0	OR_promoter
926	chr4-118827670-118827970	0	OR_promoter
927	chr4-118853792-118854092	0	OR_promoter
928	chr4-118864349-118864649	0.000531067	OR_promoter
929	chr4-118888297-118888597	0.000531067	OR_promoter
930	chr4-118916224-118916524	0	OR_promoter
931	chr4-118930691-118930991	0	OR_promoter
932	chr4-43694700-43695000	0	OR_promoter
933	chr4-43704262-43704562	0	OR_promoter
934	chr4-43767176-43767476	0	OR_promoter
935	chr4-43769750-43770050	0	OR_promoter
936	chr4-43781081-43781381	0	OR_promoter
937	chr4-43819882-43820182	0.000531067	OR_promoter
938	chr4-43830272-43830572	0	OR_promoter
939	chr4-43851264-43851564	0.00106213	OR_promoter
940	chr4-52825099-52825399	0	OR_promoter
941	chr4-52851854-52852154	0	OR_promoter
942	chr4-52909916-52910216	0	OR_promoter
943	chr4-52935130-52935430	0	OR_promoter
944	chr4-52964247-52964547	0	OR_promoter
945	chr4-58782404-58782704	0	OR_promoter
946	chr5-106906438-106906738	0	OR_promoter
947	chr5-143134674-143134974	0	OR_promoter
948	chr6-116488712-116489012	0.000531067	OR_promoter
949	chr6-116506216-116506516	0.000531067	OR_promoter
950	chr6-116538082-116538382	0	OR_promoter
951	chr6-116553935-116554235	0.00531067	OR_promoter
952	chr6-116579784-116580084	0	OR_promoter
953	chr6-40541952-40542252	0	OR_promoter
954	chr6-40569087-40569387	0	OR_promoter
955	chr6-41768470-41768770	0	OR_promoter
956	chr6-42459776-42460076	0	OR_promoter
957	chr6-42467698-42467998	0	OR_promoter
958	chr6-42485863-42486163	0	OR_promoter
959	chr6-42535359-42535659	0	OR_promoter
960	chr6-42739088-42739388	0	OR_promoter
961	chr6-42756962-42757262	0	OR_promoter
962	chr6-42784793-42785093	0.000531067	OR_promoter
963	chr6-42817082-42817382	0	OR_promoter
964	chr6-42834036-42834336	0.00106213	OR_promoter
965	chr6-42890137-42890437	0.000531067	OR_promoter
966	chr6-42908703-42909003	0.00106213	OR_promoter
967	chr6-42921077-42921377	0.0015932	OR_promoter
968	chr6-42955159-42955459	0	OR_promoter
969	chr6-43094135-43094435	0	OR_promoter
970	chr6-43115444-43115744	0.000531067	OR_promoter
971	chr6-43146292-43146592	0.000531067	OR_promoter
972	chr6-43162964-43163264	0	OR_promoter
973	chr6-43171840-43172140	0	OR_promoter
974	chr6-43201109-43201409	0	OR_promoter
975	chr6-43212642-43212942	0	OR_promoter
976	chr6-43231229-43231529	0	OR_promoter
977	chr7-102476400-102476700	0.0015932	OR_promoter
978	chr7-102482002-102482302	0	OR_promoter
979	chr7-102491166-102491466	0	OR_promoter
980	chr7-102534449-102534749	0	OR_promoter
981	chr7-102540695-102540995	0	OR_promoter
982	chr7-102549570-102549870	0	OR_promoter
983	chr7-102570943-102571243	0	OR_promoter
984	chr7-102587228-102587528	0	OR_promoter
985	chr7-102597356-102597656	0.00106213	OR_promoter
986	chr7-102610981-102611281	0	OR_promoter
987	chr7-102638132-102638432	0	OR_promoter
988	chr7-102658523-102658823	0	OR_promoter
989	chr7-102664717-102665017	0.00265534	OR_promoter
990	chr7-102695614-102695914	0	OR_promoter
991	chr7-102701913-102702213	0	OR_promoter
992	chr7-102712476-102712776	0	OR_promoter
993	chr7-102722750-102723050	0	OR_promoter
994	chr7-102740302-102740602	0	OR_promoter
995	chr7-102770964-102771264	0	OR_promoter
996	chr7-102803180-102803480	0	OR_promoter
997	chr7-102854931-102855231	0	OR_promoter
998	chr7-102876822-102877122	0	OR_promoter
999	chr7-102883409-102883709	0.000531067	OR_promoter
1000	chr7-102894277-102894577	0	OR_promoter
1001	chr7-102904923-102905223	0	OR_promoter
1002	chr7-102924109-102924409	0	OR_promoter
1003	chr7-102941388-102941688	0	OR_promoter
1004	chr7-102948167-102948467	0	OR_promoter
1005	chr7-102953624-102953924	0	OR_promoter
1006	chr7-102964802-102965102	0	OR_promoter
1007	chr7-102970825-102971125	0.000531067	OR_promoter
1008	chr7-102981969-102982269	0	OR_promoter
1009	chr7-103037724-103038024	0	OR_promoter
1010	chr7-103051000-103051300	0	OR_promoter
1011	chr7-103081585-103081885	0.000531067	OR_promoter
1012	chr7-103097420-103097720	0	OR_promoter
1013	chr7-103120689-103120989	0	OR_promoter
1014	chr7-103134076-103134376	0.000531067	OR_promoter
1015	chr7-103140579-103140879	0	OR_promoter
1016	chr7-103154492-103154792	0	OR_promoter
1017	chr7-103165598-103165898	0.000531067	OR_promoter
1018	chr7-103166787-103167087	0	OR_promoter
1019	chr7-103184503-103184803	0	OR_promoter
1020	chr7-103211562-103211862	0	OR_promoter
1021	chr7-103216696-103216996	0	OR_promoter
1022	chr7-103235332-103235632	0	OR_promoter
1023	chr7-103305367-103305667	0	OR_promoter
1024	chr7-103318777-103319077	0	OR_promoter
1025	chr7-103322981-103323281	0	OR_promoter
1026	chr7-103335540-103335840	0	OR_promoter
1027	chr7-103344642-103344942	0	OR_promoter
1028	chr7-103356794-103357094	0.000531067	OR_promoter
1029	chr7-103367220-103367520	0	OR_promoter
1030	chr7-103382762-103383062	0	OR_promoter
1031	chr7-103440110-103440410	0	OR_promoter
1032	chr7-103448757-103449057	0	OR_promoter
1033	chr7-103456898-103457198	0	OR_promoter
1034	chr7-103467994-103468294	0	OR_promoter
1035	chr7-103489618-103489918	0	OR_promoter
1036	chr7-103505075-103505375	0.000531067	OR_promoter
1037	chr7-103516628-103516928	0	OR_promoter
1038	chr7-103537396-103537696	0	OR_promoter
1039	chr7-103547774-103548074	0	OR_promoter
1040	chr7-103555779-103556079	0	OR_promoter
1041	chr7-103563644-103563944	0	OR_promoter
1042	chr7-103583697-103583997	0	OR_promoter
1043	chr7-103589899-103590199	0	OR_promoter
1044	chr7-103603289-103603589	0	OR_promoter
1045	chr7-103608273-103608573	0	OR_promoter
1046	chr7-103628724-103629024	0	OR_promoter
1047	chr7-103638151-103638451	0	OR_promoter
1048	chr7-103659165-103659465	0	OR_promoter
1049	chr7-103669803-103670103	0	OR_promoter
1050	chr7-103682420-103682720	0	OR_promoter
1051	chr7-103691518-103691818	0	OR_promoter
1052	chr7-103699276-103699576	0	OR_promoter
1053	chr7-103716296-103716596	0	OR_promoter
1054	chr7-103731628-103731928	0	OR_promoter
1055	chr7-103739675-103739975	0.000531067	OR_promoter
1056	chr7-103753193-103753493	0	OR_promoter
1057	chr7-103766363-103766663	0	OR_promoter
1058	chr7-103774058-103774358	0	OR_promoter
1059	chr7-103784210-103784510	0	OR_promoter
1060	chr7-103879619-103879919	0	OR_promoter
1061	chr7-103890804-103891104	0	OR_promoter
1062	chr7-103903167-103903467	0	OR_promoter
1063	chr7-103914762-103915062	0	OR_promoter
1064	chr7-103934046-103934346	0.000531067	OR_promoter
1065	chr7-103944120-103944420	0	OR_promoter
1066	chr7-103956112-103956412	0	OR_promoter
1067	chr7-103970985-103971285	0.000531067	OR_promoter
1068	chr7-103988691-103988991	0	OR_promoter
1069	chr7-103995700-103996000	0	OR_promoter
1070	chr7-104002959-104003259	0	OR_promoter
1071	chr7-104011116-104011416	0	OR_promoter
1072	chr7-104021072-104021372	0.000531067	OR_promoter
1073	chr7-104039498-104039798	0	OR_promoter
1074	chr7-104048834-104049134	0.000531067	OR_promoter
1075	chr7-104057909-104058209	0	OR_promoter
1076	chr7-104066198-104066498	0	OR_promoter
1077	chr7-104083743-104084043	0	OR_promoter
1078	chr7-104104589-104104889	0	OR_promoter
1079	chr7-104167109-104167409	0	OR_promoter
1080	chr7-104176881-104177181	0	OR_promoter
1081	chr7-104188692-104188992	0	OR_promoter
1082	chr7-104205714-104206014	0	OR_promoter
1083	chr7-104549833-104550133	0.000531067	OR_promoter
1084	chr7-104560601-104560901	0.000531067	OR_promoter
1085	chr7-104577014-104577314	0.00106213	OR_promoter
1086	chr7-104586725-104587025	0.00106213	OR_promoter
1087	chr7-104595001-104595301	0	OR_promoter
1088	chr7-104613674-104613974	0.000531067	OR_promoter
1089	chr7-104624609-104624909	0	OR_promoter
1090	chr7-104642580-104642880	0	OR_promoter
1091	chr7-104666897-104667197	0	OR_promoter
1092	chr7-104678418-104678718	0	OR_promoter
1093	chr7-104686610-104686910	0	OR_promoter
1094	chr7-104703269-104703569	0	OR_promoter
1095	chr7-104733085-104733385	0	OR_promoter
1096	chr7-104877707-104878007	0	OR_promoter
1097	chr7-104891235-104891535	0	OR_promoter
1098	chr7-104914442-104914742	0	OR_promoter
1099	chr7-104921991-104922291	0	OR_promoter
1100	chr7-104933920-104934220	0	OR_promoter
1101	chr7-104956742-104957042	0	OR_promoter
1102	chr7-104974314-104974614	0	OR_promoter
1103	chr7-104995460-104995760	0	OR_promoter
1104	chr7-105021070-105021370	0	OR_promoter
1105	chr7-105032398-105032698	0	OR_promoter
1106	chr7-105051072-105051372	0	OR_promoter
1107	chr7-105064192-105064492	0.000531067	OR_promoter
1108	chr7-105080905-105081205	0	OR_promoter
1109	chr7-105090408-105090708	0	OR_promoter
1110	chr7-105116536-105116836	0.000531067	OR_promoter
1111	chr7-105126072-105126372	0	OR_promoter
1112	chr7-105141986-105142286	0	OR_promoter
1113	chr7-105154407-105154707	0	OR_promoter
1114	chr7-105178116-105178416	0	OR_promoter
1115	chr7-105201558-105201858	0	OR_promoter
1116	chr7-105275217-105275517	0.000531067	OR_promoter
1117	chr7-105287795-105288095	0	OR_promoter
1118	chr7-105310740-105311040	0.000531067	OR_promoter
1119	chr7-105328757-105329057	0	OR_promoter
1120	chr7-105335317-105335617	0	OR_promoter
1121	chr7-105367006-105367306	0	OR_promoter
1122	chr7-106674705-106675005	0	OR_promoter
1123	chr7-106685880-106686180	0.000531067	OR_promoter
1124	chr7-106711407-106711707	0	OR_promoter
1125	chr7-106740610-106740910	0	OR_promoter
1126	chr7-106749589-106749889	0	OR_promoter
1127	chr7-106787663-106787963	0	OR_promoter
1128	chr7-106805210-106805510	0	OR_promoter
1129	chr7-106813844-106814144	0	OR_promoter
1130	chr7-106823189-106823489	0	OR_promoter
1131	chr7-106843060-106843360	0	OR_promoter
1132	chr7-106862804-106863104	0	OR_promoter
1133	chr7-106871939-106872239	0	OR_promoter
1134	chr7-106882289-106882589	0	OR_promoter
1135	chr7-106890146-106890446	0	OR_promoter
1136	chr7-106907701-106908001	0.000531067	OR_promoter
1137	chr7-106923616-106923916	0	OR_promoter
1138	chr7-106943767-106944067	0.000531067	OR_promoter
1139	chr7-106952961-106953261	0	OR_promoter
1140	chr7-106970381-106970681	0	OR_promoter
1141	chr7-106995688-106995988	0	OR_promoter
1142	chr7-107030879-107031179	0.00106213	OR_promoter
1143	chr7-107071142-107071442	0	OR_promoter
1144	chr7-107092920-107093220	0	OR_promoter
1145	chr7-107126248-107126548	0.000531067	OR_promoter
1146	chr7-107138027-107138327	0	OR_promoter
1147	chr7-107811903-107812203	0.00106213	OR_promoter
1148	chr7-107820266-107820566	0	OR_promoter
1149	chr7-107844431-107844731	0	OR_promoter
1150	chr7-107897602-107897902	0	OR_promoter
1151	chr7-107930187-107930487	0	OR_promoter
1152	chr7-107954343-107954643	0	OR_promoter
1153	chr7-107964503-107964803	0	OR_promoter
1154	chr7-107986384-107986684	0	OR_promoter
1155	chr7-108029755-108030055	0	OR_promoter
1156	chr7-108050393-108050693	0	OR_promoter
1157	chr7-108065468-108065768	0	OR_promoter
1158	chr7-108079568-108079868	0.000531067	OR_promoter
1159	chr7-108092890-108093190	0	OR_promoter
1160	chr7-108100560-108100860	0.000531067	OR_promoter
1161	chr7-108122661-108122961	0	OR_promoter
1162	chr7-108158618-108158918	0	OR_promoter
1163	chr7-108171498-108171798	0	OR_promoter
1164	chr7-108209870-108210170	0	OR_promoter
1165	chr7-108251732-108252032	0	OR_promoter
1166	chr7-108285880-108286180	0	OR_promoter
1167	chr7-108313151-108313451	0	OR_promoter
1168	chr7-108322420-108322720	0.000531067	OR_promoter
1169	chr7-108345735-108346035	0	OR_promoter
1170	chr7-108367163-108367463	0	OR_promoter
1171	chr7-108392693-108392993	0	OR_promoter
1172	chr7-108420133-108420433	0	OR_promoter
1173	chr7-108465026-108465326	0	OR_promoter
1174	chr7-108520590-108520890	0.00106213	OR_promoter
1175	chr7-108544227-108544527	0	OR_promoter
1176	chr7-108564537-108564837	0	OR_promoter
1177	chr7-108610639-108610939	0	OR_promoter
1178	chr7-108621514-108621814	0.000531067	OR_promoter
1179	chr7-108629689-108629989	0	OR_promoter
1180	chr7-108644774-108645074	0	OR_promoter
1181	chr7-108667118-108667418	0	OR_promoter
1182	chr7-108713020-108713320	0	OR_promoter
1183	chr7-108750673-108750973	0	OR_promoter
1184	chr7-108824765-108825065	0	OR_promoter
1185	chr7-108844580-108844880	0	OR_promoter
1186	chr7-108867821-108868121	0	OR_promoter
1187	chr7-108880303-108880603	0	OR_promoter
1188	chr7-108893161-108893461	0	OR_promoter
1189	chr7-140159699-140159999	0.0015932	OR_promoter
1190	chr7-140172917-140173217	0.000531067	OR_promoter
1191	chr7-140198199-140198499	0	OR_promoter
1192	chr7-140320558-140320858	0.000531067	OR_promoter
1193	chr7-140333717-140334017	0.000531067	OR_promoter
1194	chr7-140343533-140343833	0	OR_promoter
1195	chr7-140371572-140371872	0	OR_promoter
1196	chr7-140398745-140399045	0.000531067	OR_promoter
1197	chr7-140415410-140415710	0	OR_promoter
1198	chr7-140463070-140463370	0.00106213	OR_promoter
1199	chr7-140483916-140484216	0.000531067	OR_promoter
1200	chr7-140500549-140500849	0	OR_promoter
1201	chr7-140573855-140574155	0	OR_promoter
1202	chr7-140600969-140601269	0	OR_promoter
1203	chr7-140628564-140628864	0.000531067	OR_promoter
1204	chr7-140646152-140646452	0.000531067	OR_promoter
1205	chr7-140666989-140667289	0	OR_promoter
1206	chr7-140681652-140681952	0	OR_promoter
1207	chr7-140696974-140697274	0	OR_promoter
1208	chr7-6438574-6438874	0.00106213	OR_promoter
1209	chr7-6455731-6456031	0	OR_promoter
1210	chr7-6466801-6467101	0	OR_promoter
1211	chr7-6478675-6478975	0	OR_promoter
1212	chr7-6487613-6487913	0	OR_promoter
1213	chr7-6500310-6500610	0.0015932	OR_promoter
1214	chr7-6512969-6513269	0.00106213	OR_promoter
1215	chr7-6564593-6564893	0.00106213	OR_promoter
1216	chr7-84853273-84853573	0	OR_promoter
1217	chr7-84912775-84913075	0	OR_promoter
1218	chr7-86268430-86268730	0	OR_promoter
1219	chr7-86304174-86304474	0.000531067	OR_promoter
1220	chr7-86318669-86318969	0	OR_promoter
1221	chr7-86333066-86333366	0	OR_promoter
1222	chr7-86352792-86353092	0	OR_promoter
1223	chr7-86360601-86360901	0.000531067	OR_promoter
1224	chr7-86385357-86385657	0	OR_promoter
1225	chr7-86391510-86391810	0	OR_promoter
1226	chr7-86403546-86403846	0.000531067	OR_promoter
1227	chr7-86442721-86443021	0	OR_promoter
1228	chr7-86462251-86462551	0	OR_promoter
1229	chr7-86486412-86486712	0	OR_promoter
1230	chr7-86519668-86519968	0	OR_promoter
1231	chr7-86561434-86561734	0.000531067	OR_promoter
1232	chr7-86583562-86583862	0	OR_promoter
1233	chr7-86615336-86615636	0	OR_promoter
1234	chr7-86648761-86649061	0	OR_promoter
1235	chr7-86688030-86688330	0	OR_promoter
1236	chr7-99734845-99735145	0.000531067	OR_promoter
1237	chr7-99763214-99763514	0.0015932	OR_promoter
1238	chr8-72043185-72043485	0.000531067	OR_promoter
1239	chr8-72098966-72099266	0	OR_promoter
1240	chr8-72106620-72106920	0.000531067	OR_promoter
1241	chr8-83535480-83535780	0.000531067	OR_promoter
1242	chr8-85230197-85230497	0.000531067	OR_promoter
1243	chr9-18751207-18751507	0	OR_promoter
1244	chr9-18814428-18814728	0	OR_promoter
1245	chr9-18856327-18856627	0	OR_promoter
1246	chr9-18875029-18875329	0	OR_promoter
1247	chr9-18936822-18937122	0	OR_promoter
1248	chr9-18969989-18970289	0	OR_promoter
1249	chr9-18987690-18987990	0	OR_promoter
1250	chr9-19032448-19032748	0	OR_promoter
1251	chr9-19120645-19120945	0	OR_promoter
1252	chr9-19136692-19136992	0	OR_promoter
1253	chr9-19245028-19245328	0	OR_promoter
1254	chr9-19318236-19318536	0	OR_promoter
1255	chr9-19336189-19336489	0	OR_promoter
1256	chr9-19359728-19360028	0.000531067	OR_promoter
1257	chr9-19373368-19373668	0.000531067	OR_promoter
1258	chr9-19439966-19440266	0.000531067	OR_promoter
1259	chr9-19477001-19477301	0	OR_promoter
1260	chr9-19496149-19496449	0	OR_promoter
1261	chr9-19535412-19535712	0	OR_promoter
1262	chr9-19566135-19566435	0	OR_promoter
1263	chr9-19582317-19582617	0.000531067	OR_promoter
1264	chr9-19656738-19657038	0	OR_promoter
1265	chr9-19709268-19709568	0	OR_promoter
1266	chr9-19779983-19780283	0.0015932	OR_promoter
1267	chr9-19804606-19804906	0	OR_promoter
1268	chr9-19845323-19845623	0	OR_promoter
1269	chr9-19883009-19883309	0	OR_promoter
1270	chr9-19916682-19916982	0.000531067	OR_promoter
1271	chr9-20026659-20026959	0	OR_promoter
1272	chr9-20050663-20050963	0	OR_promoter
1273	chr9-20098326-20098626	0	OR_promoter
1274	chr9-20128801-20129101	0.000531067	OR_promoter
1275	chr9-20169732-20170032	0	OR_promoter
1276	chr9-20211907-20212207	0	OR_promoter
1277	chr9-20236819-20237119	0.000531067	OR_promoter
1278	chr9-20277305-20277605	0	OR_promoter
1279	chr9-20298232-20298532	0	OR_promoter
1280	chr9-20312203-20312503	0	OR_promoter
1281	chr9-37708664-37708964	0	OR_promoter
1282	chr9-37729676-37729976	0	OR_promoter
1283	chr9-37744836-37745136	0.000531067	OR_promoter
1284	chr9-37771557-37771857	0	OR_promoter
1285	chr9-37802758-37803058	0	OR_promoter
1286	chr9-37854519-37854819	0	OR_promoter
1287	chr9-37896424-37896724	0	OR_promoter
1288	chr9-37917654-37917954	0	OR_promoter
1289	chr9-37991572-37991872	0.000531067	OR_promoter
1290	chr9-38025508-38025808	0	OR_promoter
1291	chr9-38046259-38046559	0	OR_promoter
1292	chr9-38061022-38061322	0	OR_promoter
1293	chr9-38083834-38084134	0	OR_promoter
1294	chr9-38108388-38108688	0.00106213	OR_promoter
1295	chr9-38114964-38115264	0	OR_promoter
1296	chr9-38142837-38143137	0	OR_promoter
1297	chr9-38179571-38179871	0	OR_promoter
1298	chr9-38189427-38189727	0	OR_promoter
1299	chr9-38208118-38208418	0.000531067	OR_promoter
1300	chr9-38217776-38218076	0.000531067	OR_promoter
1301	chr9-38252474-38252774	0	OR_promoter
1302	chr9-38267551-38267851	0.000531067	OR_promoter
1303	chr9-38329192-38329492	0	OR_promoter
1304	chr9-38348111-38348411	0.000531067	OR_promoter
1305	chr9-38367226-38367526	0.000531067	OR_promoter
1306	chr9-38376796-38377096	0	OR_promoter
1307	chr9-38401412-38401712	0	OR_promoter
1308	chr9-38429182-38429482	0	OR_promoter
1309	chr9-38447410-38447710	0.000531067	OR_promoter
1310	chr9-38463053-38463353	0	OR_promoter
1311	chr9-38472445-38472745	0	OR_promoter
1312	chr9-38486941-38487241	0	OR_promoter
1313	chr9-38495683-38495983	0	OR_promoter
1314	chr9-38515734-38516034	0	OR_promoter
1315	chr9-38523422-38523722	0	OR_promoter
1316	chr9-38537525-38537825	0	OR_promoter
1317	chr9-38579890-38580190	0	OR_promoter
1318	chr9-38592473-38592773	0	OR_promoter
1319	chr9-38604844-38605144	0	OR_promoter
1320	chr9-38646289-38646589	0	OR_promoter
1321	chr9-38657042-38657342	0	OR_promoter
1322	chr9-38664613-38664913	0	OR_promoter
1323	chr9-38671791-38672091	0.000531067	OR_promoter
1324	chr9-38696574-38696874	0.000531067	OR_promoter
1325	chr9-38752496-38752796	0	OR_promoter
1326	chr9-38772788-38773088	0	OR_promoter
1327	chr9-38814314-38814614	0.000531067	OR_promoter
1328	chr9-38826294-38826594	0	OR_promoter
1329	chr9-38847791-38848091	0	OR_promoter
1330	chr9-38854760-38855060	0	OR_promoter
1331	chr9-38876826-38877126	0	OR_promoter
1332	chr9-38929873-38930173	0.000531067	OR_promoter
1333	chr9-38975351-38975651	0	OR_promoter
1334	chr9-38981086-38981386	0	OR_promoter
1335	chr9-38993742-38994042	0	OR_promoter
1336	chr9-39017773-39018073	0	OR_promoter
1337	chr9-39046314-39046614	0	OR_promoter
1338	chr9-39058621-39058921	0	OR_promoter
1339	chr9-39077398-39077698	0	OR_promoter
1340	chr9-39127867-39128167	0	OR_promoter
1341	chr9-39166010-39166310	0	OR_promoter
1342	chr9-39217059-39217359	0	OR_promoter
1343	chr9-39234112-39234412	0	OR_promoter
1344	chr9-39257420-39257720	0	OR_promoter
1345	chr9-39287623-39287923	0	OR_promoter
1346	chr9-39316787-39317087	0.000531067	OR_promoter
1347	chr9-39387155-39387455	0.000531067	OR_promoter
1348	chr9-39425793-39426093	0	OR_promoter
1349	chr9-39456408-39456708	0	OR_promoter
1350	chr9-39469480-39469780	0	OR_promoter
1351	chr9-39483724-39484024	0	OR_promoter
1352	chr9-39509934-39510234	0	OR_promoter
1353	chr9-39548044-39548344	0.000531067	OR_promoter
1354	chr9-39569103-39569403	0	OR_promoter
1355	chr9-39610466-39610766	0	OR_promoter
1356	chr9-39621073-39621373	0	OR_promoter
1357	chr9-39644818-39645118	0	OR_promoter
1358	chr9-39666923-39667223	0.0015932	OR_promoter
1359	chr9-39685744-39686044	0	OR_promoter
1360	chr9-39701493-39701793	0.000531067	OR_promoter
1361	chr9-39711053-39711353	0	OR_promoter
1362	chr9-39732213-39732513	0	OR_promoter
1363	chr9-39745966-39746266	0	OR_promoter
1364	chr9-39770197-39770497	0	OR_promoter
1365	chr9-39790753-39791053	0.000531067	OR_promoter
1366	chr9-39808560-39808860	0	OR_promoter
1367	chr9-39839136-39839436	0	OR_promoter
1368	chr9-39865988-39866288	0	OR_promoter
1369	chr9-39907058-39907358	0.000531067	OR_promoter
1370	chr9-39937216-39937516	0	OR_promoter
1371	chr9-39948747-39949047	0	OR_promoter
1372	chr9-39953839-39954139	0	OR_promoter
1373	chr9-39993512-39993812	0	OR_promoter
1374	chr9-39999906-40000206	0	OR_promoter
1375	chr9-40005715-40006015	0	OR_promoter
1376	chr9-40021089-40021389	0.000531067	OR_promoter
1377	chr9-40073684-40073984	0.00106213	OR_promoter
1378	chr9-40090347-40090647	0	OR_promoter
1379	chr9-40096283-40096583	0	OR_promoter
1380	chr9-40126205-40126505	0.000531067	OR_promoter
1381	chr9-40180621-40180921	0	OR_promoter
1382	chrX-49672033-49672333	0	OR_promoter
1383	chrX-49725718-49726018	0	OR_promoter
1384	chrX-49884699-49884999	0.000531067	OR_promoter
1385	chrX-50007158-50007458	0	OR_promoter
1386	chrX-50420745-50421045	0	OR_promoter
1387	chrX-74569075-74569375	0	OR_promoter
1388	chrX-74592399-74592699	0.00106213	OR_promoter
1389	chrX-74761713-74762013	0	OR_promoter

## Sheet: Fig1l_1m_GIDeterminism
	NumGIsInCommon	PcOSNPairsWithGIsInCommon	ORfreq_avg	ORfreq_se
1	0	77.2348	0.00262467	0.00015035
2	1	19.1473	0.00262467	0.00015035
3	2	2.85313	0.00304878	0.000171644
4	3	0.560108	0.00420168	0.000254006
5	4	0.12992	0.00704225	0.000348037
6	5	0.0427833	0.0131579	0.000760146
7	6	0.0172703	0.025	0.00185741
8	7	0.00765389	0.037037	0.00205445
9	8	0.00353256	0.0588235	0
10	9	0.00137377	0.142857	0
11	10	0.000981268	0.125	0
12	11	0.000981268	0.166667	0
13	12	0.000196254	0.5	0
