# Supplementary material for: RNA-mediated symmetry breaking enables singular olfactory receptor choice
Source: Nature. 2023 Dec 20;625(7993):181–8. doi: 10.1038/s41586-023-06845-4 (PMC10765522; doi:10.1038/s41586-023-06845-4)
Supplement: Supplementary file 5 — Source Data Fig. 2 [file 41586_2023_6845_MOESM5_ESM.xlsx]

## Sheet: Fig2b_P2_GIsInHub
	geno	cell	ordering	island	haplo	in_hub
chr1,92546156,Rhodes,0	P2	10	0,1,92546156	Rhodes	0	0
chr1,92546156,Rhodes,01	P2	11	0,1,92546156	Rhodes	0	0
chr1,92546156,Rhodes,02	P2	13	0,1,92546156	Rhodes	0	0
chr1,92546156,Rhodes,03	P2	16	0,1,92546156	Rhodes	0	0
chr1,92546156,Rhodes,04	P2	22	0,1,92546156	Rhodes	0	0
chr1,92546156,Rhodes,05	P2	24	0,1,92546156	Rhodes	0	0
chr1,92546156,Rhodes,06	P2	25	0,1,92546156	Rhodes	0	0
chr1,92546156,Rhodes,07	P2	26	0,1,92546156	Rhodes	0	0
chr1,92546156,Rhodes,08	P2	28	0,1,92546156	Rhodes	0	0
chr1,92546156,Rhodes,09	P2	3	0,1,92546156	Rhodes	0	0
chr1,92546156,Rhodes,010	P2	30	0,1,92546156	Rhodes	0	0
chr1,92546156,Rhodes,011	P2	34	0,1,92546156	Rhodes	0	0
chr1,92546156,Rhodes,012	P2	37	0,1,92546156	Rhodes	0	0
chr1,92546156,Rhodes,013	P2	42	0,1,92546156	Rhodes	0	0
chr1,92546156,Rhodes,014	P2	44	0,1,92546156	Rhodes	0	0
chr1,92546156,Rhodes,015	P2	5	0,1,92546156	Rhodes	0	0
chr1,92546156,Rhodes,016	P2	55	0,1,92546156	Rhodes	0	0
chr1,92546156,Rhodes,017	P2	64	0,1,92546156	Rhodes	0	0
chr1,92546156,Rhodes,018	P2	66	0,1,92546156	Rhodes	0	0
chr1,92546156,Rhodes,019	P2	7	0,1,92546156	Rhodes	0	0
chr1,92546156,Rhodes,020	P2	76	0,1,92546156	Rhodes	0	0
chr1,92546156,Rhodes,021	P2	80	0,1,92546156	Rhodes	0	0
chr1,92546156,Rhodes,022	P2	85	0,1,92546156	Rhodes	0	0
chr1,92546156,Rhodes,023	P2	9	0,1,92546156	Rhodes	0	0
chr1,92546156,Rhodes,024	P2	90	0,1,92546156	Rhodes	0	0
chr1,92546156,Rhodes,025	P2	92	0,1,92546156	Rhodes	0	0
chr1,92546156,Rhodes,061	P2	1	0,1,92546156	Rhodes	0	0
chr1,92546156,Rhodes,0110	P2	12	0,1,92546156	Rhodes	0	0
chr1,92546156,Rhodes,0210	P2	14	0,1,92546156	Rhodes	0	0
chr1,92546156,Rhodes,0310	P2	15	0,1,92546156	Rhodes	0	0
chr1,92546156,Rhodes,0410	P2	17	0,1,92546156	Rhodes	0	0
chr1,92546156,Rhodes,0510	P2	18	0,1,92546156	Rhodes	0	0
chr1,92546156,Rhodes,062	P2	19	0,1,92546156	Rhodes	0	0
chr1,92546156,Rhodes,071	P2	2	0,1,92546156	Rhodes	0	0
chr1,92546156,Rhodes,081	P2	20	0,1,92546156	Rhodes	0	0
chr1,92546156,Rhodes,091	P2	21	0,1,92546156	Rhodes	0	0
chr1,92546156,Rhodes,0101	P2	23	0,1,92546156	Rhodes	0	0
chr1,92546156,Rhodes,0111	P2	27	0,1,92546156	Rhodes	0	0
chr1,92546156,Rhodes,0121	P2	29	0,1,92546156	Rhodes	0	0
chr1,92546156,Rhodes,0131	P2	31	0,1,92546156	Rhodes	0	0
chr1,92546156,Rhodes,0141	P2	32	0,1,92546156	Rhodes	0	0
chr1,92546156,Rhodes,0151	P2	33	0,1,92546156	Rhodes	0	0
chr1,92546156,Rhodes,0161	P2	35	0,1,92546156	Rhodes	0	0
chr1,92546156,Rhodes,0171	P2	38	0,1,92546156	Rhodes	0	0
chr1,92546156,Rhodes,0181	P2	4	0,1,92546156	Rhodes	0	0
chr1,92546156,Rhodes,0191	P2	40	0,1,92546156	Rhodes	0	0
chr1,92546156,Rhodes,0201	P2	41	0,1,92546156	Rhodes	0	0
chr1,92546156,Rhodes,0211	P2	43	0,1,92546156	Rhodes	0	0
chr1,92546156,Rhodes,0221	P2	45	0,1,92546156	Rhodes	0	0
chr1,92546156,Rhodes,0231	P2	46	0,1,92546156	Rhodes	0	1
chr1,92546156,Rhodes,0241	P2	47	0,1,92546156	Rhodes	0	0
chr1,92546156,Rhodes,0251	P2	48	0,1,92546156	Rhodes	0	0
chr1,92546156,Rhodes,026	P2	49	0,1,92546156	Rhodes	0	0
chr1,92546156,Rhodes,027	P2	50	0,1,92546156	Rhodes	0	0
chr1,92546156,Rhodes,028	P2	51	0,1,92546156	Rhodes	0	0
chr1,92546156,Rhodes,029	P2	52	0,1,92546156	Rhodes	0	0
chr1,92546156,Rhodes,030	P2	53	0,1,92546156	Rhodes	0	0
chr1,92546156,Rhodes,031	P2	54	0,1,92546156	Rhodes	0	0
chr1,92546156,Rhodes,032	P2	61	0,1,92546156	Rhodes	0	0
chr1,92546156,Rhodes,033	P2	62	0,1,92546156	Rhodes	0	0
chr1,92546156,Rhodes,034	P2	63	0,1,92546156	Rhodes	0	0
chr1,92546156,Rhodes,035	P2	65	0,1,92546156	Rhodes	0	0
chr1,92546156,Rhodes,036	P2	67	0,1,92546156	Rhodes	0	0
chr1,92546156,Rhodes,037	P2	68	0,1,92546156	Rhodes	0	0
chr1,92546156,Rhodes,038	P2	69	0,1,92546156	Rhodes	0	0
chr1,92546156,Rhodes,039	P2	70	0,1,92546156	Rhodes	0	1
chr1,92546156,Rhodes,040	P2	71	0,1,92546156	Rhodes	0	0
chr1,92546156,Rhodes,041	P2	72	0,1,92546156	Rhodes	0	0
chr1,92546156,Rhodes,042	P2	73	0,1,92546156	Rhodes	0	0
chr1,92546156,Rhodes,043	P2	74	0,1,92546156	Rhodes	0	0
chr1,92546156,Rhodes,044	P2	75	0,1,92546156	Rhodes	0	0
chr1,92546156,Rhodes,045	P2	77	0,1,92546156	Rhodes	0	0
chr1,92546156,Rhodes,046	P2	78	0,1,92546156	Rhodes	0	0
chr1,92546156,Rhodes,047	P2	79	0,1,92546156	Rhodes	0	0
chr1,92546156,Rhodes,048	P2	8	0,1,92546156	Rhodes	0	0
chr1,92546156,Rhodes,049	P2	81	0,1,92546156	Rhodes	0	1
chr1,92546156,Rhodes,050	P2	82	0,1,92546156	Rhodes	0	0
chr1,92546156,Rhodes,051	P2	83	0,1,92546156	Rhodes	0	0
chr1,92546156,Rhodes,052	P2	84	0,1,92546156	Rhodes	0	0
chr1,92546156,Rhodes,053	P2	86	0,1,92546156	Rhodes	0	0
chr1,92546156,Rhodes,054	P2	88	0,1,92546156	Rhodes	0	0
chr1,92546156,Rhodes,055	P2	89	0,1,92546156	Rhodes	0	0
chr1,92546156,Rhodes,056	P2	91	0,1,92546156	Rhodes	0	0
chr1,92546156,Rhodes,057	P2	93	0,1,92546156	Rhodes	0	0
chr1,92546156,Rhodes,058	P2	94	0,1,92546156	Rhodes	0	0
chr1,92546156,Rhodes,059	P2	95	0,1,92546156	Rhodes	0	0
chr1,92546156,Rhodes,060	P2	96	0,1,92546156	Rhodes	0	0
chr1,173190736,Kea,0	P2	10	0,1,173190736	Kea	0	0
chr1,173190736,Kea,01	P2	11	0,1,173190736	Kea	0	0
chr1,173190736,Kea,02	P2	13	0,1,173190736	Kea	0	0
chr1,173190736,Kea,03	P2	16	0,1,173190736	Kea	0	0
chr1,173190736,Kea,04	P2	22	0,1,173190736	Kea	0	0
chr1,173190736,Kea,05	P2	24	0,1,173190736	Kea	0	0
chr1,173190736,Kea,06	P2	25	0,1,173190736	Kea	0	0
chr1,173190736,Kea,07	P2	26	0,1,173190736	Kea	0	0
chr1,173190736,Kea,08	P2	28	0,1,173190736	Kea	0	0
chr1,173190736,Kea,09	P2	3	0,1,173190736	Kea	0	0
chr1,173190736,Kea,010	P2	30	0,1,173190736	Kea	0	0
chr1,173190736,Kea,011	P2	34	0,1,173190736	Kea	0	0
chr1,173190736,Kea,012	P2	37	0,1,173190736	Kea	0	0
chr1,173190736,Kea,013	P2	42	0,1,173190736	Kea	0	0
chr1,173190736,Kea,014	P2	44	0,1,173190736	Kea	0	0
chr1,173190736,Kea,015	P2	5	0,1,173190736	Kea	0	0
chr1,173190736,Kea,016	P2	55	0,1,173190736	Kea	0	0
chr1,173190736,Kea,017	P2	64	0,1,173190736	Kea	0	0
chr1,173190736,Kea,018	P2	66	0,1,173190736	Kea	0	0
chr1,173190736,Kea,019	P2	7	0,1,173190736	Kea	0	0
chr1,173190736,Kea,020	P2	76	0,1,173190736	Kea	0	0
chr1,173190736,Kea,021	P2	80	0,1,173190736	Kea	0	0
chr1,173190736,Kea,022	P2	85	0,1,173190736	Kea	0	0
chr1,173190736,Kea,023	P2	9	0,1,173190736	Kea	0	0
chr1,173190736,Kea,024	P2	90	0,1,173190736	Kea	0	0
chr1,173190736,Kea,025	P2	92	0,1,173190736	Kea	0	0
chr1,173190736,Kea,061	P2	1	0,1,173190736	Kea	0	0
chr1,173190736,Kea,0110	P2	12	0,1,173190736	Kea	0	0
chr1,173190736,Kea,0210	P2	14	0,1,173190736	Kea	0	0
chr1,173190736,Kea,0310	P2	15	0,1,173190736	Kea	0	0
chr1,173190736,Kea,0410	P2	17	0,1,173190736	Kea	0	0
chr1,173190736,Kea,0510	P2	18	0,1,173190736	Kea	0	0
chr1,173190736,Kea,062	P2	19	0,1,173190736	Kea	0	0
chr1,173190736,Kea,071	P2	2	0,1,173190736	Kea	0	0
chr1,173190736,Kea,081	P2	20	0,1,173190736	Kea	0	0
chr1,173190736,Kea,091	P2	21	0,1,173190736	Kea	0	0
chr1,173190736,Kea,0101	P2	23	0,1,173190736	Kea	0	0
chr1,173190736,Kea,0111	P2	27	0,1,173190736	Kea	0	0
chr1,173190736,Kea,0121	P2	29	0,1,173190736	Kea	0	0
chr1,173190736,Kea,0131	P2	31	0,1,173190736	Kea	0	0
chr1,173190736,Kea,0141	P2	32	0,1,173190736	Kea	0	0
chr1,173190736,Kea,0151	P2	33	0,1,173190736	Kea	0	0
chr1,173190736,Kea,0161	P2	35	0,1,173190736	Kea	0	0
chr1,173190736,Kea,0171	P2	38	0,1,173190736	Kea	0	0
chr1,173190736,Kea,0181	P2	4	0,1,173190736	Kea	0	0
chr1,173190736,Kea,0191	P2	40	0,1,173190736	Kea	0	0
chr1,173190736,Kea,0201	P2	41	0,1,173190736	Kea	0	0
chr1,173190736,Kea,0211	P2	43	0,1,173190736	Kea	0	0
chr1,173190736,Kea,0221	P2	45	0,1,173190736	Kea	0	0
chr1,173190736,Kea,0231	P2	46	0,1,173190736	Kea	0	0
chr1,173190736,Kea,0241	P2	47	0,1,173190736	Kea	0	0
chr1,173190736,Kea,0251	P2	48	0,1,173190736	Kea	0	0
chr1,173190736,Kea,026	P2	49	0,1,173190736	Kea	0	0
chr1,173190736,Kea,027	P2	50	0,1,173190736	Kea	0	0
chr1,173190736,Kea,028	P2	51	0,1,173190736	Kea	0	0
chr1,173190736,Kea,029	P2	52	0,1,173190736	Kea	0	0
chr1,173190736,Kea,030	P2	53	0,1,173190736	Kea	0	0
chr1,173190736,Kea,031	P2	54	0,1,173190736	Kea	0	0
chr1,173190736,Kea,032	P2	61	0,1,173190736	Kea	0	0
chr1,173190736,Kea,033	P2	62	0,1,173190736	Kea	0	0
chr1,173190736,Kea,034	P2	63	0,1,173190736	Kea	0	0
chr1,173190736,Kea,035	P2	65	0,1,173190736	Kea	0	0
chr1,173190736,Kea,036	P2	67	0,1,173190736	Kea	0	0
chr1,173190736,Kea,037	P2	68	0,1,173190736	Kea	0	0
chr1,173190736,Kea,038	P2	69	0,1,173190736	Kea	0	0
chr1,173190736,Kea,039	P2	70	0,1,173190736	Kea	0	0
chr1,173190736,Kea,040	P2	71	0,1,173190736	Kea	0	0
chr1,173190736,Kea,041	P2	72	0,1,173190736	Kea	0	0
chr1,173190736,Kea,042	P2	73	0,1,173190736	Kea	0	0
chr1,173190736,Kea,043	P2	74	0,1,173190736	Kea	0	0
chr1,173190736,Kea,044	P2	75	0,1,173190736	Kea	0	0
chr1,173190736,Kea,045	P2	77	0,1,173190736	Kea	0	0
chr1,173190736,Kea,046	P2	78	0,1,173190736	Kea	0	0
chr1,173190736,Kea,047	P2	79	0,1,173190736	Kea	0	0
chr1,173190736,Kea,048	P2	8	0,1,173190736	Kea	0	0
chr1,173190736,Kea,049	P2	81	0,1,173190736	Kea	0	0
chr1,173190736,Kea,050	P2	82	0,1,173190736	Kea	0	0
chr1,173190736,Kea,051	P2	83	0,1,173190736	Kea	0	0
chr1,173190736,Kea,052	P2	84	0,1,173190736	Kea	0	0
chr1,173190736,Kea,053	P2	86	0,1,173190736	Kea	0	0
chr1,173190736,Kea,054	P2	88	0,1,173190736	Kea	0	0
chr1,173190736,Kea,055	P2	89	0,1,173190736	Kea	0	0
chr1,173190736,Kea,056	P2	91	0,1,173190736	Kea	0	0
chr1,173190736,Kea,057	P2	93	0,1,173190736	Kea	0	0
chr1,173190736,Kea,058	P2	94	0,1,173190736	Kea	0	0
chr1,173190736,Kea,059	P2	95	0,1,173190736	Kea	0	0
chr1,173190736,Kea,060	P2	96	0,1,173190736	Kea	0	0
chr1,173212360,Kythnos,0	P2	10	0,1,173212360	Kythnos	0	0
chr1,173212360,Kythnos,01	P2	11	0,1,173212360	Kythnos	0	0
chr1,173212360,Kythnos,02	P2	13	0,1,173212360	Kythnos	0	0
chr1,173212360,Kythnos,03	P2	16	0,1,173212360	Kythnos	0	0
chr1,173212360,Kythnos,04	P2	22	0,1,173212360	Kythnos	0	0
chr1,173212360,Kythnos,05	P2	24	0,1,173212360	Kythnos	0	0
chr1,173212360,Kythnos,06	P2	25	0,1,173212360	Kythnos	0	0
chr1,173212360,Kythnos,07	P2	26	0,1,173212360	Kythnos	0	0
chr1,173212360,Kythnos,08	P2	28	0,1,173212360	Kythnos	0	0
chr1,173212360,Kythnos,09	P2	3	0,1,173212360	Kythnos	0	0
chr1,173212360,Kythnos,010	P2	30	0,1,173212360	Kythnos	0	0
chr1,173212360,Kythnos,011	P2	34	0,1,173212360	Kythnos	0	0
chr1,173212360,Kythnos,012	P2	37	0,1,173212360	Kythnos	0	0
chr1,173212360,Kythnos,013	P2	42	0,1,173212360	Kythnos	0	0
chr1,173212360,Kythnos,014	P2	44	0,1,173212360	Kythnos	0	0
chr1,173212360,Kythnos,015	P2	5	0,1,173212360	Kythnos	0	0
chr1,173212360,Kythnos,016	P2	55	0,1,173212360	Kythnos	0	0
chr1,173212360,Kythnos,017	P2	64	0,1,173212360	Kythnos	0	0
chr1,173212360,Kythnos,018	P2	66	0,1,173212360	Kythnos	0	0
chr1,173212360,Kythnos,019	P2	7	0,1,173212360	Kythnos	0	0
chr1,173212360,Kythnos,020	P2	76	0,1,173212360	Kythnos	0	0
chr1,173212360,Kythnos,021	P2	80	0,1,173212360	Kythnos	0	0
chr1,173212360,Kythnos,022	P2	85	0,1,173212360	Kythnos	0	0
chr1,173212360,Kythnos,023	P2	9	0,1,173212360	Kythnos	0	0
chr1,173212360,Kythnos,024	P2	90	0,1,173212360	Kythnos	0	0
chr1,173212360,Kythnos,025	P2	92	0,1,173212360	Kythnos	0	0
chr1,173212360,Kythnos,061	P2	1	0,1,173212360	Kythnos	0	0
chr1,173212360,Kythnos,0110	P2	12	0,1,173212360	Kythnos	0	0
chr1,173212360,Kythnos,0210	P2	14	0,1,173212360	Kythnos	0	0
chr1,173212360,Kythnos,0310	P2	15	0,1,173212360	Kythnos	0	0
chr1,173212360,Kythnos,0410	P2	17	0,1,173212360	Kythnos	0	0
chr1,173212360,Kythnos,0510	P2	18	0,1,173212360	Kythnos	0	0
chr1,173212360,Kythnos,062	P2	19	0,1,173212360	Kythnos	0	0
chr1,173212360,Kythnos,071	P2	2	0,1,173212360	Kythnos	0	0
chr1,173212360,Kythnos,081	P2	20	0,1,173212360	Kythnos	0	0
chr1,173212360,Kythnos,091	P2	21	0,1,173212360	Kythnos	0	0
chr1,173212360,Kythnos,0101	P2	23	0,1,173212360	Kythnos	0	0
chr1,173212360,Kythnos,0111	P2	27	0,1,173212360	Kythnos	0	0
chr1,173212360,Kythnos,0121	P2	29	0,1,173212360	Kythnos	0	0
chr1,173212360,Kythnos,0131	P2	31	0,1,173212360	Kythnos	0	0
chr1,173212360,Kythnos,0141	P2	32	0,1,173212360	Kythnos	0	0
chr1,173212360,Kythnos,0151	P2	33	0,1,173212360	Kythnos	0	0
chr1,173212360,Kythnos,0161	P2	35	0,1,173212360	Kythnos	0	0
chr1,173212360,Kythnos,0171	P2	38	0,1,173212360	Kythnos	0	0
chr1,173212360,Kythnos,0181	P2	4	0,1,173212360	Kythnos	0	0
chr1,173212360,Kythnos,0191	P2	40	0,1,173212360	Kythnos	0	0
chr1,173212360,Kythnos,0201	P2	41	0,1,173212360	Kythnos	0	0
chr1,173212360,Kythnos,0211	P2	43	0,1,173212360	Kythnos	0	0
chr1,173212360,Kythnos,0221	P2	45	0,1,173212360	Kythnos	0	0
chr1,173212360,Kythnos,0231	P2	46	0,1,173212360	Kythnos	0	0
chr1,173212360,Kythnos,0241	P2	47	0,1,173212360	Kythnos	0	0
chr1,173212360,Kythnos,0251	P2	48	0,1,173212360	Kythnos	0	0
chr1,173212360,Kythnos,026	P2	49	0,1,173212360	Kythnos	0	0
chr1,173212360,Kythnos,027	P2	50	0,1,173212360	Kythnos	0	0
chr1,173212360,Kythnos,028	P2	51	0,1,173212360	Kythnos	0	0
chr1,173212360,Kythnos,029	P2	52	0,1,173212360	Kythnos	0	0
chr1,173212360,Kythnos,030	P2	53	0,1,173212360	Kythnos	0	0
chr1,173212360,Kythnos,031	P2	54	0,1,173212360	Kythnos	0	0
chr1,173212360,Kythnos,032	P2	61	0,1,173212360	Kythnos	0	0
chr1,173212360,Kythnos,033	P2	62	0,1,173212360	Kythnos	0	0
chr1,173212360,Kythnos,034	P2	63	0,1,173212360	Kythnos	0	0
chr1,173212360,Kythnos,035	P2	65	0,1,173212360	Kythnos	0	0
chr1,173212360,Kythnos,036	P2	67	0,1,173212360	Kythnos	0	0
chr1,173212360,Kythnos,037	P2	68	0,1,173212360	Kythnos	0	0
chr1,173212360,Kythnos,038	P2	69	0,1,173212360	Kythnos	0	0
chr1,173212360,Kythnos,039	P2	70	0,1,173212360	Kythnos	0	0
chr1,173212360,Kythnos,040	P2	71	0,1,173212360	Kythnos	0	0
chr1,173212360,Kythnos,041	P2	72	0,1,173212360	Kythnos	0	0
chr1,173212360,Kythnos,042	P2	73	0,1,173212360	Kythnos	0	0
chr1,173212360,Kythnos,043	P2	74	0,1,173212360	Kythnos	0	0
chr1,173212360,Kythnos,044	P2	75	0,1,173212360	Kythnos	0	0
chr1,173212360,Kythnos,045	P2	77	0,1,173212360	Kythnos	0	0
chr1,173212360,Kythnos,046	P2	78	0,1,173212360	Kythnos	0	0
chr1,173212360,Kythnos,047	P2	79	0,1,173212360	Kythnos	0	0
chr1,173212360,Kythnos,048	P2	8	0,1,173212360	Kythnos	0	0
chr1,173212360,Kythnos,049	P2	81	0,1,173212360	Kythnos	0	0
chr1,173212360,Kythnos,050	P2	82	0,1,173212360	Kythnos	0	0
chr1,173212360,Kythnos,051	P2	83	0,1,173212360	Kythnos	0	0
chr1,173212360,Kythnos,052	P2	84	0,1,173212360	Kythnos	0	0
chr1,173212360,Kythnos,053	P2	86	0,1,173212360	Kythnos	0	0
chr1,173212360,Kythnos,054	P2	88	0,1,173212360	Kythnos	0	0
chr1,173212360,Kythnos,055	P2	89	0,1,173212360	Kythnos	0	0
chr1,173212360,Kythnos,056	P2	91	0,1,173212360	Kythnos	0	0
chr1,173212360,Kythnos,057	P2	93	0,1,173212360	Kythnos	0	0
chr1,173212360,Kythnos,058	P2	94	0,1,173212360	Kythnos	0	0
chr1,173212360,Kythnos,059	P2	95	0,1,173212360	Kythnos	0	0
chr1,173212360,Kythnos,060	P2	96	0,1,173212360	Kythnos	0	0
chr1,173265900,Serifos,0	P2	10	0,1,173265900	Serifos	0	0
chr1,173265900,Serifos,01	P2	11	0,1,173265900	Serifos	0	0
chr1,173265900,Serifos,02	P2	13	0,1,173265900	Serifos	0	0
chr1,173265900,Serifos,03	P2	16	0,1,173265900	Serifos	0	0
chr1,173265900,Serifos,04	P2	22	0,1,173265900	Serifos	0	0
chr1,173265900,Serifos,05	P2	24	0,1,173265900	Serifos	0	0
chr1,173265900,Serifos,06	P2	25	0,1,173265900	Serifos	0	0
chr1,173265900,Serifos,07	P2	26	0,1,173265900	Serifos	0	0
chr1,173265900,Serifos,08	P2	28	0,1,173265900	Serifos	0	0
chr1,173265900,Serifos,09	P2	3	0,1,173265900	Serifos	0	0
chr1,173265900,Serifos,010	P2	30	0,1,173265900	Serifos	0	0
chr1,173265900,Serifos,011	P2	34	0,1,173265900	Serifos	0	0
chr1,173265900,Serifos,012	P2	37	0,1,173265900	Serifos	0	0
chr1,173265900,Serifos,013	P2	42	0,1,173265900	Serifos	0	0
chr1,173265900,Serifos,014	P2	44	0,1,173265900	Serifos	0	0
chr1,173265900,Serifos,015	P2	5	0,1,173265900	Serifos	0	0
chr1,173265900,Serifos,016	P2	55	0,1,173265900	Serifos	0	0
chr1,173265900,Serifos,017	P2	64	0,1,173265900	Serifos	0	0
chr1,173265900,Serifos,018	P2	66	0,1,173265900	Serifos	0	0
chr1,173265900,Serifos,019	P2	7	0,1,173265900	Serifos	0	0
chr1,173265900,Serifos,020	P2	76	0,1,173265900	Serifos	0	0
chr1,173265900,Serifos,021	P2	80	0,1,173265900	Serifos	0	0
chr1,173265900,Serifos,022	P2	85	0,1,173265900	Serifos	0	0
chr1,173265900,Serifos,023	P2	9	0,1,173265900	Serifos	0	0
chr1,173265900,Serifos,024	P2	90	0,1,173265900	Serifos	0	0
chr1,173265900,Serifos,025	P2	92	0,1,173265900	Serifos	0	0
chr1,173265900,Serifos,061	P2	1	0,1,173265900	Serifos	0	0
chr1,173265900,Serifos,0110	P2	12	0,1,173265900	Serifos	0	0
chr1,173265900,Serifos,0210	P2	14	0,1,173265900	Serifos	0	0
chr1,173265900,Serifos,0310	P2	15	0,1,173265900	Serifos	0	0
chr1,173265900,Serifos,0410	P2	17	0,1,173265900	Serifos	0	0
chr1,173265900,Serifos,0510	P2	18	0,1,173265900	Serifos	0	0
chr1,173265900,Serifos,062	P2	19	0,1,173265900	Serifos	0	0
chr1,173265900,Serifos,071	P2	2	0,1,173265900	Serifos	0	0
chr1,173265900,Serifos,081	P2	20	0,1,173265900	Serifos	0	0
chr1,173265900,Serifos,091	P2	21	0,1,173265900	Serifos	0	0
chr1,173265900,Serifos,0101	P2	23	0,1,173265900	Serifos	0	0
chr1,173265900,Serifos,0111	P2	27	0,1,173265900	Serifos	0	0
chr1,173265900,Serifos,0121	P2	29	0,1,173265900	Serifos	0	0
chr1,173265900,Serifos,0131	P2	31	0,1,173265900	Serifos	0	0
chr1,173265900,Serifos,0141	P2	32	0,1,173265900	Serifos	0	0
chr1,173265900,Serifos,0151	P2	33	0,1,173265900	Serifos	0	0
chr1,173265900,Serifos,0161	P2	35	0,1,173265900	Serifos	0	0
chr1,173265900,Serifos,0171	P2	38	0,1,173265900	Serifos	0	0
chr1,173265900,Serifos,0181	P2	4	0,1,173265900	Serifos	0	0
chr1,173265900,Serifos,0191	P2	40	0,1,173265900	Serifos	0	0
chr1,173265900,Serifos,0201	P2	41	0,1,173265900	Serifos	0	0
chr1,173265900,Serifos,0211	P2	43	0,1,173265900	Serifos	0	0
chr1,173265900,Serifos,0221	P2	45	0,1,173265900	Serifos	0	0
chr1,173265900,Serifos,0231	P2	46	0,1,173265900	Serifos	0	0
chr1,173265900,Serifos,0241	P2	47	0,1,173265900	Serifos	0	0
chr1,173265900,Serifos,0251	P2	48	0,1,173265900	Serifos	0	0
chr1,173265900,Serifos,026	P2	49	0,1,173265900	Serifos	0	0
chr1,173265900,Serifos,027	P2	50	0,1,173265900	Serifos	0	0
chr1,173265900,Serifos,028	P2	51	0,1,173265900	Serifos	0	0
chr1,173265900,Serifos,029	P2	52	0,1,173265900	Serifos	0	0
chr1,173265900,Serifos,030	P2	53	0,1,173265900	Serifos	0	0
chr1,173265900,Serifos,031	P2	54	0,1,173265900	Serifos	0	0
chr1,173265900,Serifos,032	P2	61	0,1,173265900	Serifos	0	0
chr1,173265900,Serifos,033	P2	62	0,1,173265900	Serifos	0	0
chr1,173265900,Serifos,034	P2	63	0,1,173265900	Serifos	0	0
chr1,173265900,Serifos,035	P2	65	0,1,173265900	Serifos	0	0
chr1,173265900,Serifos,036	P2	67	0,1,173265900	Serifos	0	0
chr1,173265900,Serifos,037	P2	68	0,1,173265900	Serifos	0	0
chr1,173265900,Serifos,038	P2	69	0,1,173265900	Serifos	0	0
chr1,173265900,Serifos,039	P2	70	0,1,173265900	Serifos	0	0
chr1,173265900,Serifos,040	P2	71	0,1,173265900	Serifos	0	0
chr1,173265900,Serifos,041	P2	72	0,1,173265900	Serifos	0	0
chr1,173265900,Serifos,042	P2	73	0,1,173265900	Serifos	0	0
chr1,173265900,Serifos,043	P2	74	0,1,173265900	Serifos	0	0
chr1,173265900,Serifos,044	P2	75	0,1,173265900	Serifos	0	0
chr1,173265900,Serifos,045	P2	77	0,1,173265900	Serifos	0	0
chr1,173265900,Serifos,046	P2	78	0,1,173265900	Serifos	0	0
chr1,173265900,Serifos,047	P2	79	0,1,173265900	Serifos	0	0
chr1,173265900,Serifos,048	P2	8	0,1,173265900	Serifos	0	0
chr1,173265900,Serifos,049	P2	81	0,1,173265900	Serifos	0	0
chr1,173265900,Serifos,050	P2	82	0,1,173265900	Serifos	0	0
chr1,173265900,Serifos,051	P2	83	0,1,173265900	Serifos	0	0
chr1,173265900,Serifos,052	P2	84	0,1,173265900	Serifos	0	0
chr1,173265900,Serifos,053	P2	86	0,1,173265900	Serifos	0	0
chr1,173265900,Serifos,054	P2	88	0,1,173265900	Serifos	0	0
chr1,173265900,Serifos,055	P2	89	0,1,173265900	Serifos	0	0
chr1,173265900,Serifos,056	P2	91	0,1,173265900	Serifos	0	0
chr1,173265900,Serifos,057	P2	93	0,1,173265900	Serifos	0	0
chr1,173265900,Serifos,058	P2	94	0,1,173265900	Serifos	0	0
chr1,173265900,Serifos,059	P2	95	0,1,173265900	Serifos	0	0
chr1,173265900,Serifos,060	P2	96	0,1,173265900	Serifos	0	0
chr1,174036149,Astypalea,0	P2	10	0,1,174036149	Astypalea	0	0
chr1,174036149,Astypalea,01	P2	11	0,1,174036149	Astypalea	0	0
chr1,174036149,Astypalea,02	P2	13	0,1,174036149	Astypalea	0	0
chr1,174036149,Astypalea,03	P2	16	0,1,174036149	Astypalea	0	0
chr1,174036149,Astypalea,04	P2	22	0,1,174036149	Astypalea	0	0
chr1,174036149,Astypalea,05	P2	24	0,1,174036149	Astypalea	0	0
chr1,174036149,Astypalea,06	P2	25	0,1,174036149	Astypalea	0	0
chr1,174036149,Astypalea,07	P2	26	0,1,174036149	Astypalea	0	0
chr1,174036149,Astypalea,08	P2	28	0,1,174036149	Astypalea	0	0
chr1,174036149,Astypalea,09	P2	3	0,1,174036149	Astypalea	0	0
chr1,174036149,Astypalea,010	P2	30	0,1,174036149	Astypalea	0	0
chr1,174036149,Astypalea,011	P2	34	0,1,174036149	Astypalea	0	0
chr1,174036149,Astypalea,012	P2	37	0,1,174036149	Astypalea	0	0
chr1,174036149,Astypalea,013	P2	42	0,1,174036149	Astypalea	0	0
chr1,174036149,Astypalea,014	P2	44	0,1,174036149	Astypalea	0	0
chr1,174036149,Astypalea,015	P2	5	0,1,174036149	Astypalea	0	0
chr1,174036149,Astypalea,016	P2	55	0,1,174036149	Astypalea	0	0
chr1,174036149,Astypalea,017	P2	64	0,1,174036149	Astypalea	0	0
chr1,174036149,Astypalea,018	P2	66	0,1,174036149	Astypalea	0	0
chr1,174036149,Astypalea,019	P2	7	0,1,174036149	Astypalea	0	0
chr1,174036149,Astypalea,020	P2	76	0,1,174036149	Astypalea	0	0
chr1,174036149,Astypalea,021	P2	80	0,1,174036149	Astypalea	0	0
chr1,174036149,Astypalea,022	P2	85	0,1,174036149	Astypalea	0	0
chr1,174036149,Astypalea,023	P2	9	0,1,174036149	Astypalea	0	0
chr1,174036149,Astypalea,024	P2	90	0,1,174036149	Astypalea	0	0
chr1,174036149,Astypalea,025	P2	92	0,1,174036149	Astypalea	0	0
chr1,174036149,Astypalea,061	P2	1	0,1,174036149	Astypalea	0	0
chr1,174036149,Astypalea,0110	P2	12	0,1,174036149	Astypalea	0	0
chr1,174036149,Astypalea,0210	P2	14	0,1,174036149	Astypalea	0	0
chr1,174036149,Astypalea,0310	P2	15	0,1,174036149	Astypalea	0	0
chr1,174036149,Astypalea,0410	P2	17	0,1,174036149	Astypalea	0	0
chr1,174036149,Astypalea,0510	P2	18	0,1,174036149	Astypalea	0	0
chr1,174036149,Astypalea,062	P2	19	0,1,174036149	Astypalea	0	0
chr1,174036149,Astypalea,071	P2	2	0,1,174036149	Astypalea	0	0
chr1,174036149,Astypalea,081	P2	20	0,1,174036149	Astypalea	0	0
chr1,174036149,Astypalea,091	P2	21	0,1,174036149	Astypalea	0	0
chr1,174036149,Astypalea,0101	P2	23	0,1,174036149	Astypalea	0	1
chr1,174036149,Astypalea,0111	P2	27	0,1,174036149	Astypalea	0	0
chr1,174036149,Astypalea,0121	P2	29	0,1,174036149	Astypalea	0	0
chr1,174036149,Astypalea,0131	P2	31	0,1,174036149	Astypalea	0	0
chr1,174036149,Astypalea,0141	P2	32	0,1,174036149	Astypalea	0	0
chr1,174036149,Astypalea,0151	P2	33	0,1,174036149	Astypalea	0	0
chr1,174036149,Astypalea,0161	P2	35	0,1,174036149	Astypalea	0	0
chr1,174036149,Astypalea,0171	P2	38	0,1,174036149	Astypalea	0	0
chr1,174036149,Astypalea,0181	P2	4	0,1,174036149	Astypalea	0	0
chr1,174036149,Astypalea,0191	P2	40	0,1,174036149	Astypalea	0	0
chr1,174036149,Astypalea,0201	P2	41	0,1,174036149	Astypalea	0	0
chr1,174036149,Astypalea,0211	P2	43	0,1,174036149	Astypalea	0	0
chr1,174036149,Astypalea,0221	P2	45	0,1,174036149	Astypalea	0	0
chr1,174036149,Astypalea,0231	P2	46	0,1,174036149	Astypalea	0	0
chr1,174036149,Astypalea,0241	P2	47	0,1,174036149	Astypalea	0	0
chr1,174036149,Astypalea,0251	P2	48	0,1,174036149	Astypalea	0	0
chr1,174036149,Astypalea,026	P2	49	0,1,174036149	Astypalea	0	0
chr1,174036149,Astypalea,027	P2	50	0,1,174036149	Astypalea	0	0
chr1,174036149,Astypalea,028	P2	51	0,1,174036149	Astypalea	0	0
chr1,174036149,Astypalea,029	P2	52	0,1,174036149	Astypalea	0	0
chr1,174036149,Astypalea,030	P2	53	0,1,174036149	Astypalea	0	0
chr1,174036149,Astypalea,031	P2	54	0,1,174036149	Astypalea	0	0
chr1,174036149,Astypalea,032	P2	61	0,1,174036149	Astypalea	0	0
chr1,174036149,Astypalea,033	P2	62	0,1,174036149	Astypalea	0	0
chr1,174036149,Astypalea,034	P2	63	0,1,174036149	Astypalea	0	0
chr1,174036149,Astypalea,035	P2	65	0,1,174036149	Astypalea	0	0
chr1,174036149,Astypalea,036	P2	67	0,1,174036149	Astypalea	0	0
chr1,174036149,Astypalea,037	P2	68	0,1,174036149	Astypalea	0	0
chr1,174036149,Astypalea,038	P2	69	0,1,174036149	Astypalea	0	0
chr1,174036149,Astypalea,039	P2	70	0,1,174036149	Astypalea	0	0
chr1,174036149,Astypalea,040	P2	71	0,1,174036149	Astypalea	0	0
chr1,174036149,Astypalea,041	P2	72	0,1,174036149	Astypalea	0	0
chr1,174036149,Astypalea,042	P2	73	0,1,174036149	Astypalea	0	0
chr1,174036149,Astypalea,043	P2	74	0,1,174036149	Astypalea	0	0
chr1,174036149,Astypalea,044	P2	75	0,1,174036149	Astypalea	0	0
chr1,174036149,Astypalea,045	P2	77	0,1,174036149	Astypalea	0	0
chr1,174036149,Astypalea,046	P2	78	0,1,174036149	Astypalea	0	0
chr1,174036149,Astypalea,047	P2	79	0,1,174036149	Astypalea	0	0
chr1,174036149,Astypalea,048	P2	8	0,1,174036149	Astypalea	0	0
chr1,174036149,Astypalea,049	P2	81	0,1,174036149	Astypalea	0	0
chr1,174036149,Astypalea,050	P2	82	0,1,174036149	Astypalea	0	0
chr1,174036149,Astypalea,051	P2	83	0,1,174036149	Astypalea	0	0
chr1,174036149,Astypalea,052	P2	84	0,1,174036149	Astypalea	0	0
chr1,174036149,Astypalea,053	P2	86	0,1,174036149	Astypalea	0	0
chr1,174036149,Astypalea,054	P2	88	0,1,174036149	Astypalea	0	0
chr1,174036149,Astypalea,055	P2	89	0,1,174036149	Astypalea	0	0
chr1,174036149,Astypalea,056	P2	91	0,1,174036149	Astypalea	0	0
chr1,174036149,Astypalea,057	P2	93	0,1,174036149	Astypalea	0	0
chr1,174036149,Astypalea,058	P2	94	0,1,174036149	Astypalea	0	0
chr1,174036149,Astypalea,059	P2	95	0,1,174036149	Astypalea	0	0
chr1,174036149,Astypalea,060	P2	96	0,1,174036149	Astypalea	0	0
chr1,174342694,Santorini,0	P2	10	0,1,174342694	Santorini	0	0
chr1,174342694,Santorini,01	P2	11	0,1,174342694	Santorini	0	0
chr1,174342694,Santorini,02	P2	13	0,1,174342694	Santorini	0	0
chr1,174342694,Santorini,03	P2	16	0,1,174342694	Santorini	0	0
chr1,174342694,Santorini,04	P2	22	0,1,174342694	Santorini	0	0
chr1,174342694,Santorini,05	P2	24	0,1,174342694	Santorini	0	0
chr1,174342694,Santorini,06	P2	25	0,1,174342694	Santorini	0	0
chr1,174342694,Santorini,07	P2	26	0,1,174342694	Santorini	0	0
chr1,174342694,Santorini,08	P2	28	0,1,174342694	Santorini	0	0
chr1,174342694,Santorini,09	P2	3	0,1,174342694	Santorini	0	0
chr1,174342694,Santorini,010	P2	30	0,1,174342694	Santorini	0	0
chr1,174342694,Santorini,011	P2	34	0,1,174342694	Santorini	0	0
chr1,174342694,Santorini,012	P2	37	0,1,174342694	Santorini	0	0
chr1,174342694,Santorini,013	P2	42	0,1,174342694	Santorini	0	0
chr1,174342694,Santorini,014	P2	44	0,1,174342694	Santorini	0	0
chr1,174342694,Santorini,015	P2	5	0,1,174342694	Santorini	0	0
chr1,174342694,Santorini,016	P2	55	0,1,174342694	Santorini	0	0
chr1,174342694,Santorini,017	P2	64	0,1,174342694	Santorini	0	0
chr1,174342694,Santorini,018	P2	66	0,1,174342694	Santorini	0	0
chr1,174342694,Santorini,019	P2	7	0,1,174342694	Santorini	0	0
chr1,174342694,Santorini,020	P2	76	0,1,174342694	Santorini	0	0
chr1,174342694,Santorini,021	P2	80	0,1,174342694	Santorini	0	0
chr1,174342694,Santorini,022	P2	85	0,1,174342694	Santorini	0	0
chr1,174342694,Santorini,023	P2	9	0,1,174342694	Santorini	0	0
chr1,174342694,Santorini,024	P2	90	0,1,174342694	Santorini	0	0
chr1,174342694,Santorini,025	P2	92	0,1,174342694	Santorini	0	0
chr1,174342694,Santorini,061	P2	1	0,1,174342694	Santorini	0	0
chr1,174342694,Santorini,0110	P2	12	0,1,174342694	Santorini	0	0
chr1,174342694,Santorini,0210	P2	14	0,1,174342694	Santorini	0	0
chr1,174342694,Santorini,0310	P2	15	0,1,174342694	Santorini	0	0
chr1,174342694,Santorini,0410	P2	17	0,1,174342694	Santorini	0	0
chr1,174342694,Santorini,0510	P2	18	0,1,174342694	Santorini	0	0
chr1,174342694,Santorini,062	P2	19	0,1,174342694	Santorini	0	0
chr1,174342694,Santorini,071	P2	2	0,1,174342694	Santorini	0	0
chr1,174342694,Santorini,081	P2	20	0,1,174342694	Santorini	0	0
chr1,174342694,Santorini,091	P2	21	0,1,174342694	Santorini	0	0
chr1,174342694,Santorini,0101	P2	23	0,1,174342694	Santorini	0	0
chr1,174342694,Santorini,0111	P2	27	0,1,174342694	Santorini	0	0
chr1,174342694,Santorini,0121	P2	29	0,1,174342694	Santorini	0	0
chr1,174342694,Santorini,0131	P2	31	0,1,174342694	Santorini	0	0
chr1,174342694,Santorini,0141	P2	32	0,1,174342694	Santorini	0	0
chr1,174342694,Santorini,0151	P2	33	0,1,174342694	Santorini	0	0
chr1,174342694,Santorini,0161	P2	35	0,1,174342694	Santorini	0	0
chr1,174342694,Santorini,0171	P2	38	0,1,174342694	Santorini	0	0
chr1,174342694,Santorini,0181	P2	4	0,1,174342694	Santorini	0	0
chr1,174342694,Santorini,0191	P2	40	0,1,174342694	Santorini	0	0
chr1,174342694,Santorini,0201	P2	41	0,1,174342694	Santorini	0	0
chr1,174342694,Santorini,0211	P2	43	0,1,174342694	Santorini	0	0
chr1,174342694,Santorini,0221	P2	45	0,1,174342694	Santorini	0	0
chr1,174342694,Santorini,0231	P2	46	0,1,174342694	Santorini	0	0
chr1,174342694,Santorini,0241	P2	47	0,1,174342694	Santorini	0	0
chr1,174342694,Santorini,0251	P2	48	0,1,174342694	Santorini	0	0
chr1,174342694,Santorini,026	P2	49	0,1,174342694	Santorini	0	0
chr1,174342694,Santorini,027	P2	50	0,1,174342694	Santorini	0	0
chr1,174342694,Santorini,028	P2	51	0,1,174342694	Santorini	0	0
chr1,174342694,Santorini,029	P2	52	0,1,174342694	Santorini	0	0
chr1,174342694,Santorini,030	P2	53	0,1,174342694	Santorini	0	0
chr1,174342694,Santorini,031	P2	54	0,1,174342694	Santorini	0	0
chr1,174342694,Santorini,032	P2	61	0,1,174342694	Santorini	0	0
chr1,174342694,Santorini,033	P2	62	0,1,174342694	Santorini	0	0
chr1,174342694,Santorini,034	P2	63	0,1,174342694	Santorini	0	0
chr1,174342694,Santorini,035	P2	65	0,1,174342694	Santorini	0	0
chr1,174342694,Santorini,036	P2	67	0,1,174342694	Santorini	0	0
chr1,174342694,Santorini,037	P2	68	0,1,174342694	Santorini	0	0
chr1,174342694,Santorini,038	P2	69	0,1,174342694	Santorini	0	0
chr1,174342694,Santorini,039	P2	70	0,1,174342694	Santorini	0	0
chr1,174342694,Santorini,040	P2	71	0,1,174342694	Santorini	0	0
chr1,174342694,Santorini,041	P2	72	0,1,174342694	Santorini	0	0
chr1,174342694,Santorini,042	P2	73	0,1,174342694	Santorini	0	0
chr1,174342694,Santorini,043	P2	74	0,1,174342694	Santorini	0	0
chr1,174342694,Santorini,044	P2	75	0,1,174342694	Santorini	0	0
chr1,174342694,Santorini,045	P2	77	0,1,174342694	Santorini	0	0
chr1,174342694,Santorini,046	P2	78	0,1,174342694	Santorini	0	0
chr1,174342694,Santorini,047	P2	79	0,1,174342694	Santorini	0	0
chr1,174342694,Santorini,048	P2	8	0,1,174342694	Santorini	0	0
chr1,174342694,Santorini,049	P2	81	0,1,174342694	Santorini	0	0
chr1,174342694,Santorini,050	P2	82	0,1,174342694	Santorini	0	0
chr1,174342694,Santorini,051	P2	83	0,1,174342694	Santorini	0	0
chr1,174342694,Santorini,052	P2	84	0,1,174342694	Santorini	0	0
chr1,174342694,Santorini,053	P2	86	0,1,174342694	Santorini	0	0
chr1,174342694,Santorini,054	P2	88	0,1,174342694	Santorini	0	0
chr1,174342694,Santorini,055	P2	89	0,1,174342694	Santorini	0	0
chr1,174342694,Santorini,056	P2	91	0,1,174342694	Santorini	0	0
chr1,174342694,Santorini,057	P2	93	0,1,174342694	Santorini	0	0
chr1,174342694,Santorini,058	P2	94	0,1,174342694	Santorini	0	0
chr1,174342694,Santorini,059	P2	95	0,1,174342694	Santorini	0	0
chr1,174342694,Santorini,060	P2	96	0,1,174342694	Santorini	0	0
chr2,37128089,Lipsi,0	P2	10	0,2,37128089	Lipsi	0	0
chr2,37128089,Lipsi,01	P2	11	0,2,37128089	Lipsi	0	0
chr2,37128089,Lipsi,02	P2	13	0,2,37128089	Lipsi	0	0
chr2,37128089,Lipsi,03	P2	16	0,2,37128089	Lipsi	0	0
chr2,37128089,Lipsi,04	P2	22	0,2,37128089	Lipsi	0	0
chr2,37128089,Lipsi,05	P2	24	0,2,37128089	Lipsi	0	0
chr2,37128089,Lipsi,06	P2	25	0,2,37128089	Lipsi	0	0
chr2,37128089,Lipsi,07	P2	26	0,2,37128089	Lipsi	0	0
chr2,37128089,Lipsi,08	P2	28	0,2,37128089	Lipsi	0	0
chr2,37128089,Lipsi,09	P2	3	0,2,37128089	Lipsi	0	0
chr2,37128089,Lipsi,010	P2	30	0,2,37128089	Lipsi	0	0
chr2,37128089,Lipsi,011	P2	34	0,2,37128089	Lipsi	0	0
chr2,37128089,Lipsi,012	P2	37	0,2,37128089	Lipsi	0	0
chr2,37128089,Lipsi,013	P2	42	0,2,37128089	Lipsi	0	0
chr2,37128089,Lipsi,014	P2	44	0,2,37128089	Lipsi	0	0
chr2,37128089,Lipsi,015	P2	5	0,2,37128089	Lipsi	0	0
chr2,37128089,Lipsi,016	P2	55	0,2,37128089	Lipsi	0	0
chr2,37128089,Lipsi,017	P2	64	0,2,37128089	Lipsi	0	0
chr2,37128089,Lipsi,018	P2	66	0,2,37128089	Lipsi	0	0
chr2,37128089,Lipsi,019	P2	7	0,2,37128089	Lipsi	0	0
chr2,37128089,Lipsi,020	P2	76	0,2,37128089	Lipsi	0	0
chr2,37128089,Lipsi,021	P2	80	0,2,37128089	Lipsi	0	0
chr2,37128089,Lipsi,022	P2	85	0,2,37128089	Lipsi	0	0
chr2,37128089,Lipsi,023	P2	9	0,2,37128089	Lipsi	0	0
chr2,37128089,Lipsi,024	P2	90	0,2,37128089	Lipsi	0	0
chr2,37128089,Lipsi,025	P2	92	0,2,37128089	Lipsi	0	1
chr2,37128089,Lipsi,061	P2	1	0,2,37128089	Lipsi	0	0
chr2,37128089,Lipsi,0110	P2	12	0,2,37128089	Lipsi	0	0
chr2,37128089,Lipsi,0210	P2	14	0,2,37128089	Lipsi	0	0
chr2,37128089,Lipsi,0310	P2	15	0,2,37128089	Lipsi	0	0
chr2,37128089,Lipsi,0410	P2	17	0,2,37128089	Lipsi	0	0
chr2,37128089,Lipsi,0510	P2	18	0,2,37128089	Lipsi	0	0
chr2,37128089,Lipsi,062	P2	19	0,2,37128089	Lipsi	0	0
chr2,37128089,Lipsi,071	P2	2	0,2,37128089	Lipsi	0	0
chr2,37128089,Lipsi,081	P2	20	0,2,37128089	Lipsi	0	0
chr2,37128089,Lipsi,091	P2	21	0,2,37128089	Lipsi	0	0
chr2,37128089,Lipsi,0101	P2	23	0,2,37128089	Lipsi	0	0
chr2,37128089,Lipsi,0111	P2	27	0,2,37128089	Lipsi	0	0
chr2,37128089,Lipsi,0121	P2	29	0,2,37128089	Lipsi	0	0
chr2,37128089,Lipsi,0131	P2	31	0,2,37128089	Lipsi	0	0
chr2,37128089,Lipsi,0141	P2	32	0,2,37128089	Lipsi	0	0
chr2,37128089,Lipsi,0151	P2	33	0,2,37128089	Lipsi	0	0
chr2,37128089,Lipsi,0161	P2	35	0,2,37128089	Lipsi	0	0
chr2,37128089,Lipsi,0171	P2	38	0,2,37128089	Lipsi	0	0
chr2,37128089,Lipsi,0181	P2	4	0,2,37128089	Lipsi	0	0
chr2,37128089,Lipsi,0191	P2	40	0,2,37128089	Lipsi	0	0
chr2,37128089,Lipsi,0201	P2	41	0,2,37128089	Lipsi	0	0
chr2,37128089,Lipsi,0211	P2	43	0,2,37128089	Lipsi	0	0
chr2,37128089,Lipsi,0221	P2	45	0,2,37128089	Lipsi	0	0
chr2,37128089,Lipsi,0231	P2	46	0,2,37128089	Lipsi	0	0
chr2,37128089,Lipsi,0241	P2	47	0,2,37128089	Lipsi	0	0
chr2,37128089,Lipsi,0251	P2	48	0,2,37128089	Lipsi	0	0
chr2,37128089,Lipsi,026	P2	49	0,2,37128089	Lipsi	0	0
chr2,37128089,Lipsi,027	P2	50	0,2,37128089	Lipsi	0	0
chr2,37128089,Lipsi,028	P2	51	0,2,37128089	Lipsi	0	0
chr2,37128089,Lipsi,029	P2	52	0,2,37128089	Lipsi	0	0
chr2,37128089,Lipsi,030	P2	53	0,2,37128089	Lipsi	0	0
chr2,37128089,Lipsi,031	P2	54	0,2,37128089	Lipsi	0	0
chr2,37128089,Lipsi,032	P2	61	0,2,37128089	Lipsi	0	0
chr2,37128089,Lipsi,033	P2	62	0,2,37128089	Lipsi	0	0
chr2,37128089,Lipsi,034	P2	63	0,2,37128089	Lipsi	0	0
chr2,37128089,Lipsi,035	P2	65	0,2,37128089	Lipsi	0	0
chr2,37128089,Lipsi,036	P2	67	0,2,37128089	Lipsi	0	0
chr2,37128089,Lipsi,037	P2	68	0,2,37128089	Lipsi	0	0
chr2,37128089,Lipsi,038	P2	69	0,2,37128089	Lipsi	0	0
chr2,37128089,Lipsi,039	P2	70	0,2,37128089	Lipsi	0	0
chr2,37128089,Lipsi,040	P2	71	0,2,37128089	Lipsi	0	0
chr2,37128089,Lipsi,041	P2	72	0,2,37128089	Lipsi	0	0
chr2,37128089,Lipsi,042	P2	73	0,2,37128089	Lipsi	0	0
chr2,37128089,Lipsi,043	P2	74	0,2,37128089	Lipsi	0	0
chr2,37128089,Lipsi,044	P2	75	0,2,37128089	Lipsi	0	0
chr2,37128089,Lipsi,045	P2	77	0,2,37128089	Lipsi	0	0
chr2,37128089,Lipsi,046	P2	78	0,2,37128089	Lipsi	0	0
chr2,37128089,Lipsi,047	P2	79	0,2,37128089	Lipsi	0	0
chr2,37128089,Lipsi,048	P2	8	0,2,37128089	Lipsi	0	0
chr2,37128089,Lipsi,049	P2	81	0,2,37128089	Lipsi	0	0
chr2,37128089,Lipsi,050	P2	82	0,2,37128089	Lipsi	0	0
chr2,37128089,Lipsi,051	P2	83	0,2,37128089	Lipsi	0	0
chr2,37128089,Lipsi,052	P2	84	0,2,37128089	Lipsi	0	0
chr2,37128089,Lipsi,053	P2	86	0,2,37128089	Lipsi	0	0
chr2,37128089,Lipsi,054	P2	88	0,2,37128089	Lipsi	0	0
chr2,37128089,Lipsi,055	P2	89	0,2,37128089	Lipsi	0	0
chr2,37128089,Lipsi,056	P2	91	0,2,37128089	Lipsi	0	0
chr2,37128089,Lipsi,057	P2	93	0,2,37128089	Lipsi	0	0
chr2,37128089,Lipsi,058	P2	94	0,2,37128089	Lipsi	0	0
chr2,37128089,Lipsi,059	P2	95	0,2,37128089	Lipsi	0	0
chr2,37128089,Lipsi,060	P2	96	0,2,37128089	Lipsi	0	0
chr2,90414460,Paros,0	P2	10	0,2,90414460	Paros	0	0
chr2,90414460,Paros,01	P2	11	0,2,90414460	Paros	0	0
chr2,90414460,Paros,02	P2	13	0,2,90414460	Paros	0	0
chr2,90414460,Paros,03	P2	16	0,2,90414460	Paros	0	0
chr2,90414460,Paros,04	P2	22	0,2,90414460	Paros	0	0
chr2,90414460,Paros,05	P2	24	0,2,90414460	Paros	0	0
chr2,90414460,Paros,06	P2	25	0,2,90414460	Paros	0	0
chr2,90414460,Paros,07	P2	26	0,2,90414460	Paros	0	0
chr2,90414460,Paros,08	P2	28	0,2,90414460	Paros	0	0
chr2,90414460,Paros,09	P2	3	0,2,90414460	Paros	0	0
chr2,90414460,Paros,010	P2	30	0,2,90414460	Paros	0	0
chr2,90414460,Paros,011	P2	34	0,2,90414460	Paros	0	0
chr2,90414460,Paros,012	P2	37	0,2,90414460	Paros	0	0
chr2,90414460,Paros,013	P2	42	0,2,90414460	Paros	0	1
chr2,90414460,Paros,014	P2	44	0,2,90414460	Paros	0	0
chr2,90414460,Paros,015	P2	5	0,2,90414460	Paros	0	0
chr2,90414460,Paros,016	P2	55	0,2,90414460	Paros	0	0
chr2,90414460,Paros,017	P2	64	0,2,90414460	Paros	0	0
chr2,90414460,Paros,018	P2	66	0,2,90414460	Paros	0	1
chr2,90414460,Paros,019	P2	7	0,2,90414460	Paros	0	0
chr2,90414460,Paros,020	P2	76	0,2,90414460	Paros	0	0
chr2,90414460,Paros,021	P2	80	0,2,90414460	Paros	0	0
chr2,90414460,Paros,022	P2	85	0,2,90414460	Paros	0	0
chr2,90414460,Paros,023	P2	9	0,2,90414460	Paros	0	0
chr2,90414460,Paros,024	P2	90	0,2,90414460	Paros	0	0
chr2,90414460,Paros,025	P2	92	0,2,90414460	Paros	0	0
chr2,90414460,Paros,061	P2	1	0,2,90414460	Paros	0	0
chr2,90414460,Paros,0110	P2	12	0,2,90414460	Paros	0	0
chr2,90414460,Paros,0210	P2	14	0,2,90414460	Paros	0	0
chr2,90414460,Paros,0310	P2	15	0,2,90414460	Paros	0	0
chr2,90414460,Paros,0410	P2	17	0,2,90414460	Paros	0	0
chr2,90414460,Paros,0510	P2	18	0,2,90414460	Paros	0	0
chr2,90414460,Paros,062	P2	19	0,2,90414460	Paros	0	0
chr2,90414460,Paros,071	P2	2	0,2,90414460	Paros	0	0
chr2,90414460,Paros,081	P2	20	0,2,90414460	Paros	0	0
chr2,90414460,Paros,091	P2	21	0,2,90414460	Paros	0	0
chr2,90414460,Paros,0101	P2	23	0,2,90414460	Paros	0	0
chr2,90414460,Paros,0111	P2	27	0,2,90414460	Paros	0	0
chr2,90414460,Paros,0121	P2	29	0,2,90414460	Paros	0	0
chr2,90414460,Paros,0131	P2	31	0,2,90414460	Paros	0	0
chr2,90414460,Paros,0141	P2	32	0,2,90414460	Paros	0	0
chr2,90414460,Paros,0151	P2	33	0,2,90414460	Paros	0	0
chr2,90414460,Paros,0161	P2	35	0,2,90414460	Paros	0	0
chr2,90414460,Paros,0171	P2	38	0,2,90414460	Paros	0	0
chr2,90414460,Paros,0181	P2	4	0,2,90414460	Paros	0	0
chr2,90414460,Paros,0191	P2	40	0,2,90414460	Paros	0	0
chr2,90414460,Paros,0201	P2	41	0,2,90414460	Paros	0	0
chr2,90414460,Paros,0211	P2	43	0,2,90414460	Paros	0	0
chr2,90414460,Paros,0221	P2	45	0,2,90414460	Paros	0	0
chr2,90414460,Paros,0231	P2	46	0,2,90414460	Paros	0	0
chr2,90414460,Paros,0241	P2	47	0,2,90414460	Paros	0	0
chr2,90414460,Paros,0251	P2	48	0,2,90414460	Paros	0	0
chr2,90414460,Paros,026	P2	49	0,2,90414460	Paros	0	0
chr2,90414460,Paros,027	P2	50	0,2,90414460	Paros	0	0
chr2,90414460,Paros,028	P2	51	0,2,90414460	Paros	0	0
chr2,90414460,Paros,029	P2	52	0,2,90414460	Paros	0	0
chr2,90414460,Paros,030	P2	53	0,2,90414460	Paros	0	0
chr2,90414460,Paros,031	P2	54	0,2,90414460	Paros	0	0
chr2,90414460,Paros,032	P2	61	0,2,90414460	Paros	0	0
chr2,90414460,Paros,033	P2	62	0,2,90414460	Paros	0	0
chr2,90414460,Paros,034	P2	63	0,2,90414460	Paros	0	0
chr2,90414460,Paros,035	P2	65	0,2,90414460	Paros	0	0
chr2,90414460,Paros,036	P2	67	0,2,90414460	Paros	0	0
chr2,90414460,Paros,037	P2	68	0,2,90414460	Paros	0	0
chr2,90414460,Paros,038	P2	69	0,2,90414460	Paros	0	0
chr2,90414460,Paros,039	P2	70	0,2,90414460	Paros	0	0
chr2,90414460,Paros,040	P2	71	0,2,90414460	Paros	0	0
chr2,90414460,Paros,041	P2	72	0,2,90414460	Paros	0	0
chr2,90414460,Paros,042	P2	73	0,2,90414460	Paros	0	0
chr2,90414460,Paros,043	P2	74	0,2,90414460	Paros	0	0
chr2,90414460,Paros,044	P2	75	0,2,90414460	Paros	0	0
chr2,90414460,Paros,045	P2	77	0,2,90414460	Paros	0	0
chr2,90414460,Paros,046	P2	78	0,2,90414460	Paros	0	0
chr2,90414460,Paros,047	P2	79	0,2,90414460	Paros	0	0
chr2,90414460,Paros,048	P2	8	0,2,90414460	Paros	0	0
chr2,90414460,Paros,049	P2	81	0,2,90414460	Paros	0	0
chr2,90414460,Paros,050	P2	82	0,2,90414460	Paros	0	0
chr2,90414460,Paros,051	P2	83	0,2,90414460	Paros	0	0
chr2,90414460,Paros,052	P2	84	0,2,90414460	Paros	0	0
chr2,90414460,Paros,053	P2	86	0,2,90414460	Paros	0	0
chr2,90414460,Paros,054	P2	88	0,2,90414460	Paros	0	1
chr2,90414460,Paros,055	P2	89	0,2,90414460	Paros	0	0
chr2,90414460,Paros,056	P2	91	0,2,90414460	Paros	0	0
chr2,90414460,Paros,057	P2	93	0,2,90414460	Paros	0	0
chr2,90414460,Paros,058	P2	94	0,2,90414460	Paros	0	0
chr2,90414460,Paros,059	P2	95	0,2,90414460	Paros	0	0
chr2,90414460,Paros,060	P2	96	0,2,90414460	Paros	0	0
chr2,111727008,Evia,0	P2	10	0,2,111727008	Evia	0	0
chr2,111727008,Evia,01	P2	11	0,2,111727008	Evia	0	0
chr2,111727008,Evia,02	P2	13	0,2,111727008	Evia	0	0
chr2,111727008,Evia,03	P2	16	0,2,111727008	Evia	0	0
chr2,111727008,Evia,04	P2	22	0,2,111727008	Evia	0	0
chr2,111727008,Evia,05	P2	24	0,2,111727008	Evia	0	0
chr2,111727008,Evia,06	P2	25	0,2,111727008	Evia	0	0
chr2,111727008,Evia,07	P2	26	0,2,111727008	Evia	0	0
chr2,111727008,Evia,08	P2	28	0,2,111727008	Evia	0	0
chr2,111727008,Evia,09	P2	3	0,2,111727008	Evia	0	0
chr2,111727008,Evia,010	P2	30	0,2,111727008	Evia	0	0
chr2,111727008,Evia,011	P2	34	0,2,111727008	Evia	0	0
chr2,111727008,Evia,012	P2	37	0,2,111727008	Evia	0	0
chr2,111727008,Evia,013	P2	42	0,2,111727008	Evia	0	0
chr2,111727008,Evia,014	P2	44	0,2,111727008	Evia	0	0
chr2,111727008,Evia,015	P2	5	0,2,111727008	Evia	0	0
chr2,111727008,Evia,016	P2	55	0,2,111727008	Evia	0	0
chr2,111727008,Evia,017	P2	64	0,2,111727008	Evia	0	0
chr2,111727008,Evia,018	P2	66	0,2,111727008	Evia	0	0
chr2,111727008,Evia,019	P2	7	0,2,111727008	Evia	0	0
chr2,111727008,Evia,020	P2	76	0,2,111727008	Evia	0	0
chr2,111727008,Evia,021	P2	80	0,2,111727008	Evia	0	0
chr2,111727008,Evia,022	P2	85	0,2,111727008	Evia	0	0
chr2,111727008,Evia,023	P2	9	0,2,111727008	Evia	0	0
chr2,111727008,Evia,024	P2	90	0,2,111727008	Evia	0	0
chr2,111727008,Evia,025	P2	92	0,2,111727008	Evia	0	0
chr2,111727008,Evia,061	P2	1	0,2,111727008	Evia	0	0
chr2,111727008,Evia,0110	P2	12	0,2,111727008	Evia	0	0
chr2,111727008,Evia,0210	P2	14	0,2,111727008	Evia	0	0
chr2,111727008,Evia,0310	P2	15	0,2,111727008	Evia	0	0
chr2,111727008,Evia,0410	P2	17	0,2,111727008	Evia	0	0
chr2,111727008,Evia,0510	P2	18	0,2,111727008	Evia	0	0
chr2,111727008,Evia,062	P2	19	0,2,111727008	Evia	0	0
chr2,111727008,Evia,071	P2	2	0,2,111727008	Evia	0	0
chr2,111727008,Evia,081	P2	20	0,2,111727008	Evia	0	0
chr2,111727008,Evia,091	P2	21	0,2,111727008	Evia	0	0
chr2,111727008,Evia,0101	P2	23	0,2,111727008	Evia	0	0
chr2,111727008,Evia,0111	P2	27	0,2,111727008	Evia	0	0
chr2,111727008,Evia,0121	P2	29	0,2,111727008	Evia	0	0
chr2,111727008,Evia,0131	P2	31	0,2,111727008	Evia	0	0
chr2,111727008,Evia,0141	P2	32	0,2,111727008	Evia	0	0
chr2,111727008,Evia,0151	P2	33	0,2,111727008	Evia	0	0
chr2,111727008,Evia,0161	P2	35	0,2,111727008	Evia	0	0
chr2,111727008,Evia,0171	P2	38	0,2,111727008	Evia	0	0
chr2,111727008,Evia,0181	P2	4	0,2,111727008	Evia	0	0
chr2,111727008,Evia,0191	P2	40	0,2,111727008	Evia	0	0
chr2,111727008,Evia,0201	P2	41	0,2,111727008	Evia	0	0
chr2,111727008,Evia,0211	P2	43	0,2,111727008	Evia	0	0
chr2,111727008,Evia,0221	P2	45	0,2,111727008	Evia	0	0
chr2,111727008,Evia,0231	P2	46	0,2,111727008	Evia	0	0
chr2,111727008,Evia,0241	P2	47	0,2,111727008	Evia	0	0
chr2,111727008,Evia,0251	P2	48	0,2,111727008	Evia	0	0
chr2,111727008,Evia,026	P2	49	0,2,111727008	Evia	0	0
chr2,111727008,Evia,027	P2	50	0,2,111727008	Evia	0	0
chr2,111727008,Evia,028	P2	51	0,2,111727008	Evia	0	0
chr2,111727008,Evia,029	P2	52	0,2,111727008	Evia	0	0
chr2,111727008,Evia,030	P2	53	0,2,111727008	Evia	0	0
chr2,111727008,Evia,031	P2	54	0,2,111727008	Evia	0	0
chr2,111727008,Evia,032	P2	61	0,2,111727008	Evia	0	0
chr2,111727008,Evia,033	P2	62	0,2,111727008	Evia	0	0
chr2,111727008,Evia,034	P2	63	0,2,111727008	Evia	0	0
chr2,111727008,Evia,035	P2	65	0,2,111727008	Evia	0	0
chr2,111727008,Evia,036	P2	67	0,2,111727008	Evia	0	0
chr2,111727008,Evia,037	P2	68	0,2,111727008	Evia	0	0
chr2,111727008,Evia,038	P2	69	0,2,111727008	Evia	0	0
chr2,111727008,Evia,039	P2	70	0,2,111727008	Evia	0	0
chr2,111727008,Evia,040	P2	71	0,2,111727008	Evia	0	0
chr2,111727008,Evia,041	P2	72	0,2,111727008	Evia	0	0
chr2,111727008,Evia,042	P2	73	0,2,111727008	Evia	0	0
chr2,111727008,Evia,043	P2	74	0,2,111727008	Evia	0	0
chr2,111727008,Evia,044	P2	75	0,2,111727008	Evia	0	0
chr2,111727008,Evia,045	P2	77	0,2,111727008	Evia	0	0
chr2,111727008,Evia,046	P2	78	0,2,111727008	Evia	0	0
chr2,111727008,Evia,047	P2	79	0,2,111727008	Evia	0	0
chr2,111727008,Evia,048	P2	8	0,2,111727008	Evia	0	0
chr2,111727008,Evia,049	P2	81	0,2,111727008	Evia	0	0
chr2,111727008,Evia,050	P2	82	0,2,111727008	Evia	0	0
chr2,111727008,Evia,051	P2	83	0,2,111727008	Evia	0	0
chr2,111727008,Evia,052	P2	84	0,2,111727008	Evia	0	0
chr2,111727008,Evia,053	P2	86	0,2,111727008	Evia	0	0
chr2,111727008,Evia,054	P2	88	0,2,111727008	Evia	0	0
chr2,111727008,Evia,055	P2	89	0,2,111727008	Evia	0	0
chr2,111727008,Evia,056	P2	91	0,2,111727008	Evia	0	0
chr2,111727008,Evia,057	P2	93	0,2,111727008	Evia	0	0
chr2,111727008,Evia,058	P2	94	0,2,111727008	Evia	0	0
chr2,111727008,Evia,059	P2	95	0,2,111727008	Evia	0	0
chr2,111727008,Evia,060	P2	96	0,2,111727008	Evia	0	0
chr2,111790066,Antiparos,0	P2	10	0,2,111790066	Antiparos	0	0
chr2,111790066,Antiparos,01	P2	11	0,2,111790066	Antiparos	0	0
chr2,111790066,Antiparos,02	P2	13	0,2,111790066	Antiparos	0	0
chr2,111790066,Antiparos,03	P2	16	0,2,111790066	Antiparos	0	0
chr2,111790066,Antiparos,04	P2	22	0,2,111790066	Antiparos	0	0
chr2,111790066,Antiparos,05	P2	24	0,2,111790066	Antiparos	0	0
chr2,111790066,Antiparos,06	P2	25	0,2,111790066	Antiparos	0	0
chr2,111790066,Antiparos,07	P2	26	0,2,111790066	Antiparos	0	0
chr2,111790066,Antiparos,08	P2	28	0,2,111790066	Antiparos	0	0
chr2,111790066,Antiparos,09	P2	3	0,2,111790066	Antiparos	0	0
chr2,111790066,Antiparos,010	P2	30	0,2,111790066	Antiparos	0	0
chr2,111790066,Antiparos,011	P2	34	0,2,111790066	Antiparos	0	0
chr2,111790066,Antiparos,012	P2	37	0,2,111790066	Antiparos	0	0
chr2,111790066,Antiparos,013	P2	42	0,2,111790066	Antiparos	0	0
chr2,111790066,Antiparos,014	P2	44	0,2,111790066	Antiparos	0	0
chr2,111790066,Antiparos,015	P2	5	0,2,111790066	Antiparos	0	0
chr2,111790066,Antiparos,016	P2	55	0,2,111790066	Antiparos	0	0
chr2,111790066,Antiparos,017	P2	64	0,2,111790066	Antiparos	0	0
chr2,111790066,Antiparos,018	P2	66	0,2,111790066	Antiparos	0	0
chr2,111790066,Antiparos,019	P2	7	0,2,111790066	Antiparos	0	0
chr2,111790066,Antiparos,020	P2	76	0,2,111790066	Antiparos	0	0
chr2,111790066,Antiparos,021	P2	80	0,2,111790066	Antiparos	0	0
chr2,111790066,Antiparos,022	P2	85	0,2,111790066	Antiparos	0	0
chr2,111790066,Antiparos,023	P2	9	0,2,111790066	Antiparos	0	0
chr2,111790066,Antiparos,024	P2	90	0,2,111790066	Antiparos	0	0
chr2,111790066,Antiparos,025	P2	92	0,2,111790066	Antiparos	0	0
chr2,111790066,Antiparos,061	P2	1	0,2,111790066	Antiparos	0	0
chr2,111790066,Antiparos,0110	P2	12	0,2,111790066	Antiparos	0	0
chr2,111790066,Antiparos,0210	P2	14	0,2,111790066	Antiparos	0	1
chr2,111790066,Antiparos,0310	P2	15	0,2,111790066	Antiparos	0	0
chr2,111790066,Antiparos,0410	P2	17	0,2,111790066	Antiparos	0	0
chr2,111790066,Antiparos,0510	P2	18	0,2,111790066	Antiparos	0	0
chr2,111790066,Antiparos,062	P2	19	0,2,111790066	Antiparos	0	0
chr2,111790066,Antiparos,071	P2	2	0,2,111790066	Antiparos	0	0
chr2,111790066,Antiparos,081	P2	20	0,2,111790066	Antiparos	0	0
chr2,111790066,Antiparos,091	P2	21	0,2,111790066	Antiparos	0	0
chr2,111790066,Antiparos,0101	P2	23	0,2,111790066	Antiparos	0	0
chr2,111790066,Antiparos,0111	P2	27	0,2,111790066	Antiparos	0	0
chr2,111790066,Antiparos,0121	P2	29	0,2,111790066	Antiparos	0	0
chr2,111790066,Antiparos,0131	P2	31	0,2,111790066	Antiparos	0	0
chr2,111790066,Antiparos,0141	P2	32	0,2,111790066	Antiparos	0	0
chr2,111790066,Antiparos,0151	P2	33	0,2,111790066	Antiparos	0	0
chr2,111790066,Antiparos,0161	P2	35	0,2,111790066	Antiparos	0	0
chr2,111790066,Antiparos,0171	P2	38	0,2,111790066	Antiparos	0	0
chr2,111790066,Antiparos,0181	P2	4	0,2,111790066	Antiparos	0	0
chr2,111790066,Antiparos,0191	P2	40	0,2,111790066	Antiparos	0	0
chr2,111790066,Antiparos,0201	P2	41	0,2,111790066	Antiparos	0	0
chr2,111790066,Antiparos,0211	P2	43	0,2,111790066	Antiparos	0	0
chr2,111790066,Antiparos,0221	P2	45	0,2,111790066	Antiparos	0	0
chr2,111790066,Antiparos,0231	P2	46	0,2,111790066	Antiparos	0	0
chr2,111790066,Antiparos,0241	P2	47	0,2,111790066	Antiparos	0	0
chr2,111790066,Antiparos,0251	P2	48	0,2,111790066	Antiparos	0	0
chr2,111790066,Antiparos,026	P2	49	0,2,111790066	Antiparos	0	0
chr2,111790066,Antiparos,027	P2	50	0,2,111790066	Antiparos	0	0
chr2,111790066,Antiparos,028	P2	51	0,2,111790066	Antiparos	0	0
chr2,111790066,Antiparos,029	P2	52	0,2,111790066	Antiparos	0	0
chr2,111790066,Antiparos,030	P2	53	0,2,111790066	Antiparos	0	0
chr2,111790066,Antiparos,031	P2	54	0,2,111790066	Antiparos	0	0
chr2,111790066,Antiparos,032	P2	61	0,2,111790066	Antiparos	0	0
chr2,111790066,Antiparos,033	P2	62	0,2,111790066	Antiparos	0	0
chr2,111790066,Antiparos,034	P2	63	0,2,111790066	Antiparos	0	0
chr2,111790066,Antiparos,035	P2	65	0,2,111790066	Antiparos	0	0
chr2,111790066,Antiparos,036	P2	67	0,2,111790066	Antiparos	0	0
chr2,111790066,Antiparos,037	P2	68	0,2,111790066	Antiparos	0	0
chr2,111790066,Antiparos,038	P2	69	0,2,111790066	Antiparos	0	0
chr2,111790066,Antiparos,039	P2	70	0,2,111790066	Antiparos	0	0
chr2,111790066,Antiparos,040	P2	71	0,2,111790066	Antiparos	0	0
chr2,111790066,Antiparos,041	P2	72	0,2,111790066	Antiparos	0	0
chr2,111790066,Antiparos,042	P2	73	0,2,111790066	Antiparos	0	0
chr2,111790066,Antiparos,043	P2	74	0,2,111790066	Antiparos	0	0
chr2,111790066,Antiparos,044	P2	75	0,2,111790066	Antiparos	0	0
chr2,111790066,Antiparos,045	P2	77	0,2,111790066	Antiparos	0	0
chr2,111790066,Antiparos,046	P2	78	0,2,111790066	Antiparos	0	0
chr2,111790066,Antiparos,047	P2	79	0,2,111790066	Antiparos	0	0
chr2,111790066,Antiparos,048	P2	8	0,2,111790066	Antiparos	0	0
chr2,111790066,Antiparos,049	P2	81	0,2,111790066	Antiparos	0	0
chr2,111790066,Antiparos,050	P2	82	0,2,111790066	Antiparos	0	0
chr2,111790066,Antiparos,051	P2	83	0,2,111790066	Antiparos	0	0
chr2,111790066,Antiparos,052	P2	84	0,2,111790066	Antiparos	0	0
chr2,111790066,Antiparos,053	P2	86	0,2,111790066	Antiparos	0	0
chr2,111790066,Antiparos,054	P2	88	0,2,111790066	Antiparos	0	0
chr2,111790066,Antiparos,055	P2	89	0,2,111790066	Antiparos	0	0
chr2,111790066,Antiparos,056	P2	91	0,2,111790066	Antiparos	0	0
chr2,111790066,Antiparos,057	P2	93	0,2,111790066	Antiparos	0	0
chr2,111790066,Antiparos,058	P2	94	0,2,111790066	Antiparos	0	0
chr2,111790066,Antiparos,059	P2	95	0,2,111790066	Antiparos	0	0
chr2,111790066,Antiparos,060	P2	96	0,2,111790066	Antiparos	0	0
chr2,112200848,Zakynthos,0	P2	10	0,2,112200848	Zakynthos	0	0
chr2,112200848,Zakynthos,01	P2	11	0,2,112200848	Zakynthos	0	0
chr2,112200848,Zakynthos,02	P2	13	0,2,112200848	Zakynthos	0	0
chr2,112200848,Zakynthos,03	P2	16	0,2,112200848	Zakynthos	0	0
chr2,112200848,Zakynthos,04	P2	22	0,2,112200848	Zakynthos	0	0
chr2,112200848,Zakynthos,05	P2	24	0,2,112200848	Zakynthos	0	0
chr2,112200848,Zakynthos,06	P2	25	0,2,112200848	Zakynthos	0	0
chr2,112200848,Zakynthos,07	P2	26	0,2,112200848	Zakynthos	0	0
chr2,112200848,Zakynthos,08	P2	28	0,2,112200848	Zakynthos	0	0
chr2,112200848,Zakynthos,09	P2	3	0,2,112200848	Zakynthos	0	0
chr2,112200848,Zakynthos,010	P2	30	0,2,112200848	Zakynthos	0	0
chr2,112200848,Zakynthos,011	P2	34	0,2,112200848	Zakynthos	0	0
chr2,112200848,Zakynthos,012	P2	37	0,2,112200848	Zakynthos	0	0
chr2,112200848,Zakynthos,013	P2	42	0,2,112200848	Zakynthos	0	0
chr2,112200848,Zakynthos,014	P2	44	0,2,112200848	Zakynthos	0	0
chr2,112200848,Zakynthos,015	P2	5	0,2,112200848	Zakynthos	0	0
chr2,112200848,Zakynthos,016	P2	55	0,2,112200848	Zakynthos	0	0
chr2,112200848,Zakynthos,017	P2	64	0,2,112200848	Zakynthos	0	0
chr2,112200848,Zakynthos,018	P2	66	0,2,112200848	Zakynthos	0	0
chr2,112200848,Zakynthos,019	P2	7	0,2,112200848	Zakynthos	0	0
chr2,112200848,Zakynthos,020	P2	76	0,2,112200848	Zakynthos	0	0
chr2,112200848,Zakynthos,021	P2	80	0,2,112200848	Zakynthos	0	0
chr2,112200848,Zakynthos,022	P2	85	0,2,112200848	Zakynthos	0	0
chr2,112200848,Zakynthos,023	P2	9	0,2,112200848	Zakynthos	0	0
chr2,112200848,Zakynthos,024	P2	90	0,2,112200848	Zakynthos	0	0
chr2,112200848,Zakynthos,025	P2	92	0,2,112200848	Zakynthos	0	0
chr2,112200848,Zakynthos,061	P2	1	0,2,112200848	Zakynthos	0	0
chr2,112200848,Zakynthos,0110	P2	12	0,2,112200848	Zakynthos	0	0
chr2,112200848,Zakynthos,0210	P2	14	0,2,112200848	Zakynthos	0	0
chr2,112200848,Zakynthos,0310	P2	15	0,2,112200848	Zakynthos	0	0
chr2,112200848,Zakynthos,0410	P2	17	0,2,112200848	Zakynthos	0	0
chr2,112200848,Zakynthos,0510	P2	18	0,2,112200848	Zakynthos	0	0
chr2,112200848,Zakynthos,062	P2	19	0,2,112200848	Zakynthos	0	0
chr2,112200848,Zakynthos,071	P2	2	0,2,112200848	Zakynthos	0	0
chr2,112200848,Zakynthos,081	P2	20	0,2,112200848	Zakynthos	0	0
chr2,112200848,Zakynthos,091	P2	21	0,2,112200848	Zakynthos	0	0
chr2,112200848,Zakynthos,0101	P2	23	0,2,112200848	Zakynthos	0	0
chr2,112200848,Zakynthos,0111	P2	27	0,2,112200848	Zakynthos	0	0
chr2,112200848,Zakynthos,0121	P2	29	0,2,112200848	Zakynthos	0	0
chr2,112200848,Zakynthos,0131	P2	31	0,2,112200848	Zakynthos	0	0
chr2,112200848,Zakynthos,0141	P2	32	0,2,112200848	Zakynthos	0	0
chr2,112200848,Zakynthos,0151	P2	33	0,2,112200848	Zakynthos	0	0
chr2,112200848,Zakynthos,0161	P2	35	0,2,112200848	Zakynthos	0	0
chr2,112200848,Zakynthos,0171	P2	38	0,2,112200848	Zakynthos	0	0
chr2,112200848,Zakynthos,0181	P2	4	0,2,112200848	Zakynthos	0	0
chr2,112200848,Zakynthos,0191	P2	40	0,2,112200848	Zakynthos	0	0
chr2,112200848,Zakynthos,0201	P2	41	0,2,112200848	Zakynthos	0	0
chr2,112200848,Zakynthos,0211	P2	43	0,2,112200848	Zakynthos	0	0
chr2,112200848,Zakynthos,0221	P2	45	0,2,112200848	Zakynthos	0	0
chr2,112200848,Zakynthos,0231	P2	46	0,2,112200848	Zakynthos	0	0
chr2,112200848,Zakynthos,0241	P2	47	0,2,112200848	Zakynthos	0	0
chr2,112200848,Zakynthos,0251	P2	48	0,2,112200848	Zakynthos	0	0
chr2,112200848,Zakynthos,026	P2	49	0,2,112200848	Zakynthos	0	0
chr2,112200848,Zakynthos,027	P2	50	0,2,112200848	Zakynthos	0	0
chr2,112200848,Zakynthos,028	P2	51	0,2,112200848	Zakynthos	0	0
chr2,112200848,Zakynthos,029	P2	52	0,2,112200848	Zakynthos	0	0
chr2,112200848,Zakynthos,030	P2	53	0,2,112200848	Zakynthos	0	0
chr2,112200848,Zakynthos,031	P2	54	0,2,112200848	Zakynthos	0	0
chr2,112200848,Zakynthos,032	P2	61	0,2,112200848	Zakynthos	0	0
chr2,112200848,Zakynthos,033	P2	62	0,2,112200848	Zakynthos	0	0
chr2,112200848,Zakynthos,034	P2	63	0,2,112200848	Zakynthos	0	0
chr2,112200848,Zakynthos,035	P2	65	0,2,112200848	Zakynthos	0	0
chr2,112200848,Zakynthos,036	P2	67	0,2,112200848	Zakynthos	0	0
chr2,112200848,Zakynthos,037	P2	68	0,2,112200848	Zakynthos	0	0
chr2,112200848,Zakynthos,038	P2	69	0,2,112200848	Zakynthos	0	0
chr2,112200848,Zakynthos,039	P2	70	0,2,112200848	Zakynthos	0	0
chr2,112200848,Zakynthos,040	P2	71	0,2,112200848	Zakynthos	0	0
chr2,112200848,Zakynthos,041	P2	72	0,2,112200848	Zakynthos	0	0
chr2,112200848,Zakynthos,042	P2	73	0,2,112200848	Zakynthos	0	0
chr2,112200848,Zakynthos,043	P2	74	0,2,112200848	Zakynthos	0	0
chr2,112200848,Zakynthos,044	P2	75	0,2,112200848	Zakynthos	0	0
chr2,112200848,Zakynthos,045	P2	77	0,2,112200848	Zakynthos	0	0
chr2,112200848,Zakynthos,046	P2	78	0,2,112200848	Zakynthos	0	0
chr2,112200848,Zakynthos,047	P2	79	0,2,112200848	Zakynthos	0	0
chr2,112200848,Zakynthos,048	P2	8	0,2,112200848	Zakynthos	0	0
chr2,112200848,Zakynthos,049	P2	81	0,2,112200848	Zakynthos	0	0
chr2,112200848,Zakynthos,050	P2	82	0,2,112200848	Zakynthos	0	0
chr2,112200848,Zakynthos,051	P2	83	0,2,112200848	Zakynthos	0	0
chr2,112200848,Zakynthos,052	P2	84	0,2,112200848	Zakynthos	0	0
chr2,112200848,Zakynthos,053	P2	86	0,2,112200848	Zakynthos	0	0
chr2,112200848,Zakynthos,054	P2	88	0,2,112200848	Zakynthos	0	0
chr2,112200848,Zakynthos,055	P2	89	0,2,112200848	Zakynthos	0	0
chr2,112200848,Zakynthos,056	P2	91	0,2,112200848	Zakynthos	0	0
chr2,112200848,Zakynthos,057	P2	93	0,2,112200848	Zakynthos	0	0
chr2,112200848,Zakynthos,058	P2	94	0,2,112200848	Zakynthos	0	0
chr2,112200848,Zakynthos,059	P2	95	0,2,112200848	Zakynthos	0	0
chr2,112200848,Zakynthos,060	P2	96	0,2,112200848	Zakynthos	0	0
chr3,97491365,Folegandros,0	P2	10	0,3,97491365	Folegandros	0	0
chr3,97491365,Folegandros,01	P2	11	0,3,97491365	Folegandros	0	0
chr3,97491365,Folegandros,02	P2	13	0,3,97491365	Folegandros	0	0
chr3,97491365,Folegandros,03	P2	16	0,3,97491365	Folegandros	0	0
chr3,97491365,Folegandros,04	P2	22	0,3,97491365	Folegandros	0	0
chr3,97491365,Folegandros,05	P2	24	0,3,97491365	Folegandros	0	0
chr3,97491365,Folegandros,06	P2	25	0,3,97491365	Folegandros	0	0
chr3,97491365,Folegandros,07	P2	26	0,3,97491365	Folegandros	0	0
chr3,97491365,Folegandros,08	P2	28	0,3,97491365	Folegandros	0	0
chr3,97491365,Folegandros,09	P2	3	0,3,97491365	Folegandros	0	0
chr3,97491365,Folegandros,010	P2	30	0,3,97491365	Folegandros	0	0
chr3,97491365,Folegandros,011	P2	34	0,3,97491365	Folegandros	0	0
chr3,97491365,Folegandros,012	P2	37	0,3,97491365	Folegandros	0	0
chr3,97491365,Folegandros,013	P2	42	0,3,97491365	Folegandros	0	0
chr3,97491365,Folegandros,014	P2	44	0,3,97491365	Folegandros	0	0
chr3,97491365,Folegandros,015	P2	5	0,3,97491365	Folegandros	0	0
chr3,97491365,Folegandros,016	P2	55	0,3,97491365	Folegandros	0	0
chr3,97491365,Folegandros,017	P2	64	0,3,97491365	Folegandros	0	0
chr3,97491365,Folegandros,018	P2	66	0,3,97491365	Folegandros	0	0
chr3,97491365,Folegandros,019	P2	7	0,3,97491365	Folegandros	0	0
chr3,97491365,Folegandros,020	P2	76	0,3,97491365	Folegandros	0	0
chr3,97491365,Folegandros,021	P2	80	0,3,97491365	Folegandros	0	0
chr3,97491365,Folegandros,022	P2	85	0,3,97491365	Folegandros	0	0
chr3,97491365,Folegandros,023	P2	9	0,3,97491365	Folegandros	0	0
chr3,97491365,Folegandros,024	P2	90	0,3,97491365	Folegandros	0	0
chr3,97491365,Folegandros,025	P2	92	0,3,97491365	Folegandros	0	0
chr3,97491365,Folegandros,061	P2	1	0,3,97491365	Folegandros	0	0
chr3,97491365,Folegandros,0110	P2	12	0,3,97491365	Folegandros	0	0
chr3,97491365,Folegandros,0210	P2	14	0,3,97491365	Folegandros	0	0
chr3,97491365,Folegandros,0310	P2	15	0,3,97491365	Folegandros	0	0
chr3,97491365,Folegandros,0410	P2	17	0,3,97491365	Folegandros	0	0
chr3,97491365,Folegandros,0510	P2	18	0,3,97491365	Folegandros	0	0
chr3,97491365,Folegandros,062	P2	19	0,3,97491365	Folegandros	0	0
chr3,97491365,Folegandros,071	P2	2	0,3,97491365	Folegandros	0	0
chr3,97491365,Folegandros,081	P2	20	0,3,97491365	Folegandros	0	0
chr3,97491365,Folegandros,091	P2	21	0,3,97491365	Folegandros	0	0
chr3,97491365,Folegandros,0101	P2	23	0,3,97491365	Folegandros	0	0
chr3,97491365,Folegandros,0111	P2	27	0,3,97491365	Folegandros	0	0
chr3,97491365,Folegandros,0121	P2	29	0,3,97491365	Folegandros	0	0
chr3,97491365,Folegandros,0131	P2	31	0,3,97491365	Folegandros	0	0
chr3,97491365,Folegandros,0141	P2	32	0,3,97491365	Folegandros	0	0
chr3,97491365,Folegandros,0151	P2	33	0,3,97491365	Folegandros	0	0
chr3,97491365,Folegandros,0161	P2	35	0,3,97491365	Folegandros	0	0
chr3,97491365,Folegandros,0171	P2	38	0,3,97491365	Folegandros	0	0
chr3,97491365,Folegandros,0181	P2	4	0,3,97491365	Folegandros	0	0
chr3,97491365,Folegandros,0191	P2	40	0,3,97491365	Folegandros	0	0
chr3,97491365,Folegandros,0201	P2	41	0,3,97491365	Folegandros	0	0
chr3,97491365,Folegandros,0211	P2	43	0,3,97491365	Folegandros	0	0
chr3,97491365,Folegandros,0221	P2	45	0,3,97491365	Folegandros	0	0
chr3,97491365,Folegandros,0231	P2	46	0,3,97491365	Folegandros	0	0
chr3,97491365,Folegandros,0241	P2	47	0,3,97491365	Folegandros	0	0
chr3,97491365,Folegandros,0251	P2	48	0,3,97491365	Folegandros	0	1
chr3,97491365,Folegandros,026	P2	49	0,3,97491365	Folegandros	0	0
chr3,97491365,Folegandros,027	P2	50	0,3,97491365	Folegandros	0	0
chr3,97491365,Folegandros,028	P2	51	0,3,97491365	Folegandros	0	0
chr3,97491365,Folegandros,029	P2	52	0,3,97491365	Folegandros	0	0
chr3,97491365,Folegandros,030	P2	53	0,3,97491365	Folegandros	0	0
chr3,97491365,Folegandros,031	P2	54	0,3,97491365	Folegandros	0	0
chr3,97491365,Folegandros,032	P2	61	0,3,97491365	Folegandros	0	0
chr3,97491365,Folegandros,033	P2	62	0,3,97491365	Folegandros	0	0
chr3,97491365,Folegandros,034	P2	63	0,3,97491365	Folegandros	0	0
chr3,97491365,Folegandros,035	P2	65	0,3,97491365	Folegandros	0	0
chr3,97491365,Folegandros,036	P2	67	0,3,97491365	Folegandros	0	0
chr3,97491365,Folegandros,037	P2	68	0,3,97491365	Folegandros	0	0
chr3,97491365,Folegandros,038	P2	69	0,3,97491365	Folegandros	0	0
chr3,97491365,Folegandros,039	P2	70	0,3,97491365	Folegandros	0	0
chr3,97491365,Folegandros,040	P2	71	0,3,97491365	Folegandros	0	0
chr3,97491365,Folegandros,041	P2	72	0,3,97491365	Folegandros	0	0
chr3,97491365,Folegandros,042	P2	73	0,3,97491365	Folegandros	0	0
chr3,97491365,Folegandros,043	P2	74	0,3,97491365	Folegandros	0	0
chr3,97491365,Folegandros,044	P2	75	0,3,97491365	Folegandros	0	0
chr3,97491365,Folegandros,045	P2	77	0,3,97491365	Folegandros	0	0
chr3,97491365,Folegandros,046	P2	78	0,3,97491365	Folegandros	0	0
chr3,97491365,Folegandros,047	P2	79	0,3,97491365	Folegandros	0	0
chr3,97491365,Folegandros,048	P2	8	0,3,97491365	Folegandros	0	0
chr3,97491365,Folegandros,049	P2	81	0,3,97491365	Folegandros	0	0
chr3,97491365,Folegandros,050	P2	82	0,3,97491365	Folegandros	0	0
chr3,97491365,Folegandros,051	P2	83	0,3,97491365	Folegandros	0	0
chr3,97491365,Folegandros,052	P2	84	0,3,97491365	Folegandros	0	0
chr3,97491365,Folegandros,053	P2	86	0,3,97491365	Folegandros	0	0
chr3,97491365,Folegandros,054	P2	88	0,3,97491365	Folegandros	0	0
chr3,97491365,Folegandros,055	P2	89	0,3,97491365	Folegandros	0	0
chr3,97491365,Folegandros,056	P2	91	0,3,97491365	Folegandros	0	0
chr3,97491365,Folegandros,057	P2	93	0,3,97491365	Folegandros	0	0
chr3,97491365,Folegandros,058	P2	94	0,3,97491365	Folegandros	0	0
chr3,97491365,Folegandros,059	P2	95	0,3,97491365	Folegandros	0	0
chr3,97491365,Folegandros,060	P2	96	0,3,97491365	Folegandros	0	0
chr3,106876328,Kos,0	P2	10	0,3,106876328	Kos	0	0
chr3,106876328,Kos,01	P2	11	0,3,106876328	Kos	0	0
chr3,106876328,Kos,02	P2	13	0,3,106876328	Kos	0	0
chr3,106876328,Kos,03	P2	16	0,3,106876328	Kos	0	0
chr3,106876328,Kos,04	P2	22	0,3,106876328	Kos	0	0
chr3,106876328,Kos,05	P2	24	0,3,106876328	Kos	0	0
chr3,106876328,Kos,06	P2	25	0,3,106876328	Kos	0	0
chr3,106876328,Kos,07	P2	26	0,3,106876328	Kos	0	0
chr3,106876328,Kos,08	P2	28	0,3,106876328	Kos	0	0
chr3,106876328,Kos,09	P2	3	0,3,106876328	Kos	0	0
chr3,106876328,Kos,010	P2	30	0,3,106876328	Kos	0	0
chr3,106876328,Kos,011	P2	34	0,3,106876328	Kos	0	0
chr3,106876328,Kos,012	P2	37	0,3,106876328	Kos	0	0
chr3,106876328,Kos,013	P2	42	0,3,106876328	Kos	0	0
chr3,106876328,Kos,014	P2	44	0,3,106876328	Kos	0	0
chr3,106876328,Kos,015	P2	5	0,3,106876328	Kos	0	0
chr3,106876328,Kos,016	P2	55	0,3,106876328	Kos	0	0
chr3,106876328,Kos,017	P2	64	0,3,106876328	Kos	0	0
chr3,106876328,Kos,018	P2	66	0,3,106876328	Kos	0	0
chr3,106876328,Kos,019	P2	7	0,3,106876328	Kos	0	0
chr3,106876328,Kos,020	P2	76	0,3,106876328	Kos	0	0
chr3,106876328,Kos,021	P2	80	0,3,106876328	Kos	0	0
chr3,106876328,Kos,022	P2	85	0,3,106876328	Kos	0	0
chr3,106876328,Kos,023	P2	9	0,3,106876328	Kos	0	0
chr3,106876328,Kos,024	P2	90	0,3,106876328	Kos	0	0
chr3,106876328,Kos,025	P2	92	0,3,106876328	Kos	0	0
chr3,106876328,Kos,061	P2	1	0,3,106876328	Kos	0	0
chr3,106876328,Kos,0110	P2	12	0,3,106876328	Kos	0	0
chr3,106876328,Kos,0210	P2	14	0,3,106876328	Kos	0	0
chr3,106876328,Kos,0310	P2	15	0,3,106876328	Kos	0	0
chr3,106876328,Kos,0410	P2	17	0,3,106876328	Kos	0	0
chr3,106876328,Kos,0510	P2	18	0,3,106876328	Kos	0	0
chr3,106876328,Kos,062	P2	19	0,3,106876328	Kos	0	0
chr3,106876328,Kos,071	P2	2	0,3,106876328	Kos	0	0
chr3,106876328,Kos,081	P2	20	0,3,106876328	Kos	0	0
chr3,106876328,Kos,091	P2	21	0,3,106876328	Kos	0	0
chr3,106876328,Kos,0101	P2	23	0,3,106876328	Kos	0	0
chr3,106876328,Kos,0111	P2	27	0,3,106876328	Kos	0	0
chr3,106876328,Kos,0121	P2	29	0,3,106876328	Kos	0	0
chr3,106876328,Kos,0131	P2	31	0,3,106876328	Kos	0	0
chr3,106876328,Kos,0141	P2	32	0,3,106876328	Kos	0	0
chr3,106876328,Kos,0151	P2	33	0,3,106876328	Kos	0	0
chr3,106876328,Kos,0161	P2	35	0,3,106876328	Kos	0	0
chr3,106876328,Kos,0171	P2	38	0,3,106876328	Kos	0	0
chr3,106876328,Kos,0181	P2	4	0,3,106876328	Kos	0	0
chr3,106876328,Kos,0191	P2	40	0,3,106876328	Kos	0	0
chr3,106876328,Kos,0201	P2	41	0,3,106876328	Kos	0	0
chr3,106876328,Kos,0211	P2	43	0,3,106876328	Kos	0	0
chr3,106876328,Kos,0221	P2	45	0,3,106876328	Kos	0	0
chr3,106876328,Kos,0231	P2	46	0,3,106876328	Kos	0	0
chr3,106876328,Kos,0241	P2	47	0,3,106876328	Kos	0	0
chr3,106876328,Kos,0251	P2	48	0,3,106876328	Kos	0	0
chr3,106876328,Kos,026	P2	49	0,3,106876328	Kos	0	0
chr3,106876328,Kos,027	P2	50	0,3,106876328	Kos	0	0
chr3,106876328,Kos,028	P2	51	0,3,106876328	Kos	0	0
chr3,106876328,Kos,029	P2	52	0,3,106876328	Kos	0	0
chr3,106876328,Kos,030	P2	53	0,3,106876328	Kos	0	0
chr3,106876328,Kos,031	P2	54	0,3,106876328	Kos	0	0
chr3,106876328,Kos,032	P2	61	0,3,106876328	Kos	0	0
chr3,106876328,Kos,033	P2	62	0,3,106876328	Kos	0	0
chr3,106876328,Kos,034	P2	63	0,3,106876328	Kos	0	0
chr3,106876328,Kos,035	P2	65	0,3,106876328	Kos	0	0
chr3,106876328,Kos,036	P2	67	0,3,106876328	Kos	0	0
chr3,106876328,Kos,037	P2	68	0,3,106876328	Kos	0	0
chr3,106876328,Kos,038	P2	69	0,3,106876328	Kos	0	0
chr3,106876328,Kos,039	P2	70	0,3,106876328	Kos	0	0
chr3,106876328,Kos,040	P2	71	0,3,106876328	Kos	0	0
chr3,106876328,Kos,041	P2	72	0,3,106876328	Kos	0	0
chr3,106876328,Kos,042	P2	73	0,3,106876328	Kos	0	0
chr3,106876328,Kos,043	P2	74	0,3,106876328	Kos	0	0
chr3,106876328,Kos,044	P2	75	0,3,106876328	Kos	0	0
chr3,106876328,Kos,045	P2	77	0,3,106876328	Kos	0	0
chr3,106876328,Kos,046	P2	78	0,3,106876328	Kos	0	0
chr3,106876328,Kos,047	P2	79	0,3,106876328	Kos	0	0
chr3,106876328,Kos,048	P2	8	0,3,106876328	Kos	0	0
chr3,106876328,Kos,049	P2	81	0,3,106876328	Kos	0	0
chr3,106876328,Kos,050	P2	82	0,3,106876328	Kos	0	0
chr3,106876328,Kos,051	P2	83	0,3,106876328	Kos	0	0
chr3,106876328,Kos,052	P2	84	0,3,106876328	Kos	0	0
chr3,106876328,Kos,053	P2	86	0,3,106876328	Kos	0	0
chr3,106876328,Kos,054	P2	88	0,3,106876328	Kos	0	0
chr3,106876328,Kos,055	P2	89	0,3,106876328	Kos	0	0
chr3,106876328,Kos,056	P2	91	0,3,106876328	Kos	0	0
chr3,106876328,Kos,057	P2	93	0,3,106876328	Kos	0	0
chr3,106876328,Kos,058	P2	94	0,3,106876328	Kos	0	0
chr3,106876328,Kos,059	P2	95	0,3,106876328	Kos	0	0
chr3,106876328,Kos,060	P2	96	0,3,106876328	Kos	0	0
chr4,43716210,Ithaki,0	P2	10	0,4,43716210	Ithaki	0	0
chr4,43716210,Ithaki,01	P2	11	0,4,43716210	Ithaki	0	0
chr4,43716210,Ithaki,02	P2	13	0,4,43716210	Ithaki	0	0
chr4,43716210,Ithaki,03	P2	16	0,4,43716210	Ithaki	0	0
chr4,43716210,Ithaki,04	P2	22	0,4,43716210	Ithaki	0	0
chr4,43716210,Ithaki,05	P2	24	0,4,43716210	Ithaki	0	0
chr4,43716210,Ithaki,06	P2	25	0,4,43716210	Ithaki	0	0
chr4,43716210,Ithaki,07	P2	26	0,4,43716210	Ithaki	0	0
chr4,43716210,Ithaki,08	P2	28	0,4,43716210	Ithaki	0	0
chr4,43716210,Ithaki,09	P2	3	0,4,43716210	Ithaki	0	0
chr4,43716210,Ithaki,010	P2	30	0,4,43716210	Ithaki	0	0
chr4,43716210,Ithaki,011	P2	34	0,4,43716210	Ithaki	0	0
chr4,43716210,Ithaki,012	P2	37	0,4,43716210	Ithaki	0	0
chr4,43716210,Ithaki,013	P2	42	0,4,43716210	Ithaki	0	0
chr4,43716210,Ithaki,014	P2	44	0,4,43716210	Ithaki	0	0
chr4,43716210,Ithaki,015	P2	5	0,4,43716210	Ithaki	0	0
chr4,43716210,Ithaki,016	P2	55	0,4,43716210	Ithaki	0	0
chr4,43716210,Ithaki,017	P2	64	0,4,43716210	Ithaki	0	0
chr4,43716210,Ithaki,018	P2	66	0,4,43716210	Ithaki	0	0
chr4,43716210,Ithaki,019	P2	7	0,4,43716210	Ithaki	0	0
chr4,43716210,Ithaki,020	P2	76	0,4,43716210	Ithaki	0	0
chr4,43716210,Ithaki,021	P2	80	0,4,43716210	Ithaki	0	0
chr4,43716210,Ithaki,022	P2	85	0,4,43716210	Ithaki	0	0
chr4,43716210,Ithaki,023	P2	9	0,4,43716210	Ithaki	0	0
chr4,43716210,Ithaki,024	P2	90	0,4,43716210	Ithaki	0	0
chr4,43716210,Ithaki,025	P2	92	0,4,43716210	Ithaki	0	0
chr4,43716210,Ithaki,061	P2	1	0,4,43716210	Ithaki	0	0
chr4,43716210,Ithaki,0110	P2	12	0,4,43716210	Ithaki	0	0
chr4,43716210,Ithaki,0210	P2	14	0,4,43716210	Ithaki	0	0
chr4,43716210,Ithaki,0310	P2	15	0,4,43716210	Ithaki	0	0
chr4,43716210,Ithaki,0410	P2	17	0,4,43716210	Ithaki	0	0
chr4,43716210,Ithaki,0510	P2	18	0,4,43716210	Ithaki	0	0
chr4,43716210,Ithaki,062	P2	19	0,4,43716210	Ithaki	0	0
chr4,43716210,Ithaki,071	P2	2	0,4,43716210	Ithaki	0	0
chr4,43716210,Ithaki,081	P2	20	0,4,43716210	Ithaki	0	0
chr4,43716210,Ithaki,091	P2	21	0,4,43716210	Ithaki	0	0
chr4,43716210,Ithaki,0101	P2	23	0,4,43716210	Ithaki	0	0
chr4,43716210,Ithaki,0111	P2	27	0,4,43716210	Ithaki	0	0
chr4,43716210,Ithaki,0121	P2	29	0,4,43716210	Ithaki	0	0
chr4,43716210,Ithaki,0131	P2	31	0,4,43716210	Ithaki	0	0
chr4,43716210,Ithaki,0141	P2	32	0,4,43716210	Ithaki	0	0
chr4,43716210,Ithaki,0151	P2	33	0,4,43716210	Ithaki	0	0
chr4,43716210,Ithaki,0161	P2	35	0,4,43716210	Ithaki	0	0
chr4,43716210,Ithaki,0171	P2	38	0,4,43716210	Ithaki	0	0
chr4,43716210,Ithaki,0181	P2	4	0,4,43716210	Ithaki	0	0
chr4,43716210,Ithaki,0191	P2	40	0,4,43716210	Ithaki	0	0
chr4,43716210,Ithaki,0201	P2	41	0,4,43716210	Ithaki	0	0
chr4,43716210,Ithaki,0211	P2	43	0,4,43716210	Ithaki	0	0
chr4,43716210,Ithaki,0221	P2	45	0,4,43716210	Ithaki	0	0
chr4,43716210,Ithaki,0231	P2	46	0,4,43716210	Ithaki	0	0
chr4,43716210,Ithaki,0241	P2	47	0,4,43716210	Ithaki	0	0
chr4,43716210,Ithaki,0251	P2	48	0,4,43716210	Ithaki	0	0
chr4,43716210,Ithaki,026	P2	49	0,4,43716210	Ithaki	0	0
chr4,43716210,Ithaki,027	P2	50	0,4,43716210	Ithaki	0	0
chr4,43716210,Ithaki,028	P2	51	0,4,43716210	Ithaki	0	0
chr4,43716210,Ithaki,029	P2	52	0,4,43716210	Ithaki	0	0
chr4,43716210,Ithaki,030	P2	53	0,4,43716210	Ithaki	0	0
chr4,43716210,Ithaki,031	P2	54	0,4,43716210	Ithaki	0	0
chr4,43716210,Ithaki,032	P2	61	0,4,43716210	Ithaki	0	0
chr4,43716210,Ithaki,033	P2	62	0,4,43716210	Ithaki	0	0
chr4,43716210,Ithaki,034	P2	63	0,4,43716210	Ithaki	0	0
chr4,43716210,Ithaki,035	P2	65	0,4,43716210	Ithaki	0	0
chr4,43716210,Ithaki,036	P2	67	0,4,43716210	Ithaki	0	0
chr4,43716210,Ithaki,037	P2	68	0,4,43716210	Ithaki	0	0
chr4,43716210,Ithaki,038	P2	69	0,4,43716210	Ithaki	0	0
chr4,43716210,Ithaki,039	P2	70	0,4,43716210	Ithaki	0	0
chr4,43716210,Ithaki,040	P2	71	0,4,43716210	Ithaki	0	0
chr4,43716210,Ithaki,041	P2	72	0,4,43716210	Ithaki	0	0
chr4,43716210,Ithaki,042	P2	73	0,4,43716210	Ithaki	0	0
chr4,43716210,Ithaki,043	P2	74	0,4,43716210	Ithaki	0	0
chr4,43716210,Ithaki,044	P2	75	0,4,43716210	Ithaki	0	0
chr4,43716210,Ithaki,045	P2	77	0,4,43716210	Ithaki	0	0
chr4,43716210,Ithaki,046	P2	78	0,4,43716210	Ithaki	0	0
chr4,43716210,Ithaki,047	P2	79	0,4,43716210	Ithaki	0	0
chr4,43716210,Ithaki,048	P2	8	0,4,43716210	Ithaki	0	0
chr4,43716210,Ithaki,049	P2	81	0,4,43716210	Ithaki	0	0
chr4,43716210,Ithaki,050	P2	82	0,4,43716210	Ithaki	0	0
chr4,43716210,Ithaki,051	P2	83	0,4,43716210	Ithaki	0	0
chr4,43716210,Ithaki,052	P2	84	0,4,43716210	Ithaki	0	0
chr4,43716210,Ithaki,053	P2	86	0,4,43716210	Ithaki	0	0
chr4,43716210,Ithaki,054	P2	88	0,4,43716210	Ithaki	0	0
chr4,43716210,Ithaki,055	P2	89	0,4,43716210	Ithaki	0	0
chr4,43716210,Ithaki,056	P2	91	0,4,43716210	Ithaki	0	0
chr4,43716210,Ithaki,057	P2	93	0,4,43716210	Ithaki	0	0
chr4,43716210,Ithaki,058	P2	94	0,4,43716210	Ithaki	0	0
chr4,43716210,Ithaki,059	P2	95	0,4,43716210	Ithaki	0	0
chr4,43716210,Ithaki,060	P2	96	0,4,43716210	Ithaki	0	0
chr4,43726115,Samothraki,0	P2	10	0,4,43726115	Samothraki	0	0
chr4,43726115,Samothraki,01	P2	11	0,4,43726115	Samothraki	0	0
chr4,43726115,Samothraki,02	P2	13	0,4,43726115	Samothraki	0	0
chr4,43726115,Samothraki,03	P2	16	0,4,43726115	Samothraki	0	0
chr4,43726115,Samothraki,04	P2	22	0,4,43726115	Samothraki	0	0
chr4,43726115,Samothraki,05	P2	24	0,4,43726115	Samothraki	0	0
chr4,43726115,Samothraki,06	P2	25	0,4,43726115	Samothraki	0	0
chr4,43726115,Samothraki,07	P2	26	0,4,43726115	Samothraki	0	0
chr4,43726115,Samothraki,08	P2	28	0,4,43726115	Samothraki	0	0
chr4,43726115,Samothraki,09	P2	3	0,4,43726115	Samothraki	0	0
chr4,43726115,Samothraki,010	P2	30	0,4,43726115	Samothraki	0	0
chr4,43726115,Samothraki,011	P2	34	0,4,43726115	Samothraki	0	0
chr4,43726115,Samothraki,012	P2	37	0,4,43726115	Samothraki	0	0
chr4,43726115,Samothraki,013	P2	42	0,4,43726115	Samothraki	0	0
chr4,43726115,Samothraki,014	P2	44	0,4,43726115	Samothraki	0	0
chr4,43726115,Samothraki,015	P2	5	0,4,43726115	Samothraki	0	0
chr4,43726115,Samothraki,016	P2	55	0,4,43726115	Samothraki	0	0
chr4,43726115,Samothraki,017	P2	64	0,4,43726115	Samothraki	0	0
chr4,43726115,Samothraki,018	P2	66	0,4,43726115	Samothraki	0	0
chr4,43726115,Samothraki,019	P2	7	0,4,43726115	Samothraki	0	0
chr4,43726115,Samothraki,020	P2	76	0,4,43726115	Samothraki	0	0
chr4,43726115,Samothraki,021	P2	80	0,4,43726115	Samothraki	0	0
chr4,43726115,Samothraki,022	P2	85	0,4,43726115	Samothraki	0	0
chr4,43726115,Samothraki,023	P2	9	0,4,43726115	Samothraki	0	0
chr4,43726115,Samothraki,024	P2	90	0,4,43726115	Samothraki	0	0
chr4,43726115,Samothraki,025	P2	92	0,4,43726115	Samothraki	0	0
chr4,43726115,Samothraki,061	P2	1	0,4,43726115	Samothraki	0	0
chr4,43726115,Samothraki,0110	P2	12	0,4,43726115	Samothraki	0	0
chr4,43726115,Samothraki,0210	P2	14	0,4,43726115	Samothraki	0	0
chr4,43726115,Samothraki,0310	P2	15	0,4,43726115	Samothraki	0	0
chr4,43726115,Samothraki,0410	P2	17	0,4,43726115	Samothraki	0	0
chr4,43726115,Samothraki,0510	P2	18	0,4,43726115	Samothraki	0	0
chr4,43726115,Samothraki,062	P2	19	0,4,43726115	Samothraki	0	0
chr4,43726115,Samothraki,071	P2	2	0,4,43726115	Samothraki	0	0
chr4,43726115,Samothraki,081	P2	20	0,4,43726115	Samothraki	0	0
chr4,43726115,Samothraki,091	P2	21	0,4,43726115	Samothraki	0	0
chr4,43726115,Samothraki,0101	P2	23	0,4,43726115	Samothraki	0	0
chr4,43726115,Samothraki,0111	P2	27	0,4,43726115	Samothraki	0	0
chr4,43726115,Samothraki,0121	P2	29	0,4,43726115	Samothraki	0	0
chr4,43726115,Samothraki,0131	P2	31	0,4,43726115	Samothraki	0	0
chr4,43726115,Samothraki,0141	P2	32	0,4,43726115	Samothraki	0	0
chr4,43726115,Samothraki,0151	P2	33	0,4,43726115	Samothraki	0	0
chr4,43726115,Samothraki,0161	P2	35	0,4,43726115	Samothraki	0	0
chr4,43726115,Samothraki,0171	P2	38	0,4,43726115	Samothraki	0	0
chr4,43726115,Samothraki,0181	P2	4	0,4,43726115	Samothraki	0	0
chr4,43726115,Samothraki,0191	P2	40	0,4,43726115	Samothraki	0	0
chr4,43726115,Samothraki,0201	P2	41	0,4,43726115	Samothraki	0	0
chr4,43726115,Samothraki,0211	P2	43	0,4,43726115	Samothraki	0	0
chr4,43726115,Samothraki,0221	P2	45	0,4,43726115	Samothraki	0	0
chr4,43726115,Samothraki,0231	P2	46	0,4,43726115	Samothraki	0	0
chr4,43726115,Samothraki,0241	P2	47	0,4,43726115	Samothraki	0	0
chr4,43726115,Samothraki,0251	P2	48	0,4,43726115	Samothraki	0	0
chr4,43726115,Samothraki,026	P2	49	0,4,43726115	Samothraki	0	0
chr4,43726115,Samothraki,027	P2	50	0,4,43726115	Samothraki	0	0
chr4,43726115,Samothraki,028	P2	51	0,4,43726115	Samothraki	0	0
chr4,43726115,Samothraki,029	P2	52	0,4,43726115	Samothraki	0	0
chr4,43726115,Samothraki,030	P2	53	0,4,43726115	Samothraki	0	0
chr4,43726115,Samothraki,031	P2	54	0,4,43726115	Samothraki	0	0
chr4,43726115,Samothraki,032	P2	61	0,4,43726115	Samothraki	0	0
chr4,43726115,Samothraki,033	P2	62	0,4,43726115	Samothraki	0	0
chr4,43726115,Samothraki,034	P2	63	0,4,43726115	Samothraki	0	0
chr4,43726115,Samothraki,035	P2	65	0,4,43726115	Samothraki	0	0
chr4,43726115,Samothraki,036	P2	67	0,4,43726115	Samothraki	0	0
chr4,43726115,Samothraki,037	P2	68	0,4,43726115	Samothraki	0	0
chr4,43726115,Samothraki,038	P2	69	0,4,43726115	Samothraki	0	0
chr4,43726115,Samothraki,039	P2	70	0,4,43726115	Samothraki	0	0
chr4,43726115,Samothraki,040	P2	71	0,4,43726115	Samothraki	0	0
chr4,43726115,Samothraki,041	P2	72	0,4,43726115	Samothraki	0	0
chr4,43726115,Samothraki,042	P2	73	0,4,43726115	Samothraki	0	0
chr4,43726115,Samothraki,043	P2	74	0,4,43726115	Samothraki	0	0
chr4,43726115,Samothraki,044	P2	75	0,4,43726115	Samothraki	0	0
chr4,43726115,Samothraki,045	P2	77	0,4,43726115	Samothraki	0	0
chr4,43726115,Samothraki,046	P2	78	0,4,43726115	Samothraki	0	0
chr4,43726115,Samothraki,047	P2	79	0,4,43726115	Samothraki	0	0
chr4,43726115,Samothraki,048	P2	8	0,4,43726115	Samothraki	0	0
chr4,43726115,Samothraki,049	P2	81	0,4,43726115	Samothraki	0	0
chr4,43726115,Samothraki,050	P2	82	0,4,43726115	Samothraki	0	0
chr4,43726115,Samothraki,051	P2	83	0,4,43726115	Samothraki	0	0
chr4,43726115,Samothraki,052	P2	84	0,4,43726115	Samothraki	0	0
chr4,43726115,Samothraki,053	P2	86	0,4,43726115	Samothraki	0	0
chr4,43726115,Samothraki,054	P2	88	0,4,43726115	Samothraki	0	0
chr4,43726115,Samothraki,055	P2	89	0,4,43726115	Samothraki	0	0
chr4,43726115,Samothraki,056	P2	91	0,4,43726115	Samothraki	0	0
chr4,43726115,Samothraki,057	P2	93	0,4,43726115	Samothraki	0	0
chr4,43726115,Samothraki,058	P2	94	0,4,43726115	Samothraki	0	0
chr4,43726115,Samothraki,059	P2	95	0,4,43726115	Samothraki	0	0
chr4,43726115,Samothraki,060	P2	96	0,4,43726115	Samothraki	0	0
chr4,43823984,Makronisos,0	P2	10	0,4,43823984	Makronisos	0	0
chr4,43823984,Makronisos,01	P2	11	0,4,43823984	Makronisos	0	0
chr4,43823984,Makronisos,02	P2	13	0,4,43823984	Makronisos	0	0
chr4,43823984,Makronisos,03	P2	16	0,4,43823984	Makronisos	0	0
chr4,43823984,Makronisos,04	P2	22	0,4,43823984	Makronisos	0	0
chr4,43823984,Makronisos,05	P2	24	0,4,43823984	Makronisos	0	0
chr4,43823984,Makronisos,06	P2	25	0,4,43823984	Makronisos	0	0
chr4,43823984,Makronisos,07	P2	26	0,4,43823984	Makronisos	0	0
chr4,43823984,Makronisos,08	P2	28	0,4,43823984	Makronisos	0	0
chr4,43823984,Makronisos,09	P2	3	0,4,43823984	Makronisos	0	0
chr4,43823984,Makronisos,010	P2	30	0,4,43823984	Makronisos	0	0
chr4,43823984,Makronisos,011	P2	34	0,4,43823984	Makronisos	0	0
chr4,43823984,Makronisos,012	P2	37	0,4,43823984	Makronisos	0	0
chr4,43823984,Makronisos,013	P2	42	0,4,43823984	Makronisos	0	0
chr4,43823984,Makronisos,014	P2	44	0,4,43823984	Makronisos	0	0
chr4,43823984,Makronisos,015	P2	5	0,4,43823984	Makronisos	0	0
chr4,43823984,Makronisos,016	P2	55	0,4,43823984	Makronisos	0	0
chr4,43823984,Makronisos,017	P2	64	0,4,43823984	Makronisos	0	0
chr4,43823984,Makronisos,018	P2	66	0,4,43823984	Makronisos	0	0
chr4,43823984,Makronisos,019	P2	7	0,4,43823984	Makronisos	0	0
chr4,43823984,Makronisos,020	P2	76	0,4,43823984	Makronisos	0	0
chr4,43823984,Makronisos,021	P2	80	0,4,43823984	Makronisos	0	0
chr4,43823984,Makronisos,022	P2	85	0,4,43823984	Makronisos	0	0
chr4,43823984,Makronisos,023	P2	9	0,4,43823984	Makronisos	0	0
chr4,43823984,Makronisos,024	P2	90	0,4,43823984	Makronisos	0	0
chr4,43823984,Makronisos,025	P2	92	0,4,43823984	Makronisos	0	0
chr4,43823984,Makronisos,061	P2	1	0,4,43823984	Makronisos	0	0
chr4,43823984,Makronisos,0110	P2	12	0,4,43823984	Makronisos	0	0
chr4,43823984,Makronisos,0210	P2	14	0,4,43823984	Makronisos	0	0
chr4,43823984,Makronisos,0310	P2	15	0,4,43823984	Makronisos	0	0
chr4,43823984,Makronisos,0410	P2	17	0,4,43823984	Makronisos	0	0
chr4,43823984,Makronisos,0510	P2	18	0,4,43823984	Makronisos	0	0
chr4,43823984,Makronisos,062	P2	19	0,4,43823984	Makronisos	0	0
chr4,43823984,Makronisos,071	P2	2	0,4,43823984	Makronisos	0	0
chr4,43823984,Makronisos,081	P2	20	0,4,43823984	Makronisos	0	0
chr4,43823984,Makronisos,091	P2	21	0,4,43823984	Makronisos	0	0
chr4,43823984,Makronisos,0101	P2	23	0,4,43823984	Makronisos	0	0
chr4,43823984,Makronisos,0111	P2	27	0,4,43823984	Makronisos	0	0
chr4,43823984,Makronisos,0121	P2	29	0,4,43823984	Makronisos	0	0
chr4,43823984,Makronisos,0131	P2	31	0,4,43823984	Makronisos	0	0
chr4,43823984,Makronisos,0141	P2	32	0,4,43823984	Makronisos	0	0
chr4,43823984,Makronisos,0151	P2	33	0,4,43823984	Makronisos	0	0
chr4,43823984,Makronisos,0161	P2	35	0,4,43823984	Makronisos	0	0
chr4,43823984,Makronisos,0171	P2	38	0,4,43823984	Makronisos	0	0
chr4,43823984,Makronisos,0181	P2	4	0,4,43823984	Makronisos	0	0
chr4,43823984,Makronisos,0191	P2	40	0,4,43823984	Makronisos	0	0
chr4,43823984,Makronisos,0201	P2	41	0,4,43823984	Makronisos	0	0
chr4,43823984,Makronisos,0211	P2	43	0,4,43823984	Makronisos	0	0
chr4,43823984,Makronisos,0221	P2	45	0,4,43823984	Makronisos	0	0
chr4,43823984,Makronisos,0231	P2	46	0,4,43823984	Makronisos	0	0
chr4,43823984,Makronisos,0241	P2	47	0,4,43823984	Makronisos	0	0
chr4,43823984,Makronisos,0251	P2	48	0,4,43823984	Makronisos	0	0
chr4,43823984,Makronisos,026	P2	49	0,4,43823984	Makronisos	0	0
chr4,43823984,Makronisos,027	P2	50	0,4,43823984	Makronisos	0	0
chr4,43823984,Makronisos,028	P2	51	0,4,43823984	Makronisos	0	0
chr4,43823984,Makronisos,029	P2	52	0,4,43823984	Makronisos	0	0
chr4,43823984,Makronisos,030	P2	53	0,4,43823984	Makronisos	0	0
chr4,43823984,Makronisos,031	P2	54	0,4,43823984	Makronisos	0	0
chr4,43823984,Makronisos,032	P2	61	0,4,43823984	Makronisos	0	0
chr4,43823984,Makronisos,033	P2	62	0,4,43823984	Makronisos	0	0
chr4,43823984,Makronisos,034	P2	63	0,4,43823984	Makronisos	0	0
chr4,43823984,Makronisos,035	P2	65	0,4,43823984	Makronisos	0	0
chr4,43823984,Makronisos,036	P2	67	0,4,43823984	Makronisos	0	0
chr4,43823984,Makronisos,037	P2	68	0,4,43823984	Makronisos	0	0
chr4,43823984,Makronisos,038	P2	69	0,4,43823984	Makronisos	0	0
chr4,43823984,Makronisos,039	P2	70	0,4,43823984	Makronisos	0	0
chr4,43823984,Makronisos,040	P2	71	0,4,43823984	Makronisos	0	0
chr4,43823984,Makronisos,041	P2	72	0,4,43823984	Makronisos	0	0
chr4,43823984,Makronisos,042	P2	73	0,4,43823984	Makronisos	0	0
chr4,43823984,Makronisos,043	P2	74	0,4,43823984	Makronisos	0	0
chr4,43823984,Makronisos,044	P2	75	0,4,43823984	Makronisos	0	0
chr4,43823984,Makronisos,045	P2	77	0,4,43823984	Makronisos	0	0
chr4,43823984,Makronisos,046	P2	78	0,4,43823984	Makronisos	0	0
chr4,43823984,Makronisos,047	P2	79	0,4,43823984	Makronisos	0	0
chr4,43823984,Makronisos,048	P2	8	0,4,43823984	Makronisos	0	0
chr4,43823984,Makronisos,049	P2	81	0,4,43823984	Makronisos	0	0
chr4,43823984,Makronisos,050	P2	82	0,4,43823984	Makronisos	0	0
chr4,43823984,Makronisos,051	P2	83	0,4,43823984	Makronisos	0	0
chr4,43823984,Makronisos,052	P2	84	0,4,43823984	Makronisos	0	0
chr4,43823984,Makronisos,053	P2	86	0,4,43823984	Makronisos	0	0
chr4,43823984,Makronisos,054	P2	88	0,4,43823984	Makronisos	0	0
chr4,43823984,Makronisos,055	P2	89	0,4,43823984	Makronisos	0	0
chr4,43823984,Makronisos,056	P2	91	0,4,43823984	Makronisos	0	0
chr4,43823984,Makronisos,057	P2	93	0,4,43823984	Makronisos	0	0
chr4,43823984,Makronisos,058	P2	94	0,4,43823984	Makronisos	0	0
chr4,43823984,Makronisos,059	P2	95	0,4,43823984	Makronisos	0	0
chr4,43823984,Makronisos,060	P2	96	0,4,43823984	Makronisos	0	0
chr4,58640628,Agios_Efstratios,0	P2	10	0,4,58640628	Agios_Efstratios	0	0
chr4,58640628,Agios_Efstratios,01	P2	11	0,4,58640628	Agios_Efstratios	0	0
chr4,58640628,Agios_Efstratios,02	P2	13	0,4,58640628	Agios_Efstratios	0	0
chr4,58640628,Agios_Efstratios,03	P2	16	0,4,58640628	Agios_Efstratios	0	0
chr4,58640628,Agios_Efstratios,04	P2	22	0,4,58640628	Agios_Efstratios	0	0
chr4,58640628,Agios_Efstratios,05	P2	24	0,4,58640628	Agios_Efstratios	0	0
chr4,58640628,Agios_Efstratios,06	P2	25	0,4,58640628	Agios_Efstratios	0	0
chr4,58640628,Agios_Efstratios,07	P2	26	0,4,58640628	Agios_Efstratios	0	0
chr4,58640628,Agios_Efstratios,08	P2	28	0,4,58640628	Agios_Efstratios	0	0
chr4,58640628,Agios_Efstratios,09	P2	3	0,4,58640628	Agios_Efstratios	0	0
chr4,58640628,Agios_Efstratios,010	P2	30	0,4,58640628	Agios_Efstratios	0	0
chr4,58640628,Agios_Efstratios,011	P2	34	0,4,58640628	Agios_Efstratios	0	0
chr4,58640628,Agios_Efstratios,012	P2	37	0,4,58640628	Agios_Efstratios	0	0
chr4,58640628,Agios_Efstratios,013	P2	42	0,4,58640628	Agios_Efstratios	0	0
chr4,58640628,Agios_Efstratios,014	P2	44	0,4,58640628	Agios_Efstratios	0	0
chr4,58640628,Agios_Efstratios,015	P2	5	0,4,58640628	Agios_Efstratios	0	0
chr4,58640628,Agios_Efstratios,016	P2	55	0,4,58640628	Agios_Efstratios	0	0
chr4,58640628,Agios_Efstratios,017	P2	64	0,4,58640628	Agios_Efstratios	0	0
chr4,58640628,Agios_Efstratios,018	P2	66	0,4,58640628	Agios_Efstratios	0	0
chr4,58640628,Agios_Efstratios,019	P2	7	0,4,58640628	Agios_Efstratios	0	0
chr4,58640628,Agios_Efstratios,020	P2	76	0,4,58640628	Agios_Efstratios	0	0
chr4,58640628,Agios_Efstratios,021	P2	80	0,4,58640628	Agios_Efstratios	0	0
chr4,58640628,Agios_Efstratios,022	P2	85	0,4,58640628	Agios_Efstratios	0	0
chr4,58640628,Agios_Efstratios,023	P2	9	0,4,58640628	Agios_Efstratios	0	0
chr4,58640628,Agios_Efstratios,024	P2	90	0,4,58640628	Agios_Efstratios	0	0
chr4,58640628,Agios_Efstratios,025	P2	92	0,4,58640628	Agios_Efstratios	0	0
chr4,58640628,Agios_Efstratios,061	P2	1	0,4,58640628	Agios_Efstratios	0	0
chr4,58640628,Agios_Efstratios,0110	P2	12	0,4,58640628	Agios_Efstratios	0	0
chr4,58640628,Agios_Efstratios,0210	P2	14	0,4,58640628	Agios_Efstratios	0	0
chr4,58640628,Agios_Efstratios,0310	P2	15	0,4,58640628	Agios_Efstratios	0	0
chr4,58640628,Agios_Efstratios,0410	P2	17	0,4,58640628	Agios_Efstratios	0	0
chr4,58640628,Agios_Efstratios,0510	P2	18	0,4,58640628	Agios_Efstratios	0	0
chr4,58640628,Agios_Efstratios,062	P2	19	0,4,58640628	Agios_Efstratios	0	0
chr4,58640628,Agios_Efstratios,071	P2	2	0,4,58640628	Agios_Efstratios	0	0
chr4,58640628,Agios_Efstratios,081	P2	20	0,4,58640628	Agios_Efstratios	0	0
chr4,58640628,Agios_Efstratios,091	P2	21	0,4,58640628	Agios_Efstratios	0	0
chr4,58640628,Agios_Efstratios,0101	P2	23	0,4,58640628	Agios_Efstratios	0	0
chr4,58640628,Agios_Efstratios,0111	P2	27	0,4,58640628	Agios_Efstratios	0	0
chr4,58640628,Agios_Efstratios,0121	P2	29	0,4,58640628	Agios_Efstratios	0	0
chr4,58640628,Agios_Efstratios,0131	P2	31	0,4,58640628	Agios_Efstratios	0	0
chr4,58640628,Agios_Efstratios,0141	P2	32	0,4,58640628	Agios_Efstratios	0	0
chr4,58640628,Agios_Efstratios,0151	P2	33	0,4,58640628	Agios_Efstratios	0	0
chr4,58640628,Agios_Efstratios,0161	P2	35	0,4,58640628	Agios_Efstratios	0	0
chr4,58640628,Agios_Efstratios,0171	P2	38	0,4,58640628	Agios_Efstratios	0	0
chr4,58640628,Agios_Efstratios,0181	P2	4	0,4,58640628	Agios_Efstratios	0	0
chr4,58640628,Agios_Efstratios,0191	P2	40	0,4,58640628	Agios_Efstratios	0	0
chr4,58640628,Agios_Efstratios,0201	P2	41	0,4,58640628	Agios_Efstratios	0	0
chr4,58640628,Agios_Efstratios,0211	P2	43	0,4,58640628	Agios_Efstratios	0	0
chr4,58640628,Agios_Efstratios,0221	P2	45	0,4,58640628	Agios_Efstratios	0	0
chr4,58640628,Agios_Efstratios,0231	P2	46	0,4,58640628	Agios_Efstratios	0	0
chr4,58640628,Agios_Efstratios,0241	P2	47	0,4,58640628	Agios_Efstratios	0	0
chr4,58640628,Agios_Efstratios,0251	P2	48	0,4,58640628	Agios_Efstratios	0	0
chr4,58640628,Agios_Efstratios,026	P2	49	0,4,58640628	Agios_Efstratios	0	0
chr4,58640628,Agios_Efstratios,027	P2	50	0,4,58640628	Agios_Efstratios	0	0
chr4,58640628,Agios_Efstratios,028	P2	51	0,4,58640628	Agios_Efstratios	0	0
chr4,58640628,Agios_Efstratios,029	P2	52	0,4,58640628	Agios_Efstratios	0	0
chr4,58640628,Agios_Efstratios,030	P2	53	0,4,58640628	Agios_Efstratios	0	0
chr4,58640628,Agios_Efstratios,031	P2	54	0,4,58640628	Agios_Efstratios	0	0
chr4,58640628,Agios_Efstratios,032	P2	61	0,4,58640628	Agios_Efstratios	0	0
chr4,58640628,Agios_Efstratios,033	P2	62	0,4,58640628	Agios_Efstratios	0	0
chr4,58640628,Agios_Efstratios,034	P2	63	0,4,58640628	Agios_Efstratios	0	0
chr4,58640628,Agios_Efstratios,035	P2	65	0,4,58640628	Agios_Efstratios	0	0
chr4,58640628,Agios_Efstratios,036	P2	67	0,4,58640628	Agios_Efstratios	0	0
chr4,58640628,Agios_Efstratios,037	P2	68	0,4,58640628	Agios_Efstratios	0	0
chr4,58640628,Agios_Efstratios,038	P2	69	0,4,58640628	Agios_Efstratios	0	0
chr4,58640628,Agios_Efstratios,039	P2	70	0,4,58640628	Agios_Efstratios	0	0
chr4,58640628,Agios_Efstratios,040	P2	71	0,4,58640628	Agios_Efstratios	0	0
chr4,58640628,Agios_Efstratios,041	P2	72	0,4,58640628	Agios_Efstratios	0	0
chr4,58640628,Agios_Efstratios,042	P2	73	0,4,58640628	Agios_Efstratios	0	0
chr4,58640628,Agios_Efstratios,043	P2	74	0,4,58640628	Agios_Efstratios	0	0
chr4,58640628,Agios_Efstratios,044	P2	75	0,4,58640628	Agios_Efstratios	0	0
chr4,58640628,Agios_Efstratios,045	P2	77	0,4,58640628	Agios_Efstratios	0	0
chr4,58640628,Agios_Efstratios,046	P2	78	0,4,58640628	Agios_Efstratios	0	0
chr4,58640628,Agios_Efstratios,047	P2	79	0,4,58640628	Agios_Efstratios	0	0
chr4,58640628,Agios_Efstratios,048	P2	8	0,4,58640628	Agios_Efstratios	0	0
chr4,58640628,Agios_Efstratios,049	P2	81	0,4,58640628	Agios_Efstratios	0	0
chr4,58640628,Agios_Efstratios,050	P2	82	0,4,58640628	Agios_Efstratios	0	0
chr4,58640628,Agios_Efstratios,051	P2	83	0,4,58640628	Agios_Efstratios	0	1
chr4,58640628,Agios_Efstratios,052	P2	84	0,4,58640628	Agios_Efstratios	0	0
chr4,58640628,Agios_Efstratios,053	P2	86	0,4,58640628	Agios_Efstratios	0	0
chr4,58640628,Agios_Efstratios,054	P2	88	0,4,58640628	Agios_Efstratios	0	0
chr4,58640628,Agios_Efstratios,055	P2	89	0,4,58640628	Agios_Efstratios	0	0
chr4,58640628,Agios_Efstratios,056	P2	91	0,4,58640628	Agios_Efstratios	0	0
chr4,58640628,Agios_Efstratios,057	P2	93	0,4,58640628	Agios_Efstratios	0	0
chr4,58640628,Agios_Efstratios,058	P2	94	0,4,58640628	Agios_Efstratios	0	0
chr4,58640628,Agios_Efstratios,059	P2	95	0,4,58640628	Agios_Efstratios	0	0
chr4,58640628,Agios_Efstratios,060	P2	96	0,4,58640628	Agios_Efstratios	0	0
chr4,58764138,Chios,0	P2	10	0,4,58764138	Chios	0	0
chr4,58764138,Chios,01	P2	11	0,4,58764138	Chios	0	0
chr4,58764138,Chios,02	P2	13	0,4,58764138	Chios	0	0
chr4,58764138,Chios,03	P2	16	0,4,58764138	Chios	0	0
chr4,58764138,Chios,04	P2	22	0,4,58764138	Chios	0	0
chr4,58764138,Chios,05	P2	24	0,4,58764138	Chios	0	0
chr4,58764138,Chios,06	P2	25	0,4,58764138	Chios	0	0
chr4,58764138,Chios,07	P2	26	0,4,58764138	Chios	0	0
chr4,58764138,Chios,08	P2	28	0,4,58764138	Chios	0	0
chr4,58764138,Chios,09	P2	3	0,4,58764138	Chios	0	0
chr4,58764138,Chios,010	P2	30	0,4,58764138	Chios	0	0
chr4,58764138,Chios,011	P2	34	0,4,58764138	Chios	0	0
chr4,58764138,Chios,012	P2	37	0,4,58764138	Chios	0	0
chr4,58764138,Chios,013	P2	42	0,4,58764138	Chios	0	0
chr4,58764138,Chios,014	P2	44	0,4,58764138	Chios	0	0
chr4,58764138,Chios,015	P2	5	0,4,58764138	Chios	0	0
chr4,58764138,Chios,016	P2	55	0,4,58764138	Chios	0	0
chr4,58764138,Chios,017	P2	64	0,4,58764138	Chios	0	0
chr4,58764138,Chios,018	P2	66	0,4,58764138	Chios	0	0
chr4,58764138,Chios,019	P2	7	0,4,58764138	Chios	0	0
chr4,58764138,Chios,020	P2	76	0,4,58764138	Chios	0	0
chr4,58764138,Chios,021	P2	80	0,4,58764138	Chios	0	0
chr4,58764138,Chios,022	P2	85	0,4,58764138	Chios	0	0
chr4,58764138,Chios,023	P2	9	0,4,58764138	Chios	0	0
chr4,58764138,Chios,024	P2	90	0,4,58764138	Chios	0	0
chr4,58764138,Chios,025	P2	92	0,4,58764138	Chios	0	0
chr4,58764138,Chios,061	P2	1	0,4,58764138	Chios	0	0
chr4,58764138,Chios,0110	P2	12	0,4,58764138	Chios	0	0
chr4,58764138,Chios,0210	P2	14	0,4,58764138	Chios	0	0
chr4,58764138,Chios,0310	P2	15	0,4,58764138	Chios	0	0
chr4,58764138,Chios,0410	P2	17	0,4,58764138	Chios	0	0
chr4,58764138,Chios,0510	P2	18	0,4,58764138	Chios	0	0
chr4,58764138,Chios,062	P2	19	0,4,58764138	Chios	0	0
chr4,58764138,Chios,071	P2	2	0,4,58764138	Chios	0	0
chr4,58764138,Chios,081	P2	20	0,4,58764138	Chios	0	0
chr4,58764138,Chios,091	P2	21	0,4,58764138	Chios	0	0
chr4,58764138,Chios,0101	P2	23	0,4,58764138	Chios	0	0
chr4,58764138,Chios,0111	P2	27	0,4,58764138	Chios	0	0
chr4,58764138,Chios,0121	P2	29	0,4,58764138	Chios	0	0
chr4,58764138,Chios,0131	P2	31	0,4,58764138	Chios	0	0
chr4,58764138,Chios,0141	P2	32	0,4,58764138	Chios	0	0
chr4,58764138,Chios,0151	P2	33	0,4,58764138	Chios	0	0
chr4,58764138,Chios,0161	P2	35	0,4,58764138	Chios	0	0
chr4,58764138,Chios,0171	P2	38	0,4,58764138	Chios	0	0
chr4,58764138,Chios,0181	P2	4	0,4,58764138	Chios	0	0
chr4,58764138,Chios,0191	P2	40	0,4,58764138	Chios	0	0
chr4,58764138,Chios,0201	P2	41	0,4,58764138	Chios	0	0
chr4,58764138,Chios,0211	P2	43	0,4,58764138	Chios	0	0
chr4,58764138,Chios,0221	P2	45	0,4,58764138	Chios	0	0
chr4,58764138,Chios,0231	P2	46	0,4,58764138	Chios	0	0
chr4,58764138,Chios,0241	P2	47	0,4,58764138	Chios	0	0
chr4,58764138,Chios,0251	P2	48	0,4,58764138	Chios	0	0
chr4,58764138,Chios,026	P2	49	0,4,58764138	Chios	0	0
chr4,58764138,Chios,027	P2	50	0,4,58764138	Chios	0	0
chr4,58764138,Chios,028	P2	51	0,4,58764138	Chios	0	0
chr4,58764138,Chios,029	P2	52	0,4,58764138	Chios	0	0
chr4,58764138,Chios,030	P2	53	0,4,58764138	Chios	0	0
chr4,58764138,Chios,031	P2	54	0,4,58764138	Chios	0	0
chr4,58764138,Chios,032	P2	61	0,4,58764138	Chios	0	0
chr4,58764138,Chios,033	P2	62	0,4,58764138	Chios	0	0
chr4,58764138,Chios,034	P2	63	0,4,58764138	Chios	0	0
chr4,58764138,Chios,035	P2	65	0,4,58764138	Chios	0	0
chr4,58764138,Chios,036	P2	67	0,4,58764138	Chios	0	0
chr4,58764138,Chios,037	P2	68	0,4,58764138	Chios	0	0
chr4,58764138,Chios,038	P2	69	0,4,58764138	Chios	0	0
chr4,58764138,Chios,039	P2	70	0,4,58764138	Chios	0	0
chr4,58764138,Chios,040	P2	71	0,4,58764138	Chios	0	0
chr4,58764138,Chios,041	P2	72	0,4,58764138	Chios	0	0
chr4,58764138,Chios,042	P2	73	0,4,58764138	Chios	0	0
chr4,58764138,Chios,043	P2	74	0,4,58764138	Chios	0	0
chr4,58764138,Chios,044	P2	75	0,4,58764138	Chios	0	0
chr4,58764138,Chios,045	P2	77	0,4,58764138	Chios	0	0
chr4,58764138,Chios,046	P2	78	0,4,58764138	Chios	0	0
chr4,58764138,Chios,047	P2	79	0,4,58764138	Chios	0	0
chr4,58764138,Chios,048	P2	8	0,4,58764138	Chios	0	0
chr4,58764138,Chios,049	P2	81	0,4,58764138	Chios	0	0
chr4,58764138,Chios,050	P2	82	0,4,58764138	Chios	0	0
chr4,58764138,Chios,051	P2	83	0,4,58764138	Chios	0	0
chr4,58764138,Chios,052	P2	84	0,4,58764138	Chios	0	0
chr4,58764138,Chios,053	P2	86	0,4,58764138	Chios	0	0
chr4,58764138,Chios,054	P2	88	0,4,58764138	Chios	0	0
chr4,58764138,Chios,055	P2	89	0,4,58764138	Chios	0	0
chr4,58764138,Chios,056	P2	91	0,4,58764138	Chios	0	0
chr4,58764138,Chios,057	P2	93	0,4,58764138	Chios	0	0
chr4,58764138,Chios,058	P2	94	0,4,58764138	Chios	0	0
chr4,58764138,Chios,059	P2	95	0,4,58764138	Chios	0	0
chr4,58764138,Chios,060	P2	96	0,4,58764138	Chios	0	0
chr4,118642412,Nimos,0	P2	10	0,4,118642412	Nimos	0	0
chr4,118642412,Nimos,01	P2	11	0,4,118642412	Nimos	0	0
chr4,118642412,Nimos,02	P2	13	0,4,118642412	Nimos	0	0
chr4,118642412,Nimos,03	P2	16	0,4,118642412	Nimos	0	0
chr4,118642412,Nimos,04	P2	22	0,4,118642412	Nimos	0	0
chr4,118642412,Nimos,05	P2	24	0,4,118642412	Nimos	0	0
chr4,118642412,Nimos,06	P2	25	0,4,118642412	Nimos	0	0
chr4,118642412,Nimos,07	P2	26	0,4,118642412	Nimos	0	0
chr4,118642412,Nimos,08	P2	28	0,4,118642412	Nimos	0	0
chr4,118642412,Nimos,09	P2	3	0,4,118642412	Nimos	0	0
chr4,118642412,Nimos,010	P2	30	0,4,118642412	Nimos	0	0
chr4,118642412,Nimos,011	P2	34	0,4,118642412	Nimos	0	0
chr4,118642412,Nimos,012	P2	37	0,4,118642412	Nimos	0	0
chr4,118642412,Nimos,013	P2	42	0,4,118642412	Nimos	0	0
chr4,118642412,Nimos,014	P2	44	0,4,118642412	Nimos	0	0
chr4,118642412,Nimos,015	P2	5	0,4,118642412	Nimos	0	0
chr4,118642412,Nimos,016	P2	55	0,4,118642412	Nimos	0	0
chr4,118642412,Nimos,017	P2	64	0,4,118642412	Nimos	0	0
chr4,118642412,Nimos,018	P2	66	0,4,118642412	Nimos	0	0
chr4,118642412,Nimos,019	P2	7	0,4,118642412	Nimos	0	0
chr4,118642412,Nimos,020	P2	76	0,4,118642412	Nimos	0	0
chr4,118642412,Nimos,021	P2	80	0,4,118642412	Nimos	0	0
chr4,118642412,Nimos,022	P2	85	0,4,118642412	Nimos	0	0
chr4,118642412,Nimos,023	P2	9	0,4,118642412	Nimos	0	0
chr4,118642412,Nimos,024	P2	90	0,4,118642412	Nimos	0	0
chr4,118642412,Nimos,025	P2	92	0,4,118642412	Nimos	0	0
chr4,118642412,Nimos,061	P2	1	0,4,118642412	Nimos	0	0
chr4,118642412,Nimos,0110	P2	12	0,4,118642412	Nimos	0	0
chr4,118642412,Nimos,0210	P2	14	0,4,118642412	Nimos	0	0
chr4,118642412,Nimos,0310	P2	15	0,4,118642412	Nimos	0	0
chr4,118642412,Nimos,0410	P2	17	0,4,118642412	Nimos	0	0
chr4,118642412,Nimos,0510	P2	18	0,4,118642412	Nimos	0	0
chr4,118642412,Nimos,062	P2	19	0,4,118642412	Nimos	0	0
chr4,118642412,Nimos,071	P2	2	0,4,118642412	Nimos	0	0
chr4,118642412,Nimos,081	P2	20	0,4,118642412	Nimos	0	0
chr4,118642412,Nimos,091	P2	21	0,4,118642412	Nimos	0	0
chr4,118642412,Nimos,0101	P2	23	0,4,118642412	Nimos	0	0
chr4,118642412,Nimos,0111	P2	27	0,4,118642412	Nimos	0	0
chr4,118642412,Nimos,0121	P2	29	0,4,118642412	Nimos	0	0
chr4,118642412,Nimos,0131	P2	31	0,4,118642412	Nimos	0	0
chr4,118642412,Nimos,0141	P2	32	0,4,118642412	Nimos	0	0
chr4,118642412,Nimos,0151	P2	33	0,4,118642412	Nimos	0	0
chr4,118642412,Nimos,0161	P2	35	0,4,118642412	Nimos	0	0
chr4,118642412,Nimos,0171	P2	38	0,4,118642412	Nimos	0	0
chr4,118642412,Nimos,0181	P2	4	0,4,118642412	Nimos	0	0
chr4,118642412,Nimos,0191	P2	40	0,4,118642412	Nimos	0	0
chr4,118642412,Nimos,0201	P2	41	0,4,118642412	Nimos	0	0
chr4,118642412,Nimos,0211	P2	43	0,4,118642412	Nimos	0	0
chr4,118642412,Nimos,0221	P2	45	0,4,118642412	Nimos	0	0
chr4,118642412,Nimos,0231	P2	46	0,4,118642412	Nimos	0	0
chr4,118642412,Nimos,0241	P2	47	0,4,118642412	Nimos	0	0
chr4,118642412,Nimos,0251	P2	48	0,4,118642412	Nimos	0	0
chr4,118642412,Nimos,026	P2	49	0,4,118642412	Nimos	0	0
chr4,118642412,Nimos,027	P2	50	0,4,118642412	Nimos	0	0
chr4,118642412,Nimos,028	P2	51	0,4,118642412	Nimos	0	0
chr4,118642412,Nimos,029	P2	52	0,4,118642412	Nimos	0	0
chr4,118642412,Nimos,030	P2	53	0,4,118642412	Nimos	0	0
chr4,118642412,Nimos,031	P2	54	0,4,118642412	Nimos	0	0
chr4,118642412,Nimos,032	P2	61	0,4,118642412	Nimos	0	0
chr4,118642412,Nimos,033	P2	62	0,4,118642412	Nimos	0	0
chr4,118642412,Nimos,034	P2	63	0,4,118642412	Nimos	0	0
chr4,118642412,Nimos,035	P2	65	0,4,118642412	Nimos	0	0
chr4,118642412,Nimos,036	P2	67	0,4,118642412	Nimos	0	0
chr4,118642412,Nimos,037	P2	68	0,4,118642412	Nimos	0	0
chr4,118642412,Nimos,038	P2	69	0,4,118642412	Nimos	0	0
chr4,118642412,Nimos,039	P2	70	0,4,118642412	Nimos	0	0
chr4,118642412,Nimos,040	P2	71	0,4,118642412	Nimos	0	0
chr4,118642412,Nimos,041	P2	72	0,4,118642412	Nimos	0	0
chr4,118642412,Nimos,042	P2	73	0,4,118642412	Nimos	0	0
chr4,118642412,Nimos,043	P2	74	0,4,118642412	Nimos	0	0
chr4,118642412,Nimos,044	P2	75	0,4,118642412	Nimos	0	0
chr4,118642412,Nimos,045	P2	77	0,4,118642412	Nimos	0	0
chr4,118642412,Nimos,046	P2	78	0,4,118642412	Nimos	0	0
chr4,118642412,Nimos,047	P2	79	0,4,118642412	Nimos	0	0
chr4,118642412,Nimos,048	P2	8	0,4,118642412	Nimos	0	0
chr4,118642412,Nimos,049	P2	81	0,4,118642412	Nimos	0	0
chr4,118642412,Nimos,050	P2	82	0,4,118642412	Nimos	0	0
chr4,118642412,Nimos,051	P2	83	0,4,118642412	Nimos	0	0
chr4,118642412,Nimos,052	P2	84	0,4,118642412	Nimos	0	0
chr4,118642412,Nimos,053	P2	86	0,4,118642412	Nimos	0	0
chr4,118642412,Nimos,054	P2	88	0,4,118642412	Nimos	0	0
chr4,118642412,Nimos,055	P2	89	0,4,118642412	Nimos	0	0
chr4,118642412,Nimos,056	P2	91	0,4,118642412	Nimos	0	0
chr4,118642412,Nimos,057	P2	93	0,4,118642412	Nimos	0	0
chr4,118642412,Nimos,058	P2	94	0,4,118642412	Nimos	0	0
chr4,118642412,Nimos,059	P2	95	0,4,118642412	Nimos	0	0
chr4,118642412,Nimos,060	P2	96	0,4,118642412	Nimos	0	0
chr4,118658778,Mykonos,0	P2	10	0,4,118658778	Mykonos	0	0
chr4,118658778,Mykonos,01	P2	11	0,4,118658778	Mykonos	0	0
chr4,118658778,Mykonos,02	P2	13	0,4,118658778	Mykonos	0	0
chr4,118658778,Mykonos,03	P2	16	0,4,118658778	Mykonos	0	0
chr4,118658778,Mykonos,04	P2	22	0,4,118658778	Mykonos	0	0
chr4,118658778,Mykonos,05	P2	24	0,4,118658778	Mykonos	0	0
chr4,118658778,Mykonos,06	P2	25	0,4,118658778	Mykonos	0	0
chr4,118658778,Mykonos,07	P2	26	0,4,118658778	Mykonos	0	0
chr4,118658778,Mykonos,08	P2	28	0,4,118658778	Mykonos	0	0
chr4,118658778,Mykonos,09	P2	3	0,4,118658778	Mykonos	0	0
chr4,118658778,Mykonos,010	P2	30	0,4,118658778	Mykonos	0	0
chr4,118658778,Mykonos,011	P2	34	0,4,118658778	Mykonos	0	0
chr4,118658778,Mykonos,012	P2	37	0,4,118658778	Mykonos	0	0
chr4,118658778,Mykonos,013	P2	42	0,4,118658778	Mykonos	0	0
chr4,118658778,Mykonos,014	P2	44	0,4,118658778	Mykonos	0	0
chr4,118658778,Mykonos,015	P2	5	0,4,118658778	Mykonos	0	0
chr4,118658778,Mykonos,016	P2	55	0,4,118658778	Mykonos	0	0
chr4,118658778,Mykonos,017	P2	64	0,4,118658778	Mykonos	0	0
chr4,118658778,Mykonos,018	P2	66	0,4,118658778	Mykonos	0	0
chr4,118658778,Mykonos,019	P2	7	0,4,118658778	Mykonos	0	0
chr4,118658778,Mykonos,020	P2	76	0,4,118658778	Mykonos	0	0
chr4,118658778,Mykonos,021	P2	80	0,4,118658778	Mykonos	0	0
chr4,118658778,Mykonos,022	P2	85	0,4,118658778	Mykonos	0	0
chr4,118658778,Mykonos,023	P2	9	0,4,118658778	Mykonos	0	0
chr4,118658778,Mykonos,024	P2	90	0,4,118658778	Mykonos	0	0
chr4,118658778,Mykonos,025	P2	92	0,4,118658778	Mykonos	0	0
chr4,118658778,Mykonos,061	P2	1	0,4,118658778	Mykonos	0	0
chr4,118658778,Mykonos,0110	P2	12	0,4,118658778	Mykonos	0	0
chr4,118658778,Mykonos,0210	P2	14	0,4,118658778	Mykonos	0	0
chr4,118658778,Mykonos,0310	P2	15	0,4,118658778	Mykonos	0	0
chr4,118658778,Mykonos,0410	P2	17	0,4,118658778	Mykonos	0	0
chr4,118658778,Mykonos,0510	P2	18	0,4,118658778	Mykonos	0	0
chr4,118658778,Mykonos,062	P2	19	0,4,118658778	Mykonos	0	0
chr4,118658778,Mykonos,071	P2	2	0,4,118658778	Mykonos	0	0
chr4,118658778,Mykonos,081	P2	20	0,4,118658778	Mykonos	0	0
chr4,118658778,Mykonos,091	P2	21	0,4,118658778	Mykonos	0	0
chr4,118658778,Mykonos,0101	P2	23	0,4,118658778	Mykonos	0	0
chr4,118658778,Mykonos,0111	P2	27	0,4,118658778	Mykonos	0	0
chr4,118658778,Mykonos,0121	P2	29	0,4,118658778	Mykonos	0	0
chr4,118658778,Mykonos,0131	P2	31	0,4,118658778	Mykonos	0	0
chr4,118658778,Mykonos,0141	P2	32	0,4,118658778	Mykonos	0	0
chr4,118658778,Mykonos,0151	P2	33	0,4,118658778	Mykonos	0	0
chr4,118658778,Mykonos,0161	P2	35	0,4,118658778	Mykonos	0	0
chr4,118658778,Mykonos,0171	P2	38	0,4,118658778	Mykonos	0	0
chr4,118658778,Mykonos,0181	P2	4	0,4,118658778	Mykonos	0	0
chr4,118658778,Mykonos,0191	P2	40	0,4,118658778	Mykonos	0	0
chr4,118658778,Mykonos,0201	P2	41	0,4,118658778	Mykonos	0	0
chr4,118658778,Mykonos,0211	P2	43	0,4,118658778	Mykonos	0	0
chr4,118658778,Mykonos,0221	P2	45	0,4,118658778	Mykonos	0	0
chr4,118658778,Mykonos,0231	P2	46	0,4,118658778	Mykonos	0	0
chr4,118658778,Mykonos,0241	P2	47	0,4,118658778	Mykonos	0	0
chr4,118658778,Mykonos,0251	P2	48	0,4,118658778	Mykonos	0	0
chr4,118658778,Mykonos,026	P2	49	0,4,118658778	Mykonos	0	0
chr4,118658778,Mykonos,027	P2	50	0,4,118658778	Mykonos	0	0
chr4,118658778,Mykonos,028	P2	51	0,4,118658778	Mykonos	0	0
chr4,118658778,Mykonos,029	P2	52	0,4,118658778	Mykonos	0	0
chr4,118658778,Mykonos,030	P2	53	0,4,118658778	Mykonos	0	0
chr4,118658778,Mykonos,031	P2	54	0,4,118658778	Mykonos	0	0
chr4,118658778,Mykonos,032	P2	61	0,4,118658778	Mykonos	0	0
chr4,118658778,Mykonos,033	P2	62	0,4,118658778	Mykonos	0	0
chr4,118658778,Mykonos,034	P2	63	0,4,118658778	Mykonos	0	0
chr4,118658778,Mykonos,035	P2	65	0,4,118658778	Mykonos	0	0
chr4,118658778,Mykonos,036	P2	67	0,4,118658778	Mykonos	0	0
chr4,118658778,Mykonos,037	P2	68	0,4,118658778	Mykonos	0	0
chr4,118658778,Mykonos,038	P2	69	0,4,118658778	Mykonos	0	0
chr4,118658778,Mykonos,039	P2	70	0,4,118658778	Mykonos	0	0
chr4,118658778,Mykonos,040	P2	71	0,4,118658778	Mykonos	0	0
chr4,118658778,Mykonos,041	P2	72	0,4,118658778	Mykonos	0	0
chr4,118658778,Mykonos,042	P2	73	0,4,118658778	Mykonos	0	0
chr4,118658778,Mykonos,043	P2	74	0,4,118658778	Mykonos	0	0
chr4,118658778,Mykonos,044	P2	75	0,4,118658778	Mykonos	0	0
chr4,118658778,Mykonos,045	P2	77	0,4,118658778	Mykonos	0	0
chr4,118658778,Mykonos,046	P2	78	0,4,118658778	Mykonos	0	0
chr4,118658778,Mykonos,047	P2	79	0,4,118658778	Mykonos	0	0
chr4,118658778,Mykonos,048	P2	8	0,4,118658778	Mykonos	0	0
chr4,118658778,Mykonos,049	P2	81	0,4,118658778	Mykonos	0	0
chr4,118658778,Mykonos,050	P2	82	0,4,118658778	Mykonos	0	0
chr4,118658778,Mykonos,051	P2	83	0,4,118658778	Mykonos	0	0
chr4,118658778,Mykonos,052	P2	84	0,4,118658778	Mykonos	0	0
chr4,118658778,Mykonos,053	P2	86	0,4,118658778	Mykonos	0	0
chr4,118658778,Mykonos,054	P2	88	0,4,118658778	Mykonos	0	0
chr4,118658778,Mykonos,055	P2	89	0,4,118658778	Mykonos	0	0
chr4,118658778,Mykonos,056	P2	91	0,4,118658778	Mykonos	0	0
chr4,118658778,Mykonos,057	P2	93	0,4,118658778	Mykonos	0	0
chr4,118658778,Mykonos,058	P2	94	0,4,118658778	Mykonos	0	0
chr4,118658778,Mykonos,059	P2	95	0,4,118658778	Mykonos	0	0
chr4,118658778,Mykonos,060	P2	96	0,4,118658778	Mykonos	0	0
chr4,118729616,Leros,0	P2	10	0,4,118729616	Leros	0	0
chr4,118729616,Leros,01	P2	11	0,4,118729616	Leros	0	0
chr4,118729616,Leros,02	P2	13	0,4,118729616	Leros	0	0
chr4,118729616,Leros,03	P2	16	0,4,118729616	Leros	0	0
chr4,118729616,Leros,04	P2	22	0,4,118729616	Leros	0	0
chr4,118729616,Leros,05	P2	24	0,4,118729616	Leros	0	0
chr4,118729616,Leros,06	P2	25	0,4,118729616	Leros	0	0
chr4,118729616,Leros,07	P2	26	0,4,118729616	Leros	0	0
chr4,118729616,Leros,08	P2	28	0,4,118729616	Leros	0	0
chr4,118729616,Leros,09	P2	3	0,4,118729616	Leros	0	0
chr4,118729616,Leros,010	P2	30	0,4,118729616	Leros	0	0
chr4,118729616,Leros,011	P2	34	0,4,118729616	Leros	0	0
chr4,118729616,Leros,012	P2	37	0,4,118729616	Leros	0	0
chr4,118729616,Leros,013	P2	42	0,4,118729616	Leros	0	0
chr4,118729616,Leros,014	P2	44	0,4,118729616	Leros	0	0
chr4,118729616,Leros,015	P2	5	0,4,118729616	Leros	0	0
chr4,118729616,Leros,016	P2	55	0,4,118729616	Leros	0	0
chr4,118729616,Leros,017	P2	64	0,4,118729616	Leros	0	0
chr4,118729616,Leros,018	P2	66	0,4,118729616	Leros	0	0
chr4,118729616,Leros,019	P2	7	0,4,118729616	Leros	0	0
chr4,118729616,Leros,020	P2	76	0,4,118729616	Leros	0	0
chr4,118729616,Leros,021	P2	80	0,4,118729616	Leros	0	0
chr4,118729616,Leros,022	P2	85	0,4,118729616	Leros	0	0
chr4,118729616,Leros,023	P2	9	0,4,118729616	Leros	0	0
chr4,118729616,Leros,024	P2	90	0,4,118729616	Leros	0	0
chr4,118729616,Leros,025	P2	92	0,4,118729616	Leros	0	0
chr4,118729616,Leros,061	P2	1	0,4,118729616	Leros	0	0
chr4,118729616,Leros,0110	P2	12	0,4,118729616	Leros	0	0
chr4,118729616,Leros,0210	P2	14	0,4,118729616	Leros	0	0
chr4,118729616,Leros,0310	P2	15	0,4,118729616	Leros	0	0
chr4,118729616,Leros,0410	P2	17	0,4,118729616	Leros	0	0
chr4,118729616,Leros,0510	P2	18	0,4,118729616	Leros	0	0
chr4,118729616,Leros,062	P2	19	0,4,118729616	Leros	0	0
chr4,118729616,Leros,071	P2	2	0,4,118729616	Leros	0	0
chr4,118729616,Leros,081	P2	20	0,4,118729616	Leros	0	0
chr4,118729616,Leros,091	P2	21	0,4,118729616	Leros	0	0
chr4,118729616,Leros,0101	P2	23	0,4,118729616	Leros	0	0
chr4,118729616,Leros,0111	P2	27	0,4,118729616	Leros	0	0
chr4,118729616,Leros,0121	P2	29	0,4,118729616	Leros	0	0
chr4,118729616,Leros,0131	P2	31	0,4,118729616	Leros	0	0
chr4,118729616,Leros,0141	P2	32	0,4,118729616	Leros	0	0
chr4,118729616,Leros,0151	P2	33	0,4,118729616	Leros	0	0
chr4,118729616,Leros,0161	P2	35	0,4,118729616	Leros	0	0
chr4,118729616,Leros,0171	P2	38	0,4,118729616	Leros	0	0
chr4,118729616,Leros,0181	P2	4	0,4,118729616	Leros	0	0
chr4,118729616,Leros,0191	P2	40	0,4,118729616	Leros	0	0
chr4,118729616,Leros,0201	P2	41	0,4,118729616	Leros	0	0
chr4,118729616,Leros,0211	P2	43	0,4,118729616	Leros	0	0
chr4,118729616,Leros,0221	P2	45	0,4,118729616	Leros	0	0
chr4,118729616,Leros,0231	P2	46	0,4,118729616	Leros	0	0
chr4,118729616,Leros,0241	P2	47	0,4,118729616	Leros	0	0
chr4,118729616,Leros,0251	P2	48	0,4,118729616	Leros	0	0
chr4,118729616,Leros,026	P2	49	0,4,118729616	Leros	0	0
chr4,118729616,Leros,027	P2	50	0,4,118729616	Leros	0	0
chr4,118729616,Leros,028	P2	51	0,4,118729616	Leros	0	0
chr4,118729616,Leros,029	P2	52	0,4,118729616	Leros	0	0
chr4,118729616,Leros,030	P2	53	0,4,118729616	Leros	0	0
chr4,118729616,Leros,031	P2	54	0,4,118729616	Leros	0	0
chr4,118729616,Leros,032	P2	61	0,4,118729616	Leros	0	0
chr4,118729616,Leros,033	P2	62	0,4,118729616	Leros	0	0
chr4,118729616,Leros,034	P2	63	0,4,118729616	Leros	0	0
chr4,118729616,Leros,035	P2	65	0,4,118729616	Leros	0	0
chr4,118729616,Leros,036	P2	67	0,4,118729616	Leros	0	0
chr4,118729616,Leros,037	P2	68	0,4,118729616	Leros	0	0
chr4,118729616,Leros,038	P2	69	0,4,118729616	Leros	0	0
chr4,118729616,Leros,039	P2	70	0,4,118729616	Leros	0	0
chr4,118729616,Leros,040	P2	71	0,4,118729616	Leros	0	0
chr4,118729616,Leros,041	P2	72	0,4,118729616	Leros	0	0
chr4,118729616,Leros,042	P2	73	0,4,118729616	Leros	0	0
chr4,118729616,Leros,043	P2	74	0,4,118729616	Leros	0	0
chr4,118729616,Leros,044	P2	75	0,4,118729616	Leros	0	0
chr4,118729616,Leros,045	P2	77	0,4,118729616	Leros	0	0
chr4,118729616,Leros,046	P2	78	0,4,118729616	Leros	0	0
chr4,118729616,Leros,047	P2	79	0,4,118729616	Leros	0	0
chr4,118729616,Leros,048	P2	8	0,4,118729616	Leros	0	0
chr4,118729616,Leros,049	P2	81	0,4,118729616	Leros	0	0
chr4,118729616,Leros,050	P2	82	0,4,118729616	Leros	0	0
chr4,118729616,Leros,051	P2	83	0,4,118729616	Leros	0	0
chr4,118729616,Leros,052	P2	84	0,4,118729616	Leros	0	0
chr4,118729616,Leros,053	P2	86	0,4,118729616	Leros	0	0
chr4,118729616,Leros,054	P2	88	0,4,118729616	Leros	0	0
chr4,118729616,Leros,055	P2	89	0,4,118729616	Leros	0	0
chr4,118729616,Leros,056	P2	91	0,4,118729616	Leros	0	0
chr4,118729616,Leros,057	P2	93	0,4,118729616	Leros	0	0
chr4,118729616,Leros,058	P2	94	0,4,118729616	Leros	0	0
chr4,118729616,Leros,059	P2	95	0,4,118729616	Leros	0	0
chr4,118729616,Leros,060	P2	96	0,4,118729616	Leros	0	0
chr6,42576866,Anafi,0	P2	10	0,6,42576866	Anafi	0	0
chr6,42576866,Anafi,01	P2	11	0,6,42576866	Anafi	0	0
chr6,42576866,Anafi,02	P2	13	0,6,42576866	Anafi	0	0
chr6,42576866,Anafi,03	P2	16	0,6,42576866	Anafi	0	0
chr6,42576866,Anafi,04	P2	22	0,6,42576866	Anafi	0	0
chr6,42576866,Anafi,05	P2	24	0,6,42576866	Anafi	0	0
chr6,42576866,Anafi,06	P2	25	0,6,42576866	Anafi	0	1
chr6,42576866,Anafi,07	P2	26	0,6,42576866	Anafi	0	0
chr6,42576866,Anafi,08	P2	28	0,6,42576866	Anafi	0	0
chr6,42576866,Anafi,09	P2	3	0,6,42576866	Anafi	0	0
chr6,42576866,Anafi,010	P2	30	0,6,42576866	Anafi	0	0
chr6,42576866,Anafi,011	P2	34	0,6,42576866	Anafi	0	0
chr6,42576866,Anafi,012	P2	37	0,6,42576866	Anafi	0	0
chr6,42576866,Anafi,013	P2	42	0,6,42576866	Anafi	0	0
chr6,42576866,Anafi,014	P2	44	0,6,42576866	Anafi	0	0
chr6,42576866,Anafi,015	P2	5	0,6,42576866	Anafi	0	0
chr6,42576866,Anafi,016	P2	55	0,6,42576866	Anafi	0	0
chr6,42576866,Anafi,017	P2	64	0,6,42576866	Anafi	0	0
chr6,42576866,Anafi,018	P2	66	0,6,42576866	Anafi	0	0
chr6,42576866,Anafi,019	P2	7	0,6,42576866	Anafi	0	0
chr6,42576866,Anafi,020	P2	76	0,6,42576866	Anafi	0	0
chr6,42576866,Anafi,021	P2	80	0,6,42576866	Anafi	0	0
chr6,42576866,Anafi,022	P2	85	0,6,42576866	Anafi	0	0
chr6,42576866,Anafi,023	P2	9	0,6,42576866	Anafi	0	0
chr6,42576866,Anafi,024	P2	90	0,6,42576866	Anafi	0	0
chr6,42576866,Anafi,025	P2	92	0,6,42576866	Anafi	0	0
chr6,42576866,Anafi,061	P2	1	0,6,42576866	Anafi	0	0
chr6,42576866,Anafi,0110	P2	12	0,6,42576866	Anafi	0	0
chr6,42576866,Anafi,0210	P2	14	0,6,42576866	Anafi	0	0
chr6,42576866,Anafi,0310	P2	15	0,6,42576866	Anafi	0	0
chr6,42576866,Anafi,0410	P2	17	0,6,42576866	Anafi	0	0
chr6,42576866,Anafi,0510	P2	18	0,6,42576866	Anafi	0	0
chr6,42576866,Anafi,062	P2	19	0,6,42576866	Anafi	0	0
chr6,42576866,Anafi,071	P2	2	0,6,42576866	Anafi	0	0
chr6,42576866,Anafi,081	P2	20	0,6,42576866	Anafi	0	0
chr6,42576866,Anafi,091	P2	21	0,6,42576866	Anafi	0	0
chr6,42576866,Anafi,0101	P2	23	0,6,42576866	Anafi	0	0
chr6,42576866,Anafi,0111	P2	27	0,6,42576866	Anafi	0	0
chr6,42576866,Anafi,0121	P2	29	0,6,42576866	Anafi	0	0
chr6,42576866,Anafi,0131	P2	31	0,6,42576866	Anafi	0	0
chr6,42576866,Anafi,0141	P2	32	0,6,42576866	Anafi	0	0
chr6,42576866,Anafi,0151	P2	33	0,6,42576866	Anafi	0	0
chr6,42576866,Anafi,0161	P2	35	0,6,42576866	Anafi	0	0
chr6,42576866,Anafi,0171	P2	38	0,6,42576866	Anafi	0	0
chr6,42576866,Anafi,0181	P2	4	0,6,42576866	Anafi	0	0
chr6,42576866,Anafi,0191	P2	40	0,6,42576866	Anafi	0	0
chr6,42576866,Anafi,0201	P2	41	0,6,42576866	Anafi	0	0
chr6,42576866,Anafi,0211	P2	43	0,6,42576866	Anafi	0	0
chr6,42576866,Anafi,0221	P2	45	0,6,42576866	Anafi	0	0
chr6,42576866,Anafi,0231	P2	46	0,6,42576866	Anafi	0	0
chr6,42576866,Anafi,0241	P2	47	0,6,42576866	Anafi	0	0
chr6,42576866,Anafi,0251	P2	48	0,6,42576866	Anafi	0	0
chr6,42576866,Anafi,026	P2	49	0,6,42576866	Anafi	0	0
chr6,42576866,Anafi,027	P2	50	0,6,42576866	Anafi	0	0
chr6,42576866,Anafi,028	P2	51	0,6,42576866	Anafi	0	0
chr6,42576866,Anafi,029	P2	52	0,6,42576866	Anafi	0	0
chr6,42576866,Anafi,030	P2	53	0,6,42576866	Anafi	0	0
chr6,42576866,Anafi,031	P2	54	0,6,42576866	Anafi	0	0
chr6,42576866,Anafi,032	P2	61	0,6,42576866	Anafi	0	0
chr6,42576866,Anafi,033	P2	62	0,6,42576866	Anafi	0	0
chr6,42576866,Anafi,034	P2	63	0,6,42576866	Anafi	0	0
chr6,42576866,Anafi,035	P2	65	0,6,42576866	Anafi	0	0
chr6,42576866,Anafi,036	P2	67	0,6,42576866	Anafi	0	0
chr6,42576866,Anafi,037	P2	68	0,6,42576866	Anafi	0	0
chr6,42576866,Anafi,038	P2	69	0,6,42576866	Anafi	0	0
chr6,42576866,Anafi,039	P2	70	0,6,42576866	Anafi	0	0
chr6,42576866,Anafi,040	P2	71	0,6,42576866	Anafi	0	0
chr6,42576866,Anafi,041	P2	72	0,6,42576866	Anafi	0	0
chr6,42576866,Anafi,042	P2	73	0,6,42576866	Anafi	0	0
chr6,42576866,Anafi,043	P2	74	0,6,42576866	Anafi	0	0
chr6,42576866,Anafi,044	P2	75	0,6,42576866	Anafi	0	0
chr6,42576866,Anafi,045	P2	77	0,6,42576866	Anafi	0	0
chr6,42576866,Anafi,046	P2	78	0,6,42576866	Anafi	0	0
chr6,42576866,Anafi,047	P2	79	0,6,42576866	Anafi	0	0
chr6,42576866,Anafi,048	P2	8	0,6,42576866	Anafi	0	0
chr6,42576866,Anafi,049	P2	81	0,6,42576866	Anafi	0	0
chr6,42576866,Anafi,050	P2	82	0,6,42576866	Anafi	0	0
chr6,42576866,Anafi,051	P2	83	0,6,42576866	Anafi	0	0
chr6,42576866,Anafi,052	P2	84	0,6,42576866	Anafi	0	0
chr6,42576866,Anafi,053	P2	86	0,6,42576866	Anafi	0	0
chr6,42576866,Anafi,054	P2	88	0,6,42576866	Anafi	0	0
chr6,42576866,Anafi,055	P2	89	0,6,42576866	Anafi	0	0
chr6,42576866,Anafi,056	P2	91	0,6,42576866	Anafi	0	0
chr6,42576866,Anafi,057	P2	93	0,6,42576866	Anafi	0	0
chr6,42576866,Anafi,058	P2	94	0,6,42576866	Anafi	0	0
chr6,42576866,Anafi,059	P2	95	0,6,42576866	Anafi	0	0
chr6,42576866,Anafi,060	P2	96	0,6,42576866	Anafi	0	0
chr6,42869928,Sfaktiria,0	P2	10	0,6,42869928	Sfaktiria	0	0
chr6,42869928,Sfaktiria,01	P2	11	0,6,42869928	Sfaktiria	0	0
chr6,42869928,Sfaktiria,02	P2	13	0,6,42869928	Sfaktiria	0	0
chr6,42869928,Sfaktiria,03	P2	16	0,6,42869928	Sfaktiria	0	0
chr6,42869928,Sfaktiria,04	P2	22	0,6,42869928	Sfaktiria	0	0
chr6,42869928,Sfaktiria,05	P2	24	0,6,42869928	Sfaktiria	0	0
chr6,42869928,Sfaktiria,06	P2	25	0,6,42869928	Sfaktiria	0	0
chr6,42869928,Sfaktiria,07	P2	26	0,6,42869928	Sfaktiria	0	0
chr6,42869928,Sfaktiria,08	P2	28	0,6,42869928	Sfaktiria	0	0
chr6,42869928,Sfaktiria,09	P2	3	0,6,42869928	Sfaktiria	0	0
chr6,42869928,Sfaktiria,010	P2	30	0,6,42869928	Sfaktiria	0	0
chr6,42869928,Sfaktiria,011	P2	34	0,6,42869928	Sfaktiria	0	0
chr6,42869928,Sfaktiria,012	P2	37	0,6,42869928	Sfaktiria	0	0
chr6,42869928,Sfaktiria,013	P2	42	0,6,42869928	Sfaktiria	0	0
chr6,42869928,Sfaktiria,014	P2	44	0,6,42869928	Sfaktiria	0	0
chr6,42869928,Sfaktiria,015	P2	5	0,6,42869928	Sfaktiria	0	0
chr6,42869928,Sfaktiria,016	P2	55	0,6,42869928	Sfaktiria	0	0
chr6,42869928,Sfaktiria,017	P2	64	0,6,42869928	Sfaktiria	0	0
chr6,42869928,Sfaktiria,018	P2	66	0,6,42869928	Sfaktiria	0	0
chr6,42869928,Sfaktiria,019	P2	7	0,6,42869928	Sfaktiria	0	0
chr6,42869928,Sfaktiria,020	P2	76	0,6,42869928	Sfaktiria	0	0
chr6,42869928,Sfaktiria,021	P2	80	0,6,42869928	Sfaktiria	0	0
chr6,42869928,Sfaktiria,022	P2	85	0,6,42869928	Sfaktiria	0	0
chr6,42869928,Sfaktiria,023	P2	9	0,6,42869928	Sfaktiria	0	0
chr6,42869928,Sfaktiria,024	P2	90	0,6,42869928	Sfaktiria	0	0
chr6,42869928,Sfaktiria,025	P2	92	0,6,42869928	Sfaktiria	0	0
chr6,42869928,Sfaktiria,061	P2	1	0,6,42869928	Sfaktiria	0	0
chr6,42869928,Sfaktiria,0110	P2	12	0,6,42869928	Sfaktiria	0	0
chr6,42869928,Sfaktiria,0210	P2	14	0,6,42869928	Sfaktiria	0	0
chr6,42869928,Sfaktiria,0310	P2	15	0,6,42869928	Sfaktiria	0	0
chr6,42869928,Sfaktiria,0410	P2	17	0,6,42869928	Sfaktiria	0	0
chr6,42869928,Sfaktiria,0510	P2	18	0,6,42869928	Sfaktiria	0	0
chr6,42869928,Sfaktiria,062	P2	19	0,6,42869928	Sfaktiria	0	0
chr6,42869928,Sfaktiria,071	P2	2	0,6,42869928	Sfaktiria	0	0
chr6,42869928,Sfaktiria,081	P2	20	0,6,42869928	Sfaktiria	0	0
chr6,42869928,Sfaktiria,091	P2	21	0,6,42869928	Sfaktiria	0	0
chr6,42869928,Sfaktiria,0101	P2	23	0,6,42869928	Sfaktiria	0	0
chr6,42869928,Sfaktiria,0111	P2	27	0,6,42869928	Sfaktiria	0	0
chr6,42869928,Sfaktiria,0121	P2	29	0,6,42869928	Sfaktiria	0	0
chr6,42869928,Sfaktiria,0131	P2	31	0,6,42869928	Sfaktiria	0	0
chr6,42869928,Sfaktiria,0141	P2	32	0,6,42869928	Sfaktiria	0	0
chr6,42869928,Sfaktiria,0151	P2	33	0,6,42869928	Sfaktiria	0	0
chr6,42869928,Sfaktiria,0161	P2	35	0,6,42869928	Sfaktiria	0	0
chr6,42869928,Sfaktiria,0171	P2	38	0,6,42869928	Sfaktiria	0	0
chr6,42869928,Sfaktiria,0181	P2	4	0,6,42869928	Sfaktiria	0	0
chr6,42869928,Sfaktiria,0191	P2	40	0,6,42869928	Sfaktiria	0	0
chr6,42869928,Sfaktiria,0201	P2	41	0,6,42869928	Sfaktiria	0	0
chr6,42869928,Sfaktiria,0211	P2	43	0,6,42869928	Sfaktiria	0	0
chr6,42869928,Sfaktiria,0221	P2	45	0,6,42869928	Sfaktiria	0	0
chr6,42869928,Sfaktiria,0231	P2	46	0,6,42869928	Sfaktiria	0	0
chr6,42869928,Sfaktiria,0241	P2	47	0,6,42869928	Sfaktiria	0	0
chr6,42869928,Sfaktiria,0251	P2	48	0,6,42869928	Sfaktiria	0	0
chr6,42869928,Sfaktiria,026	P2	49	0,6,42869928	Sfaktiria	0	0
chr6,42869928,Sfaktiria,027	P2	50	0,6,42869928	Sfaktiria	0	0
chr6,42869928,Sfaktiria,028	P2	51	0,6,42869928	Sfaktiria	0	0
chr6,42869928,Sfaktiria,029	P2	52	0,6,42869928	Sfaktiria	0	0
chr6,42869928,Sfaktiria,030	P2	53	0,6,42869928	Sfaktiria	0	0
chr6,42869928,Sfaktiria,031	P2	54	0,6,42869928	Sfaktiria	0	0
chr6,42869928,Sfaktiria,032	P2	61	0,6,42869928	Sfaktiria	0	0
chr6,42869928,Sfaktiria,033	P2	62	0,6,42869928	Sfaktiria	0	0
chr6,42869928,Sfaktiria,034	P2	63	0,6,42869928	Sfaktiria	0	0
chr6,42869928,Sfaktiria,035	P2	65	0,6,42869928	Sfaktiria	0	0
chr6,42869928,Sfaktiria,036	P2	67	0,6,42869928	Sfaktiria	0	0
chr6,42869928,Sfaktiria,037	P2	68	0,6,42869928	Sfaktiria	0	0
chr6,42869928,Sfaktiria,038	P2	69	0,6,42869928	Sfaktiria	0	0
chr6,42869928,Sfaktiria,039	P2	70	0,6,42869928	Sfaktiria	0	0
chr6,42869928,Sfaktiria,040	P2	71	0,6,42869928	Sfaktiria	0	0
chr6,42869928,Sfaktiria,041	P2	72	0,6,42869928	Sfaktiria	0	0
chr6,42869928,Sfaktiria,042	P2	73	0,6,42869928	Sfaktiria	0	0
chr6,42869928,Sfaktiria,043	P2	74	0,6,42869928	Sfaktiria	0	0
chr6,42869928,Sfaktiria,044	P2	75	0,6,42869928	Sfaktiria	0	0
chr6,42869928,Sfaktiria,045	P2	77	0,6,42869928	Sfaktiria	0	0
chr6,42869928,Sfaktiria,046	P2	78	0,6,42869928	Sfaktiria	0	0
chr6,42869928,Sfaktiria,047	P2	79	0,6,42869928	Sfaktiria	0	0
chr6,42869928,Sfaktiria,048	P2	8	0,6,42869928	Sfaktiria	0	0
chr6,42869928,Sfaktiria,049	P2	81	0,6,42869928	Sfaktiria	0	0
chr6,42869928,Sfaktiria,050	P2	82	0,6,42869928	Sfaktiria	0	0
chr6,42869928,Sfaktiria,051	P2	83	0,6,42869928	Sfaktiria	0	0
chr6,42869928,Sfaktiria,052	P2	84	0,6,42869928	Sfaktiria	0	0
chr6,42869928,Sfaktiria,053	P2	86	0,6,42869928	Sfaktiria	0	0
chr6,42869928,Sfaktiria,054	P2	88	0,6,42869928	Sfaktiria	0	0
chr6,42869928,Sfaktiria,055	P2	89	0,6,42869928	Sfaktiria	0	0
chr6,42869928,Sfaktiria,056	P2	91	0,6,42869928	Sfaktiria	0	0
chr6,42869928,Sfaktiria,057	P2	93	0,6,42869928	Sfaktiria	0	0
chr6,42869928,Sfaktiria,058	P2	94	0,6,42869928	Sfaktiria	0	0
[truncated: 13,749 more rows]

## Sheet: Fig2e_ActiveGItoGIContacts
1	0.000119505	0.000109008	0.000162733	0.000293963	0.000136661	0.000639334	0.000103237	0.000495084	0.00049345	0.000262096	0.000992592	0.000344412	0.000193449	0.000215414	0.000467174	0.000378677	0.000522557	0.000490371	0.000563042	0.000581654	0.000828402	0.000307539	0.00101498	0.000555609	0.000405105	0.000526592	0.000205913	0.000422779	0.000478491	0.0001515	0.0003334	0.000566581	0.000159324	0.000269035	0.000146957	0.000205613	0.000273171	0.000429518	0.000276091
2	0.000174149	4.62337e-05	0.000242128	0.000326416	0.000394293	0.000257573	0.000308358	0.000258721	0.000313301	0.000518401	0.000313999	0.000409877	0.000276567	0.000622908	0.000320519	0.00062014	0.000561704	0.000407419	0.000908722	0.000627282	0.000738887	0.0007124	0.000419753	0.000427085	0.000455109	0.000285214	0.000706563	0.000460534	0.000490539	0.000286006	0.000301218	0.000448688	0.000322777	6.02084e-05	0.000222287	0.000244519	9.57849e-05	0.000318506	6.02084e-05
3	0.000217823	0.000210133	0.000269242	0.000530795	0.000529696	0.000462998	0.000587675	0.000674082	0.000239312	0.000379804	0.000613685	0.000214799	0.000216323	0.00027529	0.000466059	0.000780841	0.000710593	0.000283927	0.00031618	0.000611711	0.000767667	0.000388566	0.000153913	0.000266729	0.000514246	0.000267656	0.000485778	0.000441886	0.000371355	0.000660752	0.000588902	0.000205919	6.02084e-05	0.000333791	0.00011041	0.000100516	0.000224561	0.000112931	0.000269411
4	0.000258943	0.000303571	0.000161496	0.000348126	0.000470422	0.000162676	0.000876767	0.000442056	0.000417413	0.000456443	0.000323294	0.000487756	0.000304396	0.00018371	0.000628651	0.000497467	0.000451533	0.000522978	0.000699074	0.000595273	0.00110137	0.000659655	0.0004046	0.000153356	0.000401471	0.000417463	0.000515503	0.000541652	0.000451315	0.00061443	0.000819978	9.57849e-05	0.000183241	0.000119293	9.15632e-05	0.000341429	0.000278111	0.000347454	0.000249153
5	0.000106544	4.43187e-05	9.77349e-05	0.000488917	0.00021202	4.93433e-05	0.000285234	0.000287331	0.000351259	0.000317008	0.000309886	0.000362645	0.000305617	0.000439004	0.000651087	0.000472728	0.000332345	0.000454272	0.000679044	0.00074564	0.00103171	0.000858947	0.000435396	0.000567765	0.000524398	0.0006084	0.000441236	0.000384625	0.000226475	0.000466473	0.000278106	0.000441616	0.000454339	0.00039016	0.00022737	0.000309511	0.000466135	0.00020403	0.000110471
6	0.000205423	0.000211652	0.000405225	0.000380169	0.00013037	0.000374975	0.000577141	0.000489356	0.00048487	0.000404007	0.000291427	0.000466227	0.000324996	0.000524019	0.000669779	0.000310893	0.000563694	0.000703009	0.000454493	0.000524307	0.000938872	0.00051594	0.000769886	0.000556969	0.000502137	0.000650137	0.000394478	0.000529423	0.000234542	0.000741119	0.000646919	0.000209293	0	9.04685e-05	0.000243016	0.000208422	0.000135871	0.000319527	0.000450568
7	0.00030195	5.28351e-05	0.000109738	0.000304562	0.000192313	0.000642076	0.000584564	0.000446027	0.000691176	0.000731613	0.000414878	0.000767727	0.000611039	0.000435044	0.000519055	0.000770253	0.000900262	0.000742552	0.000794615	0.00130273	0.000876949	0.000922574	0.000973475	0.000920449	0.000693198	0.000867497	0.000379607	0.000505465	0.00043694	0.000967454	0.000911666	0.000324889	0.000292899	0.000260178	0.000265592	0.000205098	0.000331067	0.000383082	0.000377441
8	0.000237981	0.00011112	0.000334291	0	0.000344128	0.000479272	0.000651665	0.000585637	0.000576288	0.000551709	0.00064119	0.00050082	0.000706645	0.000961975	0.000883428	0.000923948	0.000736732	0.00102127	0.000715709	0.00122427	0.00103169	0.000751239	0.00117015	0.000679747	0.000680878	0.000800324	0.000535793	0.000596639	0.000555618	0.000666362	0.000393954	0.000308433	0.000203667	5.10452e-05	4.52902e-05	0.000199252	0.000353193	0.000357765	0.000423719
9	0.000463424	0.000360888	0.000473036	0.000451659	0.000566305	0.000615308	0.000226244	0.000545451	0.000474245	0.000568126	0.000306462	0.00047973	0.000767259	0.00110748	0.000782448	0.00109387	0.00114977	0.00131851	0.000981109	0.00108849	0.00113115	0.00110634	0.00137043	0.00110592	0.000675718	0.00108176	0.000318243	0.000417087	0.000257838	0.000278464	0.000438298	0.000193639	0.000499215	0.000207976	0.000156715	9.19837e-05	0.000206287	0.000103071	5.02019e-05
10	0.000983445	0.000648116	0.000715735	0.00113564	0.00046468	0.000704816	0.000501605	0.000505465	0.000547657	0.000324916	0.000724185	0.00050632	0.00055647	0.000779101	0.000396548	0.00102021	0.000922242	0.00130592	0.0011707	0.00161492	0.00107395	0.00132762	0.000975299	0.000351487	0.000585597	0.000664853	0.000290515	0.000930714	0.000476357	0.000231164	0.000402921	0.00047378	0.000538586	0.000153568	0.000573819	0.000339737	0.000579957	0.000397329	4.62337e-05
11	0.000570668	0.000766236	0.000546276	0.00082876	0.000693461	0.000821432	0.000739216	0.000557342	0.000325127	0.000417841	0.000818843	0.00110916	0.000540111	0.000372309	0.000430112	0.000858716	0.00074035	0.000648167	0.00088825	0.00152988	0.00116913	0.00123661	0.00115696	0.0005756	0.000847737	0.00109289	0.000933944	0.000946636	0.000705593	0.000213393	0.000591502	0.000739247	0.00067322	0.000261261	0.000575673	0.000387906	0.000427373	0.000222521	0.000165792
12	0.00107532	0.00045233	0.000468584	0.000730651	0.000611075	0.000534787	0.000964706	0.000628315	0.000384702	0.000441383	0.000359937	0.000526671	0.000518843	0.000865221	0.000800419	0.00106059	0.000680431	0.0010839	0.00101847	0.00149649	0.00128292	0.00108598	0.000763544	0.00135852	0.000667731	0.000802218	0.000809043	0.000532325	0.000544285	0.000536637	0.000508931	0.000454285	0.000203566	0.000362727	0.000435557	0.000390066	0.000409856	0.000144592	0.000257961
13	0.000793024	0.000255742	0.000627144	0.000724269	0.00038198	0.00061369	0.00108439	0.000469579	0.000688832	0.000620948	0.000523054	0.000834864	0.000517407	0.000695986	0.000654849	0.00051314	0.00130877	0.0010732	0.00108911	0.00112201	0.0010947	0.000945419	0.00142347	0.0012002	0.000841001	0.000887032	0.000671777	0.000541845	0.000775774	0.000578645	0.000383577	0.000266184	0.000337681	0.000192153	0.000640501	0.00028485	0.000170606	0.000525086	0.000241748
14	0.000557511	0.000143335	0.000246952	0.000354015	0.000225676	0.000453189	0.000406873	0.000305263	0.000487022	0.000652736	0.000644126	0.000768274	0.000614375	0.000494355	0.000454013	0.000950151	0.00121421	0.00142276	0.00213893	0.00183899	0.0014413	0.00133613	0.00147528	0.000933144	0.000582554	0.000894919	0.000332179	0.000588676	0.000409044	0.000237079	0.000473084	0.000321997	0.000578289	0.000309005	0.000194717	5.35176e-05	4.52902e-05	0.000442627	0.000347986
15	0.000582939	0.000694532	0.000312677	0.000787103	0.000145921	0.00040562	0.000205034	0.000584143	0.00066409	0.000565986	0.000944638	0.000578565	0.000852285	0.0004479	0.000784953	0.00108862	0.00137495	0.00152444	0.00135976	0.00193466	0.00172156	0.00196666	0.00132141	0.000983562	0.000882923	0.000676065	0.000486078	0.000965607	0.000612525	0.000385055	0.000523318	0.000289169	0.000368067	0.000440931	0.000223763	0.000246116	0.000366415	0.000516908	0.000700628
16	0.000732073	0.000542489	0.000335813	0.000721494	0.000261969	0.000584443	0.000497817	0.000487149	0.00120164	0.000460914	0.000838184	0.000974594	0.00120896	0.00117221	0.00136035	0.00107434	0.00122236	0.00155271	0.00151244	0.00220607	0.0017811	0.00150039	0.00133799	0.00137988	0.00104945	0.00114626	0.000393122	0.00104569	0.000792064	0.000723665	0.00022927	0.000170701	0.000282446	0.00035591	0.000443922	0.000403951	0.000338384	0.000386781	0.000606998
17	0.000592761	0.000426635	0.000591563	0.00129475	0.000830944	0.000791454	0.000720551	0.000801592	0.00098225	0.000534864	0.001246	0.00116705	0.00120919	0.00111832	0.00156654	0.00215719	0.00196743	0.00270867	0.00299142	0.00311075	0.00240577	0.00139304	0.00104391	0.00151412	0.0010839	0.00124906	0.0006991	0.000604288	0.000421459	8.94055e-05	0.000466178	0.000291157	0.000215792	0.000434015	7.05913e-05	0.000234948	0.000117426	0.000280605	0.000266479
18	0.000867712	0.000548321	0.000799909	0.000600623	0.000469335	0.000722203	0.000670684	0.000352399	0.000347286	0.00067252	0.000777849	0.00113393	0.000875472	0.00150043	0.00198304	0.00205797	0.00258422	0.00283837	0.00290379	0.00383337	0.00282223	0.00282013	0.00254078	0.00197064	0.00106088	0.000722028	0.00076189	0.000565433	0.000946267	0.000340078	0.000257185	0.000470626	0.000200553	0.000333194	0.000569431	0.000265246	0.000200139	0.000532546	0.000510732
19	0.000961115	0.000524726	0.000716744	0.000526366	0.00118316	0.000918747	0.000674135	0.000426009	0.000656059	0.000715896	0.000871116	0.000781921	0.00125084	0.00217922	0.00165404	0.00231403	0.00307497	0.00282101	0.00316436	0.00561824	0.00428939	0.0027134	0.00279072	0.00131505	0.00161825	0.00110939	0.00095856	0.000516877	0.00034877	0.000107119	0.000594391	0.000388618	0.000355769	0.000677716	0.000388028	0.000351038	0.000461175	0.00017869	0.00010645
20	0.00105687	0.00054624	0.000355172	0.000153751	0.000558683	0.000731793	0.000750535	0.000549313	0.00118682	0.000957742	0.000914829	0.000778625	0.000972488	0.00232998	0.00195333	0.00244694	0.00245569	0.00336632	0.00552135	0.0116837	0.00780605	0.00427888	0.00303898	0.00209301	0.0016461	0.00122421	0.000922297	0.000575095	0.000430139	0.00067354	0.000356433	0.000553327	0.000301084	0.00048071	0.000196025	0.000223579	4.47579e-05	0	0
21	0.000681832	0.000497381	0.000756589	0.000233739	0.000209216	0.000579104	0.000678687	0.000658494	0.000472354	0.000778532	0.00103107	0.00113404	0.00170497	0.0019131	0.00167854	0.00191637	0.00263894	0.00367579	0.00481937	0.00826189	0.00642239	0.00421213	0.00334159	0.00164479	0.00177552	0.00148491	0.00132033	0.00088725	0.000816638	0.000778393	0.000845109	0.00109326	0.000359377	0.000274978	0.000376286	0.000311193	0.000212847	0.000100516	0
22	0.000359975	0.000413626	0.000541036	0.000903049	0.000382426	0.00068126	0.000744483	0.000939539	0.000591618	0.00116551	0.000691204	0.000721771	0.00103479	0.00144858	0.00152617	0.0018495	0.00263213	0.00261149	0.00323166	0.00413797	0.00411812	0.00260199	0.00206744	0.00200606	0.00100883	0.000732802	0.00048915	0.000271159	0.000571399	0.000766806	0.000539186	0.000526384	0.000607333	0.000305184	0.000346951	0.000542021	0.000394206	0.000494069	0.000264377
23	0.000545369	0.000314315	0.000297193	0.000361061	0.00027682	0.000495477	0.000708331	0.000803658	0.000737938	0.000648411	0.000664901	0.000549992	0.000744718	0.00104713	0.00153224	0.00217772	0.00138698	0.001667	0.00177484	0.00223232	0.00195195	0.00186028	0.00120449	0.00157343	0.00111133	0.00105519	0.000773105	0.000550542	0.00111629	0.00079477	0.000552102	0.000785522	0.000824491	0.000437529	0.000353725	0.00048409	0.000507872	0.000342305	0.000301339
24	0.000686548	0.00034272	0.000466703	0.000259728	0.000161165	0.000224633	0.000579454	0.000383148	0.000414436	0.000698684	0.000637092	0.000623402	0.00104241	0.000926661	0.000817408	0.00167707	0.00120017	0.00118188	0.00205127	0.00145567	0.00124652	0.00140331	0.00184202	0.00133677	0.000760967	0.000777823	0.000530036	0.000395687	0.000738355	0.000489438	0.000596683	0.000976714	0.000637234	0.000555754	0.000100101	0.000632881	0.000475179	0.000438959	5.35176e-05
25	0.000664213	0.000151704	0.000430437	0.000640606	0.000287677	0.000636037	0.00059347	0.00042261	0.00076602	0.000382277	0.00123821	0.00115472	0.000624646	0.000877525	0.0016348	0.00175114	0.00122424	0.00115208	0.00141103	0.00152279	0.00136315	0.000959578	0.00141345	0.000961555	0.000906201	0.000620214	0.000203477	0.000306682	0.000505868	0.000919867	0.000559937	0.000505837	0.000346998	0.000270741	0.000283934	0.000175242	0.000151528	0.000215415	0.00040667
26	0.000878684	0.000408913	9.1546e-05	0.0003525	0.00039922	0.000291782	4.85557e-05	0.000113791	0.000375093	0.000207274	0.000244483	0.000867458	0.000911588	0.00055243	0.00146842	0.00119889	0.00129022	0.00129631	0.00142725	0.00201729	0.00133146	0.000658539	0.000863702	0.000704175	0.000952542	0.000642531	0.000356838	0.000308675	0.000143386	0.000480319	0.000506478	0.00040551	0.000543074	0.000579389	0.000305202	0.000446743	0.00050144	0.000363463	0.000466742
27	0.000422946	0	0.000118379	0.000799363	0.000578018	0.000461153	0.000583943	0.000531039	0.000493256	0.000534928	0.000670074	0.000464374	0.000561412	0.0012199	0.00119626	0.000825192	0.00117474	0.00132033	0.00107009	0.00166407	0.00142137	0.000748603	0.000726974	0.00070493	0.000798382	0.000810255	0.000802857	0.000646774	0.000283505	0.000341677	0.000541047	0.000765069	0.000510495	0.000367026	0.000304273	0.000566611	0.000171845	0.000334883	9.04554e-05
28	0.000430947	5.35176e-05	0.000309826	0.000427751	0.00071853	0.000508044	0.000182777	0.000197777	0.000227683	0.0005877	0.000816916	0.000787421	0.000624462	0.000841819	0.000640127	0.00063059	0.00136064	0.000726115	0.000793589	0.000970143	0.000843115	0.00090123	0.000590967	0.000724449	0.000654338	0.000451898	0.000586114	0.000775288	0.000477659	0.000250464	0.000446113	0.000302154	0.000177589	0.000206557	0.00050934	0.000303124	0.000265042	0.000227929	0.000639861
29	0.000214979	0.000313895	0.00027653	0.00031037	0.000443288	0.000481941	0.000516578	0.000385981	0.000463904	0.000642043	0.0010067	0.000387718	0.000625684	0.00130761	0.00116918	0.00082141	0.00102405	0.00112185	0.000305351	0.000838456	0.000614096	0.000561955	0.000461576	0.000679019	0.00048379	0.000600286	0.000797445	0.000261774	0.000351803	0.00024256	0.000665058	0.000609845	0.000564517	0.000195795	0.000342138	0.000401148	0.000152701	0.000281313	0.000181629
30	0	0.000381909	0.000276274	0.0003871	0.000342939	0.000321915	0.00048428	0.000494453	0.000584844	0.000495953	0.000611785	0.000695669	0.000740235	0.00119358	0.000970949	0.000926585	0.000977059	0.000526252	0.000646525	0.000527364	0.000767021	0.000484485	0.000892001	0.00043977	0.000412672	0.000395091	0.000475661	0.000421273	0.000516012	0.000539451	0.000723314	0.000753629	0.000503382	0.000393184	0.000338876	0.000613921	0.000200025	0.000344342	0.000302544
31	0.000166714	0.000220364	0.000274638	0.000201832	0.00031948	0.000157017	9.49303e-05	0.000553692	0.000713585	0.000773731	0.000158212	0.000352793	0.000601063	0.000588517	0.000642781	0.000569846	0.000704144	0.000692108	0.00055577	0.000305868	0.000440699	0.0003308	0.000566896	0.000678514	0.000738041	0.000583776	0.00048191	0.000213342	0.000731563	0.000148399	0.000440095	0.000461161	0.000167206	0.00048812	0.000605613	0.000567761	0.000152283	0.000168957	0.000527495
32	0.00018151	0.000413133	0.000524169	0.000291238	0.000440441	0.000413922	0.000784134	0.00094088	0.000423042	0.000415263	0.000300223	0.000364775	0.000487044	0.000299818	0.000359752	0.000473059	0.000152812	0.000279681	0.000490047	0.000683269	0.000368347	0.0002272	0.000424245	0.000541111	0.000219045	0.000454186	0.000442102	0.000391947	0.00069235	0.000651069	0.000269309	0.00036095	0.000318783	0.000446994	0.00015595	0.000405153	0.00016701	0.000167836	0.00011199
33	6.23573e-05	0.000334397	0.000152994	0.0003396	0.000154014	0.000338716	0.000570753	0.00049078	0.000484491	0.000527956	0.000568301	0.000353559	0.000515405	0.000345059	0.000148299	0.00052829	0.000142773	0.000208333	0.000313522	0.000123679	0.000157253	0.000557421	0.000376562	0.000392673	0.000449901	0.000394708	0.000106226	0.000250982	0.000460393	0.000223747	0.000215266	0.000259924	0.000295774	0.00047666	0.00017576	5.69933e-05	0.000110218	0.000256851	0.000208422
34	0.000226666	0.000332006	0.000148607	0.00023169	0.000419864	0.000551512	0.000171956	0.000485727	0.000617126	0.000263936	0.000489777	0.000383047	4.52902e-05	0.000403855	0.00066807	0.000217937	0.000283397	0.000616102	0.000295575	0.000307396	0.000181161	0.000294649	0.000237561	0.000543753	0.000793494	0.000415543	0.000210509	9.9015e-05	0.000438802	0.00045524	0.000297054	0.000255318	0.000540576	0.000207414	0	0.000314481	0.000204228	0.000240604	4.52902e-05
35	0.000358807	0.000257257	0.000142395	5.45631e-05	0.00049647	0.000701445	0.000694769	0.000705859	0.000671441	0.000143906	0.0001735	0.000447346	0.000165131	0.000446218	0.000332085	0.000226452	0.00030442	0.00046024	0.000292656	0.000237235	0.000289388	0.000323984	0.000516218	0.000544864	0.000633223	0.000293139	0.000323057	9.9015e-05	0.000322025	0.000261388	0.000148321	0.000322741	0.000260152	0.000155666	0	0.00042271	0.000199629	0.000106192	0.000138046
36	0.000479065	0.000305858	0.000501767	9.68085e-05	0.000335207	0.00106487	0.000622155	0.00069031	0.000914598	0.000394364	0.0003246	0.000601843	0.000148207	0.000456408	0.000996094	0.00101073	0.000332864	0.000556508	0.000532574	0.00064655	0.00105806	0.000819786	0.00104443	0.000858954	0.000653705	0.00048352	0.00046054	0.000183181	0.000577524	0.000307471	0.000397579	0.000294662	0.00026761	0.000204321	5.34506e-05	0.000404303	0.000160899	4.95747e-05	0.000182774
37	0.000334748	0.000159548	0.000250973	0.000628736	0.000294478	0.000585177	0.000579296	0.000445259	0.000530895	0.000436796	0.000150534	0.000245322	0.000194438	0.000228412	0.000552726	0.000588829	0.000522552	0.000954345	0.000447903	0.000751666	0.00075638	0.00100599	0.000847161	0.000753803	0.000325076	0.000519204	0.000101006	0.000343731	0.000626075	0.000290273	0.000257182	0.000143638	0.000212525	0.000170948	0.000193199	0.00016107	0.000216933	0.000229856	0.000139623
38	0.000223044	0.000331516	0.000270068	0.000287274	0.000111996	0.000156945	0.000671627	0.000265037	0.000537867	0.000534515	0.000453046	0.000567634	0.000646515	0.000441671	0.000713853	0.000475468	0.000409122	0.000876843	0.000526729	0.000849736	0.000613523	0.0007095	0.000841912	0.000605915	0.000229052	0.000226504	0.000227812	0.00055658	0.000218385	0	7.01613e-05	0.000108591	0.000298918	9.47895e-05	5.02019e-05	0.000266596	0.000195919	4.94403e-05	0.00015224
39	0.0003553	0.000347518	0.000156778	0.000219229	8.04999e-05	0.000236052	0.000432805	0.000103351	4.74652e-05	0.000189861	0.000312091	0.000323133	0.000331267	0.000456568	0.00026818	0.00049899	0.000253333	0.000659734	0.000912825	0.000488487	0.00030746	0.000462681	0.000422825	0.000415419	0.000212739	5.45631e-05	0.000333704	0.000577683	0.000213359	0	0.000227082	0.000141099	4.43187e-05	0.000409026	0.000152398	0.000239313	0.000190797	5.35176e-05	0.000289889

## Sheet: Fig2f_InactiveGItoGIContacts
1	0.000233051	0.000182841	0.000234084	0.000166023	0.000353801	0.000403068	0.000310015	0.000319571	0.000486223	0.000587108	0.000305305	0.000387461	0.00057564	0.00101895	0.000693746	0.000818506	0.000798573	0.000901456	0.00111355	0.000817813	0.000727892	0.000886709	0.000436987	0.000552778	0.000299641	0.00023773	9.20991e-05	4.60496e-05	0.000113136	0.00016798	0.000247907	0.000119683	0.000162792	0.000223833	0.00012843	5.56881e-05	0.000179821	0.000100621	0.000179249
2	0.000112351	5.74825e-05	0.000103324	0.000449778	0.000408036	0.000465663	0.000283323	0.000119631	0.000283448	0.000179071	0.000171592	0.000418505	0.000287236	0.000910307	0.000840184	0.000574526	0.000715349	0.000455093	0.00102049	0.000918138	0.000643465	0.000612325	0.00016592	0.000581069	0.000704411	0.000236236	0.000777121	0.000333243	0.000115564	0.00038502	7.57655e-05	0.000292261	0.000303331	0.000118195	8.7105e-05	0.00011971	0.000207085	0	0.000188523
3	0.000200834	0.000107945	0.000116525	0.000754239	0.000331638	0.000437619	0.000310213	0.000536012	0.000422133	0.000570652	0.00068426	0.000621535	0.000403637	0.000856985	0.000700481	0.000504384	0.000276093	0.000943155	0.00108178	0.00073168	0.00051939	0.000636843	0.000173292	0.000394948	0.000450265	0.000283405	0.000215415	6.38019e-05	0.000407654	0.000180432	0.000234708	0.000371241	0.000267041	0.00016287	0.000375669	0	0.000198096	0.000227255	5.08753e-05
4	0.000200834	0.000622066	0.000594249	0.00116624	0.000395748	0.000107642	0.000329192	0.000306244	0.000250298	0.000568645	0.000453057	0.000658241	0.000522477	0.000751802	0.000474403	0.00055581	0.000507046	0.000560332	0.000615254	0.00141163	0.000881899	0.00046531	0.000760677	0.000746047	0.000835186	0.000617446	0.000337512	0.000272768	0.000168126	0.000199245	0.000124186	0.000213972	0.000235287	0.000195456	0.000593137	0.000357142	0.000269029	0.0001068	0.000210355
5	5.82627e-05	0.000321155	0.000793317	0.000747377	0.000229147	0.000271883	0.000328565	0.00047084	0.000314302	0.000280799	9.04271e-05	0.000476981	0.000313759	0.000580262	0.000840055	0.000874968	0.000838156	0.000885596	0.000523637	0.000684953	0.000804523	0.000747081	0.000893986	0.000730954	0.000540185	0.000535521	0.000306755	0.000388834	5.50324e-05	5.50324e-05	0.000182553	0.000257643	0.000426967	0.00021234	0.000324776	0.000128635	0.000405826	0.00022259	0.000277824
6	5.63927e-05	0.000260265	0.000578036	0.000208932	0.000388118	0.000405918	0.000204733	0.000315643	0.00037009	0.000404841	0.000471521	0.000162031	0.000347281	0.000742833	0.000695731	0.000667914	0.000617023	0.000972407	0.00116926	0.000780088	0.000488616	0.00101376	0.00147401	0.000930701	0.000812248	0.000337948	0.00021765	0.000329501	0.000199284	0.000476225	0.000339235	0.000338364	0.000317606	0.000134825	0.000311956	0.000618171	0.000219753	0.000261881	0.00017522
7	0.000273797	0.000404377	0.000392879	5.74825e-05	0.000359422	0.000334876	0.000409262	0.00016882	7.69293e-05	0.000102257	0.000178479	0.000443467	0.000434532	0.000936054	0.000480331	0.000590283	0.00055675	0.000592436	0.00103533	0.00126042	0.00113458	0.00103402	0.000918974	0.000724673	0.000487721	0.000664716	0.000652435	0.000291151	0.00032634	0.00036424	0.000103499	0.000408722	0.000355675	0.000327511	0.000303351	0	0.000168374	0.000297216	0.000109087
8	0.000923904	0.000474527	0.000362358	0.000184198	0.000400636	0.000464542	0.000483761	0.000137382	0.000320176	0.00030276	0.000348735	0.000447272	0.000741711	0.00116871	0.00102044	0.00074212	0.000567276	0.000711584	0.00143288	0.00105105	0.00116764	0.00124274	0.00103935	0.00112171	0.00113861	0.000899869	0.000777187	0.000377411	0.000656793	0.00071487	0.000564626	0.000715416	0.000404322	0.000420393	0.000399109	0.000469453	0.00048807	0.000174226	0.000248478
9	0.000307727	0.000424252	0.000125978	0.0001352	0.00016706	0.000402553	0.000576369	0.000256813	0.000414594	0.000426774	0.000175523	0.000286787	0.000363029	0.000736414	0.000759901	0.000812785	0.000915227	0.000689556	0.000866801	0.00121476	0.00139652	0.0012835	0.00139649	0.00127461	0.00076978	0.000755228	0.00105879	0.000299486	0.000552863	0.000256571	0.000445219	0.000701537	0.000298884	0.000626195	0.000341031	0.000306112	0.000734796	0.000254508	0
10	0.000339651	0.000556933	0.000372968	0.000240131	0.000466053	0.000226844	0.000438817	0.000212901	0.000285998	0.00072092	0.000372912	0.000928997	0.000690583	0.00109807	0.00108819	0.00109787	0.0012977	0.00132041	0.00153665	0.00130607	0.00107509	0.000905376	0.000806062	0.00101337	0.000954325	0.000440161	0.000396697	0.00028784	0.000616035	0.000448103	5.19352e-05	0.000248526	0.000250929	0.000624825	0.000188931	0.00027981	0.000354495	0.00019207	0.000309765
11	0.000847227	0.000174996	0.000187171	0.000287528	0.000394371	0.000266116	0.000660054	0.000337718	0.000534443	0.000489126	0.000615923	0.00079919	0.00026541	0.000678787	0.00070057	0.000528807	0.00126961	0.00141192	0.00166893	0.00175343	0.00125823	0.00144611	0.00112592	0.00143991	0.00106129	0.000834314	0.000676356	0.000160214	0	0.000426224	0.000242873	0.000626571	0.000449542	0.000582348	0.000320205	0.000570546	0.000341142	0.000424826	0.000386773
12	0.000584248	0.000327292	0.000119972	0.000780709	0.000285922	0.000152363	0.000265811	0.000303203	0.000215222	0.000497565	0.000798085	0.000787956	0.000494624	0.000537716	0.000968874	0.00118759	0.00129512	0.000819188	0.00199406	0.00177086	0.00168164	0.00147668	0.00101232	0.00128807	0.000689087	0.00056416	0.00068937	0.000610828	0.000525726	0.0007032	9.30993e-05	0.000235963	0.000513715	0.000186829	0.000115862	0.000253437	0.000145375	0.000665641	0.000418381
13	0.000501374	0.000115386	0.000348528	0.000257879	0.000221083	0.00040964	0.000596522	0.000167716	0.000158965	5.55754e-05	0.000616351	0.000725473	0.000495664	0.00111597	0.00122733	0.00156305	0.000799319	0.000666469	0.00142037	0.00139589	0.00175675	0.000754621	0.00106878	0.00166177	0.00115457	0.000863314	0.00110034	0.000334353	0.000514549	0.000804748	0.000354193	0.000702861	0.000354688	0.000290536	0.000231079	0.000192483	0.000181526	0.00029504	0.000397883
14	0.000410688	0.000117654	0.000368443	0.000334659	0.000600227	0.000414068	0.000404693	0.000219876	0.000177192	0.00046465	0.000655335	0.000942412	0.00145855	0.00125654	0.000799167	0.00084086	0.00110236	0.00159084	0.00171881	0.00219298	0.00205102	0.00161918	0.00149694	0.00178842	0.00139605	0.000631191	0.000528466	0.000732166	0.000618115	0.000648295	0.000479671	0.000272652	0.000815959	0.000609024	0.000560516	0.000578527	0.000668268	5.82627e-05	0.000393066
15	0.000409001	0	0.000333995	0.000357074	0.000193107	0.00070592	0.000354292	0.000403814	5.45435e-05	0.000352594	0.000573342	0.000616383	0.000957336	0.0013506	0.00103785	0.00104126	0.000961402	0.00135615	0.00173948	0.00203782	0.00208322	0.00141431	0.00152493	0.00114033	0.00113658	0.000461145	0.000427808	0.000527746	0.000905096	0.000855402	0.000574537	0.000616949	0.00108692	0.000567052	0.000496702	0.000296365	0.000409165	0.000300513	0.000260536
16	0.00055694	5.46985e-05	0.000299275	0.000637349	0.00081389	0.000684153	0.000225167	0.000425745	0.000285476	0.000746984	0.000733051	0.00111131	0.000668382	0.000916442	0.000994325	0.00044584	0.000765124	0.0016746	0.00214333	0.00328761	0.00216734	0.00150653	0.00141798	0.0015721	0.00152493	0.000788228	0.000545179	0.000939041	0.000954328	0.000307272	0.000398183	0.000428042	0.000645325	0.000475805	0.000487972	0.000127254	0.000339078	0.000513594	0.000230689
17	0.000649411	0.000286219	0.000582487	5.02774e-05	0.000209019	0.000589479	0.00036023	0.000365754	0.000387075	0.000683987	0.00065815	0.00109224	0.00120245	0.00104754	0.0010562	0.00129001	0.00112672	0.00144379	0.00198934	0.00318094	0.00245682	0.0021385	0.00303815	0.00200213	0.00260989	0.00170474	0.000610404	0.000705611	0.000670705	0.000497751	0.000281844	0.000303541	0.000695729	0.000639868	0.000462135	0.000435958	0.000253388	0.00023217	0.000302003
18	0.000700042	0.000177257	0.000377576	0.000314191	0.000113266	0.00101614	0.000296226	0.000493887	0.000252668	0.000498734	0.000640314	0.00101471	0.000685594	0.0012698	0.000939835	0.00098802	0.00140311	0.00258372	0.00238725	0.00431503	0.00296847	0.00211399	0.00147002	0.0019786	0.00181242	0.00149838	0.00117362	0.00172881	0.00137466	0.00118818	0.000910588	0.000445038	0.000235669	0.000230304	0.000428134	0.000568289	0.000109129	0.000260071	4.70498e-05
19	0.000373	0.00015957	0.000222964	0.000309485	0.000225317	0.000151306	0.000554639	0.00055541	0.000603999	0.000523908	0.000659211	0.000996808	0.00135495	0.000824417	0.00108892	0.00165925	0.00221618	0.00279495	0.00489	0.00604909	0.00505215	0.00282748	0.00225108	0.00175578	0.00246274	0.00246377	0.0010323	0.00113261	0.00115757	0.00104915	0.000761483	0.000486765	0.000390191	0.000569945	0.000453116	0.000258156	0.000173921	0.000163556	0.000251496
20	0.000727472	0.00052179	0.000118409	0.000518054	0.000252003	0.000609297	0.000727311	0.000666213	0.000371482	0.000849655	0.000835539	0.000800798	0.00170009	0.00151616	0.00177723	0.00251669	0.00284164	0.00382622	0.00724821	0.00890969	0.00745189	0.00351688	0.0030461	0.00298871	0.00309297	0.00259029	0.00124198	0.0014887	0.00127058	0.00106966	0.000485832	0.000231615	0.000389217	0.000191926	0.000274122	0.000208651	0	0.000126832	5.36844e-05
21	0.000818537	0.000688325	0.000181506	0.000254274	0.000226712	0.000837405	0.000586287	0.000566536	0.000761197	0.000799743	0.000865196	0.000954271	0.00119051	0.000998054	0.00202412	0.00232739	0.00195966	0.00270781	0.00372415	0.00483756	0.00504969	0.00306443	0.00242203	0.00292638	0.00294356	0.00202419	0.00121402	0.0010079	0.000756542	0.000848909	0.000335299	0.000579966	0.000392874	0.000422351	0.000168309	0.000329771	0.000237366	5.45435e-05	0.000252883
22	0.000628642	0.000211629	0.000315578	0.000421232	0.000275846	0.000346524	0.00025363	0.000332781	0.00016047	0.000628779	0.00103477	0.000573173	0.000923807	0.00128916	0.00116025	0.00141356	0.00136647	0.0022165	0.00300924	0.00416115	0.00312622	0.00262687	0.00220391	0.00174942	0.00219266	0.00155544	0.00120241	0.000639387	0.00024805	0.000157426	0.00014578	0.000618163	0.000443455	0.00043287	0.000359927	0.000329664	0.000174729	0.000375755	0.00017424
23	0.000164699	0.000610121	0.000251836	0.000266718	0.000330127	0.000524664	0.000549326	0.000101763	0.000320146	0.000189422	0.000507235	0.000530611	0.000408124	0.00103058	0.0007875	0.00106264	0.00153186	0.00214219	0.00191126	0.00285409	0.00209716	0.00218832	0.00118706	0.00190281	0.00217412	0.001652	0.0010874	0.000458223	0.000412629	0.000583225	0.000122109	0.000527785	0.000301607	0.000114079	0.000449861	6.43262e-05	0.000239784	0.000535195	0.00034738
24	0.000124071	0.000165892	0.000323803	7.00471e-05	0.000114867	0.000376485	0.000266869	0.000259047	0.000287392	0.00032633	0.000605844	0.000649802	0.000750773	0.00111279	0.001023	0.000921711	0.00105805	0.00156159	0.00133708	0.00220565	0.00250418	0.00280206	0.00143261	0.00109791	0.00183627	0.000999837	0.00120863	0.000676231	0.00062501	0.000618283	0.000595186	0.000799433	0.000715471	0.000460994	0.000492606	0.000361102	0.000228847	0.000355678	0.000109087
25	0.000229878	0.000405097	0.000408709	0.000229903	0.000577618	0.00032619	0.000396978	0.000359822	0.000283214	0.000565362	0.000809445	0.00129382	0.000548851	0.000828475	0.00118487	0.000855876	0.000711231	0.000909483	0.00155426	0.00154225	0.00122128	0.00126997	0.00132724	0.0016295	0.0016176	0.0011157	0.0011278	0.000325153	0.00053582	0.000501014	0.000430402	0.000790569	6.36449e-05	0.000437778	0.000298512	0.000119683	0.000238062	0.000448422	0.000157743
26	0.000461583	0.000358437	0.000368656	0.00062872	0.000541928	0.000226892	0.000229462	0.000352787	0.000454241	0.000120351	0.000534096	0.000903145	0.000678618	0.000889765	0.00150664	0.000894596	0.000858511	0.000575579	0.00126288	0.00131193	0.00123352	0.00110187	0.00102538	0.00151759	0.00177249	0.00122046	0.00126439	0.000491018	0.000407939	0.000512603	0.000246406	0.000231086	0.000413193	0.000634473	0.000344515	0.000410851	0.000553167	0.00097929	0.000595375
27	0.000527286	0.00055918	0.000233127	0.000835262	0.000250117	0.000757794	0.000515354	0.000415697	0.000336879	0.000170605	0.0002876	0.000423344	0.000355146	0.000469752	0.000950265	0.000957318	0.000972828	0.000619762	0.0013746	0.00131538	0.00132884	0.00093961	0.00119439	0.00131275	0.00118239	0.00146183	0.000708863	0.000508728	0.000596056	0.000601532	0.000353028	0.000641072	0.000343904	0.000479239	0.000593576	0.000813992	0.000451606	0.000499116	0.000263558
28	0.000241519	0.000275327	0.000172493	0.000487033	0.000163732	0.000326337	0.000249081	0.000401183	0.000292266	0.000793818	0.000327149	0.000180005	0.000363166	0.000577551	0.000979017	0.00101667	0.00142465	0.000886493	0.00194154	0.00193301	0.00114439	0.000858008	0.000919505	0.000547736	0.000842256	0.00115772	0.000508788	0.000595319	0.000783913	0.000955445	0.000466886	0.000478679	0.000679821	0.00051573	0.000106304	0.000196853	0.000158071	0.00039214	0.000322082
29	0.000398609	0.000719891	0.000304206	0.000850048	0.000634447	0.00024498	0.000488344	0.000483503	0.000622613	0.00035921	0.000285195	0.000176703	0.000247238	0.00054762	0.000790818	0.000707442	0.00129024	0.000778975	0.00124733	0.000865486	0.00120426	0.000187365	0.00059039	0.000692152	0.000584732	0.00093633	0.000506888	0.000122204	0.000498673	0.000627903	0.000378213	0.000521628	0.000433427	0.000252547	0.000299671	0.000122602	0.000155487	0.000229796	0.000169003
30	0.000428986	0.000368137	0.000176862	0.0006226	0.000376228	0.000119429	0.000420459	0.000190446	0.000302744	0.000286104	0.00028363	0.000795528	0.000679419	0.00095656	0.000745494	0.000617146	0.00081157	0.000857687	0.00130948	0.00080415	0.000535452	0.000972976	0.000271389	0.000541555	0.00058855	0.000515071	0.000346324	0.000172492	0.000726823	0.000418389	0.000467153	0.000489667	0.000172485	0.000232218	0.000309135	0.000156923	0.000240052	0.000172238	0.000229588
31	0.000265698	5.02774e-05	0.000270254	0.000118454	0.000240982	0.000189019	0.000171918	5.08753e-05	0.000115431	0.000472469	0.000284358	0.000421564	0.000101751	0.000335773	0.000490221	0.000379144	0.000540307	0.000533038	0.000865281	0.000751824	0.000596416	0.000627151	0.000163398	0.000558183	0.00093706	0.000602763	0.000550861	0.000516179	0.000686639	0.000190809	0.000313207	0.000184431	0.000134378	0.000376416	0.000175536	0.000146504	0.000110423	0.000304691	0.000426066
32	0.000231186	0.000226865	0	0.000425353	0.000306507	6.67407e-05	5.83537e-05	0.000184332	6.51533e-05	0.000365084	0.000376293	0.000210569	6.89558e-05	0.000267957	0.000680814	0.000280776	0.000708646	0.000477352	0.000686432	0.000494872	0.000370181	0.000982999	0.000220983	0.000481118	0.00110448	0.000785041	0.000266754	0.000167441	0.000394367	0.000116756	0.000175018	0.000272694	0.000132787	0.000188674	0	0.000121676	0.000291584	0.000338899	0.000441028
33	0.000436147	0.000446756	0.000221312	0.000157634	0.0002582	0.000105574	0.000109397	0	0.000142406	0.00031934	0.000321681	5.83537e-05	0.000354639	0.000389448	0.000458723	0.000680027	0.000652239	0.00050857	0.000439134	0.000392425	0.000476855	0.000518187	0.00113811	0.000823631	0.000787947	0.000724649	0.000463032	0.000827725	0.000442421	5.19793e-05	0.00038045	0.000421569	0.000300115	0.000195541	0.000178747	5.02774e-05	0.000129171	6.01459e-05	0.000378298
34	0.00024563	0.000227607	5.46985e-05	0	0	0.00011001	0.000216703	0.000271562	0.000193372	0.000178827	0.000335799	0.000213908	0.0003118	0.000269322	0.000384175	0.000844225	0.000839146	0.000437086	0.000521153	0.000951098	0.000739365	0.00125029	0.000904538	0.00039207	0.000686954	0.000933333	0.00072851	0.00096671	0.000735123	0.000456024	0.000241348	0.000278505	0.000318221	0.000301057	0.000233474	0.000275	0.000202094	6.01459e-05	0.000164249
35	0.00010299	6.75789e-05	0.000396635	0	0.000294342	0.000116707	0.000159461	0.000211569	0.000465017	0.00019167	0.000353066	0.000557609	0.000822596	0.000486549	0.000517487	0.000431584	0.000386195	0.000482247	0.000606177	0.000624345	0.000535388	0.000380021	0.000617189	0.000413508	0.000575989	0.000890044	0.000739966	0.000543046	0.00065408	0.000260657	0.000133849	0.000582122	0	5.19793e-05	0.000106834	0.000237391	0.000378071	0.000484786	0.000506147
36	0.000273168	0.000165274	0.000109731	0.000113295	0.000128504	0.000259629	0.000190495	0.000314544	0	0.000114355	0.00016904	0.000646373	0.000247618	0.000580802	0.000452913	0.000408694	0.000504552	0.000389128	0.000536731	0.00110509	0.000582527	0.000485375	0.000196082	0.000751363	0.00127041	0.00107002	0.000617202	0.000308363	0.000589849	0.000252216	0.0001394	0.000265957	0.000202495	0.000306957	0.000251996	0.00012108	0.000375661	0.000505958	0.000201757
37	9.65835e-05	0.000123154	0.000272179	0	0.000244812	0.000307614	0.000424835	0.000267457	4.82917e-05	0.00032511	0.000320671	0.000496453	0.000564741	0.000884573	0.000225963	0.000277327	0.00116803	0.000734439	0.000770143	0.00104839	0.000622989	0.000388223	0.000582788	0.000576708	0.00038084	0.000686099	0.000158997	0.000111917	0.000502811	0.000301462	0.000239399	0.0002745	0.000256991	0	5.6682e-05	0.000237908	0.000499282	0.000460777	0.00026653
38	0.000115272	0.000494887	0.000639775	5.08753e-05	0.000499809	0.000307614	0.000418226	0.000333471	0.000196059	0.000504106	0.000207402	0.000671707	0.000422675	0.000458017	0.000465607	0.000495066	0.000613904	0.000442483	0.000452063	0.00113499	0.000515457	0.000350985	0.000491139	0.000309222	0.000639223	0.00110248	0.000782138	0.00033413	0.00011976	6.89558e-05	0.000300434	0.000199839	0	0.000182672	4.82746e-05	0.000179284	0.000408557	0.000236691	0.000196287
39	0.000219657	0.000418531	0.000569135	0	0.000286578	0.000175286	0.000209084	0.000477169	0.000297838	0.000422532	0.00029631	0.000352245	0.000644095	0.000588363	0.000229596	0.000316656	0.000302051	0.000598946	0.000284489	0.000854066	0.000562427	0.000552242	0.000956554	0.000686484	0.000646129	0.000980283	0.000488131	0.00061455	0.000125311	0.00021337	0.000762646	0.000529491	0.000441444	0.00024289	0.000370113	0.000320259	0.000443358	0.000369543	0.000107196

## Sheet: Fig2g_ActiveORtoActiveGIContact
1	0.000527451	0.000527451	0.00158235	0.000527451	0	0	0.0014552	0	0	0	0	0.00158235	0.0021098	0.000527451	0	0	0.000753237	0.000935981	0.000625252	0	0	0	0	0	0	0.000837179	0	0	0	0	0	0	0	0.000514537	0.00118401	0	0	0	0
2	0	0	0	0.0010549	0	0.00324771	0	0	0	0	0.000837179	0.000561776	0.00156944	0.00158235	0	0.00141804	0.000741591	0.000741591	0	0	0	0.000514537	0.00104199	0.000527451	0	0	0	0	0	0.000561776	0	0	0	0	0	0.000622234	0	0	0.00151141
3	0	0	0	0	0	0	0	0	0	0.000625252	0	0	0	0	0	0.000741591	0.000741591	0.000741591	0	0	0	0	0	0.000935981	0	0	0.000630106	0	0.000622234	0	0	0	0	0	0	0	0	0	0
4	0	0.000630106	0.000935981	0	0.000733987	0	0.00077492	0	0	0	0.00179096	0	0	0	0.00108172	0.001428	0	0	0	0	0	0	0.000935981	0.000660813	0	0.00137543	0	0.000837179	0	0	0	0.00174253	0	0.000609444	0.000630106	0	0	0.000541868	0
5	0	0	0	0	0	0	0	0	0	0	0	0	0.000668375	0.000561776	0	0	0	0	0.00118703	0	0	0	0	0	0	0	0	0	0	0	0	0	0	0	0	0	0	0	0
6	0	0	0	0	0	0	0.000935981	0	0.000660813	0	0	0.00112355	0	0.000561776	0	0	0.00136751	0.00149897	0.00149897	0.000749483	0.000749483	0.00158666	0.00150272	0	0.000837179	0	0	0.00077492	0.00078791	0	0	0.00141014	0	0	0	0	0.00167436	0.000541868	0
7	0	0	0.000767099	0	0	0	0	0.000609444	0	0	0	0.000561776	0	0.000561776	0.0014552	0	0	0.00194971	0	0	0	0	0.000709319	0.000753237	0	0.000668375	0.000630106	0	0	0	0	0	0	0	0	0	0	0.00275513	0.000622234
8	0.000767099	0	0	0	0	0	0.000660813	0.0015342	0	0	0	0	0	0	0	0.000618025	0.000837179	0.000618025	0	0.000837179	0	0.00159042	0	0.000753237	0	0	0	0.00295578	0	0.00323257	0.00141014	0	0.00167436	0	0	0.000837179	0	0.00275809	0.000622234
9	0	0.00170308	0.000755703	0	0	0.00077492	0	0	0	0.000620481	0.000620481	0	0	0	0	0	0	0.000837179	0	0.000837179	0.00204596	0	0.00240862	0.00142604	0.000837179	0.000668375	0.000668375	0.0020734	0.000618025	0.00154785	0	0.000622234	0.00119945	0.000641909	0	0	0	0	0
10	0	0.00160436	0.000935981	0	0.000753237	0	0	0	0.000712893	0.00124096	0.00147851	0.000712893	0.00128065	0.00135518	0.000631556	0.00349727	0	0	0.00128065	0	0	0.000837179	0	0.00157144	0.00053959	0.000935981	0	0	0.00124026	0.000622234	0	0	0.00263505	0.00141864	0	0	0	0	0
11	0.00142161	0	0.000753237	0.00210385	0	0.000640323	0.000660813	0	0.00128065	0.00199813	0	0.000640323	0	0.00129234	0.000652018	0.000652018	0.000640323	0.00111253	0.00124447	0.000630106	0	0.00167436	0.000837179	0	0	0.000668375	0	0.00154361	0	0	0	0.00165131	0	0	0	0	0	0	0
12	0	0	0	0	0	0.00145629	0	0	0	0	0	0	0	0	0	0	0.000837179	0	0.000755703	0.000837179	0	0	0.00139195	0.000837179	0.0029888	0.000514537	0.00186625	0	0	0.000773924	0.000709319	0.00257268	0.00212796	0	0	0.00204789	0.000711139	0.000711139	0
13	0	0.0028736	0.00077492	0	0.00077492	0.00078791	0	0	0	0	0	0	0	0	0	0	0	0	0	0	0	0.000618025	0.000773924	0.000773924	0	0.00257692	0.00102907	0.000668375	0.000773924	0.00185408	0	0	0	0.00135305	0.00142228	0.00213342	0.00275903	0.000711139	0
14	0.0033668	0.000557536	0	0.000627621	0	0	0	0	0.000609444	0	0.00153124	0.00130511	0.000627621	0	0	0.00136651	0.00174238	0.000652557	0	0.000556263	0	0.00167436	0.00376206	0.00132734	0.00290572	0.0021889	0.000641909	0.0033003	0.000773924	0.00154785	0.000630106	0.00180306	0.00260259	0	0	0	0.00138246	0.000711139	0.000711139
15	0	0	0	0.00140254	0	0.000640323	0	0	0.000640323	0	0.0012505	0	0.00136921	0.00215493	0.000741591	0	0.000640691	0.00116159	0	0	0.000514537	0	0.00155652	0	0	0.00102907	0.000514537	0	0	0.00256282	0.00203666	0.000527451	0.00518796	0	0	0	0.000643163	0.000561776	0
16	0	0	0	0	0	0	0.00152957	0	0	0	0	0	0	0	0.00132163	0.00157144	0	0	0.00139639	0	0	0.00102907	0.000660813	0	0.000514537	0.0010564	0	0	0	0	0.000618025	0.00185408	0	0	0	0.00133675	0	0	0
17	0.00153174	0.00430146	0	0.00078791	0.000767099	0.00078791	0	0.000595756	0.000660813	0	0	0.00463192	0.00314545	0.00323569	0.0034787	0.00209855	0.000627621	0.00225923	0.000698502	0	0	0.0040641	0.00078572	0.00189301	0.0018667	0.000641909	0.000770481	0.00124813	0.00140403	0.00309019	0	0	0.00167436	0	0.00264949	0	0.000668375	0.00155007	0.000712893
18	0	0.000935981	0.00078791	0	0	0.00283334	0.00122595	0.00128065	0.00192097	0.00190936	0.00314208	0.000640323	0	0.00195605	0.0024923	0.00179756	0.00418778	0.00292958	0.00351557	0.00285053	0.00578238	0.00284836	0.00411914	0.00320943	0.00199474	0.00438951	0	0	0.00207752	0	0	0	0.000671326	0.000671326	0	0	0	0	0
19	0.00154361	0.000527451	0.00420654	0.000652018	0	0.000640323	0	0.000595756	0.000640323	0.00269751	0.00274226	0.00567935	0.00170692	0.00226882	0.00193497	0.00502562	0.00817259	0.00569334	0.00586523	0.0111148	0.00980093	0.0120092	0.0037881	0.00384375	0.00412857	0.00235283	0.00183741	0.0030945	0.000527451	0.00110824	0	0.00124447	0	0.000668375	0	0.00131274	0	0	0.000637667
20	0	0	0	0.000652018	0	0	0	0	0	0.00227626	0.00213342	0.00123859	0.00479571	0.00498725	0.00343149	0.00111507	0.00454975	0.00272197	0.00925738	0.0119559	0.004548	0.00182192	0.00348097	0.00222185	0.00270611	0.00253384	0.0010788	0.000671326	0	0	0	0.00278132	0.000622234	0.000767052	0.00188212	0	0	0	0.000557536
21	0.00238673	0.000625252	0	0.00136134	0.00168109	0.00167965	0.00154361	0	0.00223447	0.00053959	0.0015008	0.00202594	0.00206103	0.00253147	0.00169401	0.00326175	0.00544585	0.00192681	0.00447698	0.0191314	0.0122064	0.00812332	0.001948	0.00228375	0	0.00078791	0.00124949	0.00078791	0.00130581	0.00183525	0.000631556	0	0.000622234	0.00124447	0	0	0	0	0
22	0.000625252	0.00134265	0.000652018	0	0.000514537	0.00159825	0	0.00171035	0	0.00193762	0.00414256	0.00142594	0	0.00383127	0.00258519	0.00319226	0.0048612	0.00202635	0.00262987	0.00740016	0.00526629	0.00267131	0.00373877	0.000625252	0	0.00131501	0.00284479	0.0011527	0.00185486	0.00256178	0.00133675	0	0	0	0	0	0	0.000637667	0.000637667
23	0	0.000514537	0.00107631	0.00324394	0	0.000514537	0.00209592	0.00714901	0.0017706	0.00307606	0.00135322	0.00053959	0.00205988	0.00382622	0.000514537	0.00285897	0.00356904	0.00176364	0.00250899	0.00362249	0.00551626	0.00178794	0.00300405	0.00603653	0	0.00379398	0.00135904	0.000660813	0.000764783	0.00198112	0.000625252	0.00391785	0.000622234	0	0	0.00124573	0.00113691	0.000712893	0.00142579
24	0.000514537	0.00102907	0.000514537	0	0.000527451	0.00186625	0.000539398	0	0.00433842	0.00141864	0	0.000709319	0.000709319	0.000527451	0.00155652	0.0023649	0	0	0.00256717	0.00189205	0.00124447	0.000609444	0.000640323	0.000561776	0	0.00131274	0.00126021	0	0.00190934	0	0	0.00129658	0.00196718	0	0	0.00134265	0.00123619	0	0.00130288
25	0	0.00078791	0	0	0	0	0.00129234	0	0.00128065	0.00129288	0.0013512	0.00267793	0	0	0.00237376	0	0.000698644	0	0	0	0	0	0	0	0	0	0	0	0.000671326	0	0	0	0.00209353	0	0	0	0	0	0.00071954
26	0	0	0	0.00141014	0.000514537	0.00236373	0.000640323	0.000514537	0.000514537	0.000640323	0.000741591	0	0	0.000514537	0.000514537	0.000631556	0	0	0	0.00128065	0.000640323	0	0.00128065	0.000640323	0	0	0	0	0	0	0	0	0	0	0	0.00134265	0.000671326	0	0
27	0	0	0	0	0	0	0	0	0	0	0	0.000631556	0	0	0	0	0	0.000637667	0	0	0	0	0	0	0	0	0	0	0	0	0	0	0	0.000561776	0	0	0	0	0.000568457
28	0	0	0	0	0	0	0	0	0	0	0	0	0	0	0.000573735	0.000633782	0	0.00127533	0.00127533	0	0	0	0	0	0	0	0	0	0.000640691	0	0.00133675	0	0	0	0	0	0	0	0.00143908
29	0	0	0	0	0	0	0	0	0	0	0	0	0	0	0	0.000595756	0	0.00127533	0.00130604	0	0	0	0	0	0	0	0	0	0.00130907	0	0	0	0	0	0	0	0.000568457	0	0.000640691
30	0	0	0	0	0	0	0	0	0	0	0	0	0	0	0	0	0	0	0	0	0	0	0	0	0	0	0	0	0	0	0	0	0	0	0	0.000568457	0.00227383	0	0
31	0	0	0	0	0	0	0.000618025	0	0	0	0	0	0	0	0.00113691	0.000568457	0	0.000633782	0	0.00077492	0	0	0	0	0	0	0	0.00129658	0	0	0	0.000711139	0	0	0	0.00113691	0.00113691	0.00134265	0.000640691
32	0	0	0	0	0	0	0	0	0	0	0	0	0	0	0	0	0.000568457	0.000633782	0	0	0	0	0	0	0	0	0	0.000671326	0	0	0	0.000711139	0	0	0	0	0	0	0
33	0	0	0	0	0	0	0	0	0	0	0.000641909	0.00199314	0.00128382	0	0.000663157	0	0.000568457	0	0	0.000514537	0	0	0.000668375	0	0	0	0	0	0.00118586	0.000514537	0	0.000671326	0	0	0.000671326	0	0	0	0
34	0	0	0	0	0	0	0	0	0	0.00077492	0.000641909	0	0	0	0.000663157	0	0	0.000633782	0	0	0	0	0	0	0	0	0.000718751	0	0	0	0	0	0	0	0	0	0	0	0
35	0	0	0	0	0	0	0	0	0.00077492	0.00077492	0	0	0	0	0	0.000641909	0	0	0	0.000568457	0.00304639	0	0	0	0.000671326	0.00134265	0	0.000637667	0	0	0.000541868	0.00108374	0	0	0	0.000573735	0	0.00126756	0
36	0	0	0	0	0	0	0	0	0.00077492	0	0	0	0	0.000718751	0.000641909	0	0	0	0	0	0.000568457	0	0	0	0.000633782	0.00193889	0.000633782	0.000718751	0	0.00134265	0	0.000541868	0	0	0.000633782	0	0.000633782	0.000633782	0
37	0	0	0.000556263	0	0	0	0.000668375	0.000709319	0	0	0.0014942	0	0	0	0	0	0	0	0	0	0.00123978	0	0	0	0	0	0.00117565	0.000633782	0.000633782	0.00144625	0.000541868	0.00131679	0	0	0	0	0	0.000770481	0.000633782
38	0.00076562	0	0	0	0.000631556	0	0	0	0	0	0	0	0.000671326	0.000568457	0	0.000719275	0.0028771	0	0	0	0.0011779	0.000568457	0	0.000633782	0.00077492	0.00126062	0.0016256	0.00108374	0	0	0.00211757	0.000633782	0	0	0	0	0.000541868	0.00134265	0
39	0	0	0	0	0	0	0.000652557	0	0.00077492	0.00117972	0.00212665	0.000671326	0.00135907	0.00118219	0	0	0	0	0.0012227	0.000622234	0.00167878	0.000671326	0	0.00126756	0.000541868	0.000541868	0.00117197	0	0	0	0.000770481	0.0015454	0.000541868	0	0	0	0	0	0

## Sheet: Fig2h_InactiveORtoInactiveGICon
1	0	0	0.000175805	0.000540052	0.000151992	0.000151992	0.000317687	0.00080341	0.00079265	0.000740372	0.000465114	0.000754149	0.000310076	0	0.000425823	0	0.000152467	0.000223069	0.000152467	0.000981902	0.000228981	0.000124194	0.000562065	0.000627801	0.000743022	0.000467696	0.000280598	0.00044399	0.00050333	0.000644872	0	0.000596725	0.00046361	0.000269996	0.000142211	0.000256786	0.000123671	0	0
2	0.000148283	0.00019403	0	0.000141648	0.000130288	0.000248387	0.000619965	0.000506748	0.000547589	0.000124194	0.00024138	0.000674933	0.000223069	0	0.000711541	0.000711541	0.000931691	0.000248387	0.000790143	0.000719868	0.00129189	0.000177608	0.000518149	0.00014526	0.000368329	0.000308652	0.000843207	0.000313274	0.000493127	0.000169969	0.000142211	0.000286128	0	0	0.000361171	0.000127785	0	0	0.000504748
3	0	0.000141648	0.000295678	0.000149994	0.000141648	0.000154029	0.000155038	0.000466796	0.00127965	0.000309433	0.000428717	0.000275529	0.000155038	0	0.000191878	0	0	0.000124194	0.000447619	0.000560572	0.000669168	0	0.000566067	0.000143848	0.000385606	0.000120889	0.000549692	0.000281814	0.000153188	0.00014475	0.000284423	0.000123671	0.000537139	0.000255569	0.000432349	0.000309895	0.000347698	0	0.000166853
4	0.0002927	0.000284423	0.000449193	0.000280264	0.000124194	0.000301082	0.00111924	0.000146843	0.000311759	0.000625111	0.000754484	0.00044806	0.000148438	0.00107433	0.00124144	0.0012447	0.00119781	0.000517864	0.000582458	0.000447653	0.00101475	0.00118764	0.000368657	0.00017678	0.000687736	0.000281867	0.000284423	0.000127785	0.000153188	0.000470764	0.000142211	0	0.000133115	0	0.000281553	0	0	0	0
5	0	0.000141648	0.000148283	0.000320984	0.000260968	0.000578262	0.000581178	0.000142211	0.0002954	0.00057281	0.00073024	0.000698222	0.000454392	0.00129955	0.00146982	0.00169263	0.000685969	0.000300973	0.00103437	0.000471408	0.000478223	0.00138027	0.000420391	0.00045233	0.000605457	0.000669902	0	0.000288582	0.000280598	0.000515181	0.000120889	0.000241778	0.000422801	0.000670552	0.000170918	0.000142613	0	0.00014475	0.000142613
6	0.000284496	0.000728677	0.000427234	0.000902917	0.000619084	0.000874864	0.000453645	0.000581772	0.00125976	0.00146852	0.000852703	0.00168955	0.000846305	0.00110435	0.00180758	0.00108601	0.00120322	0.000912885	0.000990685	0.00125164	0.00017678	0.00060126	0.000285226	0.000425715	0.000530303	0.000344269	0.000312031	0	0.000140934	0.00028551	0.000816954	0.000329242	0.000665788	0.000289371	0	0.000503784	0.00016299	0	0.000142613
7	0.00030614	0.000611703	0.000325145	0.000423311	0.000535521	0.000691218	0.000719397	0.000776643	0.00122712	0.00111838	0.000801531	0.00135131	0	0.000592412	0.000677966	0.000741061	0.000128756	0.00072711	0.000136545	0.00017678	0.000272943	0.000610155	0.000563564	0.000876856	0.000757087	0	0	0.000163955	0.000148438	0.000163599	0.000148438	0	0.000163599	0	0.000163599	0.000175285	0.000142227	0.000154029	0.000142227
8	0.00057712	0.000618869	0.000504793	0.000522155	0	0.000707002	0.000987065	0.0010137	0.000869506	0.000407381	0.000625597	0.000376837	0.000430424	0.000294823	0.000441863	0.000859057	0.000619636	0.000699162	0.00101232	0.000769014	0.000984627	0.000480313	0.000898172	0.00117256	0.00102898	0.000241778	0.000736543	0.000775898	0.000177608	0.000501885	0.000296714	0.000622921	0.000885935	0.000312763	0.000777747	0.000166853	0.000344184	0.000179648	0.000142613
9	0.000986009	0.000414007	0.000298413	0.000462087	0.000124194	0.000278149	0.000693342	0.000934104	0.000175805	0.00019701	0.000540896	0.000878722	0.00147351	0.00198159	0.00212349	0.00131353	0.0019513	0.000536948	0.000383354	0.000986135	0.000543002	0.000548415	0.00147922	0.00104591	0.000616917	0.000616116	0	0.000393713	0.00047811	0	0.000635097	0.000324398	0.000884916	0.000575345	0	0.000684687	0.000427118	0.000721625	0.000214522
10	0.000478585	0.000649454	0.00030717	0	0.000581991	0.000285779	0.000271958	0.000515307	0.00107161	0.00032976	0.000306878	0.000176591	0.000428797	0.00119939	0.000897501	0.000455242	0.000557325	0.00143488	0.000451667	0.00176165	0.00163622	0.00150598	0.00175778	0.00089504	0.00100193	0.00118952	0.000871785	0.000492823	0.000810583	0.000538245	0.000308058	0	0.000304532	0	0	0	0	0.000179648	0
11	0.000439961	0.000571812	0.00030717	0.000323317	0.000801823	0.000871618	0.00067902	0.000482296	0.000483776	0.000437479	0.000712285	0.000124194	0.000901421	0.00115351	0.00134381	0.00106457	0.000162573	0.00166474	0.00178448	0.00251127	0.00136363	0.00073595	0.00174872	0.000726644	0.00105555	0.000905724	0.00014741	0.000148438	0.000785789	0.000149439	0.000290649	0.000772747	0.00058426	0.000143305	0.000310157	0.000318662	0.000301439	0	0.000289499
12	0.000260575	0.000629929	0.00110787	0.0010789	0.000735342	0.000658948	0.000573223	0.000133115	0.000325766	0.000787883	0.000601222	0.000842867	0.000176591	0.000373441	0.000954356	0.0015912	0.00131004	0.001094	0.000998023	0.00149229	0.000807687	0.00117268	0.00150812	0.00160555	0.00141939	0.000381706	0.000701615	0.000560776	0.000143305	0.000163599	0	0.00014475	0.000560858	0.000449858	0.000281103	0.000303206	0.00107372	0.000284453	0.000146843
13	0.000661037	0.000269996	0	0.000310516	0.000276932	0.000438692	0.00019701	0.000306229	0	0.000712344	0.000175805	0.000895169	0.00160141	0.000485666	0.00132151	0.000946136	0.001929	0.00161156	0.000989801	0.000759043	0.000388622	0.00200069	0.00135471	0.0011529	0.00171987	0.000997692	0.000271603	0	0.00039402	0.000163599	0	0.00039402	0.00115805	0.000767205	0.000861813	0.00115527	0.000928769	0.000431863	0.000645464
14	0.00064917	0.000602683	0.000680984	0.000124194	0.000128756	0.000586656	0.000522777	0.000580687	0	0.00039402	0.000375127	0.000497413	0.000629049	0.00159851	0.000917042	0.00191536	0.00192284	0.00131267	0.00154402	0.00314433	0.00164543	0.000829599	0.000317898	0.00140471	0.000530041	0.000124194	0.000392493	0.000170918	0.000481448	0	0.00019403	0.00100443	0.000489246	0.000163599	0.000540643	0.000510485	0.00017678	0	0.00019403
15	0.000957192	0	0	0.000136545	0.00016131	0.000337114	0.000179648	0	0.000330713	0.000769368	0.000558347	0.000568469	0.000902469	0.000943206	0.000893209	0.00182534	0.000810886	0.00220301	0.00190326	0.00250834	0.00200351	0.0025013	0.00148543	0.00152306	0.00117477	0.00138468	0.000426774	0.000329469	0.000430588	0	0	0.000266212	0.000492762	0.000714544	0.000334963	0.00014741	0.000606811	0.000466354	0.000142227
16	0.000128756	0.000128756	0.000164915	0.000468068	0	0.000127785	0.000434955	0.000255569	0.000306229	0.000775093	0.00071504	0.00053824	0.000862844	0.000690699	0.000306878	0.000620892	0.0019583	0.00174156	0.00173406	0.00154953	0.00265863	0.00195495	0.00170411	0.000906266	0.00147692	0.00145562	0.000449718	0.000943005	0.000835487	0.000549868	0.000750159	0.000163599	0.000609421	0.00032419	0.000984772	0.00049391	0.000284453	0.000565699	0
17	0.000314909	0.000464802	0.000164915	0.00083522	0	0.000163599	0.000567131	0.000916959	0.000144417	0.000144417	0.00125228	0.000423647	0.000284596	0.00118907	0.000670697	0.00128582	0.00160517	0.00198708	0.00395936	0.00352082	0.0022459	0.00224711	0.0017253	0.00211953	0.00189554	0.000888826	0.0014772	0	0.00115992	0.000905182	0	0.000811972	0.000844188	0.000257513	0	0.000144417	0	0.000314121	0.000298661
18	0.00017738	0.000495693	0.000746873	0.000353184	0	0.000801459	0.000639402	0	0.000442459	0.000454594	0.000405263	0.00114126	0.000916765	0.00126485	0.00116433	0.00186099	0.00192106	0.00124408	0.00247999	0.00452424	0.00369171	0.00274004	0.00198069	0.00154713	0.0019933	0.001469	0.000720735	0.000374882	0	0.000751638	0.000642342	0.000337335	0.000171778	0	0	0	0	0.000138596	0
19	0.000890497	0.00043775	0.00044673	0.000899939	0.000309706	0.000490206	0.000330722	0.000376183	0.000120889	0.00111192	0.000526231	0.00108974	0.000680773	0.0010348	0.00111277	0.00181766	0.00104758	0.00233698	0.00249651	0.00513374	0.00280405	0.00316445	0.00257599	0.00184758	0.0026238	0.00209421	0.000528452	0.00054013	0.00143284	0	0.000248387	0.000368788	0.000343247	0.000140079	0	0.000268421	0	0.000284317	0.000511663
20	0.000201835	0	0.000849155	0.000157621	0.000163392	0.000281321	0.000862723	0.00050521	0	0.00144569	0.000725436	0.000419933	0.000882548	0.000973723	0.0019967	0.00205679	0.00206316	0.00187772	0.00436675	0.00620789	0.00393987	0.0033125	0.00440324	0.0042513	0.00206331	0.0013629	0.000702697	0.000285531	0.000526232	0.000675993	0.000235859	0.000911106	0.000170918	0.000637514	0.000520194	0.000142227	0.000140934	0.000164915	0
21	0.000144417	0.000561188	0.000444603	0.000406235	0.000140934	0.000338365	0	0.000120491	0.00042145	0.000270968	0.000117929	0.00113287	0.000668695	0.000593506	0.00187455	0.0012593	0.00192651	0.00284518	0.00326384	0.00443301	0.00319626	0.00179564	0.00229361	0.00185357	0.0020279	0.00243392	0.00117064	0.000856848	0.000583687	0.000311384	0.00048702	0.00074323	0.00014475	0.000276786	0.000289214	0	0	0.00016782	0
22	0.000164621	0.000618907	0.000472679	0.000584601	0.000413503	0.000291383	0.00082046	0.000392836	0.000124194	0.000180585	0.00115588	0.000333705	0.00101243	0.0018203	0.00180118	0.00177869	0.00155824	0.00174053	0.00214275	0.00397101	0.00284881	0.00170266	0.00133789	0.00139716	0.00294244	0.00100563	0.000133115	0.000696916	0.000900226	0.00029818	0.000735451	0.000120889	0	0	0	0.000936446	0.000124194	0.000123671	0.000137482
23	0.00050378	0.000463838	0.000149206	0	0.000133002	0.000282208	0.000431499	0.00067869	0.000421822	0.00166361	0.00141067	0.00160887	0.000482844	0.000863117	0.000761103	0.00168534	0.00198708	0.00179629	0.00168359	0.00214979	0.00165792	0.00119954	0.00137687	0.00206794	0.00168425	0.00152277	0.00084303	0.00104298	0.000266212	0.000179385	0.000620315	0.0008327	0.000600582	0	0.00037763	0	0	0	0
24	0.00041369	0.000957839	0.000297532	0	0	0	0.000285503	0.00016131	0.000404307	0.000656495	0.00117941	0.00115254	0.00110148	0.00106956	0.00190798	0.00150613	0.00136643	0.00116934	0.00224484	0.00287383	0.00305779	0.00119666	0.000853777	0.00138948	0.00201765	0.00142637	0.0015869	0.00103017	0.000660277	0.000179385	0	0.000729796	0.000571177	0	0	0.000123671	0	0.000139682	0.000255569
25	0.000501784	0.00105836	0.000325979	0.000124194	0	0.000541756	0.000120889	0.000130288	0.000315242	0	0.000384854	0.000985323	0.000791226	0.000612604	0.000656775	0.000629314	0.00076226	0.00150991	0.00225472	0.00204888	0.00197308	0.00141483	0.00139166	0.00167515	0.00185512	0.00265252	0.00139792	0.000488358	0.000304565	0.000133115	0.000428021	0.00028661	0.000306377	0.000293546	0.000163259	0.000306377	0.000268438	0.000279364	0.00040812
26	0.000534526	0.00016299	0.000284453	0.000124194	0.000295111	0.000372581	0.000153114	0.000140934	0.00039402	0.000764069	0.000315628	0.00147935	0.00072364	0.000250779	0.00116528	0.0010557	0.00145924	0.00206089	0.00124178	0.00146131	0.00192071	0.00106401	0.00210197	0.00107417	0.00114185	0.00146884	0.000793172	0.000883504	0.00108619	0.000860226	0.000461013	0.00101143	0.000452369	0.00029714	0	0.000307729	0.000263353	0.000309651	0.000143305
27	0.000698441	0.00103204	0.000366287	0.000659832	0.000905265	0.00062633	0.000280157	0	0	0.000915335	0.000814628	0.000361472	0.000734778	0	0.000473089	0.00165279	0.00117064	0.00131114	0.000938785	0.00165669	0.00167835	0.000443157	0.00166436	0.00118314	0.000813382	0.00133018	0.000925463	0.000605978	0.000462037	0.000157621	0.000448317	0.000899271	0.000790102	0.000591162	0.000306377	0.000123671	0.000143305	0.000157621	0.000157621
28	0.000140079	0	0.000140079	0.00100062	0	0.000140079	0.00014615	0	0.000418961	0.000615971	0	0.000369563	0.000654972	0.000619272	0.00101874	0.00123789	0.000911795	0.00199168	0.000847633	0.0026216	0.00296435	0.000341695	0.000846731	0.00131262	0.00161431	0.00172842	0.00176412	0.000359456	0	0.000433228	0	0.000473844	0	0	0.000153188	0.000164734	0.000634503	0.000164915	0.000273679
29	0.000515766	0.0002648	0.000583929	0	0.000480966	0.000608875	0.000844874	0.000120889	0	0.00019701	0.000124194	0	0.000330012	0.000368861	0.00042671	0.000751256	0.00050013	0.00134124	0.000456337	0.000917895	0.000422173	0.000558413	0.00031087	0.00064419	0.00173156	0.00137055	0.000568433	0.000140299	0	0.000139682	0.000537345	0.000692929	0.000433927	0.000153865	0.000281945	0	0.000176591	0.000388104	0
30	0.000226209	0.00154459	0.000620223	0	0	0.000348298	0.000772848	0.00016299	0.000353788	0.000179648	0.000956939	0.000485132	0.00039397	0.000133002	0.000808106	0.000148283	0.00110834	0.000887173	0.00141737	0.00179046	0.00172117	0.000449856	0.00280457	0.00142789	0.000761019	0.000455541	0.000292766	0.000591842	0.000257513	0.000176591	0.000353181	0.000176591	0.000279364	0.000140079	0	0.000490566	0.000945871	0.00088301	0
31	0.00069605	0.00017738	0.000318313	0.000169969	0.000169969	0.000303068	0.000128756	0.000610329	0.000360052	0.000471717	0.000902442	0.000117929	0.000442198	0.000457586	0.000280502	0.000454721	0.00157013	0.00144479	0.000774784	0.00064333	0.00104562	0.000484781	0.000795483	0.00132771	0.00196917	0.000606475	0.000464159	0.000465978	0.000578489	0.000885368	0.000529772	0.000453487	0.00056762	0	0	0.000378426	0.000529772	0.000294245	0.00049608
32	0.00069227	0.000375687	0.000144518	0	0.000157621	0.000403194	0.00052665	0.000128756	0.000899417	0.000973547	0.000805777	0.000807477	0.000496252	0.000609896	0.00104073	0.00124048	0.000833645	0.00134285	0.0014535	0.000972406	0.000239323	0.000751141	0.000451017	0.000580612	0.00151482	0.00163217	0.000553085	0.000475329	0.000489158	0	0.000356993	0.000179385	0.000296562	0.000381017	0.000145158	0.000415991	0	0	0.000142227
33	0.000121394	0.000128756	0.000586718	0.000142227	0.000635853	0	0.000582541	0.000516044	0.000356766	0.000228981	0.000117929	0.0010407	0.000911607	0.000527786	0.000683754	0.000317959	0.000537436	0.00015898	0.00119002	0.0014438	0.00149053	0.000472557	0.000907282	0.0014816	0.000796126	0.00105487	0.00132483	0.000504297	0	0.00120059	0.000357421	0.000337036	0.000298272	0.000290316	0.000710552	0.00060574	0.000145158	0	0
34	0.000776852	0.000281012	0.000545813	0.000386194	0.000140079	0.000726492	0.000281321	0.000180585	0.000379241	0.000287736	0.000317959	0.000256673	0.000273081	0.000519211	0.000746546	0.00035873	0.000777503	0.0014904	0.000992059	0.000864204	0.00069906	0.00050876	0.000390061	0.000861042	0.000635076	0.000305186	0.000942045	0.000611915	0.000794586	0.000267369	0.000495348	0	0	0	0	0	0	0	0
35	0	0.000354965	0.000317687	0.00015898	0.000547733	0.000235859	0.000353788	0.00035953	0.000123671	0.000128756	0.000231577	0.00026375	0	0.0010769	0.000123671	0	0.000954854	0.00053064	0.0015136	0.000695664	0.000489996	0.00110636	0.000902411	0.000967415	0.000688511	0.00104882	0.00102523	0.000633053	0.000435121	0	0.000349386	0	0	0.000293687	0.000526339	0.000431625	0.000128756	0.000554496	0.000469565
36	0.000447809	0.000301236	0.000766186	0.000239323	0.000524518	0	0.000846258	0.000228981	0.000460558	0.000406589	0.000713637	0.000635885	0.000406361	0.00070627	0.000658544	0.000883138	0.00152527	0.000506921	0.000589591	0.00124974	0.000630292	0.00029838	0.000740739	0.000121394	0.000474279	0.000862849	0.000633152	0.000482436	0	0	0.000143305	0.000418751	0.000145158	0.00044519	0	0.000168226	0.000410701	0.000424365	0.000553122
37	0.000815857	0.000898214	0.0012557	0.000815857	0.000748861	0.000961009	0.00130206	0.00139084	0.00135788	0.00108755	0.00115365	0.00127452	0.000702126	0.000848407	0.000772334	0.00125246	0.000936686	0.000141648	0.000141648	0.000259578	0.000734991	0.000678013	0.000578139	0.000329846	0.000628972	0.000831286	0.000448689	0.000451592	0.000569056	0.00030203	0.000320287	0.000139682	0.000128756	0.000334673	0	0	0.000146843	0.000168226	0.00117426
38	0.000267863	0	0.000148438	0.000310903	0.000121394	0.000663836	0.000955441	0.000627796	0.000487718	0	0.000286244	0.000415	0.00118755	0.000371595	0.000136545	0.000455877	0.000781281	0.000136545	0.000386937	0.000298272	0.000721418	0.00031146	0.000130288	0.000139682	0.000514572	0.000558611	0.000657342	0.000146843	0.000120491	0	0.000171778	0.000152467	0	0.00044053	0.000146843	0	0	0	0
39	0	0.000247924	0	0.000758176	0.000555999	0.000152467	0.000153956	0.000300823	0.000460743	0.000543511	0.00051932	0	0.000479676	0.000694814	0.00129027	0.000351426	0.000464435	0	0.000541309	0.000440257	0.000362668	0.000175805	0.000318418	0.000133112	0	0.000117929	0.000628043	0.000401317	0	0	0.000351163	0	0.000179385	0	0	0	0	0.000153188	0.000665535
