# Supplementary material for: RNA-mediated symmetry breaking enables singular olfactory receptor choice
Source: Nature. 2023 Dec 20;625(7993):181–8. doi: 10.1038/s41586-023-06845-4 (PMC10765522; doi:10.1038/s41586-023-06845-4)
Supplement: Supplementary file 6 — Source Data Fig. 3 [file 41586_2023_6845_MOESM6_ESM.xlsx]

## Sheet: Fig3b_LiquidHiCChange
	norm	specificity	type	time	rep
1	0.00556004	0	active OR	0	r1
2	0.00454989	-18.1681	active OR	5	r1
3	0.00299289	-46.1714	active OR	30	r1
4	0.00239357	-56.9505	active OR	60	r1
5	0.00189083	0	inactive OR	0	r1
6	0.00160474	-15.1304	inactive OR	5	r1
7	0.00135847	-28.1549	inactive OR	30	r1
8	0.00121781	-35.594	inactive OR	60	r1
9	0.00785797	0	active OR	0	r2
10	0.00383376	-51.2119	active OR	5	r2
11	0.00236873	-69.8557	active OR	30	r2
12	0.00335277	-57.3329	active OR	60	r2
13	0.00194357	0	inactive OR	0	r2
14	0.00167522	-13.8067	inactive OR	5	r2
15	0.00131974	-32.0971	inactive OR	30	r2
16	0.00119198	-38.6704	inactive OR	60	r2
17	0.00542199	0	active OR	0	r3
18	0.00448782	-17.2294	active OR	5	r3
19	0.00317893	-41.3698	active OR	30	r3
20	0.00133097	-75.4524	active OR	60	r3
21	0.00192414	0	inactive OR	0	r3
22	0.00161797	-15.9124	inactive OR	5	r3
23	0.00134825	-29.9297	inactive OR	30	r3
24	0.00116194	-39.6124	inactive OR	60	r3
