# Supplementary material for: RNA-mediated symmetry breaking enables singular olfactory receptor choice
Source: Nature. 2023 Dec 20;625(7993):181–8. doi: 10.1038/s41586-023-06845-4 (PMC10765522; doi:10.1038/s41586-023-06845-4)
Supplement: Supplementary file 7 — Source Data Fig. 4 [file 41586_2023_6845_MOESM7_ESM.xlsx]

## Sheet: Figures 4b-c RNA
	Source data presented here is also used for Figure 5a-b and Extended Data Figure 10c.
	baseMean	log2FoldChange	lfcSE	stat	pvalue	padj	sig	comparison
Olfr1	57.5959	-2.74714	0.923132	-2.91133	0.00359895	0.00928378	yes	OMPtTA_tetOP2 vs. OMPtTA_tetOGFP
Olfr1000	7.81842	-4.57638	1.26032	-3.3145	0.000918068	0.00278177	yes	OMPtTA_tetOP2 vs. OMPtTA_tetOGFP
Olfr1002	6.89568	-4.95118	1.17423	-3.68656	0.000227307	0.000805011	yes	OMPtTA_tetOP2 vs. OMPtTA_tetOGFP
Olfr1006	13.5937	-4.14569	1.05135	-3.37264	0.00074451	0.00230352	yes	OMPtTA_tetOP2 vs. OMPtTA_tetOGFP
Olfr1009	38.0442	-4.6624	1.20004	-3.8192	0.000133885	0.000500808	yes	OMPtTA_tetOP2 vs. OMPtTA_tetOGFP
Olfr101	11.8302	-3.73189	1.18432	-2.72243	0.00648038	0.0156003	yes	OMPtTA_tetOP2 vs. OMPtTA_tetOGFP
Olfr1012	23.5458	-3.17137	0.672549	-4.44824	8.65777e-06	4.27779e-05	yes	OMPtTA_tetOP2 vs. OMPtTA_tetOGFP
Olfr1014	7.60178	-4.09362	1.19387	-2.84876	0.00438907	0.0110566	yes	OMPtTA_tetOP2 vs. OMPtTA_tetOGFP
Olfr1015	26.3298	-5.62969	1.01408	-4.31994	1.56073e-05	7.252e-05	yes	OMPtTA_tetOP2 vs. OMPtTA_tetOGFP
Olfr1018	118.602	-3.51181	0.769362	-4.49521	6.95001e-06	3.50647e-05	yes	OMPtTA_tetOP2 vs. OMPtTA_tetOGFP
Olfr1019	15.4317	-4.65251	1.15425	-3.67224	0.00024043	0.000845718	yes	OMPtTA_tetOP2 vs. OMPtTA_tetOGFP
Olfr1020	15.1581	-2.26582	0.928951	-2.30258	0.0213024	0.0433055	yes	OMPtTA_tetOP2 vs. OMPtTA_tetOGFP
Olfr1024	3.79253	-3.776	1.2247	-2.7776	0.00547621	0.0134339	yes	OMPtTA_tetOP2 vs. OMPtTA_tetOGFP
Olfr1025-ps1	89.5863	-4.72351	0.835814	-5.47348	4.41275e-08	3.52709e-07	yes	OMPtTA_tetOP2 vs. OMPtTA_tetOGFP
Olfr1026	14.4345	-4.06615	1.10652	-3.08876	0.00200997	0.00557684	yes	OMPtTA_tetOP2 vs. OMPtTA_tetOGFP
Olfr1028	16.0498	-3.45611	0.931595	-3.43978	0.000582198	0.00185927	yes	OMPtTA_tetOP2 vs. OMPtTA_tetOGFP
Olfr1029	19.4259	-4.49034	1.01148	-3.5343	0.000408853	0.00135548	yes	OMPtTA_tetOP2 vs. OMPtTA_tetOGFP
Olfr103	8.37936	-3.30731	1.10938	-2.47053	0.0134914	0.0293231	yes	OMPtTA_tetOP2 vs. OMPtTA_tetOGFP
Olfr1030	56.7785	-4.78089	0.952048	-4.35335	1.3407e-05	6.32594e-05	yes	OMPtTA_tetOP2 vs. OMPtTA_tetOGFP
Olfr1031	27.6428	-4.68102	0.848105	-5.05267	4.35667e-07	2.83496e-06	yes	OMPtTA_tetOP2 vs. OMPtTA_tetOGFP
Olfr1032	13.166	-3.75123	1.20714	-2.71291	0.0066696	0.0159691	yes	OMPtTA_tetOP2 vs. OMPtTA_tetOGFP
Olfr1033	31.9941	-2.69459	0.862176	-3.04252	0.00234607	0.0063798	yes	OMPtTA_tetOP2 vs. OMPtTA_tetOGFP
Olfr1034	46.04	-4.78167	1.00678	-3.80795	0.000140122	0.000522523	yes	OMPtTA_tetOP2 vs. OMPtTA_tetOGFP
Olfr1036	24.6548	-5.65069	1.13101	-4.48034	7.4525e-06	3.73509e-05	yes	OMPtTA_tetOP2 vs. OMPtTA_tetOGFP
Olfr1037	25.1493	-3.50547	0.882019	-3.75169	0.000175648	0.000639387	yes	OMPtTA_tetOP2 vs. OMPtTA_tetOGFP
Olfr1038-ps	52.8374	-3.65151	1.17914	-3.2292	0.00124137	0.0036341	yes	OMPtTA_tetOP2 vs. OMPtTA_tetOGFP
Olfr1039	26.742	-3.7113	0.847454	-4.08447	4.41768e-05	0.000184126	yes	OMPtTA_tetOP2 vs. OMPtTA_tetOGFP
Olfr104-ps	21.4229	-5.37272	1.00584	-4.67836	2.89182e-06	1.58775e-05	yes	OMPtTA_tetOP2 vs. OMPtTA_tetOGFP
Olfr1042	53.2299	-4.30891	0.869996	-4.71724	2.39069e-06	1.34263e-05	yes	OMPtTA_tetOP2 vs. OMPtTA_tetOGFP
Olfr1043	30.6725	-4.38208	1.04608	-3.90353	9.48009e-05	0.000365989	yes	OMPtTA_tetOP2 vs. OMPtTA_tetOGFP
Olfr1044	29.5482	-2.79728	1.03242	-2.61041	0.00904342	0.0207503	yes	OMPtTA_tetOP2 vs. OMPtTA_tetOGFP
Olfr1045	24.2508	-6.13902	1.01982	-5.10572	3.29542e-07	2.2047e-06	yes	OMPtTA_tetOP2 vs. OMPtTA_tetOGFP
Olfr1046	50.4149	-6.15408	0.898943	-4.95727	7.14891e-07	4.46328e-06	yes	OMPtTA_tetOP2 vs. OMPtTA_tetOGFP
Olfr1048	17.5845	-5.1827	1.16261	-4.06401	4.82373e-05	0.000199267	yes	OMPtTA_tetOP2 vs. OMPtTA_tetOGFP
Olfr105-ps	51.4015	-3.01919	0.931646	-3.16617	0.0015446	0.00441301	yes	OMPtTA_tetOP2 vs. OMPtTA_tetOGFP
Olfr1052	16.6464	-4.92087	0.940027	-4.43509	9.2034e-06	4.52034e-05	yes	OMPtTA_tetOP2 vs. OMPtTA_tetOGFP
Olfr1054	4.44744	-3.95761	1.27904	-2.73282	0.0062794	0.0151486	yes	OMPtTA_tetOP2 vs. OMPtTA_tetOGFP
Olfr1056	20.2033	-2.65049	1.12031	-2.26475	0.0235279	0.0471388	yes	OMPtTA_tetOP2 vs. OMPtTA_tetOGFP
Olfr1058	5.67586	-3.54454	1.21342	-2.49788	0.0124937	0.0274669	yes	OMPtTA_tetOP2 vs. OMPtTA_tetOGFP
Olfr106-ps	12.8222	-2.84102	1.14843	-2.30146	0.0213657	0.0434197	yes	OMPtTA_tetOP2 vs. OMPtTA_tetOGFP
Olfr1065	37.4255	-4.64025	1.00671	-4.22531	2.38608e-05	0.000106069	yes	OMPtTA_tetOP2 vs. OMPtTA_tetOGFP
Olfr107	44.8722	-2.01698	0.862438	-2.28994	0.022025	0.0446098	yes	OMPtTA_tetOP2 vs. OMPtTA_tetOGFP
Olfr1079	12.3687	-3.74304	1.03465	-3.1717	0.00151552	0.00433947	yes	OMPtTA_tetOP2 vs. OMPtTA_tetOGFP
Olfr1082	12.4526	-2.53889	0.873731	-2.72586	0.00641339	0.0154554	yes	OMPtTA_tetOP2 vs. OMPtTA_tetOGFP
Olfr1085	5.2504	-3.50752	1.21713	-2.38608	0.0170288	0.0357747	yes	OMPtTA_tetOP2 vs. OMPtTA_tetOGFP
Olfr1087	32.4956	-5.30463	1.06869	-4.03326	5.50094e-05	0.000223983	yes	OMPtTA_tetOP2 vs. OMPtTA_tetOGFP
Olfr1096-ps1	61.4848	-3.46981	0.852673	-3.97667	6.98857e-05	0.000278501	yes	OMPtTA_tetOP2 vs. OMPtTA_tetOGFP
Olfr1097	40.5104	-2.99765	0.815049	-3.59852	0.000320038	0.00108844	yes	OMPtTA_tetOP2 vs. OMPtTA_tetOGFP
Olfr1098	11.7547	-3.44795	1.21947	-2.469	0.0135493	0.0294312	yes	OMPtTA_tetOP2 vs. OMPtTA_tetOGFP
Olfr1099	55.1163	-2.1645	0.582416	-3.68001	0.000233225	0.000823563	yes	OMPtTA_tetOP2 vs. OMPtTA_tetOGFP
Olfr11	81.4444	-1.98997	0.697393	-2.82226	0.00476868	0.0119122	yes	OMPtTA_tetOP2 vs. OMPtTA_tetOGFP
Olfr1100	25.4423	-4.06222	1.02874	-3.72582	0.000194685	0.000699433	yes	OMPtTA_tetOP2 vs. OMPtTA_tetOGFP
Olfr1102	16.9533	-5.30925	1.05727	-4.4494	8.61114e-06	4.25706e-05	yes	OMPtTA_tetOP2 vs. OMPtTA_tetOGFP
Olfr1104	38.8735	-2.51228	0.603604	-4.07317	4.63778e-05	0.000192329	yes	OMPtTA_tetOP2 vs. OMPtTA_tetOGFP
Olfr1105	12.8956	-3.63375	1.08411	-3.03768	0.00238405	0.00647144	yes	OMPtTA_tetOP2 vs. OMPtTA_tetOGFP
Olfr1106	12.0204	-4.3474	1.22132	-3.35458	0.00079486	0.00244266	yes	OMPtTA_tetOP2 vs. OMPtTA_tetOGFP
Olfr1107	23.5182	-4.53484	1.0735	-3.50467	0.000457177	0.00150009	yes	OMPtTA_tetOP2 vs. OMPtTA_tetOGFP
Olfr1109	21.6574	-3.80578	1.04261	-3.46005	0.000540084	0.0017373	yes	OMPtTA_tetOP2 vs. OMPtTA_tetOGFP
Olfr111	27.051	-1.72964	0.564522	-3.00461	0.00265924	0.00713109	yes	OMPtTA_tetOP2 vs. OMPtTA_tetOGFP
Olfr1110	80.6593	-5.04541	0.803367	-6.0605	1.35697e-09	1.44765e-08	yes	OMPtTA_tetOP2 vs. OMPtTA_tetOGFP
Olfr1112	33.578	-3.52654	0.947327	-3.56153	0.000368695	0.00123702	yes	OMPtTA_tetOP2 vs. OMPtTA_tetOGFP
Olfr1118	13.3066	-3.44643	0.802815	-4.09359	4.24741e-05	0.000177681	yes	OMPtTA_tetOP2 vs. OMPtTA_tetOGFP
Olfr112	24.8964	-4.46644	1.14635	-3.32973	0.000869306	0.00264593	yes	OMPtTA_tetOP2 vs. OMPtTA_tetOGFP
Olfr1120	13.1713	-3.80676	1.01636	-3.28766	0.00101022	0.00302617	yes	OMPtTA_tetOP2 vs. OMPtTA_tetOGFP
Olfr1122	96.0769	-3.19253	1.00715	-3.11393	0.0018461	0.00517433	yes	OMPtTA_tetOP2 vs. OMPtTA_tetOGFP
Olfr1123	64.3064	-2.56536	0.847682	-2.96685	0.00300871	0.00794507	yes	OMPtTA_tetOP2 vs. OMPtTA_tetOGFP
Olfr1124	31.6649	-3.85928	0.939133	-3.94958	7.82873e-05	0.000308664	yes	OMPtTA_tetOP2 vs. OMPtTA_tetOGFP
Olfr1126	9.9459	-3.72178	1.02283	-3.1735	0.00150615	0.00431673	yes	OMPtTA_tetOP2 vs. OMPtTA_tetOGFP
Olfr1129	9.81234	-2.71478	1.01876	-2.4371	0.0148055	0.0317126	yes	OMPtTA_tetOP2 vs. OMPtTA_tetOGFP
Olfr1132	11.289	-3.97273	1.179	-2.85663	0.00428165	0.010813	yes	OMPtTA_tetOP2 vs. OMPtTA_tetOGFP
Olfr1133	7.60144	-3.80736	1.15621	-2.86556	0.00416278	0.010548	yes	OMPtTA_tetOP2 vs. OMPtTA_tetOGFP
Olfr1134	4.72511	-3.46493	1.29864	-2.45542	0.014072	0.0303707	yes	OMPtTA_tetOP2 vs. OMPtTA_tetOGFP
Olfr1135	7.51092	-4.41278	1.28108	-3.10752	0.00188664	0.0052733	yes	OMPtTA_tetOP2 vs. OMPtTA_tetOGFP
Olfr1137	13.6681	-2.94545	1.13497	-2.33921	0.0193244	0.039887	yes	OMPtTA_tetOP2 vs. OMPtTA_tetOGFP
Olfr1140	40.8284	-6.53664	0.915954	-5.171	2.32846e-07	1.59998e-06	yes	OMPtTA_tetOP2 vs. OMPtTA_tetOGFP
Olfr1143	25.1365	-3.19388	0.696147	-4.42146	9.80377e-06	4.76326e-05	yes	OMPtTA_tetOP2 vs. OMPtTA_tetOGFP
Olfr1148	11.4475	-3.71116	1.12616	-2.92659	0.00342706	0.00889341	yes	OMPtTA_tetOP2 vs. OMPtTA_tetOGFP
Olfr115	24.0584	-4.40473	0.993105	-3.9139	9.08172e-05	0.00035301	yes	OMPtTA_tetOP2 vs. OMPtTA_tetOGFP
Olfr1154	19.0878	-4.80615	1.08805	-4.03796	5.39174e-05	0.000219825	yes	OMPtTA_tetOP2 vs. OMPtTA_tetOGFP
Olfr1155	28.0889	-4.67604	0.946112	-4.25295	2.10972e-05	9.50393e-05	yes	OMPtTA_tetOP2 vs. OMPtTA_tetOGFP
Olfr1156	36.2201	-5.78103	1.04845	-4.88063	1.05746e-06	6.36581e-06	yes	OMPtTA_tetOP2 vs. OMPtTA_tetOGFP
Olfr1157	46.6354	-1.84807	0.679568	-2.68522	0.00724824	0.017169	yes	OMPtTA_tetOP2 vs. OMPtTA_tetOGFP
Olfr116	56.9087	-4.86262	0.81535	-5.71567	1.0927e-08	9.78902e-08	yes	OMPtTA_tetOP2 vs. OMPtTA_tetOGFP
Olfr1161	11.137	-3.16727	1.10157	-2.8125	0.00491578	0.0122292	yes	OMPtTA_tetOP2 vs. OMPtTA_tetOGFP
Olfr1162	50.7399	-5.07013	1.14561	-4.19654	2.71022e-05	0.000119166	yes	OMPtTA_tetOP2 vs. OMPtTA_tetOGFP
Olfr1167	10.3941	-3.33549	1.01253	-2.67016	0.00758145	0.0178535	yes	OMPtTA_tetOP2 vs. OMPtTA_tetOGFP
Olfr1168	12.4309	-3.37197	1.03252	-2.91038	0.00360988	0.0093067	yes	OMPtTA_tetOP2 vs. OMPtTA_tetOGFP
Olfr117	65.5497	-1.68431	0.603099	-2.76353	0.00571795	0.0139498	yes	OMPtTA_tetOP2 vs. OMPtTA_tetOGFP
Olfr1170	19.7456	-3.36416	0.93536	-3.36917	0.000753941	0.00233071	yes	OMPtTA_tetOP2 vs. OMPtTA_tetOGFP
Olfr1173	103.562	-2.04653	0.759808	-2.66604	0.00767511	0.0180348	yes	OMPtTA_tetOP2 vs. OMPtTA_tetOGFP
Olfr1174-ps	13.7302	-3.88355	1.16098	-3.20847	0.00133441	0.00387649	yes	OMPtTA_tetOP2 vs. OMPtTA_tetOGFP
Olfr1176	184.745	-5.36255	0.735308	-7.13554	9.64077e-13	1.90591e-11	yes	OMPtTA_tetOP2 vs. OMPtTA_tetOGFP
Olfr1177-ps	23.3869	-5.71548	1.07591	-4.66395	3.102e-06	1.68784e-05	yes	OMPtTA_tetOP2 vs. OMPtTA_tetOGFP
Olfr1178	102.661	-1.75989	0.656525	-2.6564	0.00789801	0.0184768	yes	OMPtTA_tetOP2 vs. OMPtTA_tetOGFP
Olfr1180	7.30915	-3.88393	1.21104	-3.04564	0.00232183	0.00632146	yes	OMPtTA_tetOP2 vs. OMPtTA_tetOGFP
Olfr1182	42.3397	-3.06075	0.668541	-4.49457	6.97113e-06	3.51419e-05	yes	OMPtTA_tetOP2 vs. OMPtTA_tetOGFP
Olfr1184	33.6946	-3.35671	1.12232	-2.773	0.00555428	0.0136034	yes	OMPtTA_tetOP2 vs. OMPtTA_tetOGFP
Olfr119	13.6586	-3.29698	1.03295	-2.93096	0.00337914	0.00878538	yes	OMPtTA_tetOP2 vs. OMPtTA_tetOGFP
Olfr1192-ps1	122.543	-1.85204	0.757374	-2.40767	0.0160548	0.0340236	yes	OMPtTA_tetOP2 vs. OMPtTA_tetOGFP
Olfr1195	86.511	-1.6155	0.472324	-3.39613	0.000683455	0.00213755	yes	OMPtTA_tetOP2 vs. OMPtTA_tetOGFP
Olfr1198	43.6121	-4.56642	0.81325	-5.24256	1.58366e-07	1.12654e-06	yes	OMPtTA_tetOP2 vs. OMPtTA_tetOGFP
Olfr12	41.9885	-2.65463	0.572454	-4.53815	5.67502e-06	2.92162e-05	yes	OMPtTA_tetOP2 vs. OMPtTA_tetOGFP
Olfr120	11.228	-4.5865	1.08609	-3.74155	0.00018289	0.000661768	yes	OMPtTA_tetOP2 vs. OMPtTA_tetOGFP
Olfr1200	61.2505	-4.02883	0.850712	-4.60775	4.07059e-06	2.16621e-05	yes	OMPtTA_tetOP2 vs. OMPtTA_tetOGFP
Olfr1202	26.913	-2.59247	0.840651	-2.99879	0.00271056	0.00724304	yes	OMPtTA_tetOP2 vs. OMPtTA_tetOGFP
Olfr1205	26.9287	-2.93206	0.879724	-3.21968	0.00128336	0.00374315	yes	OMPtTA_tetOP2 vs. OMPtTA_tetOGFP
Olfr1208	76.6742	-4.39755	1.00462	-4.20974	2.55668e-05	0.00011303	yes	OMPtTA_tetOP2 vs. OMPtTA_tetOGFP
Olfr1209	38.6292	-2.00084	0.668577	-2.9341	0.00334518	0.0087083	yes	OMPtTA_tetOP2 vs. OMPtTA_tetOGFP
Olfr121	29.986	-5.33021	1.0964	-4.36645	1.26279e-05	6.00064e-05	yes	OMPtTA_tetOP2 vs. OMPtTA_tetOGFP
Olfr1212	46.3205	-2.14823	0.85391	-2.45074	0.0142562	0.0307099	yes	OMPtTA_tetOP2 vs. OMPtTA_tetOGFP
Olfr1213	82.9511	-2.85335	0.679856	-4.14835	3.34881e-05	0.000143833	yes	OMPtTA_tetOP2 vs. OMPtTA_tetOGFP
Olfr1215	13.1073	-2.23575	0.89436	-2.40293	0.0162643	0.0343834	yes	OMPtTA_tetOP2 vs. OMPtTA_tetOGFP
Olfr1216	33.9147	-2.19152	0.850762	-2.51772	0.0118118	0.0261926	yes	OMPtTA_tetOP2 vs. OMPtTA_tetOGFP
Olfr1218	14.309	-4.3483	1.13825	-3.59356	0.000326193	0.00110751	yes	OMPtTA_tetOP2 vs. OMPtTA_tetOGFP
Olfr1219	80.7155	-2.17455	0.571691	-3.77297	0.000161315	0.000592721	yes	OMPtTA_tetOP2 vs. OMPtTA_tetOGFP
Olfr122	20.4689	-2.65399	0.953958	-2.66551	0.0076872	0.0180511	yes	OMPtTA_tetOP2 vs. OMPtTA_tetOGFP
Olfr1222	170.143	-2.35943	0.635857	-3.68222	0.00023121	0.000817082	yes	OMPtTA_tetOP2 vs. OMPtTA_tetOGFP
Olfr1224-ps1	16.3553	-1.91352	0.741477	-2.49358	0.0126463	0.0277335	yes	OMPtTA_tetOP2 vs. OMPtTA_tetOGFP
Olfr1225	27.3791	-4.74256	1.00925	-4.08141	4.47624e-05	0.000186267	yes	OMPtTA_tetOP2 vs. OMPtTA_tetOGFP
Olfr1228	85.797	-2.68914	0.83617	-3.15907	0.00158272	0.00451482	yes	OMPtTA_tetOP2 vs. OMPtTA_tetOGFP
Olfr1229	107.513	-1.37115	0.533899	-2.55015	0.0107677	0.0241725	yes	OMPtTA_tetOP2 vs. OMPtTA_tetOGFP
Olfr123	17.7705	-4.2046	0.906391	-4.15207	3.29485e-05	0.00014185	yes	OMPtTA_tetOP2 vs. OMPtTA_tetOGFP
Olfr1232	12.6118	-4.40728	1.07396	-3.29542	0.000982763	0.00295317	yes	OMPtTA_tetOP2 vs. OMPtTA_tetOGFP
Olfr1233	11.1193	-3.10052	0.894142	-3.16091	0.00157278	0.00448788	yes	OMPtTA_tetOP2 vs. OMPtTA_tetOGFP
Olfr1234	26.5245	-2.88732	0.831075	-3.36663	0.00076094	0.00234915	yes	OMPtTA_tetOP2 vs. OMPtTA_tetOGFP
Olfr1239	12.3974	-3.3257	1.20817	-2.46443	0.0137232	0.0297593	yes	OMPtTA_tetOP2 vs. OMPtTA_tetOGFP
Olfr1240	133.902	-2.79434	0.521322	-5.31935	1.04139e-07	7.73193e-07	yes	OMPtTA_tetOP2 vs. OMPtTA_tetOGFP
Olfr1241	40.9385	-2.16916	0.785212	-2.71129	0.0067022	0.016037	yes	OMPtTA_tetOP2 vs. OMPtTA_tetOGFP
Olfr1242	26.276	-3.22814	0.750738	-4.17367	2.99737e-05	0.000130465	yes	OMPtTA_tetOP2 vs. OMPtTA_tetOGFP
Olfr1243	23.7855	-5.24985	0.974151	-4.13684	3.5212e-05	0.000150632	yes	OMPtTA_tetOP2 vs. OMPtTA_tetOGFP
Olfr1246	52.0588	-2.76588	0.748117	-3.63826	0.000274486	0.000950059	yes	OMPtTA_tetOP2 vs. OMPtTA_tetOGFP
Olfr1250	14.3165	-5.22242	1.14384	-4.11418	3.88553e-05	0.000164092	yes	OMPtTA_tetOP2 vs. OMPtTA_tetOGFP
Olfr1251	48.4095	-4.77722	0.709238	-6.47239	9.64661e-11	1.31379e-09	yes	OMPtTA_tetOP2 vs. OMPtTA_tetOGFP
Olfr1252	102.192	-5.4441	0.751527	-6.95755	3.46246e-12	6.10737e-11	yes	OMPtTA_tetOP2 vs. OMPtTA_tetOGFP
Olfr1253	88.9287	-4.74991	0.764973	-5.9909	2.08686e-09	2.15544e-08	yes	OMPtTA_tetOP2 vs. OMPtTA_tetOGFP
Olfr1254	65.2455	-3.82401	0.698409	-5.372	7.78669e-08	5.91671e-07	yes	OMPtTA_tetOP2 vs. OMPtTA_tetOGFP
Olfr1257	29.3063	-3.08193	0.974342	-3.05538	0.00224776	0.00614927	yes	OMPtTA_tetOP2 vs. OMPtTA_tetOGFP
Olfr1258	130.29	-3.33594	0.514331	-6.4241	1.32655e-10	1.7477e-09	yes	OMPtTA_tetOP2 vs. OMPtTA_tetOGFP
Olfr1259	91.4052	-1.8376	0.770986	-2.35903	0.0183228	0.038094	yes	OMPtTA_tetOP2 vs. OMPtTA_tetOGFP
Olfr126	14.292	-2.62129	1.02609	-2.43756	0.0147868	0.031677	yes	OMPtTA_tetOP2 vs. OMPtTA_tetOGFP
Olfr1260	64.6502	-4.67737	0.84485	-5.34369	9.10757e-08	6.84877e-07	yes	OMPtTA_tetOP2 vs. OMPtTA_tetOGFP
Olfr1263	94.5535	-2.70028	0.778475	-3.419	0.000628511	0.00198519	yes	OMPtTA_tetOP2 vs. OMPtTA_tetOGFP
Olfr1265	37.3391	-3.10007	0.722461	-4.15956	3.1886e-05	0.000137799	yes	OMPtTA_tetOP2 vs. OMPtTA_tetOGFP
Olfr127	29.8037	-2.03487	0.821038	-2.43089	0.0150619	0.032201	yes	OMPtTA_tetOP2 vs. OMPtTA_tetOGFP
Olfr1270	26.2687	-2.80382	1.15567	-2.32461	0.020093	0.0412298	yes	OMPtTA_tetOP2 vs. OMPtTA_tetOGFP
Olfr1271	242.725	-2.86248	0.380465	-7.48696	7.04859e-14	1.78107e-12	yes	OMPtTA_tetOP2 vs. OMPtTA_tetOGFP
Olfr1273-ps	16.8486	-2.82157	1.07153	-2.50609	0.0122076	0.0269389	yes	OMPtTA_tetOP2 vs. OMPtTA_tetOGFP
Olfr1274-ps	33.1634	-2.09172	0.782152	-2.60829	0.00909969	0.0208689	yes	OMPtTA_tetOP2 vs. OMPtTA_tetOGFP
Olfr1275	11.3493	-2.39519	0.941847	-2.40935	0.0159808	0.0338983	yes	OMPtTA_tetOP2 vs. OMPtTA_tetOGFP
Olfr1277	30.2047	-2.70695	0.685645	-3.85864	0.000114022	0.000432452	yes	OMPtTA_tetOP2 vs. OMPtTA_tetOGFP
Olfr1278	21.5301	-2.26272	0.920853	-2.38185	0.017226	0.0361304	yes	OMPtTA_tetOP2 vs. OMPtTA_tetOGFP
Olfr128	27.0126	-2.54949	1.01035	-2.42844	0.015164	0.0324002	yes	OMPtTA_tetOP2 vs. OMPtTA_tetOGFP
Olfr1280	9.97601	-3.45029	1.14625	-2.72046	0.00651909	0.0156769	yes	OMPtTA_tetOP2 vs. OMPtTA_tetOGFP
Olfr1281	14.1047	-2.94928	1.0933	-2.50262	0.0123277	0.0271643	yes	OMPtTA_tetOP2 vs. OMPtTA_tetOGFP
Olfr1283	9.64426	-3.75753	1.11481	-3.00224	0.00267998	0.00717914	yes	OMPtTA_tetOP2 vs. OMPtTA_tetOGFP
Olfr1284	8.40675	-3.59897	0.858496	-3.83098	0.000127636	0.000479704	yes	OMPtTA_tetOP2 vs. OMPtTA_tetOGFP
Olfr1286	22.8003	-2.24031	0.865664	-2.51598	0.0118702	0.0263092	yes	OMPtTA_tetOP2 vs. OMPtTA_tetOGFP
Olfr1288	10.7596	-3.51165	0.904472	-3.61467	0.000300725	0.00103145	yes	OMPtTA_tetOP2 vs. OMPtTA_tetOGFP
Olfr1290	21.6948	-5.32001	0.978604	-4.63792	3.5194e-06	1.89678e-05	yes	OMPtTA_tetOP2 vs. OMPtTA_tetOGFP
Olfr1291-ps1	46.9325	-2.18931	0.704271	-3.06599	0.00216948	0.00595935	yes	OMPtTA_tetOP2 vs. OMPtTA_tetOGFP
Olfr1294	32.6566	-4.41528	0.87532	-4.64333	3.4284e-06	1.85103e-05	yes	OMPtTA_tetOP2 vs. OMPtTA_tetOGFP
Olfr1295	16.5679	-4.6025	1.00756	-3.94509	7.977e-05	0.000313675	yes	OMPtTA_tetOP2 vs. OMPtTA_tetOGFP
Olfr1297	119.981	-2.23581	0.516517	-4.30136	1.69752e-05	7.82554e-05	yes	OMPtTA_tetOP2 vs. OMPtTA_tetOGFP
Olfr1300-ps1	8.57334	-3.20242	1.20189	-2.62025	0.00878662	0.020248	yes	OMPtTA_tetOP2 vs. OMPtTA_tetOGFP
Olfr1301	55.1967	-3.20131	0.897812	-3.47419	0.0005124	0.0016603	yes	OMPtTA_tetOP2 vs. OMPtTA_tetOGFP
Olfr1305	13.9247	-4.51823	1.06365	-3.42906	0.000605671	0.00192261	yes	OMPtTA_tetOP2 vs. OMPtTA_tetOGFP
Olfr1309	8.4729	-5.49215	1.1324	-4.17624	2.9637e-05	0.000129154	yes	OMPtTA_tetOP2 vs. OMPtTA_tetOGFP
Olfr131	80.3868	-2.52142	0.512453	-4.87856	1.06861e-06	6.42015e-06	yes	OMPtTA_tetOP2 vs. OMPtTA_tetOGFP
Olfr1311	10.3617	-3.79949	1.14995	-2.91984	0.00350207	0.00906348	yes	OMPtTA_tetOP2 vs. OMPtTA_tetOGFP
Olfr1314	8.81219	-5.66569	1.22089	-3.9255	8.65502e-05	0.00033816	yes	OMPtTA_tetOP2 vs. OMPtTA_tetOGFP
Olfr1316	7.33785	-4.04789	1.24126	-3.04057	0.00236134	0.00641749	yes	OMPtTA_tetOP2 vs. OMPtTA_tetOGFP
Olfr132	39.8522	-2.37523	0.786997	-2.95147	0.00316268	0.00829383	yes	OMPtTA_tetOP2 vs. OMPtTA_tetOGFP
Olfr1320	49.8002	-2.70324	0.901914	-2.92419	0.00345351	0.00895821	yes	OMPtTA_tetOP2 vs. OMPtTA_tetOGFP
Olfr1321	117.012	-1.43602	0.60227	-2.3644	0.0180595	0.0376347	yes	OMPtTA_tetOP2 vs. OMPtTA_tetOGFP
Olfr1325	63.6716	-5.64194	1.12772	-4.49239	7.04273e-06	3.54733e-05	yes	OMPtTA_tetOP2 vs. OMPtTA_tetOGFP
Olfr1326-ps1	76.9312	-2.30671	0.843715	-2.68417	0.00727109	0.0172208	yes	OMPtTA_tetOP2 vs. OMPtTA_tetOGFP
Olfr133	14.3853	-2.66528	0.919572	-2.71027	0.00672281	0.0160774	yes	OMPtTA_tetOP2 vs. OMPtTA_tetOGFP
Olfr1338	5.53632	-3.08808	1.2781	-2.40782	0.0160483	0.0340176	yes	OMPtTA_tetOP2 vs. OMPtTA_tetOGFP
Olfr1339	19.6184	-2.51965	0.898897	-2.69707	0.00699518	0.0166652	yes	OMPtTA_tetOP2 vs. OMPtTA_tetOGFP
Olfr134	8.07158	-3.23051	1.15617	-2.40531	0.0161587	0.0342078	yes	OMPtTA_tetOP2 vs. OMPtTA_tetOGFP
Olfr1346	65.2644	-2.17156	0.729971	-2.93723	0.00331163	0.00863063	yes	OMPtTA_tetOP2 vs. OMPtTA_tetOGFP
Olfr1347	41.0906	-1.57091	0.534777	-2.88529	0.00391047	0.0099727	yes	OMPtTA_tetOP2 vs. OMPtTA_tetOGFP
Olfr1348	142.966	-1.9724	0.359074	-5.46656	4.58866e-08	3.65804e-07	yes	OMPtTA_tetOP2 vs. OMPtTA_tetOGFP
Olfr1349	164.106	1.26371	0.499446	2.52925	0.0114306	0.0254655	yes	OMPtTA_tetOP2 vs. OMPtTA_tetOGFP
Olfr1351	8.35175	-4.73286	1.14902	-3.68959	0.00022462	0.00079693	yes	OMPtTA_tetOP2 vs. OMPtTA_tetOGFP
Olfr1353	17.5657	-3.39667	0.868172	-3.67232	0.000240361	0.000845718	yes	OMPtTA_tetOP2 vs. OMPtTA_tetOGFP
Olfr1354	28.6311	-6.84595	1.04061	-5.55519	2.77306e-08	2.29548e-07	yes	OMPtTA_tetOP2 vs. OMPtTA_tetOGFP
Olfr1356	6.00662	-3.15806	1.31227	-2.33176	0.0197134	0.0405609	yes	OMPtTA_tetOP2 vs. OMPtTA_tetOGFP
Olfr1357	44.7247	-3.19859	0.900967	-3.37691	0.000733045	0.00227191	yes	OMPtTA_tetOP2 vs. OMPtTA_tetOGFP
Olfr1361	125.302	-3.41318	0.789425	-4.25319	2.10743e-05	9.49831e-05	yes	OMPtTA_tetOP2 vs. OMPtTA_tetOGFP
Olfr1362	44.5037	-2.90175	0.894127	-3.17228	0.00151248	0.00433282	yes	OMPtTA_tetOP2 vs. OMPtTA_tetOGFP
Olfr1364	114.668	-4.23301	0.729906	-5.6893	1.27562e-08	1.12611e-07	yes	OMPtTA_tetOP2 vs. OMPtTA_tetOGFP
Olfr1366	47.4905	-4.34815	0.803373	-4.80728	1.53001e-06	8.92077e-06	yes	OMPtTA_tetOP2 vs. OMPtTA_tetOGFP
Olfr1368	19.639	-5.36498	0.973582	-4.1912	2.77478e-05	0.000121651	yes	OMPtTA_tetOP2 vs. OMPtTA_tetOGFP
Olfr1370	105.303	-3.5731	0.710506	-4.94321	7.6846e-07	4.7601e-06	yes	OMPtTA_tetOP2 vs. OMPtTA_tetOGFP
Olfr1372-ps1	1785.01	1.75074	0.65301	2.67166	0.00754771	0.0177821	yes	OMPtTA_tetOP2 vs. OMPtTA_tetOGFP
Olfr138	23.8227	-2.47417	0.910891	-2.62666	0.0086228	0.0199236	yes	OMPtTA_tetOP2 vs. OMPtTA_tetOGFP
Olfr1383	22.6992	-2.83069	1.02008	-2.65182	0.0080059	0.0186883	yes	OMPtTA_tetOP2 vs. OMPtTA_tetOGFP
Olfr1384	146.298	-1.41347	0.61134	-2.29531	0.0217156	0.0440618	yes	OMPtTA_tetOP2 vs. OMPtTA_tetOGFP
Olfr1389	112.218	-1.68387	0.657307	-2.54461	0.0109399	0.0245197	yes	OMPtTA_tetOP2 vs. OMPtTA_tetOGFP
Olfr139	36.8005	-3.05964	0.701037	-4.20128	2.65405e-05	0.000116951	yes	OMPtTA_tetOP2 vs. OMPtTA_tetOGFP
Olfr1396	51.1208	-1.85485	0.756073	-2.41774	0.0156173	0.0332664	yes	OMPtTA_tetOP2 vs. OMPtTA_tetOGFP
Olfr140	202.078	-1.599	0.517976	-3.0711	0.00213269	0.0058707	yes	OMPtTA_tetOP2 vs. OMPtTA_tetOGFP
Olfr1404	81.9949	-3.76023	0.648935	-5.56152	2.67428e-08	2.22058e-07	yes	OMPtTA_tetOP2 vs. OMPtTA_tetOGFP
Olfr1406	130.128	-4.62097	0.634983	-7.12054	1.07503e-12	2.10691e-11	yes	OMPtTA_tetOP2 vs. OMPtTA_tetOGFP
Olfr1408	124.154	-3.19927	0.572	-5.54564	2.92883e-08	2.41101e-07	yes	OMPtTA_tetOP2 vs. OMPtTA_tetOGFP
Olfr141	9.95981	-4.69379	1.08025	-3.47092	0.000518672	0.00167763	yes	OMPtTA_tetOP2 vs. OMPtTA_tetOGFP
Olfr1410	37.1194	-2.98293	0.993505	-2.9216	0.00348238	0.00902022	yes	OMPtTA_tetOP2 vs. OMPtTA_tetOGFP
Olfr1414	36.334	-3.18891	1.13082	-2.72358	0.00645781	0.0155563	yes	OMPtTA_tetOP2 vs. OMPtTA_tetOGFP
Olfr1415	17.2472	-2.2276	0.890281	-2.39912	0.0164344	0.0346945	yes	OMPtTA_tetOP2 vs. OMPtTA_tetOGFP
Olfr1417	47.9858	-2.27325	0.887872	-2.50772	0.0121514	0.026831	yes	OMPtTA_tetOP2 vs. OMPtTA_tetOGFP
Olfr1418	21.4597	-3.85482	0.95082	-3.73103	0.000190701	0.000686616	yes	OMPtTA_tetOP2 vs. OMPtTA_tetOGFP
Olfr1419	32.7776	-3.31134	0.980311	-3.24576	0.00117136	0.0034525	yes	OMPtTA_tetOP2 vs. OMPtTA_tetOGFP
Olfr142	56.1099	-4.29513	0.706442	-5.91988	3.22186e-09	3.19581e-08	yes	OMPtTA_tetOP2 vs. OMPtTA_tetOGFP
Olfr1420	72.856	-2.08937	0.581596	-3.55674	0.000375486	0.00125794	yes	OMPtTA_tetOP2 vs. OMPtTA_tetOGFP
Olfr1425	9.25241	-3.43139	1.3058	-2.24941	0.0244862	0.0486937	yes	OMPtTA_tetOP2 vs. OMPtTA_tetOGFP
Olfr1426	81.8088	-2.72448	0.695145	-3.87167	0.000108094	0.000412141	yes	OMPtTA_tetOP2 vs. OMPtTA_tetOGFP
Olfr1427	175.825	-1.78473	0.527849	-3.36409	0.000767951	0.00236919	yes	OMPtTA_tetOP2 vs. OMPtTA_tetOGFP
Olfr1428	83.8569	-2.33906	0.512132	-4.52297	6.09777e-06	3.12069e-05	yes	OMPtTA_tetOP2 vs. OMPtTA_tetOGFP
Olfr143	17.7274	-3.03154	0.921061	-3.03185	0.0024306	0.00658207	yes	OMPtTA_tetOP2 vs. OMPtTA_tetOGFP
Olfr1431	24.8299	-2.06964	0.86983	-2.32284	0.0201876	0.0413773	yes	OMPtTA_tetOP2 vs. OMPtTA_tetOGFP
Olfr1433	38.4671	-3.00436	0.905694	-3.23144	0.00123167	0.0036086	yes	OMPtTA_tetOP2 vs. OMPtTA_tetOGFP
Olfr1437	76.6225	-3.78291	0.687298	-5.36802	7.96049e-08	6.03867e-07	yes	OMPtTA_tetOP2 vs. OMPtTA_tetOGFP
Olfr144	29.1556	-2.30841	0.857723	-2.63431	0.00843084	0.0195397	yes	OMPtTA_tetOP2 vs. OMPtTA_tetOGFP
Olfr1440	329.125	-3.23477	0.587872	-5.47768	4.30935e-08	3.45052e-07	yes	OMPtTA_tetOP2 vs. OMPtTA_tetOGFP
Olfr1442	57.8861	-4.00728	0.994141	-3.89326	9.89073e-05	0.000380548	yes	OMPtTA_tetOP2 vs. OMPtTA_tetOGFP
Olfr1443	34.5684	-3.56379	0.96702	-3.54784	0.000388405	0.00129764	yes	OMPtTA_tetOP2 vs. OMPtTA_tetOGFP
Olfr1444	6.12532	-3.18885	1.1647	-2.31391	0.0206729	0.0422337	yes	OMPtTA_tetOP2 vs. OMPtTA_tetOGFP
Olfr1446	20.9079	-3.98128	0.986957	-3.53	0.000415567	0.00137573	yes	OMPtTA_tetOP2 vs. OMPtTA_tetOGFP
Olfr1447	20.451	-2.97109	1.03372	-2.74768	0.00600179	0.0145426	yes	OMPtTA_tetOP2 vs. OMPtTA_tetOGFP
Olfr1448	44.7177	-2.01576	0.813255	-2.4437	0.0145374	0.0312305	yes	OMPtTA_tetOP2 vs. OMPtTA_tetOGFP
Olfr1449	4.04059	-3.40108	1.27397	-2.49156	0.0127185	0.0278631	yes	OMPtTA_tetOP2 vs. OMPtTA_tetOGFP
Olfr145	173.977	-1.89729	0.688563	-2.74544	0.00604307	0.0146329	yes	OMPtTA_tetOP2 vs. OMPtTA_tetOGFP
Olfr1450	5.92503	-3.40523	1.30397	-2.49287	0.0126716	0.0277805	yes	OMPtTA_tetOP2 vs. OMPtTA_tetOGFP
Olfr1451	4.82072	-3.59155	1.29438	-2.59817	0.00937218	0.0214262	yes	OMPtTA_tetOP2 vs. OMPtTA_tetOGFP
Olfr1454	17.1666	-3.69247	1.01877	-3.25928	0.00111696	0.0033072	yes	OMPtTA_tetOP2 vs. OMPtTA_tetOGFP
Olfr1457	21.5445	-3.86058	1.11787	-3.17386	0.00150427	0.0043127	yes	OMPtTA_tetOP2 vs. OMPtTA_tetOGFP
Olfr146	10.7435	-5.013	0.981406	-3.89522	9.81088e-05	0.00037768	yes	OMPtTA_tetOP2 vs. OMPtTA_tetOGFP
Olfr1461	22.3696	-3.39704	0.95294	-3.37024	0.00075102	0.00232287	yes	OMPtTA_tetOP2 vs. OMPtTA_tetOGFP
Olfr1463	19.5396	-1.76156	0.73654	-2.31698	0.020505	0.0419333	yes	OMPtTA_tetOP2 vs. OMPtTA_tetOGFP
Olfr1466	15.0725	-5.06215	1.06952	-3.77864	0.000157686	0.000580398	yes	OMPtTA_tetOP2 vs. OMPtTA_tetOGFP
Olfr1467	21.5257	-2.64941	1.07683	-2.36643	0.0179606	0.0374551	yes	OMPtTA_tetOP2 vs. OMPtTA_tetOGFP
Olfr1469	6.46721	-3.10486	1.23553	-2.50044	0.0124038	0.0273089	yes	OMPtTA_tetOP2 vs. OMPtTA_tetOGFP
Olfr147	23.8182	-2.34831	0.876273	-2.61369	0.00895708	0.0205782	yes	OMPtTA_tetOP2 vs. OMPtTA_tetOGFP
Olfr1472	3.53985	-3.8319	1.34297	-2.30276	0.0212925	0.0432904	yes	OMPtTA_tetOP2 vs. OMPtTA_tetOGFP
Olfr1477	34.1612	-3.26716	0.796823	-3.91538	9.02629e-05	0.000351306	yes	OMPtTA_tetOP2 vs. OMPtTA_tetOGFP
Olfr148	6.87633	-3.41269	1.1825	-2.73805	0.00618042	0.0149336	yes	OMPtTA_tetOP2 vs. OMPtTA_tetOGFP
Olfr1484	25.7873	-4.14428	1.11217	-3.20841	0.00133471	0.00387675	yes	OMPtTA_tetOP2 vs. OMPtTA_tetOGFP
Olfr1489	43.3189	-3.50326	0.574063	-5.9479	2.71608e-09	2.73839e-08	yes	OMPtTA_tetOP2 vs. OMPtTA_tetOGFP
Olfr1490	39.1999	-2.65232	0.944917	-2.73875	0.0061673	0.0149039	yes	OMPtTA_tetOP2 vs. OMPtTA_tetOGFP
Olfr1491	31.207	-3.78001	0.824041	-4.37056	1.23928e-05	5.89715e-05	yes	OMPtTA_tetOP2 vs. OMPtTA_tetOGFP
Olfr1495	14.2198	-5.69758	1.06051	-4.58083	4.63131e-06	2.43395e-05	yes	OMPtTA_tetOP2 vs. OMPtTA_tetOGFP
Olfr1496	10.1994	-3.87215	1.18608	-2.80124	0.00509063	0.0126158	yes	OMPtTA_tetOP2 vs. OMPtTA_tetOGFP
Olfr1497	9.45884	-3.49978	1.25388	-2.42335	0.0153779	0.0328117	yes	OMPtTA_tetOP2 vs. OMPtTA_tetOGFP
Olfr1500	30.2946	-2.43404	0.951506	-2.4881	0.0128426	0.0280978	yes	OMPtTA_tetOP2 vs. OMPtTA_tetOGFP
Olfr1501	36.7483	-2.68639	0.848984	-3.07633	0.00209568	0.00578285	yes	OMPtTA_tetOP2 vs. OMPtTA_tetOGFP
Olfr1505	15.6013	-2.33678	0.915631	-2.44945	0.0143074	0.0308056	yes	OMPtTA_tetOP2 vs. OMPtTA_tetOGFP
Olfr1507	499.046	-4.3714	0.805649	-5.35852	8.39075e-08	6.33859e-07	yes	OMPtTA_tetOP2 vs. OMPtTA_tetOGFP
Olfr1510	22.2573	-5.00985	1.08004	-4.21474	2.5007e-05	0.000110812	yes	OMPtTA_tetOP2 vs. OMPtTA_tetOGFP
Olfr1512	29.5491	-3.98331	1.01175	-3.24266	0.0011842	0.00348527	yes	OMPtTA_tetOP2 vs. OMPtTA_tetOGFP
Olfr1513	41.0156	-2.62493	1.00229	-2.55944	0.010484	0.0236314	yes	OMPtTA_tetOP2 vs. OMPtTA_tetOGFP
Olfr152	16.4337	-2.76755	0.953111	-2.71981	0.00653185	0.0156972	yes	OMPtTA_tetOP2 vs. OMPtTA_tetOGFP
Olfr153	7.20416	-4.14828	1.22489	-3.08577	0.00203024	0.00562707	yes	OMPtTA_tetOP2 vs. OMPtTA_tetOGFP
Olfr155	23.0583	-2.51339	0.860746	-2.80092	0.00509567	0.0126249	yes	OMPtTA_tetOP2 vs. OMPtTA_tetOGFP
Olfr157	29.2918	-2.01888	0.705393	-2.79708	0.0051566	0.0127532	yes	OMPtTA_tetOP2 vs. OMPtTA_tetOGFP
Olfr16	46.3845	-3.8148	0.822694	-4.45453	8.40764e-06	4.16439e-05	yes	OMPtTA_tetOP2 vs. OMPtTA_tetOGFP
Olfr160	525.848	-2.53292	1.03612	-2.40063	0.0163669	0.0345801	yes	OMPtTA_tetOP2 vs. OMPtTA_tetOGFP
Olfr161	16.3466	-2.79827	0.997461	-2.56736	0.0102475	0.0231736	yes	OMPtTA_tetOP2 vs. OMPtTA_tetOGFP
Olfr164	59.3569	-3.06655	0.738797	-4.05503	5.01274e-05	0.000206091	yes	OMPtTA_tetOP2 vs. OMPtTA_tetOGFP
Olfr166	204.246	-3.88564	0.614544	-6.27053	3.59823e-10	4.39333e-09	yes	OMPtTA_tetOP2 vs. OMPtTA_tetOGFP
Olfr168	40.2663	-3.02176	0.942791	-3.12613	0.00177124	0.00498758	yes	OMPtTA_tetOP2 vs. OMPtTA_tetOGFP
Olfr169	39.3765	-3.70487	1.13389	-3.08423	0.00204083	0.00565123	yes	OMPtTA_tetOP2 vs. OMPtTA_tetOGFP
Olfr17	50826.3	8.9643	0.179635	49.8878	0	0	yes	OMPtTA_tetOP2 vs. OMPtTA_tetOGFP
Olfr170	21.0251	-3.37881	0.86518	-3.71969	0.000199468	0.000714638	yes	OMPtTA_tetOP2 vs. OMPtTA_tetOGFP
Olfr175-ps1	17.9814	-3.47042	0.910565	-3.58823	0.000332933	0.00112828	yes	OMPtTA_tetOP2 vs. OMPtTA_tetOGFP
Olfr177	7.43445	-3.22844	1.19315	-2.63564	0.00839782	0.0194656	yes	OMPtTA_tetOP2 vs. OMPtTA_tetOGFP
Olfr18	20.0357	-1.89926	0.638663	-2.88961	0.00385722	0.00985511	yes	OMPtTA_tetOP2 vs. OMPtTA_tetOGFP
Olfr180	25.0428	-2.18149	0.801271	-2.64085	0.00826982	0.0191983	yes	OMPtTA_tetOP2 vs. OMPtTA_tetOGFP
Olfr183	16.7967	-2.76835	1.12969	-2.29236	0.0218847	0.0443652	yes	OMPtTA_tetOP2 vs. OMPtTA_tetOGFP
Olfr186	22.2851	-4.40556	0.972455	-4.13644	3.52736e-05	0.000150824	yes	OMPtTA_tetOP2 vs. OMPtTA_tetOGFP
Olfr19	25.964	-4.84553	0.827112	-5.34432	9.0758e-08	6.82955e-07	yes	OMPtTA_tetOP2 vs. OMPtTA_tetOGFP
Olfr191	19.7125	-2.73128	0.850655	-3.08859	0.00201111	0.00557887	yes	OMPtTA_tetOP2 vs. OMPtTA_tetOGFP
Olfr193	13.2422	-3.06229	1.18816	-2.41618	0.0156844	0.0333865	yes	OMPtTA_tetOP2 vs. OMPtTA_tetOGFP
Olfr194	10.4414	-3.56376	1.20968	-2.84402	0.00445479	0.011202	yes	OMPtTA_tetOP2 vs. OMPtTA_tetOGFP
Olfr195	28.0228	-2.93327	0.755832	-3.78399	0.000154334	0.000569443	yes	OMPtTA_tetOP2 vs. OMPtTA_tetOGFP
Olfr198	8.23237	-3.44203	1.10505	-2.58005	0.00987862	0.0224596	yes	OMPtTA_tetOP2 vs. OMPtTA_tetOGFP
Olfr199	10.7843	-3.44153	1.13013	-2.75454	0.00587748	0.0142833	yes	OMPtTA_tetOP2 vs. OMPtTA_tetOGFP
Olfr2	44.7706	1.96661	0.671815	2.92773	0.00341441	0.00886693	yes	OMPtTA_tetOP2 vs. OMPtTA_tetOGFP
Olfr201	26.796	-3.88945	0.860022	-4.09787	4.16963e-05	0.000174889	yes	OMPtTA_tetOP2 vs. OMPtTA_tetOGFP
Olfr202	25.9038	-2.70054	1.01796	-2.55038	0.0107607	0.0241611	yes	OMPtTA_tetOP2 vs. OMPtTA_tetOGFP
Olfr205	7.21082	-3.10659	1.08413	-2.56066	0.0104472	0.0235666	yes	OMPtTA_tetOP2 vs. OMPtTA_tetOGFP
Olfr206	14.1447	-4.81877	0.993807	-3.7522	0.000175288	0.000638334	yes	OMPtTA_tetOP2 vs. OMPtTA_tetOGFP
Olfr209	3.63727	-3.27662	1.27361	-2.33966	0.0193015	0.0398489	yes	OMPtTA_tetOP2 vs. OMPtTA_tetOGFP
Olfr213	58.2286	-1.19573	0.43061	-2.74645	0.00602448	0.0145898	yes	OMPtTA_tetOP2 vs. OMPtTA_tetOGFP
Olfr215	17.9987	-3.37838	1.12102	-2.6395	0.00830293	0.0192604	yes	OMPtTA_tetOP2 vs. OMPtTA_tetOGFP
Olfr218	26.8374	-2.64914	0.973535	-2.63064	0.00852255	0.0197195	yes	OMPtTA_tetOP2 vs. OMPtTA_tetOGFP
Olfr221	17.4117	-3.23146	1.02283	-2.72318	0.00646574	0.0155712	yes	OMPtTA_tetOP2 vs. OMPtTA_tetOGFP
Olfr222	114.081	-1.19431	0.508547	-2.33347	0.0196235	0.0404171	yes	OMPtTA_tetOP2 vs. OMPtTA_tetOGFP
Olfr224	35.7475	-2.98351	0.758603	-3.84731	0.000119421	0.000451162	yes	OMPtTA_tetOP2 vs. OMPtTA_tetOGFP
Olfr228	13.7407	-4.2888	0.904375	-4.00463	6.2115e-05	0.000250278	yes	OMPtTA_tetOP2 vs. OMPtTA_tetOGFP
Olfr229	6.06153	-4.15377	1.25933	-2.99691	0.00272733	0.00728357	yes	OMPtTA_tetOP2 vs. OMPtTA_tetOGFP
Olfr23	12.5701	-2.5727	0.990607	-2.4573	0.0139986	0.0302422	yes	OMPtTA_tetOP2 vs. OMPtTA_tetOGFP
Olfr231	47.0349	-2.41873	0.829539	-2.86613	0.0041552	0.0105332	yes	OMPtTA_tetOP2 vs. OMPtTA_tetOGFP
Olfr235	86.6112	-4.34804	0.556481	-7.67027	1.71632e-14	4.81948e-13	yes	OMPtTA_tetOP2 vs. OMPtTA_tetOGFP
Olfr237-ps1	74.5629	-4.79375	0.881605	-4.92146	8.59022e-07	5.28146e-06	yes	OMPtTA_tetOP2 vs. OMPtTA_tetOGFP
Olfr239	106.738	-2.06949	0.445758	-4.60967	4.03313e-06	2.15069e-05	yes	OMPtTA_tetOP2 vs. OMPtTA_tetOGFP
Olfr24	214.643	-4.39232	0.614073	-7.06247	1.63563e-12	3.0858e-11	yes	OMPtTA_tetOP2 vs. OMPtTA_tetOGFP
Olfr250	33.0081	-2.9424	0.776726	-3.68239	0.000231054	0.000816691	yes	OMPtTA_tetOP2 vs. OMPtTA_tetOGFP
Olfr267	38.3392	-3.67638	0.785381	-4.52408	6.0659e-06	3.10787e-05	yes	OMPtTA_tetOP2 vs. OMPtTA_tetOGFP
Olfr272	16.853	-3.65871	1.11796	-2.98425	0.00284272	0.00756172	yes	OMPtTA_tetOP2 vs. OMPtTA_tetOGFP
Olfr273	74.248	-2.50802	0.810932	-3.05489	0.00225142	0.00615836	yes	OMPtTA_tetOP2 vs. OMPtTA_tetOGFP
Olfr279	81.5639	-1.68212	0.70813	-2.35011	0.0187678	0.0389238	yes	OMPtTA_tetOP2 vs. OMPtTA_tetOGFP
Olfr281	161.728	2.47615	0.6847	3.59329	0.000326529	0.00110823	yes	OMPtTA_tetOP2 vs. OMPtTA_tetOGFP
Olfr282	12.0572	-4.1165	1.14212	-3.45632	0.000547598	0.00175773	yes	OMPtTA_tetOP2 vs. OMPtTA_tetOGFP
Olfr291	36.0361	-1.836	0.765564	-2.34904	0.0188217	0.0390223	yes	OMPtTA_tetOP2 vs. OMPtTA_tetOGFP
Olfr292	23.1173	-2.91824	1.20796	-2.27111	0.0231405	0.0465166	yes	OMPtTA_tetOP2 vs. OMPtTA_tetOGFP
Olfr293	69.6606	-2.53618	0.886245	-2.79371	0.00521072	0.0128643	yes	OMPtTA_tetOP2 vs. OMPtTA_tetOGFP
Olfr297	38.5324	-3.60666	0.948893	-3.66298	0.000249299	0.000872692	yes	OMPtTA_tetOP2 vs. OMPtTA_tetOGFP
Olfr298	39.0952	-3.54734	1.14462	-2.9335	0.00335166	0.00872392	yes	OMPtTA_tetOP2 vs. OMPtTA_tetOGFP
Olfr3	14.7051	-4.58461	1.11055	-3.40873	0.00065267	0.00205115	yes	OMPtTA_tetOP2 vs. OMPtTA_tetOGFP
Olfr300-ps1	5.61884	-3.15345	1.19772	-2.47955	0.0131549	0.0286809	yes	OMPtTA_tetOP2 vs. OMPtTA_tetOGFP
Olfr301	24.1594	-2.29226	0.964219	-2.31185	0.0207861	0.0424269	yes	OMPtTA_tetOP2 vs. OMPtTA_tetOGFP
Olfr303	47.372	-3.27209	0.666053	-4.77181	1.82579e-06	1.04574e-05	yes	OMPtTA_tetOP2 vs. OMPtTA_tetOGFP
Olfr305	58.3864	-3.8307	0.872159	-4.24521	2.1839e-05	9.80894e-05	yes	OMPtTA_tetOP2 vs. OMPtTA_tetOGFP
Olfr307	21.6064	-3.54921	0.986335	-3.41322	0.000642011	0.0020222	yes	OMPtTA_tetOP2 vs. OMPtTA_tetOGFP
Olfr308	101.251	-2.16441	0.685536	-3.12818	0.00175894	0.00495757	yes	OMPtTA_tetOP2 vs. OMPtTA_tetOGFP
Olfr311	4.80137	-3.34221	1.21074	-2.6332	0.00845855	0.0195847	yes	OMPtTA_tetOP2 vs. OMPtTA_tetOGFP
Olfr312	11.2067	-4.66973	1.19642	-3.59689	0.000322047	0.00109466	yes	OMPtTA_tetOP2 vs. OMPtTA_tetOGFP
Olfr314	46.9248	-1.99076	0.775717	-2.51312	0.0119668	0.0264878	yes	OMPtTA_tetOP2 vs. OMPtTA_tetOGFP
Olfr315	8.39414	-3.24042	1.09104	-2.49552	0.0125773	0.0276147	yes	OMPtTA_tetOP2 vs. OMPtTA_tetOGFP
Olfr316	34.2506	-3.11929	0.717624	-4.21664	2.47969e-05	0.000109961	yes	OMPtTA_tetOP2 vs. OMPtTA_tetOGFP
Olfr318	43.1293	-2.308	0.531142	-4.28263	1.84701e-05	8.42703e-05	yes	OMPtTA_tetOP2 vs. OMPtTA_tetOGFP
Olfr319	43.092	-2.59251	0.659558	-3.87297	0.000107518	0.000410202	yes	OMPtTA_tetOP2 vs. OMPtTA_tetOGFP
Olfr32	99.9956	-3.02336	0.566259	-5.27864	1.3015e-07	9.4243e-07	yes	OMPtTA_tetOP2 vs. OMPtTA_tetOGFP
Olfr322	43.2016	-2.55369	0.72702	-3.43968	0.000582403	0.00185927	yes	OMPtTA_tetOP2 vs. OMPtTA_tetOGFP
Olfr324	31.3742	-4.74234	1.13522	-3.56184	0.000368262	0.00123613	yes	OMPtTA_tetOP2 vs. OMPtTA_tetOGFP
Olfr33	14.9833	-3.04976	1.23571	-2.28203	0.0224875	0.0454099	yes	OMPtTA_tetOP2 vs. OMPtTA_tetOGFP
Olfr330	37.9663	-3.66601	0.795573	-4.45339	8.45235e-06	4.18312e-05	yes	OMPtTA_tetOP2 vs. OMPtTA_tetOGFP
Olfr332	181.672	-2.68472	0.666468	-4.00523	6.19562e-05	0.000249694	yes	OMPtTA_tetOP2 vs. OMPtTA_tetOGFP
Olfr339	32.3022	-3.35098	0.767672	-4.24483	2.18755e-05	9.82291e-05	yes	OMPtTA_tetOP2 vs. OMPtTA_tetOGFP
Olfr341	7.84285	-2.71052	1.01149	-2.39201	0.0167565	0.0352719	yes	OMPtTA_tetOP2 vs. OMPtTA_tetOGFP
Olfr346	26.8921	-3.06787	1.1367	-2.56909	0.0101967	0.0230731	yes	OMPtTA_tetOP2 vs. OMPtTA_tetOGFP
Olfr348	24.584	-4.48821	0.942204	-4.10944	3.96617e-05	0.000167264	yes	OMPtTA_tetOP2 vs. OMPtTA_tetOGFP
Olfr351	13.0929	-3.15967	1.17982	-2.39537	0.0166037	0.0349909	yes	OMPtTA_tetOP2 vs. OMPtTA_tetOGFP
Olfr353	18.5467	-3.72116	0.836534	-4.11266	3.91123e-05	0.000165024	yes	OMPtTA_tetOP2 vs. OMPtTA_tetOGFP
Olfr355	8.40163	-4.01717	1.23563	-3.12389	0.00178475	0.00502017	yes	OMPtTA_tetOP2 vs. OMPtTA_tetOGFP
Olfr357	36.7427	-5.71028	1.10968	-4.6267	3.71532e-06	1.9935e-05	yes	OMPtTA_tetOP2 vs. OMPtTA_tetOGFP
Olfr358	65.8101	-2.85881	0.829696	-3.38311	0.000716693	0.00222884	yes	OMPtTA_tetOP2 vs. OMPtTA_tetOGFP
Olfr360	64.537	-2.76073	0.796663	-3.40476	0.000662227	0.00207867	yes	OMPtTA_tetOP2 vs. OMPtTA_tetOGFP
Olfr364-ps1	32.7721	-5.22603	0.889764	-4.30623	1.66059e-05	7.67479e-05	yes	OMPtTA_tetOP2 vs. OMPtTA_tetOGFP
Olfr368	43.6124	-2.81671	0.823064	-3.33183	0.000862758	0.00262908	yes	OMPtTA_tetOP2 vs. OMPtTA_tetOGFP
Olfr376	17.8492	-2.05993	0.718928	-2.77006	0.00560466	0.0137028	yes	OMPtTA_tetOP2 vs. OMPtTA_tetOGFP
Olfr378	17.4961	-4.4022	1.15302	-3.35827	0.000784314	0.00241557	yes	OMPtTA_tetOP2 vs. OMPtTA_tetOGFP
Olfr380	50.6694	-2.22117	0.746764	-2.92181	0.00348008	0.00901622	yes	OMPtTA_tetOP2 vs. OMPtTA_tetOGFP
Olfr389	73.2597	-5.43555	0.972713	-5.2356	1.64449e-07	1.16662e-06	yes	OMPtTA_tetOP2 vs. OMPtTA_tetOGFP
Olfr391-ps	59.7946	-3.66473	0.702503	-5.1168	3.10765e-07	2.08966e-06	yes	OMPtTA_tetOP2 vs. OMPtTA_tetOGFP
Olfr392	61.2107	-3.37509	0.925165	-3.54413	0.000393914	0.00131363	yes	OMPtTA_tetOP2 vs. OMPtTA_tetOGFP
Olfr399	17.5102	-4.21679	1.14608	-3.51851	0.00043397	0.00143066	yes	OMPtTA_tetOP2 vs. OMPtTA_tetOGFP
Olfr403	25.1945	-2.85239	0.825957	-3.3239	0.000887686	0.00269961	yes	OMPtTA_tetOP2 vs. OMPtTA_tetOGFP
Olfr410	41.0342	-3.4965	0.915311	-3.6712	0.000241413	0.000848632	yes	OMPtTA_tetOP2 vs. OMPtTA_tetOGFP
Olfr411	76.9993	-3.54612	0.718364	-4.83573	1.32656e-06	7.84537e-06	yes	OMPtTA_tetOP2 vs. OMPtTA_tetOGFP
Olfr412	8.21571	-3.84709	1.18198	-3.04684	0.00231264	0.0063021	yes	OMPtTA_tetOP2 vs. OMPtTA_tetOGFP
Olfr417	100.098	-2.96867	0.802746	-3.65051	0.000261721	0.000910734	yes	OMPtTA_tetOP2 vs. OMPtTA_tetOGFP
Olfr418-ps1	4.18257	-4.02288	1.21606	-2.97219	0.00295679	0.00782277	yes	OMPtTA_tetOP2 vs. OMPtTA_tetOGFP
Olfr419	81.7326	-4.11932	0.806041	-4.96647	6.81826e-07	4.27447e-06	yes	OMPtTA_tetOP2 vs. OMPtTA_tetOGFP
Olfr420	39.2952	-4.97009	0.964877	-4.04078	5.32746e-05	0.000217406	yes	OMPtTA_tetOP2 vs. OMPtTA_tetOGFP
Olfr421-ps1	4.77786	-3.46587	1.21554	-2.62812	0.00858584	0.0198559	yes	OMPtTA_tetOP2 vs. OMPtTA_tetOGFP
Olfr424	22.2204	-4.18437	0.927722	-4.07243	4.65249e-05	0.000192851	yes	OMPtTA_tetOP2 vs. OMPtTA_tetOGFP
Olfr430	21.3026	-2.78949	0.968809	-2.71738	0.0065802	0.0157904	yes	OMPtTA_tetOP2 vs. OMPtTA_tetOGFP
Olfr432	26.7179	-3.66317	1.09359	-2.94234	0.00325745	0.00851163	yes	OMPtTA_tetOP2 vs. OMPtTA_tetOGFP
Olfr433	6.64641	-3.31016	1.24794	-2.56644	0.0102749	0.0232183	yes	OMPtTA_tetOP2 vs. OMPtTA_tetOGFP
Olfr435	12.9082	-3.87131	1.1499	-3.00008	0.00269912	0.00721961	yes	OMPtTA_tetOP2 vs. OMPtTA_tetOGFP
Olfr437	28.9308	-4.00648	0.934545	-3.90817	9.29975e-05	0.000360175	yes	OMPtTA_tetOP2 vs. OMPtTA_tetOGFP
Olfr44	17.4344	-3.87745	1.024	-3.37388	0.000741157	0.00229471	yes	OMPtTA_tetOP2 vs. OMPtTA_tetOGFP
Olfr441	8.74054	-3.40615	1.12236	-2.56162	0.0104185	0.0235135	yes	OMPtTA_tetOP2 vs. OMPtTA_tetOGFP
Olfr446	122.978	-3.48947	0.927731	-3.71196	0.000205664	0.000735244	yes	OMPtTA_tetOP2 vs. OMPtTA_tetOGFP
Olfr450	7.46042	-4.37535	1.25119	-3.11802	0.00182069	0.00511021	yes	OMPtTA_tetOP2 vs. OMPtTA_tetOGFP
Olfr455	270.383	-2.28107	0.737031	-3.06749	0.00215865	0.00593589	yes	OMPtTA_tetOP2 vs. OMPtTA_tetOGFP
Olfr457	23.9953	-1.92946	0.812598	-2.30467	0.0211849	0.0431213	yes	OMPtTA_tetOP2 vs. OMPtTA_tetOGFP
Olfr459	52.0623	-2.88509	0.797312	-3.53691	0.000404838	0.00134438	yes	OMPtTA_tetOP2 vs. OMPtTA_tetOGFP
Olfr460	106.119	-6.37506	0.79576	-6.38366	1.72903e-10	2.22788e-09	yes	OMPtTA_tetOP2 vs. OMPtTA_tetOGFP
Olfr462	42.5993	-2.18028	0.91676	-2.34846	0.0188511	0.039061	yes	OMPtTA_tetOP2 vs. OMPtTA_tetOGFP
Olfr466	21.6876	-4.24081	1.10296	-3.26459	0.00109624	0.00325487	yes	OMPtTA_tetOP2 vs. OMPtTA_tetOGFP
Olfr467	9.3265	-4.46276	1.05478	-3.37783	0.000730592	0.00226679	yes	OMPtTA_tetOP2 vs. OMPtTA_tetOGFP
Olfr469	16.8148	-5.09389	1.02878	-3.874	0.000107065	0.000408731	yes	OMPtTA_tetOP2 vs. OMPtTA_tetOGFP
Olfr47	15.6561	-3.05303	1.17031	-2.4055	0.0161502	0.0341978	yes	OMPtTA_tetOP2 vs. OMPtTA_tetOGFP
Olfr476	7.31579	-3.22009	1.19048	-2.33868	0.019352	0.0399258	yes	OMPtTA_tetOP2 vs. OMPtTA_tetOGFP
Olfr478	4.23783	-3.11769	1.21911	-2.43756	0.0147867	0.031677	yes	OMPtTA_tetOP2 vs. OMPtTA_tetOGFP
Olfr48	29.3443	-2.20604	0.593179	-3.6543	0.000257887	0.000899461	yes	OMPtTA_tetOP2 vs. OMPtTA_tetOGFP
Olfr481	13.6875	-3.72214	1.2494	-2.98799	0.00280816	0.00747637	yes	OMPtTA_tetOP2 vs. OMPtTA_tetOGFP
Olfr482	11.9445	-4.14312	1.2043	-3.35816	0.000784627	0.00241612	yes	OMPtTA_tetOP2 vs. OMPtTA_tetOGFP
Olfr483	12.2805	-3.06478	1.15957	-2.44916	0.014319	0.0308269	yes	OMPtTA_tetOP2 vs. OMPtTA_tetOGFP
Olfr487	29.214	-5.25169	1.0131	-4.10412	4.05865e-05	0.000170886	yes	OMPtTA_tetOP2 vs. OMPtTA_tetOGFP
Olfr488	31.4084	-5.14972	0.987313	-4.60336	4.15728e-06	2.20911e-05	yes	OMPtTA_tetOP2 vs. OMPtTA_tetOGFP
Olfr49	147.141	-2.59923	0.491438	-5.2474	1.54264e-07	1.10081e-06	yes	OMPtTA_tetOP2 vs. OMPtTA_tetOGFP
Olfr495	27.9738	-4.01455	0.850796	-3.99979	6.33991e-05	0.000254887	yes	OMPtTA_tetOP2 vs. OMPtTA_tetOGFP
Olfr50	9.5752	-4.12983	1.14095	-3.35364	0.000797552	0.00244928	yes	OMPtTA_tetOP2 vs. OMPtTA_tetOGFP
Olfr502	17.6504	-4.25218	1.19792	-3.45969	0.00054079	0.00173907	yes	OMPtTA_tetOP2 vs. OMPtTA_tetOGFP
Olfr506	41.649	-2.80526	0.899699	-3.05406	0.00225767	0.00617266	yes	OMPtTA_tetOP2 vs. OMPtTA_tetOGFP
Olfr508	5.96705	-3.95632	1.16426	-3.14499	0.00166091	0.00470757	yes	OMPtTA_tetOP2 vs. OMPtTA_tetOGFP
Olfr51	12.6927	-3.92429	1.20033	-3.27232	0.00106669	0.00317856	yes	OMPtTA_tetOP2 vs. OMPtTA_tetOGFP
Olfr510	3.87724	-4.29943	1.2413	-3.04162	0.00235312	0.00639801	yes	OMPtTA_tetOP2 vs. OMPtTA_tetOGFP
Olfr518	11.6932	-3.55637	1.14371	-2.67826	0.00740049	0.0174749	yes	OMPtTA_tetOP2 vs. OMPtTA_tetOGFP
Olfr52	14.654	-5.09616	1.13594	-4.01822	5.86385e-05	0.00023727	yes	OMPtTA_tetOP2 vs. OMPtTA_tetOGFP
Olfr522	87.489	-3.07715	0.739833	-4.0732	4.63712e-05	0.000192329	yes	OMPtTA_tetOP2 vs. OMPtTA_tetOGFP
Olfr524	114.244	-2.19934	0.583074	-3.74294	0.000181882	0.000658914	yes	OMPtTA_tetOP2 vs. OMPtTA_tetOGFP
Olfr527	40.9365	-2.48128	0.688246	-3.50869	0.000450326	0.00147921	yes	OMPtTA_tetOP2 vs. OMPtTA_tetOGFP
Olfr531	96.9644	-1.79412	0.585174	-3.04263	0.00234518	0.00637833	yes	OMPtTA_tetOP2 vs. OMPtTA_tetOGFP
Olfr533	145.819	-2.59722	0.70693	-3.63996	0.000272682	0.000944715	yes	OMPtTA_tetOP2 vs. OMPtTA_tetOGFP
Olfr538	7.12309	-2.99171	1.09502	-2.25647	0.0240412	0.0479715	yes	OMPtTA_tetOP2 vs. OMPtTA_tetOGFP
Olfr543	25.4378	-3.20481	0.981811	-3.00848	0.0026256	0.00704918	yes	OMPtTA_tetOP2 vs. OMPtTA_tetOGFP
Olfr544	43.4498	-2.97016	1.16372	-2.49248	0.0126854	0.0278038	yes	OMPtTA_tetOP2 vs. OMPtTA_tetOGFP
Olfr548-ps1	7.03605	-3.40561	1.32828	-2.40685	0.0160909	0.034092	yes	OMPtTA_tetOP2 vs. OMPtTA_tetOGFP
Olfr549	139.964	-2.74133	0.799699	-3.38684	0.000707018	0.00220139	yes	OMPtTA_tetOP2 vs. OMPtTA_tetOGFP
Olfr55	163.335	-2.506	0.50298	-4.95684	7.16489e-07	4.47025e-06	yes	OMPtTA_tetOP2 vs. OMPtTA_tetOGFP
Olfr552	58.1003	-4.6506	1.03079	-4.15112	3.30849e-05	0.000142336	yes	OMPtTA_tetOP2 vs. OMPtTA_tetOGFP
Olfr553	34.3948	-5.898	1.12892	-4.66579	3.07439e-06	1.67533e-05	yes	OMPtTA_tetOP2 vs. OMPtTA_tetOGFP
Olfr556	15.67	-2.79152	1.01914	-2.58299	0.00979489	0.0222916	yes	OMPtTA_tetOP2 vs. OMPtTA_tetOGFP
Olfr557	21.1848	-4.69212	1.22035	-3.65061	0.00026162	0.000910662	yes	OMPtTA_tetOP2 vs. OMPtTA_tetOGFP
Olfr561	16.1896	-4.95197	1.10056	-4.03138	5.54497e-05	0.000225523	yes	OMPtTA_tetOP2 vs. OMPtTA_tetOGFP
Olfr566	20.8164	-3.29745	0.916273	-3.42063	0.000624754	0.00197504	yes	OMPtTA_tetOP2 vs. OMPtTA_tetOGFP
Olfr568	16.8188	-3.2715	1.10242	-2.68958	0.0071542	0.0169883	yes	OMPtTA_tetOP2 vs. OMPtTA_tetOGFP
Olfr57	17.7419	-3.35677	0.830984	-3.75225	0.000175257	0.000638334	yes	OMPtTA_tetOP2 vs. OMPtTA_tetOGFP
Olfr570	33.5495	-3.09976	1.12513	-2.61963	0.00880257	0.0202771	yes	OMPtTA_tetOP2 vs. OMPtTA_tetOGFP
Olfr572	12.1366	-3.61466	1.12963	-2.72874	0.00635759	0.015327	yes	OMPtTA_tetOP2 vs. OMPtTA_tetOGFP
Olfr58	7.56002	-3.13713	1.09986	-2.53161	0.011354	0.0253227	yes	OMPtTA_tetOP2 vs. OMPtTA_tetOGFP
Olfr582	19.9935	-4.65048	1.14462	-3.39312	0.000691025	0.00215862	yes	OMPtTA_tetOP2 vs. OMPtTA_tetOGFP
Olfr584	49.6688	-2.93789	1.21626	-2.34836	0.018856	0.0390622	yes	OMPtTA_tetOP2 vs. OMPtTA_tetOGFP
Olfr585	18.5675	-4.61334	1.13116	-3.57777	0.000346534	0.00117066	yes	OMPtTA_tetOP2 vs. OMPtTA_tetOGFP
Olfr586	57.3106	-3.30299	0.913931	-3.50277	0.000460444	0.00150972	yes	OMPtTA_tetOP2 vs. OMPtTA_tetOGFP
Olfr587-ps1	15.9041	-3.75275	1.26684	-2.9016	0.00371257	0.00953086	yes	OMPtTA_tetOP2 vs. OMPtTA_tetOGFP
Olfr588-ps1	22.3481	-4.70783	1.12125	-3.88155	0.000103795	0.000397418	yes	OMPtTA_tetOP2 vs. OMPtTA_tetOGFP
Olfr591	89.6506	-2.70986	0.890443	-2.98382	0.00284672	0.00756905	yes	OMPtTA_tetOP2 vs. OMPtTA_tetOGFP
Olfr592	148.301	-1.98664	0.863531	-2.26605	0.0234486	0.047001	yes	OMPtTA_tetOP2 vs. OMPtTA_tetOGFP
Olfr598	66.1136	-2.32181	0.893631	-2.53435	0.0112656	0.0251504	yes	OMPtTA_tetOP2 vs. OMPtTA_tetOGFP
Olfr599	30.6994	-4.11454	1.04829	-3.48795	0.000486736	0.00158562	yes	OMPtTA_tetOP2 vs. OMPtTA_tetOGFP
Olfr60	151.717	1.89945	0.44702	4.24856	2.15147e-05	9.67042e-05	yes	OMPtTA_tetOP2 vs. OMPtTA_tetOGFP
Olfr600	30.5998	-3.34397	1.19562	-2.6395	0.00830292	0.0192604	yes	OMPtTA_tetOP2 vs. OMPtTA_tetOGFP
Olfr601	25.0973	-4.7037	0.998977	-4.14783	3.35639e-05	0.000144124	yes	OMPtTA_tetOP2 vs. OMPtTA_tetOGFP
Olfr605	8.23861	-3.03199	1.33673	-2.25877	0.0238978	0.0477431	yes	OMPtTA_tetOP2 vs. OMPtTA_tetOGFP
Olfr609	76.0707	-2.26396	0.903245	-2.45857	0.0139491	0.03017	yes	OMPtTA_tetOP2 vs. OMPtTA_tetOGFP
Olfr610	48.9245	-2.42645	0.958051	-2.45161	0.014222	0.0306471	yes	OMPtTA_tetOP2 vs. OMPtTA_tetOGFP
Olfr611	10.2249	-4.33781	1.14128	-3.14651	0.00165229	0.00468824	yes	OMPtTA_tetOP2 vs. OMPtTA_tetOGFP
Olfr612	17.5759	-5.33721	1.11084	-4.28611	1.81828e-05	8.31059e-05	yes	OMPtTA_tetOP2 vs. OMPtTA_tetOGFP
Olfr617	42.6937	-3.18861	0.901735	-3.37884	0.000727935	0.00226032	yes	OMPtTA_tetOP2 vs. OMPtTA_tetOGFP
Olfr618	10.2613	-4.58924	1.14065	-3.30709	0.000942698	0.00284974	yes	OMPtTA_tetOP2 vs. OMPtTA_tetOGFP
Olfr619	11.054	-3.94454	1.17499	-3.19163	0.00141474	0.00408244	yes	OMPtTA_tetOP2 vs. OMPtTA_tetOGFP
Olfr62	17.4199	-3.77617	0.970622	-3.14534	0.00165894	0.00470343	yes	OMPtTA_tetOP2 vs. OMPtTA_tetOGFP
Olfr622	20.3785	-2.97665	0.989213	-2.86434	0.00417877	0.0105782	yes	OMPtTA_tetOP2 vs. OMPtTA_tetOGFP
Olfr623	29.2122	-3.07753	1.08042	-2.70195	0.00689344	0.0164486	yes	OMPtTA_tetOP2 vs. OMPtTA_tetOGFP
Olfr629	24.5244	-5.72743	1.24281	-4.12704	3.67467e-05	0.000156423	yes	OMPtTA_tetOP2 vs. OMPtTA_tetOGFP
Olfr633	47.5356	-5.46018	1.11662	-4.52619	6.00576e-06	3.0788e-05	yes	OMPtTA_tetOP2 vs. OMPtTA_tetOGFP
Olfr638	3.67662	-3.24659	1.25931	-2.38242	0.0171993	0.036087	yes	OMPtTA_tetOP2 vs. OMPtTA_tetOGFP
Olfr640	55.93	-3.37163	1.02809	-3.16825	0.00153361	0.00438435	yes	OMPtTA_tetOP2 vs. OMPtTA_tetOGFP
Olfr642	18.4861	-4.29303	1.12902	-3.59883	0.000319647	0.00108752	yes	OMPtTA_tetOP2 vs. OMPtTA_tetOGFP
Olfr644	46.0045	-2.79887	1.00378	-2.69318	0.00707731	0.0168365	yes	OMPtTA_tetOP2 vs. OMPtTA_tetOGFP
Olfr645	14.117	-3.93854	1.15427	-2.97153	0.00296321	0.00783668	yes	OMPtTA_tetOP2 vs. OMPtTA_tetOGFP
Olfr648	26.6449	-3.02907	1.08253	-2.64216	0.00823792	0.019134	yes	OMPtTA_tetOP2 vs. OMPtTA_tetOGFP
Olfr649	23.7263	-3.16881	1.15886	-2.51398	0.0119377	0.0264396	yes	OMPtTA_tetOP2 vs. OMPtTA_tetOGFP
Olfr651	21.4529	-2.75831	1.17534	-2.24236	0.0249379	0.0494565	yes	OMPtTA_tetOP2 vs. OMPtTA_tetOGFP
Olfr652	34.6621	-4.56514	1.00813	-4.11571	3.85984e-05	0.000163273	yes	OMPtTA_tetOP2 vs. OMPtTA_tetOGFP
Olfr653	252.518	-1.90944	0.635473	-2.98561	0.00283014	0.00753046	yes	OMPtTA_tetOP2 vs. OMPtTA_tetOGFP
Olfr654	33.1584	-3.06893	0.897445	-3.30799	0.000939665	0.00284246	yes	OMPtTA_tetOP2 vs. OMPtTA_tetOGFP
Olfr655	31.5117	-3.02631	1.21289	-2.3998	0.0164039	0.034642	yes	OMPtTA_tetOP2 vs. OMPtTA_tetOGFP
Olfr656	28.7677	-4.47625	1.19224	-3.24437	0.00117711	0.00346722	yes	OMPtTA_tetOP2 vs. OMPtTA_tetOGFP
Olfr657	16.894	-3.46319	1.07969	-2.98834	0.00280494	0.00746998	yes	OMPtTA_tetOP2 vs. OMPtTA_tetOGFP
Olfr658	17.4203	-2.62999	0.994051	-2.53323	0.0113018	0.0252218	yes	OMPtTA_tetOP2 vs. OMPtTA_tetOGFP
Olfr659	13.8834	-4.47034	1.09788	-3.33955	0.000839132	0.00256569	yes	OMPtTA_tetOP2 vs. OMPtTA_tetOGFP
Olfr661	46.8189	-4.66552	0.989432	-4.38881	1.13972e-05	5.46489e-05	yes	OMPtTA_tetOP2 vs. OMPtTA_tetOGFP
Olfr665	89.5343	-5.19079	0.887993	-5.6114	2.00692e-08	1.70541e-07	yes	OMPtTA_tetOP2 vs. OMPtTA_tetOGFP
Olfr666	17.9665	-4.06944	1.02008	-3.51201	0.000444733	0.00146349	yes	OMPtTA_tetOP2 vs. OMPtTA_tetOGFP
Olfr667	21.0835	-3.99914	1.03382	-3.44156	0.00057836	0.00184864	yes	OMPtTA_tetOP2 vs. OMPtTA_tetOGFP
Olfr668	30.7074	-2.75002	1.01698	-2.58213	0.00981929	0.0223415	yes	OMPtTA_tetOP2 vs. OMPtTA_tetOGFP
Olfr669	48.7418	-3.28348	0.980909	-3.24323	0.00118184	0.00347889	yes	OMPtTA_tetOP2 vs. OMPtTA_tetOGFP
Olfr67	52.2461	-2.16565	0.849995	-2.48827	0.0128367	0.0280884	yes	OMPtTA_tetOP2 vs. OMPtTA_tetOGFP
Olfr670	21.9005	-4.73155	1.05257	-3.93164	8.43677e-05	0.000330272	yes	OMPtTA_tetOP2 vs. OMPtTA_tetOGFP
Olfr671	14.9463	-3.31809	1.17322	-2.5388	0.0111234	0.0248788	yes	OMPtTA_tetOP2 vs. OMPtTA_tetOGFP
Olfr672	148.699	-2.10781	0.845003	-2.44337	0.0145509	0.0312557	yes	OMPtTA_tetOP2 vs. OMPtTA_tetOGFP
Olfr675	54.2744	-2.68223	1.06364	-2.51184	0.0120102	0.0265645	yes	OMPtTA_tetOP2 vs. OMPtTA_tetOGFP
Olfr676	19.9381	-3.56583	1.14804	-2.75144	0.00593347	0.0143982	yes	OMPtTA_tetOP2 vs. OMPtTA_tetOGFP
Olfr677	54.4848	-3.79403	0.994225	-3.64375	0.000268694	0.000932499	yes	OMPtTA_tetOP2 vs. OMPtTA_tetOGFP
Olfr68	55.7006	-3.70811	0.909561	-3.93129	8.44917e-05	0.000330686	yes	OMPtTA_tetOP2 vs. OMPtTA_tetOGFP
Olfr681	148.119	-2.77878	0.725176	-3.79188	0.000149509	0.000554116	yes	OMPtTA_tetOP2 vs. OMPtTA_tetOGFP
Olfr683	25.5738	-4.52408	1.09287	-3.42808	0.000607858	0.00192833	yes	OMPtTA_tetOP2 vs. OMPtTA_tetOGFP
Olfr684	18.9303	-2.77552	1.13726	-2.31833	0.0204311	0.0418104	yes	OMPtTA_tetOP2 vs. OMPtTA_tetOGFP
Olfr685	72.6662	-3.00134	0.868868	-3.38561	0.000710213	0.00221096	yes	OMPtTA_tetOP2 vs. OMPtTA_tetOGFP
Olfr686	48.57	-2.91502	0.682183	-4.1702	3.04338e-05	0.000132278	yes	OMPtTA_tetOP2 vs. OMPtTA_tetOGFP
Olfr689	150.477	-3.13907	0.862153	-3.60263	0.000315009	0.00107395	yes	OMPtTA_tetOP2 vs. OMPtTA_tetOGFP
Olfr69	21.1281	-5.53051	1.16105	-4.30276	1.68685e-05	7.78033e-05	yes	OMPtTA_tetOP2 vs. OMPtTA_tetOGFP
Olfr691	26.7195	-2.26763	0.907788	-2.41393	0.0157817	0.0335386	yes	OMPtTA_tetOP2 vs. OMPtTA_tetOGFP
Olfr695	52.4043	-1.9149	0.706169	-2.6827	0.00730297	0.0172783	yes	OMPtTA_tetOP2 vs. OMPtTA_tetOGFP
Olfr704	125.453	2.31361	0.615485	3.75045	0.000176518	0.000641976	yes	OMPtTA_tetOP2 vs. OMPtTA_tetOGFP
Olfr705	37.7194	-2.1283	0.692459	-3.01782	0.00254599	0.00685472	yes	OMPtTA_tetOP2 vs. OMPtTA_tetOGFP
Olfr706	66.1183	-2.02301	0.686044	-2.92012	0.00349892	0.00905662	yes	OMPtTA_tetOP2 vs. OMPtTA_tetOGFP
Olfr71	42.0236	-1.76998	0.522236	-3.32466	0.000885253	0.00269266	yes	OMPtTA_tetOP2 vs. OMPtTA_tetOGFP
Olfr713	38.4969	-3.15695	0.914168	-3.35828	0.000784303	0.00241557	yes	OMPtTA_tetOP2 vs. OMPtTA_tetOGFP
Olfr714	22.0232	-4.59491	1.0752	-3.93328	8.3795e-05	0.000328172	yes	OMPtTA_tetOP2 vs. OMPtTA_tetOGFP
Olfr721-ps1	40.3684	-2.40135	0.737333	-3.19917	0.00137824	0.00399104	yes	OMPtTA_tetOP2 vs. OMPtTA_tetOGFP
Olfr722	86.6135	-2.59554	0.574033	-4.47303	7.71185e-06	3.85126e-05	yes	OMPtTA_tetOP2 vs. OMPtTA_tetOGFP
Olfr726	60.0352	-3.18291	0.691601	-4.53149	5.85702e-06	3.00934e-05	yes	OMPtTA_tetOP2 vs. OMPtTA_tetOGFP
Olfr727	83.6186	-3.94181	0.766116	-5.05319	4.34491e-07	2.82933e-06	yes	OMPtTA_tetOP2 vs. OMPtTA_tetOGFP
Olfr73	13.047	-5.44975	1.10743	-4.25418	2.09814e-05	9.46114e-05	yes	OMPtTA_tetOP2 vs. OMPtTA_tetOGFP
Olfr730	153.62	-2.34553	0.6218	-3.74412	0.000181031	0.000656349	yes	OMPtTA_tetOP2 vs. OMPtTA_tetOGFP
Olfr731	80.5845	-2.20691	0.883512	-2.45791	0.013975	0.0302115	yes	OMPtTA_tetOP2 vs. OMPtTA_tetOGFP
Olfr732	36.3048	-4.67335	0.758856	-5.74226	9.34197e-09	8.4693e-08	yes	OMPtTA_tetOP2 vs. OMPtTA_tetOGFP
Olfr733	49.4373	-3.65142	0.760355	-4.69233	2.70117e-06	1.49323e-05	yes	OMPtTA_tetOP2 vs. OMPtTA_tetOGFP
Olfr734	20.8952	-2.76938	0.789392	-3.35511	0.000793329	0.00243878	yes	OMPtTA_tetOP2 vs. OMPtTA_tetOGFP
Olfr738	6.70777	-2.95932	1.1824	-2.45246	0.0141882	0.0305851	yes	OMPtTA_tetOP2 vs. OMPtTA_tetOGFP
Olfr740	49.4996	-3.37794	0.927909	-3.52235	0.000427735	0.00141264	yes	OMPtTA_tetOP2 vs. OMPtTA_tetOGFP
Olfr741	86.0967	-3.54654	0.788334	-4.41358	1.01673e-05	4.91931e-05	yes	OMPtTA_tetOP2 vs. OMPtTA_tetOGFP
Olfr747	34.9705	-3.49787	1.04601	-3.12943	0.00175146	0.00493882	yes	OMPtTA_tetOP2 vs. OMPtTA_tetOGFP
Olfr749	17.6393	-2.4875	0.962738	-2.46608	0.0136603	0.0296476	yes	OMPtTA_tetOP2 vs. OMPtTA_tetOGFP
Olfr763	9.3943	-4.01727	1.10796	-3.39031	0.000698142	0.00217823	yes	OMPtTA_tetOP2 vs. OMPtTA_tetOGFP
Olfr764	11.5973	-3.03311	1.21588	-2.25135	0.0243631	0.0485243	yes	OMPtTA_tetOP2 vs. OMPtTA_tetOGFP
Olfr766	30.7085	-2.54283	0.857064	-2.89319	0.0038135	0.00976378	yes	OMPtTA_tetOP2 vs. OMPtTA_tetOGFP
Olfr768	28.5202	-4.73803	1.06365	-3.70441	0.000211884	0.000756438	yes	OMPtTA_tetOP2 vs. OMPtTA_tetOGFP
Olfr77	44.0559	-7.10865	0.964189	-6.0077	1.88169e-09	1.95575e-08	yes	OMPtTA_tetOP2 vs. OMPtTA_tetOGFP
Olfr770	8.76789	-4.66926	1.30516	-3.12416	0.00178311	0.00501711	yes	OMPtTA_tetOP2 vs. OMPtTA_tetOGFP
Olfr771	14.5635	-3.01559	1.0951	-2.56867	0.0102091	0.0230983	yes	OMPtTA_tetOP2 vs. OMPtTA_tetOGFP
Olfr772	17.178	-4.77418	1.16777	-3.78495	0.000153737	0.000568047	yes	OMPtTA_tetOP2 vs. OMPtTA_tetOGFP
Olfr776	37.9011	-3.69678	0.8603	-4.13612	3.53227e-05	0.000150998	yes	OMPtTA_tetOP2 vs. OMPtTA_tetOGFP
Olfr777	111.124	-6.1386	0.570478	-9.97977	1.86905e-23	2.80636e-21	yes	OMPtTA_tetOP2 vs. OMPtTA_tetOGFP
Olfr78	52.1918	-1.96023	0.737096	-2.62365	0.00869933	0.0200764	yes	OMPtTA_tetOP2 vs. OMPtTA_tetOGFP
Olfr780	13.3985	-4.87411	1.09991	-3.97006	7.18554e-05	0.000285411	yes	OMPtTA_tetOP2 vs. OMPtTA_tetOGFP
Olfr781	5.19387	-4.18711	1.1678	-3.18127	0.0014663	0.00421714	yes	OMPtTA_tetOP2 vs. OMPtTA_tetOGFP
Olfr784	17.8864	-1.70622	0.727337	-2.2905	0.0219923	0.0445684	yes	OMPtTA_tetOP2 vs. OMPtTA_tetOGFP
Olfr786	109.889	-2.0611	0.511561	-4.00778	6.12914e-05	0.000247234	yes	OMPtTA_tetOP2 vs. OMPtTA_tetOGFP
Olfr787	35.4586	-3.14943	0.897167	-3.40811	0.000654139	0.00205541	yes	OMPtTA_tetOP2 vs. OMPtTA_tetOGFP
Olfr788	38.6532	-3.87577	0.749262	-4.98282	6.2664e-07	3.95717e-06	yes	OMPtTA_tetOP2 vs. OMPtTA_tetOGFP
Olfr789	17.651	-3.57034	0.888616	-3.79926	0.000145127	0.000539638	yes	OMPtTA_tetOP2 vs. OMPtTA_tetOGFP
Olfr790	7.85906	-3.1506	0.960978	-2.96738	0.00300346	0.00793701	yes	OMPtTA_tetOP2 vs. OMPtTA_tetOGFP
Olfr791	58.9788	-3.90382	0.569463	-6.73274	1.66502e-11	2.60551e-10	yes	OMPtTA_tetOP2 vs. OMPtTA_tetOGFP
Olfr792	12.5085	-4.49343	1.07	-3.68473	0.000228946	0.000809869	yes	OMPtTA_tetOP2 vs. OMPtTA_tetOGFP
Olfr794	116.015	-3.18716	0.713334	-4.42245	9.75886e-06	4.74696e-05	yes	OMPtTA_tetOP2 vs. OMPtTA_tetOGFP
Olfr796	19.6571	-2.82697	0.873824	-3.04951	0.00229216	0.00625473	yes	OMPtTA_tetOP2 vs. OMPtTA_tetOGFP
Olfr799	27.491	-4.47376	0.788115	-5.32318	1.01969e-07	7.59254e-07	yes	OMPtTA_tetOP2 vs. OMPtTA_tetOGFP
Olfr8	24.7509	-5.60468	1.17896	-4.36739	1.25739e-05	5.97859e-05	yes	OMPtTA_tetOP2 vs. OMPtTA_tetOGFP
Olfr800	36.7219	-4.21241	0.822015	-4.71658	2.3984e-06	1.34654e-05	yes	OMPtTA_tetOP2 vs. OMPtTA_tetOGFP
Olfr801	48.029	-3.63599	0.884875	-3.9668	7.28451e-05	0.0002889	yes	OMPtTA_tetOP2 vs. OMPtTA_tetOGFP
Olfr802	15.2749	-2.88895	1.08969	-2.49861	0.0124683	0.0274209	yes	OMPtTA_tetOP2 vs. OMPtTA_tetOGFP
Olfr804	46.9717	-2.4361	1.00048	-2.39178	0.0167671	0.0352901	yes	OMPtTA_tetOP2 vs. OMPtTA_tetOGFP
Olfr805	32.5637	-4.44273	0.958487	-4.33788	1.43861e-05	6.73627e-05	yes	OMPtTA_tetOP2 vs. OMPtTA_tetOGFP
Olfr806	18.5228	-3.45212	0.804247	-4.05134	5.09251e-05	0.000208945	yes	OMPtTA_tetOP2 vs. OMPtTA_tetOGFP
Olfr807	11.0084	-3.93615	1.18061	-2.90798	0.00363774	0.00936921	yes	OMPtTA_tetOP2 vs. OMPtTA_tetOGFP
Olfr808	24.3707	-4.36653	1.03725	-3.95288	7.72168e-05	0.000304708	yes	OMPtTA_tetOP2 vs. OMPtTA_tetOGFP
Olfr809	28.6477	-5.68151	0.883614	-5.31639	1.05845e-07	7.84891e-07	yes	OMPtTA_tetOP2 vs. OMPtTA_tetOGFP
Olfr810	67.1145	-4.05971	0.778414	-5.07771	3.82019e-07	2.51756e-06	yes	OMPtTA_tetOP2 vs. OMPtTA_tetOGFP
Olfr811	21.0653	-5.41457	0.990809	-4.64824	3.34773e-06	1.8134e-05	yes	OMPtTA_tetOP2 vs. OMPtTA_tetOGFP
Olfr812	29.4264	-5.05654	0.923365	-4.91044	9.08725e-07	5.54948e-06	yes	OMPtTA_tetOP2 vs. OMPtTA_tetOGFP
Olfr813	41.7455	-5.55107	0.822104	-5.91462	3.32642e-09	3.28004e-08	yes	OMPtTA_tetOP2 vs. OMPtTA_tetOGFP
Olfr814	8.65881	-4.59752	1.23271	-3.41896	0.00062862	0.00198519	yes	OMPtTA_tetOP2 vs. OMPtTA_tetOGFP
Olfr815	8.62367	-3.21352	0.963901	-3.07971	0.00207202	0.00572714	yes	OMPtTA_tetOP2 vs. OMPtTA_tetOGFP
Olfr816	21.8843	-4.03727	1.03225	-3.67291	0.000239807	0.000844181	yes	OMPtTA_tetOP2 vs. OMPtTA_tetOGFP
Olfr818	14.7383	-4.2188	1.13742	-3.04142	0.00235464	0.00640119	yes	OMPtTA_tetOP2 vs. OMPtTA_tetOGFP
Olfr819	8.45601	-3.84976	1.19774	-3.02468	0.00248899	0.00671892	yes	OMPtTA_tetOP2 vs. OMPtTA_tetOGFP
Olfr820	148.47	-4.77138	0.509955	-9.19652	3.69723e-20	3.10978e-18	yes	OMPtTA_tetOP2 vs. OMPtTA_tetOGFP
Olfr821	24.5212	-4.85024	1.03756	-4.04531	5.22545e-05	0.000213714	yes	OMPtTA_tetOP2 vs. OMPtTA_tetOGFP
Olfr822	14.74	-5.99935	1.05966	-4.81994	1.43603e-06	8.41876e-06	yes	OMPtTA_tetOP2 vs. OMPtTA_tetOGFP
Olfr824	14.6587	-1.93634	0.826273	-2.25553	0.0241001	0.0480785	yes	OMPtTA_tetOP2 vs. OMPtTA_tetOGFP
Olfr825	34.1745	-4.48146	0.900102	-4.48128	7.41978e-06	3.72177e-05	yes	OMPtTA_tetOP2 vs. OMPtTA_tetOGFP
Olfr826	20.8306	-5.76826	1.11912	-4.56465	5.00318e-06	2.61576e-05	yes	OMPtTA_tetOP2 vs. OMPtTA_tetOGFP
Olfr827	269.281	-3.64638	0.498664	-7.28158	3.2993e-13	7.30996e-12	yes	OMPtTA_tetOP2 vs. OMPtTA_tetOGFP
Olfr828	10.2792	-2.09642	0.837998	-2.37259	0.0176639	0.036904	yes	OMPtTA_tetOP2 vs. OMPtTA_tetOGFP
Olfr835	141.152	-2.15516	0.890646	-2.36436	0.0180612	0.0376347	yes	OMPtTA_tetOP2 vs. OMPtTA_tetOGFP
Olfr836	21.402	-2.54529	0.683887	-3.60137	0.000316547	0.00107877	yes	OMPtTA_tetOP2 vs. OMPtTA_tetOGFP
Olfr844	8.02974	-3.83442	1.25673	-2.91118	0.00360064	0.0092859	yes	OMPtTA_tetOP2 vs. OMPtTA_tetOGFP
Olfr845	39.9454	-3.4894	0.737385	-4.59158	4.39903e-06	2.3233e-05	yes	OMPtTA_tetOP2 vs. OMPtTA_tetOGFP
Olfr847	17.8475	-5.08391	1.08244	-3.7466	0.000179244	0.000650651	yes	OMPtTA_tetOP2 vs. OMPtTA_tetOGFP
Olfr851	78.358	-4.00724	0.865619	-4.51587	6.30585e-06	3.21721e-05	yes	OMPtTA_tetOP2 vs. OMPtTA_tetOGFP
Olfr855	11.9963	-3.24221	0.974556	-3.09261	0.00198407	0.00551339	yes	OMPtTA_tetOP2 vs. OMPtTA_tetOGFP
Olfr857	25.9628	-3.38978	1.07394	-2.9847	0.00283857	0.00755179	yes	OMPtTA_tetOP2 vs. OMPtTA_tetOGFP
Olfr859	88.9899	-2.43323	0.838238	-2.86197	0.00421015	0.0106458	yes	OMPtTA_tetOP2 vs. OMPtTA_tetOGFP
Olfr867	105.108	-3.5168	0.690492	-5.01945	5.18203e-07	3.32558e-06	yes	OMPtTA_tetOP2 vs. OMPtTA_tetOGFP
Olfr868	77.1906	-2.86412	0.576647	-4.9179	8.74791e-07	5.3657e-06	yes	OMPtTA_tetOP2 vs. OMPtTA_tetOGFP
Olfr869	18.303	-5.25622	0.953789	-4.16005	3.18174e-05	0.0001376	yes	OMPtTA_tetOP2 vs. OMPtTA_tetOGFP
Olfr870	48.6674	-3.98547	0.900269	-4.21278	2.52246e-05	0.000111748	yes	OMPtTA_tetOP2 vs. OMPtTA_tetOGFP
Olfr872	33.1684	-1.9305	0.814313	-2.32311	0.0201735	0.041353	yes	OMPtTA_tetOP2 vs. OMPtTA_tetOGFP
Olfr873	97.9893	-2.86794	0.611621	-4.64735	3.36219e-06	1.81961e-05	yes	OMPtTA_tetOP2 vs. OMPtTA_tetOGFP
Olfr874	23.7731	-3.76387	0.957597	-3.66869	0.000243793	0.000856056	yes	OMPtTA_tetOP2 vs. OMPtTA_tetOGFP
Olfr875	18.0753	-3.12805	1.01016	-2.91428	0.0035651	0.00920431	yes	OMPtTA_tetOP2 vs. OMPtTA_tetOGFP
Olfr877	37.8223	-5.68471	0.993841	-4.88869	1.01507e-06	6.13093e-06	yes	OMPtTA_tetOP2 vs. OMPtTA_tetOGFP
Olfr878	67.8525	-3.56797	0.710925	-4.93296	8.09925e-07	4.9982e-06	yes	OMPtTA_tetOP2 vs. OMPtTA_tetOGFP
Olfr881	30.7405	-2.95254	0.929836	-3.07429	0.00211001	0.00581534	yes	OMPtTA_tetOP2 vs. OMPtTA_tetOGFP
Olfr884	43.3096	-4.13824	1.08962	-3.2816	0.00103221	0.00308643	yes	OMPtTA_tetOP2 vs. OMPtTA_tetOGFP
Olfr888	2.74036	-3.48984	1.31903	-2.30473	0.0211816	0.0431213	yes	OMPtTA_tetOP2 vs. OMPtTA_tetOGFP
Olfr892-ps1	5.8259	-3.5316	1.11478	-2.7537	0.00589261	0.0143163	yes	OMPtTA_tetOP2 vs. OMPtTA_tetOGFP
Olfr894	12.6767	-3.1073	1.086	-2.64633	0.00813712	0.0189484	yes	OMPtTA_tetOP2 vs. OMPtTA_tetOGFP
Olfr902	4.14729	-4.43612	1.31871	-2.83104	0.00463962	0.0116234	yes	OMPtTA_tetOP2 vs. OMPtTA_tetOGFP
Olfr904	17.053	-4.42168	1.22996	-3.48537	0.000491459	0.00159924	yes	OMPtTA_tetOP2 vs. OMPtTA_tetOGFP
Olfr905	7.90248	-4.14726	1.22537	-3.13543	0.00171601	0.00485161	yes	OMPtTA_tetOP2 vs. OMPtTA_tetOGFP
Olfr910	20.6712	-3.92336	1.03594	-3.5347	0.000408234	0.00135421	yes	OMPtTA_tetOP2 vs. OMPtTA_tetOGFP
Olfr912	21.0835	-4.95642	1.03518	-4.30551	1.66603e-05	7.69663e-05	yes	OMPtTA_tetOP2 vs. OMPtTA_tetOGFP
Olfr914	7.86591	-3.86392	1.11469	-2.81053	0.00494593	0.0122958	yes	OMPtTA_tetOP2 vs. OMPtTA_tetOGFP
Olfr915	5.77592	-3.86126	1.21029	-2.95351	0.0031418	0.00824143	yes	OMPtTA_tetOP2 vs. OMPtTA_tetOGFP
Olfr916	16.3328	-5.71411	1.1415	-4.45775	8.28225e-06	4.10901e-05	yes	OMPtTA_tetOP2 vs. OMPtTA_tetOGFP
Olfr917	4.73436	-3.20388	1.23333	-2.39644	0.0165553	0.034901	yes	OMPtTA_tetOP2 vs. OMPtTA_tetOGFP
Olfr918	15.7444	-4.07525	0.963763	-3.66326	0.00024903	0.000872084	yes	OMPtTA_tetOP2 vs. OMPtTA_tetOGFP
Olfr920	11.6319	-3.82292	0.948899	-3.5243	0.000424601	0.00140383	yes	OMPtTA_tetOP2 vs. OMPtTA_tetOGFP
Olfr921	22.8273	-4.89395	1.19954	-3.49104	0.000481135	0.00157048	yes	OMPtTA_tetOP2 vs. OMPtTA_tetOGFP
Olfr922	4.37564	-3.5277	1.29615	-2.45396	0.0141293	0.0304762	yes	OMPtTA_tetOP2 vs. OMPtTA_tetOGFP
Olfr923	51.1704	-5.13945	0.933058	-5.07502	3.87447e-07	2.54623e-06	yes	OMPtTA_tetOP2 vs. OMPtTA_tetOGFP
Olfr924	12.8335	-4.82233	1.18591	-3.73232	0.000189723	0.000683636	yes	OMPtTA_tetOP2 vs. OMPtTA_tetOGFP
Olfr930	5.14921	-3.78735	1.24074	-2.79136	0.00524874	0.0129511	yes	OMPtTA_tetOP2 vs. OMPtTA_tetOGFP
Olfr933	24.8399	-4.23028	1.01467	-3.68957	0.00022463	0.00079693	yes	OMPtTA_tetOP2 vs. OMPtTA_tetOGFP
Olfr934	5.6946	-2.61536	0.943243	-2.48148	0.0130839	0.0285638	yes	OMPtTA_tetOP2 vs. OMPtTA_tetOGFP
Olfr935	15.2062	-3.82596	0.958382	-3.68743	0.00022653	0.000802417	yes	OMPtTA_tetOP2 vs. OMPtTA_tetOGFP
Olfr937	14.7328	-4.92117	1.13481	-3.5646	0.000364413	0.00122423	yes	OMPtTA_tetOP2 vs. OMPtTA_tetOGFP
Olfr943	53.2744	-4.11816	0.993561	-3.99234	6.5425e-05	0.00026222	yes	OMPtTA_tetOP2 vs. OMPtTA_tetOGFP
Olfr944	18.0591	-3.28628	1.28546	-2.32429	0.02011	0.0412556	yes	OMPtTA_tetOP2 vs. OMPtTA_tetOGFP
Olfr948	15.9702	-2.69161	0.987312	-2.58576	0.00971655	0.0221327	yes	OMPtTA_tetOP2 vs. OMPtTA_tetOGFP
Olfr95	80.1422	-2.32154	0.727733	-3.13293	0.00173073	0.00488867	yes	OMPtTA_tetOP2 vs. OMPtTA_tetOGFP
Olfr954	7.67104	-4.3424	1.22994	-3.20149	0.00136721	0.00396268	yes	OMPtTA_tetOP2 vs. OMPtTA_tetOGFP
Olfr957	27.7954	-3.51507	0.908339	-3.72686	0.000193877	0.000697081	yes	OMPtTA_tetOP2 vs. OMPtTA_tetOGFP
Olfr959	170.464	-2.17163	0.660246	-3.27073	0.0010727	0.00319332	yes	OMPtTA_tetOP2 vs. OMPtTA_tetOGFP
Olfr96	36.677	-1.87017	0.730742	-2.50715	0.012171	0.0268711	yes	OMPtTA_tetOP2 vs. OMPtTA_tetOGFP
Olfr960	12.7153	-2.92831	1.15494	-2.66329	0.00773812	0.0181487	yes	OMPtTA_tetOP2 vs. OMPtTA_tetOGFP
Olfr961	53.9318	-2.48268	0.843356	-2.90302	0.00369588	0.0094934	yes	OMPtTA_tetOP2 vs. OMPtTA_tetOGFP
Olfr963	12.0553	-4.62628	1.08535	-3.87492	0.000106659	0.000407267	yes	OMPtTA_tetOP2 vs. OMPtTA_tetOGFP
Olfr965	12.6493	-5.02895	1.02023	-4.2909	1.77954e-05	8.15608e-05	yes	OMPtTA_tetOP2 vs. OMPtTA_tetOGFP
Olfr968	37.7653	-2.61033	0.743873	-3.45078	0.000558979	0.00179015	yes	OMPtTA_tetOP2 vs. OMPtTA_tetOGFP
Olfr969	89.2772	-4.39241	0.752373	-5.71857	1.07422e-08	9.64726e-08	yes	OMPtTA_tetOP2 vs. OMPtTA_tetOGFP
Olfr97	18.7055	-3.22046	1.07502	-2.81438	0.00488721	0.0121748	yes	OMPtTA_tetOP2 vs. OMPtTA_tetOGFP
Olfr972	58.5381	-3.66591	0.906254	-3.93021	8.48712e-05	0.000332028	yes	OMPtTA_tetOP2 vs. OMPtTA_tetOGFP
Olfr974	13.4209	-3.04076	1.03387	-2.73401	0.00625681	0.0150981	yes	OMPtTA_tetOP2 vs. OMPtTA_tetOGFP
Olfr976	10.0385	-3.98642	1.09196	-2.95923	0.00308411	0.00810891	yes	OMPtTA_tetOP2 vs. OMPtTA_tetOGFP
Olfr982	31.3876	-2.12506	0.783756	-2.66406	0.00772029	0.018117	yes	OMPtTA_tetOP2 vs. OMPtTA_tetOGFP
Olfr984	80.8297	-3.10284	0.554976	-5.51919	3.40575e-08	2.77345e-07	yes	OMPtTA_tetOP2 vs. OMPtTA_tetOGFP
Olfr987	15.555	-4.99638	1.10582	-4.05262	5.06474e-05	0.000207946	yes	OMPtTA_tetOP2 vs. OMPtTA_tetOGFP
Olfr988	11.7635	-4.60677	1.13761	-3.73825	0.000185308	0.000669318	yes	OMPtTA_tetOP2 vs. OMPtTA_tetOGFP
Olfr99	48.3594	-5.06166	0.957418	-4.58265	4.59117e-06	2.41635e-05	yes	OMPtTA_tetOP2 vs. OMPtTA_tetOGFP
Olfr992	13.6399	-3.16837	1.01419	-2.80572	0.00502039	0.0124587	yes	OMPtTA_tetOP2 vs. OMPtTA_tetOGFP
Olfr994	31.6283	-3.39637	0.788912	-4.12148	3.76443e-05	0.000159683	yes	OMPtTA_tetOP2 vs. OMPtTA_tetOGFP
Gm4461	62.7547	0.693852	0.849794	0.818185	0.413252	0.511895	no	OMPtTA_tetOP2 vs. OMPtTA_tetOGFP
Olfr10	3.10305	-0.498193	1.34292	-0.347831	0.727967	0.794098	no	OMPtTA_tetOP2 vs. OMPtTA_tetOGFP
Olfr1001-ps1	3.44766	-0.518979	1.34674	-0.487145	0.626155	0.708123	no	OMPtTA_tetOP2 vs. OMPtTA_tetOGFP
Olfr1010	6.24685	-1.97515	1.23439	-1.68775	0.0914593	0.149039	no	OMPtTA_tetOP2 vs. OMPtTA_tetOGFP
Olfr1013	21.0372	-2.26067	0.996729	-2.21213	0.0269577	0.0528964	no	OMPtTA_tetOP2 vs. OMPtTA_tetOGFP
Olfr1016	19.381	-1.98755	0.96444	-1.9937	0.0461844	0.0832667	no	OMPtTA_tetOP2 vs. OMPtTA_tetOGFP
Olfr1021-ps1	3.74096	-2.32009	1.33798	-1.68608	0.091781	0.149483	no	OMPtTA_tetOP2 vs. OMPtTA_tetOGFP
Olfr1022	6.9498	-1.85118	1.25875	-1.3563	0.175002	0.254661	no	OMPtTA_tetOP2 vs. OMPtTA_tetOGFP
Olfr1023	12.5301	-2.60403	1.20143	-2.01214	0.0442047	0.0802068	no	OMPtTA_tetOP2 vs. OMPtTA_tetOGFP
Olfr1047	9.31276	-3.16916	1.26017	-2.21637	0.0266658	0.0524199	no	OMPtTA_tetOP2 vs. OMPtTA_tetOGFP
Olfr1051	4.02626	-2.80075	1.21866	-1.93041	0.0535558	0.094533	no	OMPtTA_tetOP2 vs. OMPtTA_tetOGFP
Olfr1055	5.62103	-2.99469	1.19959	-2.11976	0.0340267	0.0642616	no	OMPtTA_tetOP2 vs. OMPtTA_tetOGFP
Olfr1057	14.7198	-1.33851	0.887384	-1.45078	0.146842	0.220381	no	OMPtTA_tetOP2 vs. OMPtTA_tetOGFP
Olfr1062	12.8871	-1.05173	1.24161	-0.83536	0.403515	0.502299	no	OMPtTA_tetOP2 vs. OMPtTA_tetOGFP
Olfr1066	3.19579	-1.92156	1.3116	-1.24376	0.213588	0.299928	no	OMPtTA_tetOP2 vs. OMPtTA_tetOGFP
Olfr1076	4.58932	-1.88571	1.34596	-1.42024	0.155537	0.231054	no	OMPtTA_tetOP2 vs. OMPtTA_tetOGFP
Olfr1077-ps1	3.3179	-1.76982	1.32796	-1.06848	0.285305	0.379459	no	OMPtTA_tetOP2 vs. OMPtTA_tetOGFP
Olfr108	5.17585	0.407085	1.31856	0.305846	0.759722	0.820608	no	OMPtTA_tetOP2 vs. OMPtTA_tetOGFP
Olfr1080	11.5192	-0.541472	1.01583	-0.483396	0.628815	0.710467	no	OMPtTA_tetOP2 vs. OMPtTA_tetOGFP
Olfr1084	6.13059	-1.28538	1.26077	-1.0487	0.294318	0.389253	no	OMPtTA_tetOP2 vs. OMPtTA_tetOGFP
Olfr1089	5.2511	-2.13916	1.34454	-1.49402	0.135169	0.206055	no	OMPtTA_tetOP2 vs. OMPtTA_tetOGFP
Olfr109	79.0663	-0.700195	0.517462	-1.34093	0.179942	0.260534	no	OMPtTA_tetOP2 vs. OMPtTA_tetOGFP
Olfr1090	23.6368	-1.03205	0.673593	-1.49333	0.135352	0.206279	no	OMPtTA_tetOP2 vs. OMPtTA_tetOGFP
Olfr1093	16.7526	-1.99865	1.07543	-1.73912	0.0820136	0.135877	no	OMPtTA_tetOP2 vs. OMPtTA_tetOGFP
Olfr1094	3.84792	-3.63235	1.34175	-2.14888	0.0316442	0.0604344	no	OMPtTA_tetOP2 vs. OMPtTA_tetOGFP
Olfr110	36.1874	-0.0963542	0.823887	-0.102867	0.918068	0.941704	no	OMPtTA_tetOP2 vs. OMPtTA_tetOGFP
Olfr1101	10.5036	-1.1316	1.16883	-0.910218	0.362707	0.461042	no	OMPtTA_tetOP2 vs. OMPtTA_tetOGFP
Olfr1111	14.5912	-2.24961	1.22651	-1.67143	0.0946374	0.153351	no	OMPtTA_tetOP2 vs. OMPtTA_tetOGFP
Olfr1115	12.5635	-0.751136	1.01416	-0.707667	0.479152	0.577025	no	OMPtTA_tetOP2 vs. OMPtTA_tetOGFP
Olfr1116-ps	14.6099	-0.361485	0.750544	-0.444305	0.656822	0.734618	no	OMPtTA_tetOP2 vs. OMPtTA_tetOGFP
Olfr1117-ps1	5.12	-2.2821	1.12254	-1.82775	0.0675864	0.115633	no	OMPtTA_tetOP2 vs. OMPtTA_tetOGFP
Olfr1121	5.11329	-1.83681	1.19382	-1.37459	0.169257	0.24761	no	OMPtTA_tetOP2 vs. OMPtTA_tetOGFP
Olfr113	5.50706	-2.37713	1.23834	-1.69386	0.0902919	0.147396	no	OMPtTA_tetOP2 vs. OMPtTA_tetOGFP
Olfr1130	11.7829	-2.58574	1.18717	-1.98873	0.046731	0.0840962	no	OMPtTA_tetOP2 vs. OMPtTA_tetOGFP
Olfr1131	2.87021	-2.89289	1.27989	-1.86028	0.0628464	0.108525	no	OMPtTA_tetOP2 vs. OMPtTA_tetOGFP
Olfr1136	3.36975	-0.964329	1.32346	-0.613136	0.539786	0.631233	no	OMPtTA_tetOP2 vs. OMPtTA_tetOGFP
Olfr1138	4.48561	-1.61744	1.30525	-1.14369	0.252751	0.343763	no	OMPtTA_tetOP2 vs. OMPtTA_tetOGFP
Olfr114	3.05134	-3.28733	1.34332	-2.0431	0.0410425	0.0753497	no	OMPtTA_tetOP2 vs. OMPtTA_tetOGFP
Olfr1150-ps1	2.87012	-2.44039	1.33386	-1.44533	0.148366	0.222164	no	OMPtTA_tetOP2 vs. OMPtTA_tetOGFP
Olfr1151	3.99975	-1.36427	1.21493	-0.980891	0.326647	0.423501	no	OMPtTA_tetOP2 vs. OMPtTA_tetOGFP
Olfr1152	15.2623	-0.836411	0.893628	-0.893527	0.371575	0.469782	no	OMPtTA_tetOP2 vs. OMPtTA_tetOGFP
Olfr1153	7.97557	-1.08227	1.19455	-0.830149	0.406455	0.505405	no	OMPtTA_tetOP2 vs. OMPtTA_tetOGFP
Olfr1158	2.86655	-2.16628	1.34392	-1.33307	0.182508	0.263577	no	OMPtTA_tetOP2 vs. OMPtTA_tetOGFP
Olfr1160	24.626	-1.66312	0.794738	-2.03123	0.042232	0.0771515	no	OMPtTA_tetOP2 vs. OMPtTA_tetOGFP
Olfr1163	6.39285	-2.42146	1.32115	-1.50123	0.133296	0.203745	no	OMPtTA_tetOP2 vs. OMPtTA_tetOGFP
Olfr1164	3.11777	-1.9575	1.34431	-1.36223	0.173126	0.252436	no	OMPtTA_tetOP2 vs. OMPtTA_tetOGFP
Olfr1166	4.39071	-2.78406	1.30731	-2.0806	0.0374703	0.0697357	no	OMPtTA_tetOP2 vs. OMPtTA_tetOGFP
Olfr1171-ps1	4.3429	-2.91983	1.31854	-2.1622	0.0306025	0.0588034	no	OMPtTA_tetOP2 vs. OMPtTA_tetOGFP
Olfr1175-ps	24.2029	-0.707267	0.946449	-0.724751	0.468605	0.566743	no	OMPtTA_tetOP2 vs. OMPtTA_tetOGFP
Olfr1179	3.79098	0.827553	1.33411	0.528146	0.597398	0.683391	no	OMPtTA_tetOP2 vs. OMPtTA_tetOGFP
Olfr118	4.79697	-2.61972	1.26281	-2.06983	0.0384685	0.07128	no	OMPtTA_tetOP2 vs. OMPtTA_tetOGFP
Olfr1181	4.7106	-0.184707	1.3454	-0.0889673	0.929108	0.950131	no	OMPtTA_tetOP2 vs. OMPtTA_tetOGFP
Olfr1183	87.1532	0.807427	0.384819	2.10855	0.034983	0.0657874	no	OMPtTA_tetOP2 vs. OMPtTA_tetOGFP
Olfr1186	8.88395	-1.52299	1.06835	-1.34874	0.17742	0.257643	no	OMPtTA_tetOP2 vs. OMPtTA_tetOGFP
Olfr1188	4.70416	-1.6239	1.3267	-1.11709	0.263956	0.355569	no	OMPtTA_tetOP2 vs. OMPtTA_tetOGFP
Olfr1189	26.4552	-1.55118	1.1765	-1.22981	0.218769	0.305569	no	OMPtTA_tetOP2 vs. OMPtTA_tetOGFP
Olfr1191-ps1	70.004	0.0451197	0.439991	0.117038	0.90683	0.933222	no	OMPtTA_tetOP2 vs. OMPtTA_tetOGFP
Olfr1193	63.2341	0.190512	0.72648	0.266856	0.78958	0.844003	no	OMPtTA_tetOP2 vs. OMPtTA_tetOGFP
Olfr1196	203.162	-1.56774	0.727776	-2.12844	0.0333006	0.0630541	no	OMPtTA_tetOP2 vs. OMPtTA_tetOGFP
Olfr1197	94.8629	-0.51381	0.691272	-0.729274	0.465834	0.564104	no	OMPtTA_tetOP2 vs. OMPtTA_tetOGFP
Olfr1199	16.9411	-0.682765	0.731574	-0.893899	0.371376	0.469596	no	OMPtTA_tetOP2 vs. OMPtTA_tetOGFP
Olfr1201	3.1076	-2.13535	1.32334	-1.2438	0.213573	0.299928	no	OMPtTA_tetOP2 vs. OMPtTA_tetOGFP
Olfr1204	25.6283	-2.05485	1.18593	-1.5932	0.111115	0.175527	no	OMPtTA_tetOP2 vs. OMPtTA_tetOGFP
Olfr1206	46.1979	-1.51339	0.695665	-2.13672	0.0326209	0.0619869	no	OMPtTA_tetOP2 vs. OMPtTA_tetOGFP
Olfr1211	63.8033	-1.02245	0.481914	-2.09602	0.0360806	0.067516	no	OMPtTA_tetOP2 vs. OMPtTA_tetOGFP
Olfr1214	38.8423	-0.767167	1.03956	-0.707353	0.479347	0.577161	no	OMPtTA_tetOP2 vs. OMPtTA_tetOGFP
Olfr1217	58.1099	-1.59958	0.80454	-1.968	0.0490677	0.0876771	no	OMPtTA_tetOP2 vs. OMPtTA_tetOGFP
Olfr1220	79.5557	1.39353	0.735702	1.88511	0.0594151	0.103355	no	OMPtTA_tetOP2 vs. OMPtTA_tetOGFP
Olfr1221	61.2336	-1.13801	0.663507	-1.69641	0.0898077	0.146742	no	OMPtTA_tetOP2 vs. OMPtTA_tetOGFP
Olfr1223	5.53322	0.262196	1.27945	0.207323	0.835758	0.880388	no	OMPtTA_tetOP2 vs. OMPtTA_tetOGFP
Olfr1226	423.484	-1.51787	0.685813	-2.19433	0.0282118	0.0549831	no	OMPtTA_tetOP2 vs. OMPtTA_tetOGFP
Olfr1231	24.766	-1.2264	1.07469	-1.09547	0.273309	0.365862	no	OMPtTA_tetOP2 vs. OMPtTA_tetOGFP
Olfr1238	106.755	-0.991674	0.611788	-1.6058	0.108317	0.171735	no	OMPtTA_tetOP2 vs. OMPtTA_tetOGFP
Olfr124	107.002	-1.13268	0.732108	-1.53062	0.125864	0.19443	no	OMPtTA_tetOP2 vs. OMPtTA_tetOGFP
Olfr1247	104.765	-1.22535	0.7997	-1.5094	0.131198	0.201119	no	OMPtTA_tetOP2 vs. OMPtTA_tetOGFP
Olfr1249	3.58296	-0.953679	1.28875	-0.678797	0.497267	0.592843	no	OMPtTA_tetOP2 vs. OMPtTA_tetOGFP
Olfr125	85.4765	-0.737581	0.605798	-1.20357	0.228756	0.316965	no	OMPtTA_tetOP2 vs. OMPtTA_tetOGFP
Olfr1255	11.1562	-2.79506	1.15388	-2.22794	0.0258842	0.0510769	no	OMPtTA_tetOP2 vs. OMPtTA_tetOGFP
Olfr1256	70.417	-1.26101	0.566104	-2.20488	0.0274626	0.0537419	no	OMPtTA_tetOP2 vs. OMPtTA_tetOGFP
Olfr1261	21.8894	-1.42231	0.855999	-1.62272	0.104649	0.166835	no	OMPtTA_tetOP2 vs. OMPtTA_tetOGFP
Olfr1262	71.5993	-1.46294	0.665804	-2.17803	0.0294036	0.0569211	no	OMPtTA_tetOP2 vs. OMPtTA_tetOGFP
Olfr1264	231.728	-0.580215	0.317507	-1.81807	0.0690528	0.11771	no	OMPtTA_tetOP2 vs. OMPtTA_tetOGFP
Olfr1268-ps1	6.76671	-1.17218	1.31496	-1.11602	0.264414	0.355974	no	OMPtTA_tetOP2 vs. OMPtTA_tetOGFP
Olfr1269	6.87349	-1.6215	1.06433	-1.41008	0.158516	0.234464	no	OMPtTA_tetOP2 vs. OMPtTA_tetOGFP
Olfr1276	7.29978	-2.09072	1.03621	-1.89247	0.058428	0.101854	no	OMPtTA_tetOP2 vs. OMPtTA_tetOGFP
Olfr1279	7.67401	-0.757666	1.21733	-0.550022	0.582304	0.669954	no	OMPtTA_tetOP2 vs. OMPtTA_tetOGFP
Olfr1289	8.02147	-0.850512	1.00491	-0.781956	0.43424	0.532664	no	OMPtTA_tetOP2 vs. OMPtTA_tetOGFP
Olfr129	72.2681	0.295983	0.826627	0.361244	0.717917	0.785304	no	OMPtTA_tetOP2 vs. OMPtTA_tetOGFP
Olfr1293-ps	10.028	-0.599548	0.768398	-0.732255	0.464013	0.562275	no	OMPtTA_tetOP2 vs. OMPtTA_tetOGFP
Olfr1298	4.05976	-1.93361	1.19983	-1.42394	0.154463	0.229834	no	OMPtTA_tetOP2 vs. OMPtTA_tetOGFP
Olfr1299	18.1925	-1.29451	1.15096	-1.03039	0.302827	0.398361	no	OMPtTA_tetOP2 vs. OMPtTA_tetOGFP
Olfr13	15.9279	-0.45252	0.912916	-0.493122	0.621926	0.704919	no	OMPtTA_tetOP2 vs. OMPtTA_tetOGFP
Olfr130	93.7586	-1.03779	0.571164	-1.80068	0.0717527	0.121401	no	OMPtTA_tetOP2 vs. OMPtTA_tetOGFP
Olfr1302	12.9052	-2.0404	0.945865	-2.07019	0.0384344	0.0712381	no	OMPtTA_tetOP2 vs. OMPtTA_tetOGFP
Olfr1303	12.3481	-2.01739	1.16528	-1.6365	0.101735	0.162963	no	OMPtTA_tetOP2 vs. OMPtTA_tetOGFP
Olfr1306	3.6208	-2.46618	1.1875	-1.81345	0.0697623	0.118685	no	OMPtTA_tetOP2 vs. OMPtTA_tetOGFP
Olfr1307	8.4278	-0.554999	1.07732	-0.467531	0.64012	0.720467	no	OMPtTA_tetOP2 vs. OMPtTA_tetOGFP
Olfr1308	4.71775	-2.26263	1.29761	-1.47837	0.13931	0.211232	no	OMPtTA_tetOP2 vs. OMPtTA_tetOGFP
Olfr1310	12.2093	-0.854855	0.967532	-0.827988	0.407677	0.506752	no	OMPtTA_tetOP2 vs. OMPtTA_tetOGFP
Olfr1312	25.825	-1.14979	0.880709	-1.26229	0.206844	0.292356	no	OMPtTA_tetOP2 vs. OMPtTA_tetOGFP
Olfr1313	5.34823	-1.644	1.02691	-1.47734	0.139585	0.211578	no	OMPtTA_tetOP2 vs. OMPtTA_tetOGFP
Olfr1317	8.7185	-1.58495	1.13849	-1.27771	0.20135	0.285903	no	OMPtTA_tetOP2 vs. OMPtTA_tetOGFP
Olfr1318	13.7148	-2.27401	1.24959	-1.68368	0.0922432	0.150101	no	OMPtTA_tetOP2 vs. OMPtTA_tetOGFP
Olfr1322	41.829	-0.146039	0.964708	-0.139248	0.889254	0.920463	no	OMPtTA_tetOP2 vs. OMPtTA_tetOGFP
Olfr1323	44.5571	-1.26949	1.04246	-1.17884	0.238464	0.328033	no	OMPtTA_tetOP2 vs. OMPtTA_tetOGFP
Olfr1324	34.1863	-1.05522	0.778003	-1.33141	0.183055	0.264178	no	OMPtTA_tetOP2 vs. OMPtTA_tetOGFP
Olfr1328	52.5151	-1.38899	0.664152	-2.07319	0.0381542	0.0708054	no	OMPtTA_tetOP2 vs. OMPtTA_tetOGFP
Olfr1329	3.25365	-0.25426	1.19246	-0.240257	0.810131	0.860202	no	OMPtTA_tetOP2 vs. OMPtTA_tetOGFP
Olfr1330	107.574	-1.0031	0.711598	-1.40046	0.161377	0.238055	no	OMPtTA_tetOP2 vs. OMPtTA_tetOGFP
Olfr1331	15.7011	0.148813	0.969395	0.16886	0.865907	0.903087	no	OMPtTA_tetOP2 vs. OMPtTA_tetOGFP
Olfr1333	9.59806	-1.52017	0.99309	-1.4602	0.144236	0.217052	no	OMPtTA_tetOP2 vs. OMPtTA_tetOGFP
Olfr1335	3.37338	-0.822356	1.17822	-0.656995	0.511184	0.605029	no	OMPtTA_tetOP2 vs. OMPtTA_tetOGFP
Olfr1336	99.3187	-1.08844	0.545031	-1.97836	0.0478878	0.0858352	no	OMPtTA_tetOP2 vs. OMPtTA_tetOGFP
Olfr1340	33.9714	-1.55431	1.02024	-1.47818	0.139359	0.211273	no	OMPtTA_tetOP2 vs. OMPtTA_tetOGFP
Olfr1341	48.9031	-0.354879	0.891747	-0.386657	0.69901	0.769814	no	OMPtTA_tetOP2 vs. OMPtTA_tetOGFP
Olfr1342	36.1406	-1.36495	0.723302	-1.8546	0.063654	0.109784	no	OMPtTA_tetOP2 vs. OMPtTA_tetOGFP
Olfr1344	32.6104	-1.93895	0.859971	-2.19807	0.027944	0.0545255	no	OMPtTA_tetOP2 vs. OMPtTA_tetOGFP
Olfr135	9.08783	-2.22872	1.03451	-2.03307	0.0420459	0.0768732	no	OMPtTA_tetOP2 vs. OMPtTA_tetOGFP
Olfr1350	26.2582	-0.661347	0.723351	-0.887894	0.374598	0.47288	no	OMPtTA_tetOP2 vs. OMPtTA_tetOGFP
Olfr1352	78.8893	-1.32721	0.660478	-1.98816	0.0467939	0.084152	no	OMPtTA_tetOP2 vs. OMPtTA_tetOGFP
Olfr1355	3.06296	-2.57732	1.34764	-1.48309	0.138051	0.209603	no	OMPtTA_tetOP2 vs. OMPtTA_tetOGFP
Olfr1359	63.28	-0.553833	0.575726	-0.947256	0.343509	0.441175	no	OMPtTA_tetOP2 vs. OMPtTA_tetOGFP
Olfr136	26.3641	-0.579019	0.59368	-0.932672	0.350989	0.449227	no	OMPtTA_tetOP2 vs. OMPtTA_tetOGFP
Olfr1367	3.02117	-0.252744	1.22694	-0.178028	0.858701	0.897686	no	OMPtTA_tetOP2 vs. OMPtTA_tetOGFP
Olfr1369-ps1	23.2824	-1.80041	1.12224	-1.52073	0.128327	0.197525	no	OMPtTA_tetOP2 vs. OMPtTA_tetOGFP
Olfr137	13.0567	-2.86225	1.24813	-2.07851	0.0376623	0.0700428	no	OMPtTA_tetOP2 vs. OMPtTA_tetOGFP
Olfr1375	5.87634	-2.81011	1.21137	-1.9993	0.0455756	0.082304	no	OMPtTA_tetOP2 vs. OMPtTA_tetOGFP
Olfr1377	20.6258	-1.74508	0.885949	-1.95327	0.0507871	0.0901514	no	OMPtTA_tetOP2 vs. OMPtTA_tetOGFP
Olfr1378	8.70491	-0.687153	1.06302	-0.69679	0.485934	0.582813	no	OMPtTA_tetOP2 vs. OMPtTA_tetOGFP
Olfr1380	10.7349	-1.29823	1.12785	-1.06138	0.288519	0.383006	no	OMPtTA_tetOP2 vs. OMPtTA_tetOGFP
Olfr1381	24.7761	-0.394104	0.817597	-0.463072	0.643313	0.723019	no	OMPtTA_tetOP2 vs. OMPtTA_tetOGFP
Olfr1382	63.401	-0.958347	0.540138	-1.75492	0.0792731	0.132059	no	OMPtTA_tetOP2 vs. OMPtTA_tetOGFP
Olfr1385	32.9947	-1.02325	0.816531	-1.22024	0.222374	0.309587	no	OMPtTA_tetOP2 vs. OMPtTA_tetOGFP
Olfr1386	75.2246	-1.49598	0.702852	-2.10328	0.0354411	0.0665312	no	OMPtTA_tetOP2 vs. OMPtTA_tetOGFP
Olfr1387	58.8969	-0.0744095	0.698754	-0.096146	0.923405	0.946192	no	OMPtTA_tetOP2 vs. OMPtTA_tetOGFP
Olfr1388	33.0935	-1.12047	0.815544	-1.36907	0.170977	0.249664	no	OMPtTA_tetOP2 vs. OMPtTA_tetOGFP
Olfr1390	19.905	-1.09686	0.858875	-1.2939	0.195701	0.278906	no	OMPtTA_tetOP2 vs. OMPtTA_tetOGFP
Olfr1391	59.795	-0.128849	0.798482	-0.153077	0.878338	0.912543	no	OMPtTA_tetOP2 vs. OMPtTA_tetOGFP
Olfr1392	119.998	0.673999	0.378078	1.79038	0.0733923	0.123714	no	OMPtTA_tetOP2 vs. OMPtTA_tetOGFP
Olfr1393	12.4436	-2.13148	0.947347	-2.17865	0.0293577	0.0568383	no	OMPtTA_tetOP2 vs. OMPtTA_tetOGFP
Olfr1394	12.1156	-2.14749	0.996553	-2.02807	0.0425526	0.0776279	no	OMPtTA_tetOP2 vs. OMPtTA_tetOGFP
Olfr1395	156.266	-0.860015	0.585324	-1.46326	0.143397	0.215987	no	OMPtTA_tetOP2 vs. OMPtTA_tetOGFP
Olfr1402	7.99629	-1.99195	1.1018	-1.69453	0.090165	0.147247	no	OMPtTA_tetOP2 vs. OMPtTA_tetOGFP
Olfr1411	11.6441	-2.73015	1.16534	-2.20362	0.0275509	0.0538857	no	OMPtTA_tetOP2 vs. OMPtTA_tetOGFP
Olfr1412	40.8614	-1.38634	0.699301	-1.95379	0.0507261	0.0900608	no	OMPtTA_tetOP2 vs. OMPtTA_tetOGFP
Olfr1413	4.62263	-1.04732	1.31253	-0.6856	0.492966	0.588868	no	OMPtTA_tetOP2 vs. OMPtTA_tetOGFP
Olfr1416	23.3338	-0.938737	1.02868	-0.889316	0.373833	0.472145	no	OMPtTA_tetOP2 vs. OMPtTA_tetOGFP
Olfr1423	105.226	-0.0451522	0.61106	-0.0653893	0.947864	0.964426	no	OMPtTA_tetOP2 vs. OMPtTA_tetOGFP
Olfr1424	10.8554	-2.21415	1.08529	-1.88924	0.0588601	0.102509	no	OMPtTA_tetOP2 vs. OMPtTA_tetOGFP
Olfr1432	17.8469	-2.47592	1.06167	-2.15675	0.031025	0.0594517	no	OMPtTA_tetOP2 vs. OMPtTA_tetOGFP
Olfr1441	10.3083	-2.8293	1.17295	-2.19471	0.0281846	0.0549477	no	OMPtTA_tetOP2 vs. OMPtTA_tetOGFP
Olfr1445	3.23481	-1.12663	1.35181	-0.652906	0.513817	0.607512	no	OMPtTA_tetOP2 vs. OMPtTA_tetOGFP
Olfr1453	3.42763	-3.48463	1.33267	-2.01288	0.0441275	0.0800908	no	OMPtTA_tetOP2 vs. OMPtTA_tetOGFP
Olfr1458	7.65306	-2.33038	0.98288	-2.18509	0.0288821	0.0560575	no	OMPtTA_tetOP2 vs. OMPtTA_tetOGFP
Olfr1459	41.2498	-0.0103941	0.694794	-0.0100262	0.992	0.996994	no	OMPtTA_tetOP2 vs. OMPtTA_tetOGFP
Olfr1462	8.62784	-2.39468	1.02817	-2.14681	0.0318088	0.0606976	no	OMPtTA_tetOP2 vs. OMPtTA_tetOGFP
Olfr1465	5.47639	-2.32962	1.32448	-1.71809	0.0857799	0.140985	no	OMPtTA_tetOP2 vs. OMPtTA_tetOGFP
Olfr1471	29.3802	-1.98587	0.894499	-2.16792	0.030165	0.0581534	no	OMPtTA_tetOP2 vs. OMPtTA_tetOGFP
Olfr1474	6.65372	-2.91608	1.29754	-2.2307	0.0257012	0.0507818	no	OMPtTA_tetOP2 vs. OMPtTA_tetOGFP
Olfr1480	3.65693	-1.69105	1.18314	-1.26384	0.206288	0.29167	no	OMPtTA_tetOP2 vs. OMPtTA_tetOGFP
Olfr1487	9.18065	-1.37541	1.16471	-1.07256	0.283466	0.377374	no	OMPtTA_tetOP2 vs. OMPtTA_tetOGFP
Olfr1494	39.4917	-1.35222	0.946993	-1.37523	0.16906	0.247401	no	OMPtTA_tetOP2 vs. OMPtTA_tetOGFP
Olfr15	170.252	-0.697528	0.563599	-1.232	0.217949	0.304757	no	OMPtTA_tetOP2 vs. OMPtTA_tetOGFP
Olfr150	13.7184	-2.19234	1.14379	-1.77403	0.0760584	0.127557	no	OMPtTA_tetOP2 vs. OMPtTA_tetOGFP
Olfr1502	3.12898	-0.804829	1.21806	-0.576484	0.564288	0.65368	no	OMPtTA_tetOP2 vs. OMPtTA_tetOGFP
Olfr1504	3.37824	-2.14924	1.34549	-1.58069	0.113949	0.178977	no	OMPtTA_tetOP2 vs. OMPtTA_tetOGFP
Olfr1508	318.684	-0.944551	0.62792	-1.49386	0.135212	0.206102	no	OMPtTA_tetOP2 vs. OMPtTA_tetOGFP
Olfr1509	48.9354	-1.1782	0.69314	-1.67068	0.0947856	0.153536	no	OMPtTA_tetOP2 vs. OMPtTA_tetOGFP
Olfr151	1217.39	0.734335	1.22378	0.31125	0.755611	0.817285	no	OMPtTA_tetOP2 vs. OMPtTA_tetOGFP
Olfr1511	41.3749	-1.90206	0.865543	-2.15302	0.0313168	0.0599476	no	OMPtTA_tetOP2 vs. OMPtTA_tetOGFP
Olfr1532-ps1	15.4572	-1.50798	0.95555	-1.52475	0.127322	0.196199	no	OMPtTA_tetOP2 vs. OMPtTA_tetOGFP
Olfr1535	35.9174	-0.0512241	1.02479	-0.034387	0.972569	0.982628	no	OMPtTA_tetOP2 vs. OMPtTA_tetOGFP
Olfr154	4.81978	-2.52143	1.33429	-1.72598	0.0843505	0.13907	no	OMPtTA_tetOP2 vs. OMPtTA_tetOGFP
Olfr156	7.60214	-1.27388	1.06862	-1.14439	0.252461	0.343471	no	OMPtTA_tetOP2 vs. OMPtTA_tetOGFP
Olfr165	10.813	-1.62084	1.12755	-1.34592	0.17833	0.258674	no	OMPtTA_tetOP2 vs. OMPtTA_tetOGFP
Olfr167	112.465	-1.46125	0.716894	-2.01384	0.0440264	0.0799312	no	OMPtTA_tetOP2 vs. OMPtTA_tetOGFP
Olfr171	17.3283	-1.16655	0.754741	-1.48496	0.137554	0.208954	no	OMPtTA_tetOP2 vs. OMPtTA_tetOGFP
Olfr172	6.66782	-0.319063	1.29508	-0.197033	0.843802	0.886504	no	OMPtTA_tetOP2 vs. OMPtTA_tetOGFP
Olfr173	21.5007	-0.79742	0.750905	-1.02803	0.303938	0.399564	no	OMPtTA_tetOP2 vs. OMPtTA_tetOGFP
Olfr178	6.70083	-2.76061	1.18077	-2.06524	0.0389002	0.0719913	no	OMPtTA_tetOP2 vs. OMPtTA_tetOGFP
Olfr181	26.0499	-1.70673	0.869542	-1.90582	0.0566733	0.0992807	no	OMPtTA_tetOP2 vs. OMPtTA_tetOGFP
Olfr187	8.27348	-1.24929	0.864676	-1.34718	0.177923	0.258229	no	OMPtTA_tetOP2 vs. OMPtTA_tetOGFP
Olfr190	125.458	-1.01531	0.616705	-1.63453	0.102147	0.163507	no	OMPtTA_tetOP2 vs. OMPtTA_tetOGFP
Olfr192	11.2235	-0.703054	1.2657	-0.49069	0.623646	0.706384	no	OMPtTA_tetOP2 vs. OMPtTA_tetOGFP
Olfr196	4.1808	-2.93263	1.34167	-1.99122	0.0464566	0.0836915	no	OMPtTA_tetOP2 vs. OMPtTA_tetOGFP
Olfr20	17.6845	-1.57177	0.837499	-1.8297	0.067295	0.115167	no	OMPtTA_tetOP2 vs. OMPtTA_tetOGFP
Olfr203	6.54759	-2.3998	1.33157	-1.53191	0.125545	0.19402	no	OMPtTA_tetOP2 vs. OMPtTA_tetOGFP
Olfr204	33.3744	-1.65646	0.872632	-1.87496	0.0607982	0.105459	no	OMPtTA_tetOP2 vs. OMPtTA_tetOGFP
Olfr211	123.679	-1.56282	0.855436	-1.79915	0.0719943	0.121764	no	OMPtTA_tetOP2 vs. OMPtTA_tetOGFP
Olfr212	59.4187	-1.04991	0.702005	-1.47115	0.141251	0.21353	no	OMPtTA_tetOP2 vs. OMPtTA_tetOGFP
Olfr214	29.2987	-0.624443	0.644419	-0.942962	0.3457	0.443607	no	OMPtTA_tetOP2 vs. OMPtTA_tetOGFP
Olfr22-ps1	4.84257	-1.94192	1.33529	-1.42208	0.155003	0.230471	no	OMPtTA_tetOP2 vs. OMPtTA_tetOGFP
Olfr220	97.8651	-0.458865	0.470156	-0.963712	0.335191	0.432356	no	OMPtTA_tetOP2 vs. OMPtTA_tetOGFP
Olfr223	4.48372	-2.51942	1.25214	-2.08907	0.0367015	0.0684503	no	OMPtTA_tetOP2 vs. OMPtTA_tetOGFP
Olfr225	6.44998	-0.00681319	1.27144	-0.214798	0.829925	0.875919	no	OMPtTA_tetOP2 vs. OMPtTA_tetOGFP
Olfr243	3.48271	-2.46647	1.34411	-1.72616	0.0843179	0.139035	no	OMPtTA_tetOP2 vs. OMPtTA_tetOGFP
Olfr25	37.2313	-1.21838	0.938024	-1.26565	0.20564	0.290903	no	OMPtTA_tetOP2 vs. OMPtTA_tetOGFP
Olfr251	7.79974	-2.82425	1.10046	-2.22157	0.0263123	0.0517865	no	OMPtTA_tetOP2 vs. OMPtTA_tetOGFP
Olfr259	8.19698	-2.04773	1.23399	-1.57144	0.116081	0.181822	no	OMPtTA_tetOP2 vs. OMPtTA_tetOGFP
Olfr263	59.2926	-1.47857	0.71306	-2.04375	0.0409778	0.0752537	no	OMPtTA_tetOP2 vs. OMPtTA_tetOGFP
Olfr266	8.38581	-1.40791	1.21988	-1.12228	0.261744	0.353033	no	OMPtTA_tetOP2 vs. OMPtTA_tetOGFP
Olfr27	3.4698	-2.51789	1.34709	-1.42479	0.154219	0.229499	no	OMPtTA_tetOP2 vs. OMPtTA_tetOGFP
Olfr270	9.5806	-0.509958	1.13242	-0.412856	0.679712	0.754322	no	OMPtTA_tetOP2 vs. OMPtTA_tetOGFP
Olfr283	11.8341	-0.518029	1.08475	-0.498967	0.617803	0.701248	no	OMPtTA_tetOP2 vs. OMPtTA_tetOGFP
Olfr284	6.14588	-1.12998	1.18816	-0.911499	0.362033	0.460506	no	OMPtTA_tetOP2 vs. OMPtTA_tetOGFP
Olfr285	137.787	-1.33617	0.83404	-1.57798	0.11457	0.179812	no	OMPtTA_tetOP2 vs. OMPtTA_tetOGFP
Olfr286	225.219	0.00255442	0.481199	0.0103625	0.991732	0.99678	no	OMPtTA_tetOP2 vs. OMPtTA_tetOGFP
Olfr287	21.0078	0.621662	0.945244	0.657276	0.511003	0.604894	no	OMPtTA_tetOP2 vs. OMPtTA_tetOGFP
Olfr288	11.3069	-0.437303	0.981916	-0.41684	0.676795	0.751682	no	OMPtTA_tetOP2 vs. OMPtTA_tetOGFP
Olfr290	27.1573	-1.34872	0.68804	-1.9243	0.0543173	0.0956794	no	OMPtTA_tetOP2 vs. OMPtTA_tetOGFP
Olfr295	125.504	1.32314	0.629244	2.09867	0.0358464	0.0671399	no	OMPtTA_tetOP2 vs. OMPtTA_tetOGFP
Olfr296-ps1	3.77625	-1.45907	1.29601	-1.23024	0.218609	0.305467	no	OMPtTA_tetOP2 vs. OMPtTA_tetOGFP
Olfr299	63.7063	-2.11352	0.940188	-2.19991	0.0278133	0.0543054	no	OMPtTA_tetOP2 vs. OMPtTA_tetOGFP
Olfr30	58.5016	-0.0082492	0.824557	-0.0110063	0.991218	0.996374	no	OMPtTA_tetOP2 vs. OMPtTA_tetOGFP
Olfr304	6.5461	-1.37122	1.30765	-0.946264	0.344014	0.441731	no	OMPtTA_tetOP2 vs. OMPtTA_tetOGFP
Olfr309	278.915	-1.12328	0.534136	-2.09383	0.0362754	0.0678176	no	OMPtTA_tetOP2 vs. OMPtTA_tetOGFP
Olfr31	65.7095	-0.112747	0.485299	-0.220336	0.825609	0.872419	no	OMPtTA_tetOP2 vs. OMPtTA_tetOGFP
Olfr310	8.19701	-1.25435	1.23122	-1.21109	0.225861	0.313647	no	OMPtTA_tetOP2 vs. OMPtTA_tetOGFP
Olfr317	36.1443	-1.8168	1.02922	-1.75177	0.0798125	0.132751	no	OMPtTA_tetOP2 vs. OMPtTA_tetOGFP
Olfr323	36.1411	-0.31812	0.50293	-0.603619	0.546097	0.636763	no	OMPtTA_tetOP2 vs. OMPtTA_tetOGFP
Olfr325	24.418	-0.66675	1.00806	-0.626998	0.530661	0.622686	no	OMPtTA_tetOP2 vs. OMPtTA_tetOGFP
Olfr328	43.9845	-1.17429	0.738896	-1.56471	0.117651	0.183901	no	OMPtTA_tetOP2 vs. OMPtTA_tetOGFP
Olfr329-ps	68.363	-1.75289	0.838033	-2.05967	0.03943	0.0728603	no	OMPtTA_tetOP2 vs. OMPtTA_tetOGFP
Olfr333-ps1	17.3349	-0.477084	0.91028	-0.527825	0.597621	0.683554	no	OMPtTA_tetOP2 vs. OMPtTA_tetOGFP
Olfr338	6.01284	-2.66079	1.11972	-2.13914	0.0324244	0.061678	no	OMPtTA_tetOP2 vs. OMPtTA_tetOGFP
Olfr342	37.2944	-1.13351	0.586785	-1.90086	0.0573205	0.100231	no	OMPtTA_tetOP2 vs. OMPtTA_tetOGFP
Olfr344	16.193	-1.71094	1.19609	-1.35545	0.175275	0.254972	no	OMPtTA_tetOP2 vs. OMPtTA_tetOGFP
Olfr347	10.3059	-2.59514	1.22517	-1.95938	0.0500686	0.0890937	no	OMPtTA_tetOP2 vs. OMPtTA_tetOGFP
Olfr350	7.3437	-2.23074	0.947101	-2.19421	0.02822	0.0549872	no	OMPtTA_tetOP2 vs. OMPtTA_tetOGFP
Olfr352	4.11724	-3.13278	1.31607	-1.97534	0.0482295	0.0863709	no	OMPtTA_tetOP2 vs. OMPtTA_tetOGFP
Olfr354	38.3488	-0.659439	0.916883	-0.697726	0.485349	0.582328	no	OMPtTA_tetOP2 vs. OMPtTA_tetOGFP
Olfr361	33.647	-1.01722	0.954872	-1.03457	0.300871	0.396391	no	OMPtTA_tetOP2 vs. OMPtTA_tetOGFP
Olfr362	58.688	1.04591	0.482858	2.17502	0.0296286	0.0572651	no	OMPtTA_tetOP2 vs. OMPtTA_tetOGFP
Olfr365	60.8142	-0.846703	0.838162	-0.988824	0.322749	0.419346	no	OMPtTA_tetOP2 vs. OMPtTA_tetOGFP
Olfr366	14.2226	-0.908217	0.842692	-1.0438	0.296577	0.391756	no	OMPtTA_tetOP2 vs. OMPtTA_tetOGFP
Olfr367-ps	4.06433	0.33331	1.28752	0.26422	0.79161	0.84565	no	OMPtTA_tetOP2 vs. OMPtTA_tetOGFP
Olfr370	114.25	-1.03366	0.56565	-1.81181	0.0700153	0.118999	no	OMPtTA_tetOP2 vs. OMPtTA_tetOGFP
Olfr371	4.28527	-2.32572	1.16958	-1.71524	0.0863008	0.141739	no	OMPtTA_tetOP2 vs. OMPtTA_tetOGFP
Olfr372	11.0409	-2.54035	1.04847	-2.17573	0.0295751	0.0571922	no	OMPtTA_tetOP2 vs. OMPtTA_tetOGFP
Olfr373	12.1402	-0.594752	0.967537	-0.618676	0.53613	0.627887	no	OMPtTA_tetOP2 vs. OMPtTA_tetOGFP
Olfr374	64.6372	0.274852	0.846608	0.32622	0.744258	0.807824	no	OMPtTA_tetOP2 vs. OMPtTA_tetOGFP
Olfr377-ps1	4.40361	-1.13116	1.3105	-0.825941	0.408837	0.50795	no	OMPtTA_tetOP2 vs. OMPtTA_tetOGFP
Olfr38	3.13228	0.0264668	1.35315	0.0355003	0.971681	0.982114	no	OMPtTA_tetOP2 vs. OMPtTA_tetOGFP
Olfr381	17.7133	-1.16596	0.917709	-1.23619	0.216389	0.302995	no	OMPtTA_tetOP2 vs. OMPtTA_tetOGFP
Olfr382	5.34977	-2.43428	1.25395	-2.01192	0.0442288	0.0802426	no	OMPtTA_tetOP2 vs. OMPtTA_tetOGFP
Olfr384	3.62148	-0.759461	1.26766	-0.634595	0.525693	0.618334	no	OMPtTA_tetOP2 vs. OMPtTA_tetOGFP
Olfr387-ps1	6.41716	-1.98278	1.33717	-1.40875	0.15891	0.234932	no	OMPtTA_tetOP2 vs. OMPtTA_tetOGFP
Olfr388-ps1	3.78112	1.15507	1.31597	0.900916	0.367633	0.466161	no	OMPtTA_tetOP2 vs. OMPtTA_tetOGFP
Olfr39	28.5675	-0.630445	0.925879	-0.663487	0.507019	0.601588	no	OMPtTA_tetOP2 vs. OMPtTA_tetOGFP
Olfr390	41.1653	-1.38211	0.65081	-2.09223	0.036418	0.0680159	no	OMPtTA_tetOP2 vs. OMPtTA_tetOGFP
Olfr393	136.561	-1.48696	1.16271	-1.22592	0.220229	0.307188	no	OMPtTA_tetOP2 vs. OMPtTA_tetOGFP
Olfr394	100.351	-0.369003	0.683635	-0.53039	0.595842	0.681949	no	OMPtTA_tetOP2 vs. OMPtTA_tetOGFP
Olfr395	3.78955	0.425836	1.34568	0.329737	0.741599	0.805631	no	OMPtTA_tetOP2 vs. OMPtTA_tetOGFP
Olfr396-ps1	7.97271	-0.495059	1.24673	-0.4277	0.66887	0.745249	no	OMPtTA_tetOP2 vs. OMPtTA_tetOGFP
Olfr397	14.0822	-0.888403	1.09517	-0.773575	0.439182	0.537238	no	OMPtTA_tetOP2 vs. OMPtTA_tetOGFP
Olfr398	50.1929	-0.344357	0.574229	-0.581683	0.56078	0.650383	no	OMPtTA_tetOP2 vs. OMPtTA_tetOGFP
Olfr401	6.78331	0.230866	1.31765	0.163846	0.869853	0.905956	no	OMPtTA_tetOP2 vs. OMPtTA_tetOGFP
Olfr402	10.1612	-0.781544	1.03632	-0.713951	0.475258	0.573262	no	OMPtTA_tetOP2 vs. OMPtTA_tetOGFP
Olfr406-ps	11.9347	-1.07329	0.696313	-1.48879	0.136544	0.207679	no	OMPtTA_tetOP2 vs. OMPtTA_tetOGFP
Olfr414	58.2452	-0.610545	0.534425	-1.12551	0.260375	0.351657	no	OMPtTA_tetOP2 vs. OMPtTA_tetOGFP
Olfr429	22.109	-0.686078	0.886005	-0.747464	0.454784	0.553491	no	OMPtTA_tetOP2 vs. OMPtTA_tetOGFP
Olfr43	43.4128	-1.27874	0.641651	-1.95558	0.0505145	0.0897464	no	OMPtTA_tetOP2 vs. OMPtTA_tetOGFP
Olfr434	8.43287	-1.89782	0.943574	-1.84517	0.0650124	0.111809	no	OMPtTA_tetOP2 vs. OMPtTA_tetOGFP
Olfr444	15.9562	-2.45978	1.1608	-2.06148	0.0392571	0.0725926	no	OMPtTA_tetOP2 vs. OMPtTA_tetOGFP
Olfr447	12.3136	-2.32695	1.2198	-1.8694	0.0615665	0.106593	no	OMPtTA_tetOP2 vs. OMPtTA_tetOGFP
Olfr448	66.3691	-1.57059	1.05406	-1.48606	0.137264	0.208618	no	OMPtTA_tetOP2 vs. OMPtTA_tetOGFP
Olfr449	77.1804	-0.531474	0.549718	-0.949191	0.342523	0.440128	no	OMPtTA_tetOP2 vs. OMPtTA_tetOGFP
Olfr45	17.4942	-0.112944	0.756517	-0.144368	0.88521	0.917846	no	OMPtTA_tetOP2 vs. OMPtTA_tetOGFP
Olfr452	13.4427	-2.14584	1.08725	-1.8725	0.0611381	0.105968	no	OMPtTA_tetOP2 vs. OMPtTA_tetOGFP
Olfr453	13.1266	-2.65133	1.21945	-2.03295	0.0420574	0.0768866	no	OMPtTA_tetOP2 vs. OMPtTA_tetOGFP
Olfr46	26.2595	1.33176	0.720049	1.85135	0.0641187	0.11046	no	OMPtTA_tetOP2 vs. OMPtTA_tetOGFP
Olfr461	59.9479	-1.76351	0.782654	-2.22693	0.0259517	0.0511878	no	OMPtTA_tetOP2 vs. OMPtTA_tetOGFP
Olfr463	25.9531	-0.33769	0.662969	-0.484221	0.628229	0.709893	no	OMPtTA_tetOP2 vs. OMPtTA_tetOGFP
Olfr464	128.05	-0.61432	0.766507	-0.794692	0.426793	0.525295	no	OMPtTA_tetOP2 vs. OMPtTA_tetOGFP
Olfr470	6.73579	-0.281811	1.21715	-0.252261	0.80084	0.852852	no	OMPtTA_tetOP2 vs. OMPtTA_tetOGFP
Olfr472	95.2601	0.783949	0.680041	1.15035	0.249999	0.340708	no	OMPtTA_tetOP2 vs. OMPtTA_tetOGFP
Olfr473	10.8606	-1.97481	1.00647	-1.87733	0.0604729	0.104935	no	OMPtTA_tetOP2 vs. OMPtTA_tetOGFP
Olfr477	10.205	-1.98626	0.966546	-1.93932	0.0524619	0.0927619	no	OMPtTA_tetOP2 vs. OMPtTA_tetOGFP
Olfr479	44.5615	-1.64084	0.953462	-1.67619	0.0937014	0.152133	no	OMPtTA_tetOP2 vs. OMPtTA_tetOGFP
Olfr480	2.86208	-3.27127	1.33768	-2.15571	0.0311066	0.0595955	no	OMPtTA_tetOP2 vs. OMPtTA_tetOGFP
Olfr484	10.1868	-2.63176	1.11619	-2.20537	0.0274279	0.0536915	no	OMPtTA_tetOP2 vs. OMPtTA_tetOGFP
Olfr485	7.81767	-1.91648	1.31731	-1.60802	0.10783	0.171052	no	OMPtTA_tetOP2 vs. OMPtTA_tetOGFP
Olfr491	21.5272	-1.47051	0.681715	-2.09203	0.0364359	0.0680159	no	OMPtTA_tetOP2 vs. OMPtTA_tetOGFP
Olfr492	2.74838	-1.42434	1.33576	-1.12073	0.262402	0.35379	no	OMPtTA_tetOP2 vs. OMPtTA_tetOGFP
Olfr493	4.03644	-3.07099	1.16449	-2.22627	0.0259959	0.0512638	no	OMPtTA_tetOP2 vs. OMPtTA_tetOGFP
Olfr494	12.9286	0.215842	0.790101	0.269996	0.787164	0.84194	no	OMPtTA_tetOP2 vs. OMPtTA_tetOGFP
Olfr497	8.1678	1.41889	1.00949	1.40945	0.158701	0.23468	no	OMPtTA_tetOP2 vs. OMPtTA_tetOGFP
Olfr498	8.41884	-0.817136	1.15719	-0.685087	0.493289	0.589029	no	OMPtTA_tetOP2 vs. OMPtTA_tetOGFP
Olfr5	13.8069	-1.18669	0.988812	-1.14029	0.254165	0.345221	no	OMPtTA_tetOP2 vs. OMPtTA_tetOGFP
Olfr509	47.3035	-1.12929	0.830468	-1.33779	0.180964	0.261764	no	OMPtTA_tetOP2 vs. OMPtTA_tetOGFP
Olfr512	6.53772	-1.90401	1.13414	-1.46823	0.142043	0.214499	no	OMPtTA_tetOP2 vs. OMPtTA_tetOGFP
Olfr513	9.28865	-2.48245	1.30409	-2.16625	0.0302924	0.0583372	no	OMPtTA_tetOP2 vs. OMPtTA_tetOGFP
Olfr516	6.78937	-2.37759	1.09481	-2.00691	0.0447595	0.0810678	no	OMPtTA_tetOP2 vs. OMPtTA_tetOGFP
Olfr517	4.43729	-2.19021	1.27808	-1.71859	0.0856884	0.140881	no	OMPtTA_tetOP2 vs. OMPtTA_tetOGFP
Olfr519	2.84826	0.89016	1.34096	0.726295	0.467658	0.565711	no	OMPtTA_tetOP2 vs. OMPtTA_tetOGFP
Olfr521	8.45646	0.258915	1.04487	0.19659	0.844148	0.886553	no	OMPtTA_tetOP2 vs. OMPtTA_tetOGFP
Olfr523	348.367	-0.792733	0.397956	-1.98652	0.0469752	0.0844244	no	OMPtTA_tetOP2 vs. OMPtTA_tetOGFP
Olfr525	46.3252	0.480379	0.901338	0.534776	0.592805	0.679157	no	OMPtTA_tetOP2 vs. OMPtTA_tetOGFP
Olfr53	22.3353	-1.20433	0.70265	-1.66872	0.0951722	0.154094	no	OMPtTA_tetOP2 vs. OMPtTA_tetOGFP
Olfr530	22.8184	-0.329167	0.810851	-0.392226	0.694891	0.766579	no	OMPtTA_tetOP2 vs. OMPtTA_tetOGFP
Olfr532	66.6918	-0.691182	0.701798	-0.970489	0.331803	0.428717	no	OMPtTA_tetOP2 vs. OMPtTA_tetOGFP
Olfr535	49.5149	0.425662	0.957112	0.440591	0.659509	0.737124	no	OMPtTA_tetOP2 vs. OMPtTA_tetOGFP
Olfr536	1006.58	-0.432975	0.788919	-0.541773	0.587975	0.675157	no	OMPtTA_tetOP2 vs. OMPtTA_tetOGFP
Olfr539	10.6854	-0.447347	0.876941	-0.463419	0.643064	0.72288	no	OMPtTA_tetOP2 vs. OMPtTA_tetOGFP
Olfr54	36.0914	-1.30366	0.815656	-1.58342	0.113325	0.178259	no	OMPtTA_tetOP2 vs. OMPtTA_tetOGFP
Olfr541	32.3623	-0.969793	0.822126	-1.1515	0.249527	0.340219	no	OMPtTA_tetOP2 vs. OMPtTA_tetOGFP
Olfr545	32.872	-1.77644	1.12894	-1.56084	0.118562	0.185005	no	OMPtTA_tetOP2 vs. OMPtTA_tetOGFP
Olfr547	5.20123	-2.67045	1.33082	-1.90224	0.05714	0.099973	no	OMPtTA_tetOP2 vs. OMPtTA_tetOGFP
Olfr550	48.1034	0.0167713	0.845413	0.0272662	0.978247	0.987386	no	OMPtTA_tetOP2 vs. OMPtTA_tetOGFP
Olfr551	4.69065	-2.22121	1.3282	-1.49172	0.135774	0.206819	no	OMPtTA_tetOP2 vs. OMPtTA_tetOGFP
Olfr554	9.68317	-2.84208	1.20224	-2.16647	0.0302755	0.0583108	no	OMPtTA_tetOP2 vs. OMPtTA_tetOGFP
Olfr555	9.9058	-0.670875	1.04808	-0.61581	0.53802	0.629613	no	OMPtTA_tetOP2 vs. OMPtTA_tetOGFP
Olfr558	28.535	-1.35893	0.903128	-1.46101	0.144014	0.216772	no	OMPtTA_tetOP2 vs. OMPtTA_tetOGFP
Olfr559	6.3333	-1.92246	1.22271	-1.41071	0.15833	0.234253	no	OMPtTA_tetOP2 vs. OMPtTA_tetOGFP
Olfr56	6.13387	-2.47413	1.19908	-1.84773	0.0646414	0.111276	no	OMPtTA_tetOP2 vs. OMPtTA_tetOGFP
Olfr560	6.61267	-2.21217	1.30463	-1.57204	0.115942	0.181652	no	OMPtTA_tetOP2 vs. OMPtTA_tetOGFP
Olfr564	7.53168	-0.524279	1.19856	-0.61491	0.538614	0.630073	no	OMPtTA_tetOP2 vs. OMPtTA_tetOGFP
Olfr569	49.7608	-2.07642	1.06088	-1.89449	0.0581603	0.101514	no	OMPtTA_tetOP2 vs. OMPtTA_tetOGFP
Olfr571	78.5075	1.27642	0.603636	2.11317	0.0345859	0.0651754	no	OMPtTA_tetOP2 vs. OMPtTA_tetOGFP
Olfr575	18.9754	-1.07276	1.22977	-0.849442	0.395635	0.494302	no	OMPtTA_tetOP2 vs. OMPtTA_tetOGFP
Olfr576	9.47832	-2.22975	1.25201	-1.60982	0.107436	0.170554	no	OMPtTA_tetOP2 vs. OMPtTA_tetOGFP
Olfr577	12.6415	-2.98534	1.24573	-2.22303	0.0262139	0.0516377	no	OMPtTA_tetOP2 vs. OMPtTA_tetOGFP
Olfr578	38.8645	-1.50804	0.950955	-1.55647	0.119597	0.186285	no	OMPtTA_tetOP2 vs. OMPtTA_tetOGFP
Olfr59	22.3017	-1.30444	0.864392	-1.45933	0.144475	0.21734	no	OMPtTA_tetOP2 vs. OMPtTA_tetOGFP
Olfr593	6.30594	-1.35361	1.14376	-1.10124	0.270793	0.362948	no	OMPtTA_tetOP2 vs. OMPtTA_tetOGFP
Olfr594	55.5312	-1.9614	0.943544	-2.0059	0.0448665	0.081213	no	OMPtTA_tetOP2 vs. OMPtTA_tetOGFP
Olfr596	33.6954	-1.65807	0.930898	-1.73982	0.08189	0.135709	no	OMPtTA_tetOP2 vs. OMPtTA_tetOGFP
Olfr597	10.8867	-1.09442	1.15055	-1.06602	0.286414	0.380657	no	OMPtTA_tetOP2 vs. OMPtTA_tetOGFP
Olfr6	234.769	-0.0477315	0.536653	-0.0854849	0.931876	0.952158	no	OMPtTA_tetOP2 vs. OMPtTA_tetOGFP
Olfr603	6.1906	-2.5049	1.29492	-1.91794	0.0551187	0.0969407	no	OMPtTA_tetOP2 vs. OMPtTA_tetOGFP
Olfr606	12.3742	-3.09991	1.29089	-2.15375	0.0312599	0.0598578	no	OMPtTA_tetOP2 vs. OMPtTA_tetOGFP
Olfr607	45.0737	-1.25668	0.727698	-1.6984	0.0894323	0.146206	no	OMPtTA_tetOP2 vs. OMPtTA_tetOGFP
Olfr608	17.0718	-2.04948	0.886159	-2.23263	0.0255737	0.0505794	no	OMPtTA_tetOP2 vs. OMPtTA_tetOGFP
Olfr61	23.1629	-1.21729	0.62442	-1.91178	0.0559047	0.0981805	no	OMPtTA_tetOP2 vs. OMPtTA_tetOGFP
Olfr613	44.8006	-2.15309	0.964746	-2.13855	0.0324724	0.0617499	no	OMPtTA_tetOP2 vs. OMPtTA_tetOGFP
Olfr615	49.0837	-1.5302	0.891057	-1.67661	0.0936183	0.152025	no	OMPtTA_tetOP2 vs. OMPtTA_tetOGFP
Olfr616	28.0151	-1.57864	1.14626	-1.31677	0.187916	0.270035	no	OMPtTA_tetOP2 vs. OMPtTA_tetOGFP
Olfr620	27.6552	-1.75403	1.02829	-1.65282	0.098367	0.158471	no	OMPtTA_tetOP2 vs. OMPtTA_tetOGFP
Olfr624	3.31592	-2.28589	1.34316	-1.62046	0.105134	0.167506	no	OMPtTA_tetOP2 vs. OMPtTA_tetOGFP
Olfr628	3.04911	-0.945774	1.28646	-0.627564	0.530289	0.622411	no	OMPtTA_tetOP2 vs. OMPtTA_tetOGFP
Olfr63	38.0434	-0.920718	0.826928	-1.10859	0.267606	0.359552	no	OMPtTA_tetOP2 vs. OMPtTA_tetOGFP
Olfr630	9.29289	-2.53533	1.15564	-2.00653	0.0448001	0.0811187	no	OMPtTA_tetOP2 vs. OMPtTA_tetOGFP
Olfr631	4.22547	-1.19774	1.24761	-0.89556	0.370488	0.468898	no	OMPtTA_tetOP2 vs. OMPtTA_tetOGFP
Olfr632	46.4343	-2.14892	0.991697	-2.10856	0.0349827	0.0657874	no	OMPtTA_tetOP2 vs. OMPtTA_tetOGFP
Olfr634-ps1	6.3729	0.934278	1.28976	0.724524	0.468744	0.566874	no	OMPtTA_tetOP2 vs. OMPtTA_tetOGFP
Olfr635	34.7947	1.27056	0.87847	1.43485	0.151331	0.225896	no	OMPtTA_tetOP2 vs. OMPtTA_tetOGFP
Olfr639	15.7208	-2.30928	1.2359	-1.81892	0.0689238	0.117518	no	OMPtTA_tetOP2 vs. OMPtTA_tetOGFP
Olfr64	20.3874	-0.742392	1.12877	-0.615681	0.538105	0.629672	no	OMPtTA_tetOP2 vs. OMPtTA_tetOGFP
Olfr641	10.2586	0.241914	1.14948	0.21849	0.827047	0.873593	no	OMPtTA_tetOP2 vs. OMPtTA_tetOGFP
Olfr643	47.1466	-1.44835	0.73838	-1.92911	0.0537175	0.0947791	no	OMPtTA_tetOP2 vs. OMPtTA_tetOGFP
Olfr646	19.3451	-1.06284	0.980705	-1.04225	0.297296	0.392548	no	OMPtTA_tetOP2 vs. OMPtTA_tetOGFP
Olfr65	101.951	-1.90522	1.04262	-1.77767	0.0754584	0.126656	no	OMPtTA_tetOP2 vs. OMPtTA_tetOGFP
Olfr650-ps1	4.55881	-0.4885	1.31911	-0.397636	0.690899	0.763147	no	OMPtTA_tetOP2 vs. OMPtTA_tetOGFP
Olfr66	8.66069	-1.79856	1.21593	-1.35671	0.174872	0.254524	no	OMPtTA_tetOP2 vs. OMPtTA_tetOGFP
Olfr664	5.13568	-0.916707	1.20407	-0.705349	0.480593	0.578193	no	OMPtTA_tetOP2 vs. OMPtTA_tetOGFP
Olfr678	8.82386	-1.0251	1.29668	-0.727422	0.466968	0.565026	no	OMPtTA_tetOP2 vs. OMPtTA_tetOGFP
Olfr679	23.8851	-2.33818	1.24552	-1.83903	0.0659111	0.113119	no	OMPtTA_tetOP2 vs. OMPtTA_tetOGFP
Olfr690	24.3541	-2.00094	1.06945	-1.79128	0.0732484	0.123517	no	OMPtTA_tetOP2 vs. OMPtTA_tetOGFP
Olfr692	38.2894	-2.45309	1.08325	-2.19427	0.0282163	0.0549859	no	OMPtTA_tetOP2 vs. OMPtTA_tetOGFP
Olfr693	45.2054	-0.96751	0.851231	-1.12031	0.26258	0.353952	no	OMPtTA_tetOP2 vs. OMPtTA_tetOGFP
Olfr694	29.8126	-1.13179	0.940831	-1.18726	0.235127	0.324333	no	OMPtTA_tetOP2 vs. OMPtTA_tetOGFP
Olfr697	4.12284	-1.33831	1.14161	-1.07075	0.284282	0.378209	no	OMPtTA_tetOP2 vs. OMPtTA_tetOGFP
Olfr698	40.2579	0.37454	0.653189	0.573383	0.566386	0.655504	no	OMPtTA_tetOP2 vs. OMPtTA_tetOGFP
Olfr699	69.2517	1.40969	0.723798	1.93837	0.0525783	0.0929495	no	OMPtTA_tetOP2 vs. OMPtTA_tetOGFP
Olfr70	19.7066	-1.17001	1.15555	-0.975405	0.32936	0.426288	no	OMPtTA_tetOP2 vs. OMPtTA_tetOGFP
Olfr700	3.66981	-1.96792	1.33511	-1.46567	0.142737	0.215279	no	OMPtTA_tetOP2 vs. OMPtTA_tetOGFP
Olfr701	91.7687	0.714508	0.571217	1.25255	0.21037	0.296279	no	OMPtTA_tetOP2 vs. OMPtTA_tetOGFP
Olfr702	3.43379	-0.943804	1.26725	-0.675298	0.499486	0.594904	no	OMPtTA_tetOP2 vs. OMPtTA_tetOGFP
Olfr703	4.33684	-1.33315	1.1955	-1.02248	0.306555	0.4021	no	OMPtTA_tetOP2 vs. OMPtTA_tetOGFP
Olfr707	16.5868	-1.44232	0.950471	-1.45756	0.144962	0.217948	no	OMPtTA_tetOP2 vs. OMPtTA_tetOGFP
Olfr709-ps1	7.58088	-0.0767109	1.05226	-0.0580874	0.953679	0.968878	no	OMPtTA_tetOP2 vs. OMPtTA_tetOGFP
Olfr710	3.48603	-2.10732	1.34105	-1.54524	0.122287	0.189712	no	OMPtTA_tetOP2 vs. OMPtTA_tetOGFP
Olfr711	88.4457	-0.802194	0.578442	-1.37341	0.169626	0.24809	no	OMPtTA_tetOP2 vs. OMPtTA_tetOGFP
Olfr715	23.5901	-0.674151	0.949999	-0.688474	0.491154	0.587368	no	OMPtTA_tetOP2 vs. OMPtTA_tetOGFP
Olfr716	50.0287	-1.78458	1.04695	-1.64777	0.0994001	0.159786	no	OMPtTA_tetOP2 vs. OMPtTA_tetOGFP
Olfr718-ps1	178.926	-0.433144	0.494251	-0.871722	0.38336	0.481765	no	OMPtTA_tetOP2 vs. OMPtTA_tetOGFP
Olfr720	108.729	0.753042	0.775575	0.963289	0.335403	0.432507	no	OMPtTA_tetOP2 vs. OMPtTA_tetOGFP
Olfr723	9.02464	-2.44941	1.03291	-2.15032	0.0315299	0.0602603	no	OMPtTA_tetOP2 vs. OMPtTA_tetOGFP
Olfr724	7.77785	-3.34129	1.25508	-2.2361	0.0253452	0.0501548	no	OMPtTA_tetOP2 vs. OMPtTA_tetOGFP
Olfr725	6.96383	-1.30998	1.26122	-0.897952	0.369211	0.467608	no	OMPtTA_tetOP2 vs. OMPtTA_tetOGFP
Olfr728	605.083	-0.551361	0.524582	-1.04617	0.295483	0.390481	no	OMPtTA_tetOP2 vs. OMPtTA_tetOGFP
Olfr729	48.2876	-1.53054	0.747086	-2.01303	0.0441118	0.0800702	no	OMPtTA_tetOP2 vs. OMPtTA_tetOGFP
Olfr735	33.7355	-1.31969	0.768689	-1.67824	0.0933003	0.151604	no	OMPtTA_tetOP2 vs. OMPtTA_tetOGFP
Olfr736	70.7955	-1.51544	1.0052	-1.4647	0.143003	0.215536	no	OMPtTA_tetOP2 vs. OMPtTA_tetOGFP
Olfr739	27.3627	-0.197822	0.739588	-0.247422	0.804581	0.855633	no	OMPtTA_tetOP2 vs. OMPtTA_tetOGFP
Olfr742	51.209	-0.972316	0.826516	-1.14798	0.250978	0.341786	no	OMPtTA_tetOP2 vs. OMPtTA_tetOGFP
Olfr743	39.0426	-1.74589	0.813314	-2.10246	0.0355126	0.0666247	no	OMPtTA_tetOP2 vs. OMPtTA_tetOGFP
Olfr744	30.6845	-1.18517	0.821174	-1.40959	0.15866	0.234658	no	OMPtTA_tetOP2 vs. OMPtTA_tetOGFP
Olfr745	28.997	-1.48664	0.987338	-1.4788	0.139195	0.211093	no	OMPtTA_tetOP2 vs. OMPtTA_tetOGFP
Olfr748	33.0019	-1.21407	0.887909	-1.34344	0.17913	0.259543	no	OMPtTA_tetOP2 vs. OMPtTA_tetOGFP
Olfr75-ps1	45.1999	0.225237	0.960737	0.238015	0.811869	0.861595	no	OMPtTA_tetOP2 vs. OMPtTA_tetOGFP
Olfr750	32.9588	-0.919405	0.781476	-1.21037	0.226136	0.313981	no	OMPtTA_tetOP2 vs. OMPtTA_tetOGFP
Olfr753-ps1	21.7287	-2.0859	1.05958	-1.848	0.0646028	0.11122	no	OMPtTA_tetOP2 vs. OMPtTA_tetOGFP
Olfr758-ps1	3.42446	-2.61958	1.3423	-1.72945	0.0837284	0.138264	no	OMPtTA_tetOP2 vs. OMPtTA_tetOGFP
Olfr76	39.1667	-1.35643	0.833186	-1.59787	0.110071	0.174136	no	OMPtTA_tetOP2 vs. OMPtTA_tetOGFP
Olfr765	19.7714	-0.16106	1.01638	-0.140145	0.888545	0.919939	no	OMPtTA_tetOP2 vs. OMPtTA_tetOGFP
Olfr767	29.4747	0.35422	0.652147	0.558163	0.576733	0.665191	no	OMPtTA_tetOP2 vs. OMPtTA_tetOGFP
Olfr769	53.2693	-1.58404	0.753722	-2.08282	0.0372678	0.0693944	no	OMPtTA_tetOP2 vs. OMPtTA_tetOGFP
Olfr774	2.76661	-1.7754	1.32959	-1.07873	0.280708	0.374219	no	OMPtTA_tetOP2 vs. OMPtTA_tetOGFP
Olfr775	37.6731	-0.672578	0.615561	-1.07011	0.284569	0.378564	no	OMPtTA_tetOP2 vs. OMPtTA_tetOGFP
Olfr782	12.8619	-2.63262	1.20782	-2.04936	0.0404273	0.0744006	no	OMPtTA_tetOP2 vs. OMPtTA_tetOGFP
Olfr798	10.888	-2.67594	1.28469	-1.84703	0.0647423	0.111439	no	OMPtTA_tetOP2 vs. OMPtTA_tetOGFP
Olfr803	3.10995	-1.09268	1.26982	-0.723329	0.469478	0.567648	no	OMPtTA_tetOP2 vs. OMPtTA_tetOGFP
Olfr829	3.93425	-1.36643	1.26263	-0.982923	0.325645	0.422323	no	OMPtTA_tetOP2 vs. OMPtTA_tetOGFP
Olfr832	12.9827	-2.43797	1.08159	-2.1422	0.0321772	0.0612911	no	OMPtTA_tetOP2 vs. OMPtTA_tetOGFP
Olfr834	5.13486	-0.778584	1.28527	-0.507344	0.611913	0.696045	no	OMPtTA_tetOP2 vs. OMPtTA_tetOGFP
Olfr837	4.18485	-3.15053	1.3027	-2.21624	0.026675	0.0524323	no	OMPtTA_tetOP2 vs. OMPtTA_tetOGFP
Olfr843	37.8744	-1.24885	0.587896	-2.09273	0.0363733	0.0679517	no	OMPtTA_tetOP2 vs. OMPtTA_tetOGFP
Olfr846	3.63455	-2.00527	1.31803	-1.51271	0.130352	0.199987	no	OMPtTA_tetOP2 vs. OMPtTA_tetOGFP
Olfr849	91.669	-1.31255	0.827079	-1.55966	0.11884	0.185323	no	OMPtTA_tetOP2 vs. OMPtTA_tetOGFP
Olfr853	5.64309	-0.978955	1.1366	-0.801433	0.422881	0.521299	no	OMPtTA_tetOP2 vs. OMPtTA_tetOGFP
Olfr856-ps1	2.76835	-1.60686	1.29368	-1.29449	0.195497	0.278725	no	OMPtTA_tetOP2 vs. OMPtTA_tetOGFP
Olfr860	6.73405	-2.53833	1.22161	-1.85027	0.0642745	0.110686	no	OMPtTA_tetOP2 vs. OMPtTA_tetOGFP
Olfr862	3.04485	-1.42117	1.34858	-0.91493	0.360228	0.458757	no	OMPtTA_tetOP2 vs. OMPtTA_tetOGFP
Olfr866	3.4293	-2.15755	1.34862	-1.30539	0.191759	0.274515	no	OMPtTA_tetOP2 vs. OMPtTA_tetOGFP
Olfr871	4.07729	-2.85695	1.33681	-1.99706	0.0458182	0.0826721	no	OMPtTA_tetOP2 vs. OMPtTA_tetOGFP
Olfr876	24.3159	-2.06232	0.919244	-2.19059	0.0284811	0.055395	no	OMPtTA_tetOP2 vs. OMPtTA_tetOGFP
Olfr885	2.94087	-1.73593	1.27814	-1.04174	0.297534	0.392763	no	OMPtTA_tetOP2 vs. OMPtTA_tetOGFP
Olfr887	20.7097	-1.20148	0.939047	-1.23706	0.216064	0.30268	no	OMPtTA_tetOP2 vs. OMPtTA_tetOGFP
Olfr889	12.1859	-1.46621	0.885584	-1.58281	0.113465	0.178438	no	OMPtTA_tetOP2 vs. OMPtTA_tetOGFP
Olfr890	4.2859	-2.57158	1.27054	-1.80887	0.0704715	0.119601	no	OMPtTA_tetOP2 vs. OMPtTA_tetOGFP
Olfr893	11.9445	-1.71164	1.1221	-1.41723	0.156417	0.232058	no	OMPtTA_tetOP2 vs. OMPtTA_tetOGFP
Olfr895	8.53722	-2.00245	1.31286	-1.37238	0.169946	0.248417	no	OMPtTA_tetOP2 vs. OMPtTA_tetOGFP
Olfr898	3.1317	-0.755005	1.27469	-0.82337	0.410298	0.509173	no	OMPtTA_tetOP2 vs. OMPtTA_tetOGFP
Olfr9	12.2597	-1.3574	1.08747	-1.18605	0.235603	0.324915	no	OMPtTA_tetOP2 vs. OMPtTA_tetOGFP
Olfr90	16.9903	-1.42744	1.10902	-1.2437	0.213608	0.299933	no	OMPtTA_tetOP2 vs. OMPtTA_tetOGFP
Olfr901	7.15082	-1.66639	1.10553	-1.41799	0.156194	0.231765	no	OMPtTA_tetOP2 vs. OMPtTA_tetOGFP
Olfr907	6.38349	-1.96284	1.18572	-1.53853	0.123918	0.19198	no	OMPtTA_tetOP2 vs. OMPtTA_tetOGFP
Olfr91	26.8469	0.199976	0.904824	0.231128	0.817216	0.865825	no	OMPtTA_tetOP2 vs. OMPtTA_tetOGFP
Olfr913	5.93076	-3.53503	1.31966	-2.03053	0.0423025	0.0772414	no	OMPtTA_tetOP2 vs. OMPtTA_tetOGFP
Olfr919	6.42756	-2.70876	1.12675	-2.14561	0.0319039	0.06086	no	OMPtTA_tetOP2 vs. OMPtTA_tetOGFP
Olfr92	10.7832	-0.889126	0.903751	-0.94647	0.343909	0.441627	no	OMPtTA_tetOP2 vs. OMPtTA_tetOGFP
Olfr93	20.5104	0.306248	0.761153	0.415836	0.67753	0.75236	no	OMPtTA_tetOP2 vs. OMPtTA_tetOGFP
Olfr938	3.7983	-2.78156	1.34358	-1.86379	0.0623513	0.107855	no	OMPtTA_tetOP2 vs. OMPtTA_tetOGFP
Olfr94	8.9441	-1.77831	1.15411	-1.47504	0.140201	0.212275	no	OMPtTA_tetOP2 vs. OMPtTA_tetOGFP
Olfr945	5.00141	-2.81643	1.332	-1.76699	0.0772303	0.129213	no	OMPtTA_tetOP2 vs. OMPtTA_tetOGFP
Olfr947-ps1	17.9143	-1.03168	0.792287	-1.26617	0.205453	0.290724	no	OMPtTA_tetOP2 vs. OMPtTA_tetOGFP
Olfr951	12.6572	-2.13211	1.28959	-1.52306	0.127744	0.196765	no	OMPtTA_tetOP2 vs. OMPtTA_tetOGFP
Olfr958	34.7143	-1.75399	0.794315	-2.15891	0.0308568	0.0592169	no	OMPtTA_tetOP2 vs. OMPtTA_tetOGFP
Olfr964-ps1	3.71519	-0.679698	1.33446	-0.640233	0.522021	0.61525	no	OMPtTA_tetOP2 vs. OMPtTA_tetOGFP
Olfr967	4.63062	-2.84633	1.24945	-1.92257	0.0545338	0.0960234	no	OMPtTA_tetOP2 vs. OMPtTA_tetOGFP
Olfr970	25.6592	-1.01201	0.834547	-1.18106	0.23758	0.327021	no	OMPtTA_tetOP2 vs. OMPtTA_tetOGFP
Olfr971	3.36608	-2.45675	1.25251	-1.67278	0.094371	0.152974	no	OMPtTA_tetOP2 vs. OMPtTA_tetOGFP
Olfr98	2.94158	-2.29963	1.33517	-1.43004	0.152707	0.22764	no	OMPtTA_tetOP2 vs. OMPtTA_tetOGFP
Olfr980	4.94852	-2.24113	1.27031	-1.56128	0.118458	0.18491	no	OMPtTA_tetOP2 vs. OMPtTA_tetOGFP
Olfr981	100.429	-1.39353	0.697128	-1.98382	0.0472755	0.0848801	no	OMPtTA_tetOP2 vs. OMPtTA_tetOGFP
Olfr983	17.2354	-0.548745	0.57333	-0.917099	0.359091	0.457704	no	OMPtTA_tetOP2 vs. OMPtTA_tetOGFP
Olfr985	6.90485	-1.68547	1.23137	-1.23295	0.217596	0.30438	no	OMPtTA_tetOP2 vs. OMPtTA_tetOGFP
Olfr986	16.49	-1.35524	0.882754	-1.49472	0.134988	0.205881	no	OMPtTA_tetOP2 vs. OMPtTA_tetOGFP
Olfr996	5.80565	-1.38481	1.30033	-0.901211	0.367476	0.466066	no	OMPtTA_tetOP2 vs. OMPtTA_tetOGFP
Olfr998	3.7986	-2.28117	1.32838	-1.68371	0.0922372	0.150101	no	OMPtTA_tetOP2 vs. OMPtTA_tetOGFP
Gm13721	1.89745	-1.62913	1.28662	-1.00348	0.31563	NA	no	OMPtTA_tetOP2 vs. OMPtTA_tetOGFP
Olfr1003-ps1	0.130946	0	0.810134	0	1	NA	no	OMPtTA_tetOP2 vs. OMPtTA_tetOGFP
Olfr1004-ps1	0.0422212	0	0.809196	0	1	NA	no	OMPtTA_tetOP2 vs. OMPtTA_tetOGFP
Olfr1008	2.3291	-0.624637	1.30729	-0.418575	0.675527	NA	no	OMPtTA_tetOP2 vs. OMPtTA_tetOGFP
Olfr1017-ps1	0.0753667	0	0.809535	0	1	NA	no	OMPtTA_tetOP2 vs. OMPtTA_tetOGFP
Olfr102	0.392124	0.0252234	0.814281	0.0540547	0.956892	NA	no	OMPtTA_tetOP2 vs. OMPtTA_tetOGFP
Olfr1027-ps1	1.98843	0	1.32493	0	1	NA	no	OMPtTA_tetOP2 vs. OMPtTA_tetOGFP
Olfr1035-ps1	1.0646	-1.10023	1.26719	-0.763828	0.44497	NA	no	OMPtTA_tetOP2 vs. OMPtTA_tetOGFP
Olfr1040	2.26454	-0.80266	1.30583	-0.494328	0.621074	NA	no	OMPtTA_tetOP2 vs. OMPtTA_tetOGFP
Olfr1049	2.56259	-2.7168	1.33944	-1.61265	0.106821	NA	no	OMPtTA_tetOP2 vs. OMPtTA_tetOGFP
Olfr1050-ps1	1.29707	-1.06662	1.05479	-0.707272	0.479397	NA	no	OMPtTA_tetOP2 vs. OMPtTA_tetOGFP
Olfr1053	0.0853206	-0.0862464	0.811415	-0.0711892	0.943247	NA	no	OMPtTA_tetOP2 vs. OMPtTA_tetOGFP
Olfr1061	0.315877	0	0.813287	0	1	NA	no	OMPtTA_tetOP2 vs. OMPtTA_tetOGFP
Olfr1063-ps1	1.25658	-0.284561	1.29208	-0.24479	0.806619	NA	no	OMPtTA_tetOP2 vs. OMPtTA_tetOGFP
Olfr1069-ps1	0.122161	0	0.809861	0	1	NA	no	OMPtTA_tetOP2 vs. OMPtTA_tetOGFP
Olfr1073-ps1	0.0911752	0	0.809504	0	1	NA	no	OMPtTA_tetOP2 vs. OMPtTA_tetOGFP
Olfr1078-ps1	0.0845364	0	0.809815	0	1	NA	no	OMPtTA_tetOP2 vs. OMPtTA_tetOGFP
Olfr1081-ps1	0.452592	0.254874	0.814187	0.423461	0.671959	NA	no	OMPtTA_tetOP2 vs. OMPtTA_tetOGFP
Olfr1083-ps	2.65291	-1.35767	1.26597	-0.898344	0.369002	NA	no	OMPtTA_tetOP2 vs. OMPtTA_tetOGFP
Olfr1086	2.50111	-2.5829	1.31018	-1.87075	0.0613802	NA	no	OMPtTA_tetOP2 vs. OMPtTA_tetOGFP
Olfr1095	0.836952	-0.775334	1.09609	-0.424055	0.671526	NA	no	OMPtTA_tetOP2 vs. OMPtTA_tetOGFP
Olfr1103-ps1	0.190862	0.0411879	0.811625	0.0540479	0.956897	NA	no	OMPtTA_tetOP2 vs. OMPtTA_tetOGFP
Olfr1113	2.4052	-1.96063	1.34317	-1.11794	0.263594	NA	no	OMPtTA_tetOP2 vs. OMPtTA_tetOGFP
Olfr1127-ps1	0.399754	0	0.813599	0	1	NA	no	OMPtTA_tetOP2 vs. OMPtTA_tetOGFP
Olfr1128	0.0593106	0.0745429	0.810142	0.0848365	0.932391	NA	no	OMPtTA_tetOP2 vs. OMPtTA_tetOGFP
Olfr1141	2.42648	-0.370342	1.24915	-0.219598	0.826184	NA	no	OMPtTA_tetOP2 vs. OMPtTA_tetOGFP
Olfr1144-ps1	0.685519	0	0.815303	0	1	NA	no	OMPtTA_tetOP2 vs. OMPtTA_tetOGFP
Olfr1145	1.50285	0.773144	1.34828	0.506046	0.612825	NA	no	OMPtTA_tetOP2 vs. OMPtTA_tetOGFP
Olfr1146-ps1	1.31408	0.401395	1.35017	0.295053	0.767953	NA	no	OMPtTA_tetOP2 vs. OMPtTA_tetOGFP
Olfr1147-ps1	1.42169	-0.136281	1.32351	-0.111944	0.910867	NA	no	OMPtTA_tetOP2 vs. OMPtTA_tetOGFP
Olfr1149-ps1	0.731245	0.263968	0.865914	0.45685	0.647779	NA	no	OMPtTA_tetOP2 vs. OMPtTA_tetOGFP
Olfr1159-ps1	0.72361	0.354425	0.815636	0.532704	0.594238	NA	no	OMPtTA_tetOP2 vs. OMPtTA_tetOGFP
Olfr1165-ps	2.30202	-2.34751	1.32442	-1.45997	0.144297	NA	no	OMPtTA_tetOP2 vs. OMPtTA_tetOGFP
Olfr1169-ps1	0.0661694	0	0.809535	0	1	NA	no	OMPtTA_tetOP2 vs. OMPtTA_tetOGFP
Olfr1172-ps1	0.0114802	0.0690332	0.809642	0.0848361	0.932392	NA	no	OMPtTA_tetOP2 vs. OMPtTA_tetOGFP
Olfr1185-ps1	2.69982	-3.49483	1.34252	-2.12926	0.0332328	NA	no	OMPtTA_tetOP2 vs. OMPtTA_tetOGFP
Olfr1187-ps1	0.0348658	0	0.809212	0	1	NA	no	OMPtTA_tetOP2 vs. OMPtTA_tetOGFP
Olfr1230	1.65148	-2.21783	1.3011	-1.33419	0.182141	NA	no	OMPtTA_tetOP2 vs. OMPtTA_tetOGFP
Olfr1235-ps1	0.0455876	0	0.809196	0	1	NA	no	OMPtTA_tetOP2 vs. OMPtTA_tetOGFP
Olfr1245	1.86163	-1.1802	1.33591	-0.878993	0.379405	NA	no	OMPtTA_tetOP2 vs. OMPtTA_tetOGFP
Olfr1248	0.246632	0	0.811194	0	1	NA	no	OMPtTA_tetOP2 vs. OMPtTA_tetOGFP
Olfr1267-ps1	0.384282	0	0.812837	0	1	NA	no	OMPtTA_tetOP2 vs. OMPtTA_tetOGFP
Olfr1272	2.51461	-1.97839	1.33896	-1.34386	0.178993	NA	no	OMPtTA_tetOP2 vs. OMPtTA_tetOGFP
Olfr1282	1.03865	0.41476	1.34303	0.302736	0.762091	NA	no	OMPtTA_tetOP2 vs. OMPtTA_tetOGFP
Olfr1285	2.43028	-0.320122	1.28143	-0.217557	0.827774	NA	no	OMPtTA_tetOP2 vs. OMPtTA_tetOGFP
Olfr1287	1.80585	-2.26583	1.34072	-1.53034	0.125933	NA	no	OMPtTA_tetOP2 vs. OMPtTA_tetOGFP
Olfr1292-ps1	0.0470279	0	0.809532	0	1	NA	no	OMPtTA_tetOP2 vs. OMPtTA_tetOGFP
Olfr1296-ps1	0.119782	0.0443246	0.810311	0.0540547	0.956892	NA	no	OMPtTA_tetOP2 vs. OMPtTA_tetOGFP
Olfr1315-ps1	2.53739	-1.37505	1.27548	-0.900415	0.3679	NA	no	OMPtTA_tetOP2 vs. OMPtTA_tetOGFP
Olfr1327-ps1	0.117222	0	0.809861	0	1	NA	no	OMPtTA_tetOP2 vs. OMPtTA_tetOGFP
Olfr1332-ps1	0.0420746	0	0.809212	0	1	NA	no	OMPtTA_tetOP2 vs. OMPtTA_tetOGFP
Olfr1337	1.61709	-0.904124	1.34455	-0.735822	0.461839	NA	no	OMPtTA_tetOP2 vs. OMPtTA_tetOGFP
Olfr1343-ps1	0.576732	0	0.93274	0	1	NA	no	OMPtTA_tetOP2 vs. OMPtTA_tetOGFP
Olfr1360	1.50821	-1.08611	1.3196	-0.79267	0.42797	NA	no	OMPtTA_tetOP2 vs. OMPtTA_tetOGFP
Olfr1371	0.0485119	0.347041	0.809212	0.423465	0.671956	NA	no	OMPtTA_tetOP2 vs. OMPtTA_tetOGFP
Olfr1373	0.186427	0	0.81082	0	1	NA	no	OMPtTA_tetOP2 vs. OMPtTA_tetOGFP
Olfr1374-ps1	0.111827	0	0.809838	0	1	NA	no	OMPtTA_tetOP2 vs. OMPtTA_tetOGFP
Olfr1376-ps1	0.142384	0	0.809861	0	1	NA	no	OMPtTA_tetOP2 vs. OMPtTA_tetOGFP
Olfr1379-ps1	0.206907	0.040602	0.811852	0.0540461	0.956898	NA	no	OMPtTA_tetOP2 vs. OMPtTA_tetOGFP
Olfr1397-ps1	0.939219	0	1.01553	0	1	NA	no	OMPtTA_tetOP2 vs. OMPtTA_tetOGFP
Olfr1436	1.271	-1.0936	1.3155	-0.769642	0.441512	NA	no	OMPtTA_tetOP2 vs. OMPtTA_tetOGFP
Olfr1452-ps1	1.657	-1.23603	1.19137	-0.658611	0.510146	NA	no	OMPtTA_tetOP2 vs. OMPtTA_tetOGFP
Olfr1456-ps1	0.012291	0	0.809214	0	1	NA	no	OMPtTA_tetOP2 vs. OMPtTA_tetOGFP
Olfr1475	0.61689	-0.11333	0.822371	0.00406089	0.99676	NA	no	OMPtTA_tetOP2 vs. OMPtTA_tetOGFP
Olfr149	2.63979	-2.86668	1.27526	-1.84366	0.0652331	NA	no	OMPtTA_tetOP2 vs. OMPtTA_tetOGFP
Olfr1499	2.50933	-2.02113	1.32535	-1.27305	0.203001	NA	no	OMPtTA_tetOP2 vs. OMPtTA_tetOGFP
Olfr1503-ps1	0.0697316	0	0.809535	0	1	NA	no	OMPtTA_tetOP2 vs. OMPtTA_tetOGFP
Olfr159	1.54066	-0.893939	1.3217	-0.680595	0.496128	NA	no	OMPtTA_tetOP2 vs. OMPtTA_tetOGFP
Olfr197	2.3957	-1.02933	1.34224	-0.595342	0.551615	NA	no	OMPtTA_tetOP2 vs. OMPtTA_tetOGFP
Olfr247	0.0348658	0	0.809212	0	1	NA	no	OMPtTA_tetOP2 vs. OMPtTA_tetOGFP
Olfr248	1.17607	-0.294799	1.30589	-0.254293	0.799269	NA	no	OMPtTA_tetOP2 vs. OMPtTA_tetOGFP
Olfr26	1.94598	-0.0863595	0.864943	-0.0224916	0.982056	NA	no	OMPtTA_tetOP2 vs. OMPtTA_tetOGFP
Olfr260-ps1	0.0374606	0	0.809212	0	1	NA	no	OMPtTA_tetOP2 vs. OMPtTA_tetOGFP
Olfr262	1.12691	-0.186452	1.32512	-0.161902	0.871383	NA	no	OMPtTA_tetOP2 vs. OMPtTA_tetOGFP
Olfr268-ps1	1.42177	-1.50886	1.32504	-1.05131	0.293117	NA	no	OMPtTA_tetOP2 vs. OMPtTA_tetOGFP
Olfr269-ps1	0.0944251	0	0.80952	0	1	NA	no	OMPtTA_tetOP2 vs. OMPtTA_tetOGFP
Olfr271-ps1	0.262567	0.06397	0.812679	0.0848378	0.93239	NA	no	OMPtTA_tetOP2 vs. OMPtTA_tetOGFP
Olfr275	1.54162	-1.83066	1.19488	-1.02278	0.306413	NA	no	OMPtTA_tetOP2 vs. OMPtTA_tetOGFP
Olfr29-ps1	1.01591	0.0189689	1.00547	0.111407	0.911294	NA	no	OMPtTA_tetOP2 vs. OMPtTA_tetOGFP
Olfr294	1.36573	-1.38278	1.25038	-0.932467	0.351095	NA	no	OMPtTA_tetOP2 vs. OMPtTA_tetOGFP
Olfr306-ps1	0.0711934	0	0.809528	0	1	NA	no	OMPtTA_tetOP2 vs. OMPtTA_tetOGFP
Olfr313	1.6241	-1.0899	1.34366	-0.839113	0.401406	NA	no	OMPtTA_tetOP2 vs. OMPtTA_tetOGFP
Olfr320	2.55418	-2.36956	1.30125	-1.51671	0.12934	NA	no	OMPtTA_tetOP2 vs. OMPtTA_tetOGFP
Olfr331	0.73234	-0.743432	1.19814	-0.534754	0.59282	NA	no	OMPtTA_tetOP2 vs. OMPtTA_tetOGFP
Olfr334-ps1	0.329393	0	0.811849	0	1	NA	no	OMPtTA_tetOP2 vs. OMPtTA_tetOGFP
Olfr335-ps	0.286783	0.210902	0.81218	0.254477	0.799127	NA	no	OMPtTA_tetOP2 vs. OMPtTA_tetOGFP
Olfr336-ps1	0.0486484	0	0.809871	0	1	NA	no	OMPtTA_tetOP2 vs. OMPtTA_tetOGFP
Olfr337-ps1	1.07422	0	0.912616	0	1	NA	no	OMPtTA_tetOP2 vs. OMPtTA_tetOGFP
Olfr340	0.810092	-1.08347	1.13494	-0.686488	0.492406	NA	no	OMPtTA_tetOP2 vs. OMPtTA_tetOGFP
Olfr343-ps1	0.0348658	0	0.809212	0	1	NA	no	OMPtTA_tetOP2 vs. OMPtTA_tetOGFP
Olfr345	1.86782	-0.88215	1.34396	-0.560454	0.57517	NA	no	OMPtTA_tetOP2 vs. OMPtTA_tetOGFP
Olfr349-ps1	0.232128	0	0.81054	0	1	NA	no	OMPtTA_tetOP2 vs. OMPtTA_tetOGFP
Olfr356	2.16262	-2.71304	1.32845	-1.84629	0.0648504	NA	no	OMPtTA_tetOP2 vs. OMPtTA_tetOGFP
Olfr359-ps1	0.0464985	0	0.809212	0	1	NA	no	OMPtTA_tetOP2 vs. OMPtTA_tetOGFP
Olfr379-ps1	0.780434	0.335464	1.06786	0.247031	0.804884	NA	no	OMPtTA_tetOP2 vs. OMPtTA_tetOGFP
Olfr383-ps1	0.648317	-0.273569	1.21102	-0.235787	0.813598	NA	no	OMPtTA_tetOP2 vs. OMPtTA_tetOGFP
Olfr385	2.45414	-0.371725	1.2855	-0.194183	0.846033	NA	no	OMPtTA_tetOP2 vs. OMPtTA_tetOGFP
Olfr400-ps1	0.186613	0	0.810171	0	1	NA	no	OMPtTA_tetOP2 vs. OMPtTA_tetOGFP
Olfr404-ps1	1.63941	-0.313834	1.28816	-0.274051	0.784045	NA	no	OMPtTA_tetOP2 vs. OMPtTA_tetOGFP
Olfr405-ps1	0.468603	0	0.813774	0	1	NA	no	OMPtTA_tetOP2 vs. OMPtTA_tetOGFP
Olfr407-ps1	0.274619	0	0.811226	0	1	NA	no	OMPtTA_tetOP2 vs. OMPtTA_tetOGFP
Olfr408-ps1	0.0455876	0	0.809196	0	1	NA	no	OMPtTA_tetOP2 vs. OMPtTA_tetOGFP
Olfr409-ps1	0.191368	0.0744814	0.811051	0.0848361	0.932392	NA	no	OMPtTA_tetOP2 vs. OMPtTA_tetOGFP
Olfr443-ps1	0.340385	0	0.813112	0	1	NA	no	OMPtTA_tetOP2 vs. OMPtTA_tetOGFP
Olfr456	0.18074	-0.0746531	0.812363	-0.071189	0.943247	NA	no	OMPtTA_tetOP2 vs. OMPtTA_tetOGFP
Olfr458	2.40063	-1.98108	1.34401	-1.39732	0.162319	NA	no	OMPtTA_tetOP2 vs. OMPtTA_tetOGFP
Olfr474	0.571939	-0.126531	0.815235	-0.144081	0.885436	NA	no	OMPtTA_tetOP2 vs. OMPtTA_tetOGFP
Olfr475-ps1	2.35014	-0.126588	1.32445	-0.111659	0.911094	NA	no	OMPtTA_tetOP2 vs. OMPtTA_tetOGFP
Olfr486	2.04173	-1.51664	1.20939	-0.992261	0.32107	NA	no	OMPtTA_tetOP2 vs. OMPtTA_tetOGFP
Olfr490	2.62442	-2.95584	1.34401	-1.90382	0.0569338	NA	no	OMPtTA_tetOP2 vs. OMPtTA_tetOGFP
Olfr503	0.200739	-0.14023	0.813305	-0.12851	0.897746	NA	no	OMPtTA_tetOP2 vs. OMPtTA_tetOGFP
Olfr504	0.0904058	0	0.809535	0	1	NA	no	OMPtTA_tetOP2 vs. OMPtTA_tetOGFP
Olfr507	2.55778	-0.268369	1.31276	-0.108014	0.913985	NA	no	OMPtTA_tetOP2 vs. OMPtTA_tetOGFP
Olfr514	0.425851	0.0484133	0.814106	0.084835	0.932393	NA	no	OMPtTA_tetOP2 vs. OMPtTA_tetOGFP
Olfr520	2.63287	-0.174664	1.31221	-0.142577	0.886624	NA	no	OMPtTA_tetOP2 vs. OMPtTA_tetOGFP
Olfr573-ps1	0.580075	0	0.815148	0	1	NA	no	OMPtTA_tetOP2 vs. OMPtTA_tetOGFP
Olfr574	0.666765	0	0.814972	0	1	NA	no	OMPtTA_tetOP2 vs. OMPtTA_tetOGFP
Olfr583	0.993071	0	1.12194	0	1	NA	no	OMPtTA_tetOP2 vs. OMPtTA_tetOGFP
Olfr589	1.00978	-1.0673	1.04655	-0.680302	0.496313	NA	no	OMPtTA_tetOP2 vs. OMPtTA_tetOGFP
Olfr590-ps1	0.488135	-0.260305	0.815363	-0.235928	0.813489	NA	no	OMPtTA_tetOP2 vs. OMPtTA_tetOGFP
Olfr595-ps1	0.0374606	0	0.809212	0	1	NA	no	OMPtTA_tetOP2 vs. OMPtTA_tetOGFP
Olfr602-ps1	2.16366	-0.328944	1.34888	-0.177488	0.859125	NA	no	OMPtTA_tetOP2 vs. OMPtTA_tetOGFP
Olfr621-ps1	1.00845	0.0666472	1.01327	0.0578359	0.953879	NA	no	OMPtTA_tetOP2 vs. OMPtTA_tetOGFP
Olfr625-ps1	0.435168	0	0.813536	0	1	NA	no	OMPtTA_tetOP2 vs. OMPtTA_tetOGFP
Olfr626-ps1	0.0578786	0	0.80952	0	1	NA	no	OMPtTA_tetOP2 vs. OMPtTA_tetOGFP
Olfr636-ps1	0.284016	0	0.811878	0	1	NA	no	OMPtTA_tetOP2 vs. OMPtTA_tetOGFP
Olfr637-ps1	0.374079	0	0.8128	0	1	NA	no	OMPtTA_tetOP2 vs. OMPtTA_tetOGFP
Olfr647-ps1	0.0937636	0	0.809535	0	1	NA	no	OMPtTA_tetOP2 vs. OMPtTA_tetOGFP
Olfr660-ps1	0.195561	0	0.81044	0	1	NA	no	OMPtTA_tetOP2 vs. OMPtTA_tetOGFP
Olfr663	0.164099	0	0.810171	0	1	NA	no	OMPtTA_tetOP2 vs. OMPtTA_tetOGFP
Olfr680-ps1	0.352286	0	0.812769	0	1	NA	no	OMPtTA_tetOP2 vs. OMPtTA_tetOGFP
Olfr682-ps1	2.28528	-1.78516	1.28992	-1.07325	0.283157	NA	no	OMPtTA_tetOP2 vs. OMPtTA_tetOGFP
Olfr687	0.954955	-0.356669	1.12928	-0.3131	0.754204	NA	no	OMPtTA_tetOP2 vs. OMPtTA_tetOGFP
Olfr688	0.164307	0	0.810171	0	1	NA	no	OMPtTA_tetOP2 vs. OMPtTA_tetOGFP
Olfr719-ps	0.0114802	0.0690332	0.809642	0.0848361	0.932392	NA	no	OMPtTA_tetOP2 vs. OMPtTA_tetOGFP
Olfr74	2.15179	-2.13367	1.32307	-1.33753	0.181051	NA	no	OMPtTA_tetOP2 vs. OMPtTA_tetOGFP
Olfr746	1.26815	-0.136636	1.25609	-0.055753	0.955539	NA	no	OMPtTA_tetOP2 vs. OMPtTA_tetOGFP
Olfr754-ps1	0.222431	0	0.81054	0	1	NA	no	OMPtTA_tetOP2 vs. OMPtTA_tetOGFP
Olfr755-ps1	0.586277	0.38423	0.814692	0.582426	0.56028	NA	no	OMPtTA_tetOP2 vs. OMPtTA_tetOGFP
Olfr757-ps1	0.108657	0	0.810114	0	1	NA	no	OMPtTA_tetOP2 vs. OMPtTA_tetOGFP
Olfr759-ps1	0.345541	0	0.813593	0	1	NA	no	OMPtTA_tetOP2 vs. OMPtTA_tetOGFP
Olfr760-ps1	0.692066	0	0.815383	0	1	NA	no	OMPtTA_tetOP2 vs. OMPtTA_tetOGFP
Olfr761	2.36356	-1.84161	1.33224	-1.16101	0.245639	NA	no	OMPtTA_tetOP2 vs. OMPtTA_tetOGFP
Olfr762-ps1	0.15292	0.337687	0.809861	0.423465	0.671956	NA	no	OMPtTA_tetOP2 vs. OMPtTA_tetOGFP
Olfr773	0.0415597	0	0.809212	0	1	NA	no	OMPtTA_tetOP2 vs. OMPtTA_tetOGFP
Olfr779	0.912541	0.139487	1.2816	0.173965	0.861893	NA	no	OMPtTA_tetOP2 vs. OMPtTA_tetOGFP
Olfr785	1.66437	-1.38687	1.21716	-0.700454	0.483644	NA	no	OMPtTA_tetOP2 vs. OMPtTA_tetOGFP
Olfr823	1.75268	-0.253189	1.34622	-0.13023	0.896385	NA	no	OMPtTA_tetOP2 vs. OMPtTA_tetOGFP
Olfr830	1.52947	-1.44038	1.20742	-0.954592	0.339784	NA	no	OMPtTA_tetOP2 vs. OMPtTA_tetOGFP
Olfr833-ps1	0.0887805	0	0.809535	0	1	NA	no	OMPtTA_tetOP2 vs. OMPtTA_tetOGFP
Olfr850	1.3929	-0.817076	1.06266	-0.578496	0.562929	NA	no	OMPtTA_tetOP2 vs. OMPtTA_tetOGFP
Olfr854	2.37016	-1.90681	1.3291	-1.42113	0.15528	NA	no	OMPtTA_tetOP2 vs. OMPtTA_tetOGFP
Olfr883	1.96646	-0.530555	1.11231	-0.418534	0.675557	NA	no	OMPtTA_tetOP2 vs. OMPtTA_tetOGFP
Olfr891	0.0415597	0	0.809212	0	1	NA	no	OMPtTA_tetOP2 vs. OMPtTA_tetOGFP
Olfr906	1.93544	-2.19836	1.32486	-1.38702	0.165437	NA	no	OMPtTA_tetOP2 vs. OMPtTA_tetOGFP
Olfr908	0.557454	-0.202076	1.1408	-0.182666	0.85506	NA	no	OMPtTA_tetOP2 vs. OMPtTA_tetOGFP
Olfr911-ps1	2.5096	-1.98334	1.33725	-1.33798	0.180904	NA	no	OMPtTA_tetOP2 vs. OMPtTA_tetOGFP
Olfr926	0.0845032	0	0.80952	0	1	NA	no	OMPtTA_tetOP2 vs. OMPtTA_tetOGFP
Olfr952	0.149655	0	0.810133	0	1	NA	no	OMPtTA_tetOP2 vs. OMPtTA_tetOGFP
Olfr955	1.93336	-1.80355	1.33387	-1.2404	0.214826	NA	no	OMPtTA_tetOP2 vs. OMPtTA_tetOGFP
Olfr975	2.48815	-0.072324	1.33524	-0.106336	0.915315	NA	no	OMPtTA_tetOP2 vs. OMPtTA_tetOGFP
Olfr978	2.08527	-1.56264	1.2494	-0.945206	0.344554	NA	no	OMPtTA_tetOP2 vs. OMPtTA_tetOGFP
Olfr979	2.63662	-1.08336	1.27608	-0.750692	0.452838	NA	no	OMPtTA_tetOP2 vs. OMPtTA_tetOGFP
Olfr990-ps1	0.0382019	0	0.809212	0	1	NA	no	OMPtTA_tetOP2 vs. OMPtTA_tetOGFP
Olfr993	0.754031	-0.404835	0.983945	-0.345507	0.729714	NA	no	OMPtTA_tetOP2 vs. OMPtTA_tetOGFP
Olfr995	2.3637	-2.70259	1.3145	-1.91609	0.0553535	NA	no	OMPtTA_tetOP2 vs. OMPtTA_tetOGFP
Olfr997-ps1	0.664392	-0.3348	0.816567	-0.308817	0.757461	NA	no	OMPtTA_tetOP2 vs. OMPtTA_tetOGFP
Olfr999-ps1	0.128063	0.0416009	0.811431	0.054055	0.956891	NA	no	OMPtTA_tetOP2 vs. OMPtTA_tetOGFP
Gm44611	62.7547	-3.33708	0.833033	-3.98364	6.78683e-05	0.000272372	yes	gg8tTA_tetOP2 vs. OMPtTA_tetOGFP
Olfr14	57.5959	-5.48385	0.888711	-6.00452	1.91897e-09	1.95555e-08	yes	gg8tTA_tetOP2 vs. OMPtTA_tetOGFP
Olfr10001	7.81842	-5.07714	1.17507	-3.98123	6.85607e-05	0.000274862	yes	gg8tTA_tetOP2 vs. OMPtTA_tetOGFP
Olfr10021	6.89568	-6.29686	1.1073	-5.35925	8.3566e-08	6.17508e-07	yes	gg8tTA_tetOP2 vs. OMPtTA_tetOGFP
Olfr10061	13.5937	-6.84017	1.05846	-5.97777	2.26216e-09	2.28334e-08	yes	gg8tTA_tetOP2 vs. OMPtTA_tetOGFP
Olfr10091	38.0442	-5.20336	1.09737	-4.51679	6.27838e-06	3.16355e-05	yes	gg8tTA_tetOP2 vs. OMPtTA_tetOGFP
Olfr1011	11.8302	-5.77672	1.15049	-4.90793	9.20407e-07	5.46773e-06	yes	gg8tTA_tetOP2 vs. OMPtTA_tetOGFP
Olfr10101	6.24685	-3.25747	1.17957	-2.90561	0.00366535	0.00983973	yes	gg8tTA_tetOP2 vs. OMPtTA_tetOGFP
Olfr10121	23.5458	-7.15159	0.876934	-7.16665	7.68557e-13	1.39964e-11	yes	gg8tTA_tetOP2 vs. OMPtTA_tetOGFP
Olfr10131	21.0372	-3.90279	0.928391	-4.17452	2.98613e-05	0.000129478	yes	gg8tTA_tetOP2 vs. OMPtTA_tetOGFP
Olfr10141	7.60178	-6.12453	1.15857	-5.05801	4.23663e-07	2.69728e-06	yes	gg8tTA_tetOP2 vs. OMPtTA_tetOGFP
Olfr10151	26.3298	-7.35529	0.944719	-6.48462	8.89543e-11	1.16268e-09	yes	gg8tTA_tetOP2 vs. OMPtTA_tetOGFP
Olfr10161	19.381	-5.53387	1.00901	-4.87617	1.08164e-06	6.35435e-06	yes	gg8tTA_tetOP2 vs. OMPtTA_tetOGFP
Olfr10181	118.602	-7.14592	0.777338	-8.77231	1.75043e-18	7.55894e-17	yes	gg8tTA_tetOP2 vs. OMPtTA_tetOGFP
Olfr10191	15.4317	-5.55259	1.04461	-4.74287	2.10714e-06	1.16475e-05	yes	gg8tTA_tetOP2 vs. OMPtTA_tetOGFP
Olfr10201	15.1581	-5.86091	1.01569	-5.48791	4.06713e-08	3.19628e-07	yes	gg8tTA_tetOP2 vs. OMPtTA_tetOGFP
Olfr10221	6.9498	-3.77483	1.2256	-3.18356	0.00145475	0.00431427	yes	gg8tTA_tetOP2 vs. OMPtTA_tetOGFP
Olfr10231	12.5301	-5.01667	1.18285	-4.27673	1.89655e-05	8.55171e-05	yes	gg8tTA_tetOP2 vs. OMPtTA_tetOGFP
Olfr10241	3.79253	-5.04199	1.17182	-4.18721	2.82398e-05	0.000122877	yes	gg8tTA_tetOP2 vs. OMPtTA_tetOGFP
Olfr1025-ps11	89.5863	-6.61238	0.777808	-8.25071	1.57461e-16	5.21781e-15	yes	gg8tTA_tetOP2 vs. OMPtTA_tetOGFP
Olfr10261	14.4345	-5.15165	1.00032	-4.74212	2.11498e-06	1.16875e-05	yes	gg8tTA_tetOP2 vs. OMPtTA_tetOGFP
Olfr10281	16.0498	-5.33055	0.872409	-5.70006	1.19766e-08	1.04813e-07	yes	gg8tTA_tetOP2 vs. OMPtTA_tetOGFP
Olfr10291	19.4259	-6.22721	0.942885	-5.59971	2.14712e-08	1.78571e-07	yes	gg8tTA_tetOP2 vs. OMPtTA_tetOGFP
Olfr1035	8.37936	-4.92604	1.04094	-4.24127	2.2226e-05	9.86349e-05	yes	gg8tTA_tetOP2 vs. OMPtTA_tetOGFP
Olfr10301	56.7785	-5.9726	0.839317	-6.64639	3.00376e-11	4.25001e-10	yes	gg8tTA_tetOP2 vs. OMPtTA_tetOGFP
Olfr10311	27.6428	-8.03289	0.941314	-7.5562	4.15018e-14	9.17897e-13	yes	gg8tTA_tetOP2 vs. OMPtTA_tetOGFP
Olfr10321	13.166	-5.26875	1.14771	-4.27539	1.90803e-05	8.59943e-05	yes	gg8tTA_tetOP2 vs. OMPtTA_tetOGFP
Olfr10331	31.9941	-5.60225	0.862363	-6.04573	1.48736e-09	1.54373e-08	yes	gg8tTA_tetOP2 vs. OMPtTA_tetOGFP
Olfr10341	46.04	-6.55662	0.941628	-5.88587	3.95964e-09	3.79597e-08	yes	gg8tTA_tetOP2 vs. OMPtTA_tetOGFP
Olfr10361	24.6548	-7.18352	1.06011	-6.32527	2.52789e-10	3.04032e-09	yes	gg8tTA_tetOP2 vs. OMPtTA_tetOGFP
Olfr10371	25.1493	-5.97139	0.870137	-6.10332	1.03886e-09	1.11209e-08	yes	gg8tTA_tetOP2 vs. OMPtTA_tetOGFP
Olfr1038-ps1	52.8374	-5.19268	1.11647	-4.71769	2.38532e-06	1.30492e-05	yes	gg8tTA_tetOP2 vs. OMPtTA_tetOGFP
Olfr10391	26.742	-5.96141	0.821969	-6.4248	1.32047e-10	1.67023e-09	yes	gg8tTA_tetOP2 vs. OMPtTA_tetOGFP
Olfr104-ps1	21.4229	-5.57977	0.75917	-6.66693	2.6121e-11	3.73742e-10	yes	gg8tTA_tetOP2 vs. OMPtTA_tetOGFP
Olfr10421	53.2299	-5.26801	0.7664	-6.76469	1.33598e-11	2.00628e-10	yes	gg8tTA_tetOP2 vs. OMPtTA_tetOGFP
Olfr10431	30.6725	-6.18288	0.984624	-5.89272	3.79891e-09	3.65288e-08	yes	gg8tTA_tetOP2 vs. OMPtTA_tetOGFP
Olfr10441	29.5482	-5.73578	1.03111	-5.05564	4.28946e-07	2.72742e-06	yes	gg8tTA_tetOP2 vs. OMPtTA_tetOGFP
Olfr10451	24.2508	-6.83992	0.828964	-6.82505	8.78949e-12	1.35842e-10	yes	gg8tTA_tetOP2 vs. OMPtTA_tetOGFP
Olfr10461	50.4149	-8.43466	0.886227	-8.18219	2.78737e-16	8.7938e-15	yes	gg8tTA_tetOP2 vs. OMPtTA_tetOGFP
Olfr10471	9.31276	-5.46487	1.23873	-4.33638	1.44848e-05	6.70398e-05	yes	gg8tTA_tetOP2 vs. OMPtTA_tetOGFP
Olfr10481	17.5845	-5.32855	1.00767	-4.9653	6.85948e-07	4.18832e-06	yes	gg8tTA_tetOP2 vs. OMPtTA_tetOGFP
Olfr10491	2.56259	-4.3019	1.32687	-3.12187	0.00179708	0.00520341	yes	gg8tTA_tetOP2 vs. OMPtTA_tetOGFP
Olfr105-ps1	51.4015	-5.15898	0.878053	-5.78773	7.13437e-09	6.50926e-08	yes	gg8tTA_tetOP2 vs. OMPtTA_tetOGFP
Olfr10511	4.02626	-4.79961	1.18269	-3.98096	6.86381e-05	0.000275115	yes	gg8tTA_tetOP2 vs. OMPtTA_tetOGFP
Olfr10521	16.6464	-7.07922	0.911839	-6.4019	1.53458e-10	1.91192e-09	yes	gg8tTA_tetOP2 vs. OMPtTA_tetOGFP
Olfr10541	4.44744	-5.13522	1.23898	-4.00274	6.26137e-05	0.000254008	yes	gg8tTA_tetOP2 vs. OMPtTA_tetOGFP
Olfr10551	5.62103	-5.08635	1.16632	-4.25593	2.08182e-05	9.30359e-05	yes	gg8tTA_tetOP2 vs. OMPtTA_tetOGFP
Olfr10561	20.2033	-4.35148	1.05789	-4.01197	6.02133e-05	0.000245156	yes	gg8tTA_tetOP2 vs. OMPtTA_tetOGFP
Olfr10571	14.7198	-4.95476	0.943232	-4.68405	2.81261e-06	1.52253e-05	yes	gg8tTA_tetOP2 vs. OMPtTA_tetOGFP
Olfr10581	5.67586	-6.43563	1.21163	-4.95261	7.32242e-07	4.44909e-06	yes	gg8tTA_tetOP2 vs. OMPtTA_tetOGFP
Olfr106-ps1	12.8222	-4.48635	1.08637	-3.88241	0.000103428	0.000397449	yes	gg8tTA_tetOP2 vs. OMPtTA_tetOGFP
Olfr10651	37.4255	-7.65604	1.03674	-6.80494	1.01094e-11	1.54986e-10	yes	gg8tTA_tetOP2 vs. OMPtTA_tetOGFP
Olfr10661	3.19579	-3.68914	1.28717	-2.88184	0.00395355	0.0105187	yes	gg8tTA_tetOP2 vs. OMPtTA_tetOGFP
Olfr1071	44.8722	-7.08594	0.946635	-6.34813	2.17949e-10	2.64799e-09	yes	gg8tTA_tetOP2 vs. OMPtTA_tetOGFP
Olfr1077-ps11	3.3179	-4.05094	1.31429	-3.00842	0.00262613	0.00731109	yes	gg8tTA_tetOP2 vs. OMPtTA_tetOGFP
Olfr10791	12.3687	-6.40489	1.04241	-5.78081	7.43438e-09	6.75714e-08	yes	gg8tTA_tetOP2 vs. OMPtTA_tetOGFP
Olfr10801	11.5192	-5.09333	1.05699	-4.39534	1.106e-05	5.26967e-05	yes	gg8tTA_tetOP2 vs. OMPtTA_tetOGFP
Olfr10821	12.4526	-3.46098	0.74451	-4.5621	5.06441e-06	2.5992e-05	yes	gg8tTA_tetOP2 vs. OMPtTA_tetOGFP
Olfr10851	5.2504	-5.57031	1.18397	-4.5112	6.44619e-06	3.23615e-05	yes	gg8tTA_tetOP2 vs. OMPtTA_tetOGFP
Olfr10871	32.4956	-7.47763	1.04031	-6.65969	2.74403e-11	3.90278e-10	yes	gg8tTA_tetOP2 vs. OMPtTA_tetOGFP
Olfr10891	5.2511	-3.0001	1.34277	-2.33299	0.0196487	0.0431969	yes	gg8tTA_tetOP2 vs. OMPtTA_tetOGFP
Olfr1091	79.0663	-5.49659	0.637475	-7.94337	1.96757e-15	5.29689e-14	yes	gg8tTA_tetOP2 vs. OMPtTA_tetOGFP
Olfr10901	23.6368	-5.77925	0.777143	-6.75621	1.41647e-11	2.11386e-10	yes	gg8tTA_tetOP2 vs. OMPtTA_tetOGFP
Olfr10931	16.7526	-6.74048	1.13594	-5.65648	1.54507e-08	1.32483e-07	yes	gg8tTA_tetOP2 vs. OMPtTA_tetOGFP
Olfr10941	3.84792	-4.39802	1.35105	-3.02183	0.0025125	0.00702344	yes	gg8tTA_tetOP2 vs. OMPtTA_tetOGFP
Olfr1096-ps11	61.4848	-6.63323	0.830122	-7.76107	8.42153e-15	2.07945e-13	yes	gg8tTA_tetOP2 vs. OMPtTA_tetOGFP
Olfr10971	40.5104	-6.07341	0.790104	-7.5255	5.2518e-14	1.1522e-12	yes	gg8tTA_tetOP2 vs. OMPtTA_tetOGFP
Olfr10981	11.7547	-6.22405	1.19888	-4.65172	3.29177e-06	1.75454e-05	yes	gg8tTA_tetOP2 vs. OMPtTA_tetOGFP
Olfr10991	55.1163	-6.72053	0.630316	-10.2888	7.91531e-25	9.56199e-23	yes	gg8tTA_tetOP2 vs. OMPtTA_tetOGFP
Olfr1114	81.4444	-6.24086	0.723714	-8.29003	1.1322e-16	3.83162e-15	yes	gg8tTA_tetOP2 vs. OMPtTA_tetOGFP
Olfr1103	36.1874	-4.85019	0.826112	-5.73349	9.83868e-09	8.76708e-08	yes	gg8tTA_tetOP2 vs. OMPtTA_tetOGFP
Olfr11001	25.4423	-5.01119	0.936911	-5.23344	1.66381e-07	1.15522e-06	yes	gg8tTA_tetOP2 vs. OMPtTA_tetOGFP
Olfr11011	10.5036	-4.23644	1.15231	-3.50555	0.000455658	0.00151889	yes	gg8tTA_tetOP2 vs. OMPtTA_tetOGFP
Olfr11021	16.9533	-5.62641	0.848921	-5.95915	2.53546e-09	2.52185e-08	yes	gg8tTA_tetOP2 vs. OMPtTA_tetOGFP
Olfr11041	38.8735	-6.54649	0.755979	-6.96937	3.18359e-12	5.25196e-11	yes	gg8tTA_tetOP2 vs. OMPtTA_tetOGFP
Olfr11051	12.8956	-5.25995	1.01454	-4.7849	1.71069e-06	9.62048e-06	yes	gg8tTA_tetOP2 vs. OMPtTA_tetOGFP
Olfr11061	12.0204	-4.47287	1.0979	-3.8889	0.0001007	0.000387745	yes	gg8tTA_tetOP2 vs. OMPtTA_tetOGFP
Olfr11071	23.5182	-3.79042	0.879171	-4.27022	1.95281e-05	8.78671e-05	yes	gg8tTA_tetOP2 vs. OMPtTA_tetOGFP
Olfr11091	21.6574	-5.55409	0.978598	-5.53524	3.10799e-08	2.49883e-07	yes	gg8tTA_tetOP2 vs. OMPtTA_tetOGFP
Olfr1116	27.051	-6.48308	0.802424	-6.34706	2.19462e-10	2.6625e-09	yes	gg8tTA_tetOP2 vs. OMPtTA_tetOGFP
Olfr11101	80.6593	-6.92336	0.745688	-9.01099	2.04196e-19	1.02028e-17	yes	gg8tTA_tetOP2 vs. OMPtTA_tetOGFP
Olfr11111	14.5912	-5.83831	1.22193	-4.75793	1.9559e-06	1.08594e-05	yes	gg8tTA_tetOP2 vs. OMPtTA_tetOGFP
Olfr11121	33.578	-5.61084	0.892528	-6.14868	7.81311e-10	8.60028e-09	yes	gg8tTA_tetOP2 vs. OMPtTA_tetOGFP
Olfr11131	2.4052	-4.12338	1.33407	-2.9467	0.00321186	0.00876158	yes	gg8tTA_tetOP2 vs. OMPtTA_tetOGFP
Olfr11151	12.5635	-3.94931	1.0123	-3.71496	0.000203233	0.000729978	yes	gg8tTA_tetOP2 vs. OMPtTA_tetOGFP
Olfr1116-ps1	14.6099	-4.94875	0.831231	-5.52931	3.21496e-08	2.57615e-07	yes	gg8tTA_tetOP2 vs. OMPtTA_tetOGFP
Olfr1117-ps11	5.12	-4.88829	1.11783	-4.3206	1.55608e-05	7.13623e-05	yes	gg8tTA_tetOP2 vs. OMPtTA_tetOGFP
Olfr11181	13.3066	-7.77691	0.96999	-7.16898	7.55571e-13	1.38006e-11	yes	gg8tTA_tetOP2 vs. OMPtTA_tetOGFP
Olfr1125	24.8964	-6.6206	1.11646	-5.67886	1.35599e-08	1.17325e-07	yes	gg8tTA_tetOP2 vs. OMPtTA_tetOGFP
Olfr11201	13.1713	-5.56076	0.950115	-5.18596	2.14907e-07	1.46028e-06	yes	gg8tTA_tetOP2 vs. OMPtTA_tetOGFP
Olfr11211	5.11329	-4.62147	1.18527	-3.62544	0.000288466	0.00100419	yes	gg8tTA_tetOP2 vs. OMPtTA_tetOGFP
Olfr11221	96.0769	-5.5039	0.956804	-5.61965	1.91348e-08	1.60628e-07	yes	gg8tTA_tetOP2 vs. OMPtTA_tetOGFP
Olfr11231	64.3064	-6.83818	0.864457	-7.45192	9.19913e-14	1.94445e-12	yes	gg8tTA_tetOP2 vs. OMPtTA_tetOGFP
Olfr11241	31.6649	-7.20421	0.958508	-6.56676	5.14232e-11	7.00082e-10	yes	gg8tTA_tetOP2 vs. OMPtTA_tetOGFP
Olfr11261	9.9459	-5.84699	0.990842	-5.15424	2.54663e-07	1.70135e-06	yes	gg8tTA_tetOP2 vs. OMPtTA_tetOGFP
Olfr11291	9.81234	-4.86639	0.984822	-4.44137	8.93888e-06	4.34028e-05	yes	gg8tTA_tetOP2 vs. OMPtTA_tetOGFP
Olfr1139	5.50706	-4.78068	1.21963	-3.88921	0.00010057	0.000387324	yes	gg8tTA_tetOP2 vs. OMPtTA_tetOGFP
Olfr11301	11.7829	-4.62525	1.14316	-3.83921	0.000123433	0.000465308	yes	gg8tTA_tetOP2 vs. OMPtTA_tetOGFP
Olfr11311	2.87021	-4.75552	1.24942	-3.70136	0.00021445	0.000767523	yes	gg8tTA_tetOP2 vs. OMPtTA_tetOGFP
Olfr11321	11.289	-5.17186	1.0966	-4.32769	1.50679e-05	6.93014e-05	yes	gg8tTA_tetOP2 vs. OMPtTA_tetOGFP
Olfr11331	7.60144	-6.34456	1.14512	-5.26531	1.39956e-07	9.87918e-07	yes	gg8tTA_tetOP2 vs. OMPtTA_tetOGFP
Olfr11341	4.72511	-4.61919	1.26206	-3.62861	0.000284954	0.000993772	yes	gg8tTA_tetOP2 vs. OMPtTA_tetOGFP
Olfr11351	7.51092	-5.13247	1.21818	-3.91127	9.18125e-05	0.000356474	yes	gg8tTA_tetOP2 vs. OMPtTA_tetOGFP
Olfr11371	13.6681	-5.05958	1.10337	-4.58627	4.51245e-06	2.33792e-05	yes	gg8tTA_tetOP2 vs. OMPtTA_tetOGFP
Olfr1142	3.05134	-4.18251	1.34321	-2.95486	0.00312811	0.00855758	yes	gg8tTA_tetOP2 vs. OMPtTA_tetOGFP
Olfr11401	40.8284	-6.01712	0.621488	-9.45658	3.18165e-21	2.23266e-19	yes	gg8tTA_tetOP2 vs. OMPtTA_tetOGFP
Olfr11431	25.1365	-6.70279	0.79885	-6.89102	5.53945e-12	8.81831e-11	yes	gg8tTA_tetOP2 vs. OMPtTA_tetOGFP
Olfr11481	11.4475	-5.16163	1.05033	-4.5391	5.6496e-06	2.8748e-05	yes	gg8tTA_tetOP2 vs. OMPtTA_tetOGFP
Olfr1159	24.0584	-5.28893	0.866488	-5.84963	4.92661e-09	4.62767e-08	yes	gg8tTA_tetOP2 vs. OMPtTA_tetOGFP
Olfr11511	3.99975	-4.30436	1.21505	-3.54178	0.000397429	0.00134332	yes	gg8tTA_tetOP2 vs. OMPtTA_tetOGFP
Olfr11521	15.2623	-5.66918	1.0265	-5.3307	9.78354e-08	7.13286e-07	yes	gg8tTA_tetOP2 vs. OMPtTA_tetOGFP
Olfr11531	7.97557	-4.72979	1.20902	-3.96907	7.21546e-05	0.000287699	yes	gg8tTA_tetOP2 vs. OMPtTA_tetOGFP
Olfr11541	19.0878	-5.50512	0.932014	-5.18922	2.11174e-07	1.43747e-06	yes	gg8tTA_tetOP2 vs. OMPtTA_tetOGFP
Olfr11551	28.0889	-7.35315	0.967184	-6.90672	4.95985e-12	7.93535e-11	yes	gg8tTA_tetOP2 vs. OMPtTA_tetOGFP
Olfr11561	36.2201	-6.16334	0.860846	-6.55399	5.60198e-11	7.56778e-10	yes	gg8tTA_tetOP2 vs. OMPtTA_tetOGFP
Olfr11571	46.6354	-6.04085	0.727831	-7.85679	3.94095e-15	1.01239e-13	yes	gg8tTA_tetOP2 vs. OMPtTA_tetOGFP
Olfr1165	56.9087	-6.4744	0.743045	-8.47068	2.4397e-17	9.05964e-16	yes	gg8tTA_tetOP2 vs. OMPtTA_tetOGFP
Olfr11601	24.626	-6.07593	0.958757	-5.93408	2.95489e-09	2.91022e-08	yes	gg8tTA_tetOP2 vs. OMPtTA_tetOGFP
Olfr11611	11.137	-4.62215	1.01977	-4.48224	7.3864e-06	3.66003e-05	yes	gg8tTA_tetOP2 vs. OMPtTA_tetOGFP
Olfr11621	50.7399	-6.65677	1.08064	-5.90631	3.4986e-09	3.38115e-08	yes	gg8tTA_tetOP2 vs. OMPtTA_tetOGFP
Olfr11631	6.39285	-5.05215	1.30897	-3.71378	0.000204186	0.000733125	yes	gg8tTA_tetOP2 vs. OMPtTA_tetOGFP
Olfr11661	4.39071	-3.93046	1.27246	-3.17474	0.00149973	0.00442636	yes	gg8tTA_tetOP2 vs. OMPtTA_tetOGFP
Olfr11671	10.3941	-5.56232	0.983648	-5.34976	8.80725e-08	6.47051e-07	yes	gg8tTA_tetOP2 vs. OMPtTA_tetOGFP
Olfr11681	12.4309	-6.12613	1.04687	-5.54579	2.92633e-08	2.36273e-07	yes	gg8tTA_tetOP2 vs. OMPtTA_tetOGFP
Olfr1171	65.5497	-6.47329	0.653514	-9.5284	1.59719e-21	1.19551e-19	yes	gg8tTA_tetOP2 vs. OMPtTA_tetOGFP
Olfr11701	19.7456	-5.83102	0.924222	-5.50674	3.65543e-08	2.89054e-07	yes	gg8tTA_tetOP2 vs. OMPtTA_tetOGFP
Olfr1171-ps11	4.3429	-3.62174	1.27639	-2.77279	0.00555773	0.014262	yes	gg8tTA_tetOP2 vs. OMPtTA_tetOGFP
Olfr11731	103.562	-6.13335	0.771323	-7.66733	1.75615e-14	4.13823e-13	yes	gg8tTA_tetOP2 vs. OMPtTA_tetOGFP
Olfr1174-ps1	13.7302	-5.32815	1.08766	-4.80457	1.55083e-06	8.80843e-06	yes	gg8tTA_tetOP2 vs. OMPtTA_tetOGFP
Olfr1175-ps1	24.2029	-5.59518	1.04639	-5.23644	1.63701e-07	1.13828e-06	yes	gg8tTA_tetOP2 vs. OMPtTA_tetOGFP
Olfr11761	184.745	-9.37268	0.807619	-9.79195	1.21917e-22	1.02512e-20	yes	gg8tTA_tetOP2 vs. OMPtTA_tetOGFP
Olfr1177-ps1	23.3869	-7.26992	0.993581	-6.68804	2.26186e-11	3.27309e-10	yes	gg8tTA_tetOP2 vs. OMPtTA_tetOGFP
Olfr11781	102.661	-5.68361	0.643387	-8.72446	2.67443e-18	1.12935e-16	yes	gg8tTA_tetOP2 vs. OMPtTA_tetOGFP
Olfr11791	3.79098	-3.28917	1.32948	-2.60478	0.0091934	0.0222401	yes	gg8tTA_tetOP2 vs. OMPtTA_tetOGFP
Olfr1185	4.79697	-3.86544	1.21386	-3.2784	0.00104398	0.00320515	yes	gg8tTA_tetOP2 vs. OMPtTA_tetOGFP
Olfr11801	7.30915	-5.24746	1.14754	-4.51151	6.43679e-06	3.23313e-05	yes	gg8tTA_tetOP2 vs. OMPtTA_tetOGFP
Olfr11811	4.7106	-3.80871	1.3369	-2.96323	0.00304427	0.00834856	yes	gg8tTA_tetOP2 vs. OMPtTA_tetOGFP
Olfr11821	42.3397	-8.49904	0.908435	-8.11895	4.70222e-16	1.44295e-14	yes	gg8tTA_tetOP2 vs. OMPtTA_tetOGFP
Olfr11831	87.1532	-6.57118	0.602982	-9.65614	4.62969e-22	3.69736e-20	yes	gg8tTA_tetOP2 vs. OMPtTA_tetOGFP
Olfr11841	33.6946	-6.63767	1.10197	-5.57458	2.48127e-08	2.03524e-07	yes	gg8tTA_tetOP2 vs. OMPtTA_tetOGFP
Olfr1185-ps11	2.69982	-4.41844	1.34033	-3.06825	0.00215319	0.00612669	yes	gg8tTA_tetOP2 vs. OMPtTA_tetOGFP
Olfr11861	8.88395	-5.40639	1.1193	-4.76392	1.89872e-06	1.05782e-05	yes	gg8tTA_tetOP2 vs. OMPtTA_tetOGFP
Olfr11881	4.70416	-3.3115	1.3052	-2.65128	0.00801865	0.0197461	yes	gg8tTA_tetOP2 vs. OMPtTA_tetOGFP
Olfr11891	26.4552	-4.7241	1.14991	-3.93446	8.3383e-05	0.000327072	yes	gg8tTA_tetOP2 vs. OMPtTA_tetOGFP
Olfr1191	13.6586	-6.42319	1.0683	-5.68034	1.34424e-08	1.16466e-07	yes	gg8tTA_tetOP2 vs. OMPtTA_tetOGFP
Olfr1191-ps11	70.004	-6.96504	0.71587	-7.57007	3.73009e-14	8.29793e-13	yes	gg8tTA_tetOP2 vs. OMPtTA_tetOGFP
Olfr1192-ps11	122.543	-8.41688	0.821251	-9.24196	2.42026e-20	1.43045e-18	yes	gg8tTA_tetOP2 vs. OMPtTA_tetOGFP
Olfr11931	63.2341	-3.44843	0.689108	-4.98049	6.34226e-07	3.9003e-06	yes	gg8tTA_tetOP2 vs. OMPtTA_tetOGFP
Olfr11951	86.511	-6.62003	0.539273	-11.8851	1.41536e-32	5.87283e-30	yes	gg8tTA_tetOP2 vs. OMPtTA_tetOGFP
Olfr11961	203.162	-5.7417	0.687919	-8.2945	1.0904e-16	3.7165e-15	yes	gg8tTA_tetOP2 vs. OMPtTA_tetOGFP
Olfr11971	94.8629	-6.5248	0.72385	-8.71815	2.82788e-18	1.18889e-16	yes	gg8tTA_tetOP2 vs. OMPtTA_tetOGFP
Olfr11981	43.6121	-8.08671	0.922297	-7.72337	1.13294e-14	2.73728e-13	yes	gg8tTA_tetOP2 vs. OMPtTA_tetOGFP
Olfr11991	16.9411	-5.22411	0.809949	-6.01266	1.82502e-09	1.86979e-08	yes	gg8tTA_tetOP2 vs. OMPtTA_tetOGFP
Olfr1210	41.9885	-6.8232	0.746781	-7.25276	4.08366e-13	7.8101e-12	yes	gg8tTA_tetOP2 vs. OMPtTA_tetOGFP
Olfr1203	11.228	-5.08219	0.917012	-4.85783	1.18682e-06	6.91902e-06	yes	gg8tTA_tetOP2 vs. OMPtTA_tetOGFP
Olfr12001	61.2505	-8.85408	0.979253	-8.01129	1.13512e-15	3.24828e-14	yes	gg8tTA_tetOP2 vs. OMPtTA_tetOGFP
Olfr12011	3.1076	-5.08473	1.31597	-3.58472	0.000337446	0.00115842	yes	gg8tTA_tetOP2 vs. OMPtTA_tetOGFP
Olfr12021	26.913	-7.24063	0.983171	-6.74942	1.48435e-11	2.20652e-10	yes	gg8tTA_tetOP2 vs. OMPtTA_tetOGFP
Olfr12041	25.6283	-6.57396	1.18895	-5.44089	5.30158e-08	4.05739e-07	yes	gg8tTA_tetOP2 vs. OMPtTA_tetOGFP
Olfr12051	26.9287	-7.89167	1.01602	-7.0667	1.58659e-12	2.74802e-11	yes	gg8tTA_tetOP2 vs. OMPtTA_tetOGFP
Olfr12061	46.1979	-7.42001	0.798765	-8.37172	5.67847e-17	2.01834e-15	yes	gg8tTA_tetOP2 vs. OMPtTA_tetOGFP
Olfr12081	76.6742	-6.74306	0.957753	-6.80254	1.02792e-11	1.57337e-10	yes	gg8tTA_tetOP2 vs. OMPtTA_tetOGFP
Olfr12091	38.6292	-6.63384	0.818309	-6.699	2.09856e-11	3.05299e-10	yes	gg8tTA_tetOP2 vs. OMPtTA_tetOGFP
Olfr12110	29.986	-6.87947	1.01861	-6.27981	3.38987e-10	3.99645e-09	yes	gg8tTA_tetOP2 vs. OMPtTA_tetOGFP
Olfr12111	63.8033	-6.36906	0.60599	-9.79978	1.12836e-22	9.52967e-21	yes	gg8tTA_tetOP2 vs. OMPtTA_tetOGFP
Olfr12121	46.3205	-7.37643	0.932651	-6.79395	1.09104e-11	1.66332e-10	yes	gg8tTA_tetOP2 vs. OMPtTA_tetOGFP
Olfr12131	82.9511	-6.50324	0.685073	-9.23918	2.48396e-20	1.46331e-18	yes	gg8tTA_tetOP2 vs. OMPtTA_tetOGFP
Olfr12141	38.8423	-3.66264	0.98682	-3.66559	0.000246765	0.00087077	yes	gg8tTA_tetOP2 vs. OMPtTA_tetOGFP
Olfr12151	13.1073	-6.03891	0.973804	-5.354	8.60308e-08	6.33913e-07	yes	gg8tTA_tetOP2 vs. OMPtTA_tetOGFP
Olfr12161	33.9147	-5.37373	0.849418	-6.04576	1.48711e-09	1.54373e-08	yes	gg8tTA_tetOP2 vs. OMPtTA_tetOGFP
Olfr12171	58.1099	-5.5313	0.810016	-6.60848	3.88287e-11	5.40178e-10	yes	gg8tTA_tetOP2 vs. OMPtTA_tetOGFP
Olfr12181	14.309	-5.83882	1.06374	-5.29167	1.21205e-07	8.6743e-07	yes	gg8tTA_tetOP2 vs. OMPtTA_tetOGFP
Olfr12191	80.7155	-5.21468	0.569302	-8.99507	2.36078e-19	1.1704e-17	yes	gg8tTA_tetOP2 vs. OMPtTA_tetOGFP
Olfr1224	20.4689	-6.22853	1.02518	-5.77581	7.65821e-09	6.93417e-08	yes	gg8tTA_tetOP2 vs. OMPtTA_tetOGFP
Olfr12201	79.5557	-4.28441	0.752069	-5.57967	2.40982e-08	1.98431e-07	yes	gg8tTA_tetOP2 vs. OMPtTA_tetOGFP
Olfr12211	61.2336	-6.53719	0.761486	-7.71274	1.2314e-14	2.95645e-13	yes	gg8tTA_tetOP2 vs. OMPtTA_tetOGFP
Olfr12221	170.143	-6.54504	0.636439	-10.0961	5.74942e-24	5.89995e-22	yes	gg8tTA_tetOP2 vs. OMPtTA_tetOGFP
Olfr12231	5.53322	-2.96288	1.27199	-2.58715	0.00967736	0.0232701	yes	gg8tTA_tetOP2 vs. OMPtTA_tetOGFP
Olfr1224-ps11	16.3553	-6.21877	0.898715	-5.75039	8.90382e-09	7.97126e-08	yes	gg8tTA_tetOP2 vs. OMPtTA_tetOGFP
Olfr12251	27.3791	-7.38471	1.01871	-6.67128	2.5358e-11	3.63369e-10	yes	gg8tTA_tetOP2 vs. OMPtTA_tetOGFP
Olfr12261	423.484	-5.32277	0.640085	-8.28765	1.15505e-16	3.90201e-15	yes	gg8tTA_tetOP2 vs. OMPtTA_tetOGFP
Olfr12281	85.797	-6.83632	0.838708	-7.82153	5.2186e-15	1.32105e-13	yes	gg8tTA_tetOP2 vs. OMPtTA_tetOGFP
Olfr12291	107.513	-6.43505	0.566591	-11.1207	9.95326e-29	2.29664e-26	yes	gg8tTA_tetOP2 vs. OMPtTA_tetOGFP
Olfr1235	17.7705	-6.80687	0.923765	-6.11303	9.77596e-10	1.05301e-08	yes	gg8tTA_tetOP2 vs. OMPtTA_tetOGFP
Olfr12311	24.766	-4.43052	1.04704	-4.1009	4.11552e-05	0.000173459	yes	gg8tTA_tetOP2 vs. OMPtTA_tetOGFP
Olfr12321	12.6118	-6.07432	1.0055	-5.23786	1.62447e-07	1.13121e-06	yes	gg8tTA_tetOP2 vs. OMPtTA_tetOGFP
Olfr12331	11.1193	-5.70783	0.91329	-5.30909	1.10176e-07	7.95649e-07	yes	gg8tTA_tetOP2 vs. OMPtTA_tetOGFP
Olfr12341	26.5245	-6.93699	0.927351	-6.25874	3.88092e-10	4.52084e-09	yes	gg8tTA_tetOP2 vs. OMPtTA_tetOGFP
Olfr12381	106.755	-6.792	0.690672	-9.20367	3.45928e-20	1.9651e-18	yes	gg8tTA_tetOP2 vs. OMPtTA_tetOGFP
Olfr12391	12.3974	-5.002	1.15392	-4.05349	5.046e-05	0.000208922	yes	gg8tTA_tetOP2 vs. OMPtTA_tetOGFP
Olfr1244	107.002	-4.29095	0.690498	-6.1788	6.45901e-10	7.21877e-09	yes	gg8tTA_tetOP2 vs. OMPtTA_tetOGFP
Olfr12401	133.902	-7.87254	0.649388	-10.8462	2.07953e-27	4.00928e-25	yes	gg8tTA_tetOP2 vs. OMPtTA_tetOGFP
Olfr12411	40.9385	-6.79473	0.824387	-7.72993	1.07609e-14	2.62315e-13	yes	gg8tTA_tetOP2 vs. OMPtTA_tetOGFP
Olfr12421	26.276	-5.24113	0.702007	-7.29487	2.98942e-13	5.81641e-12	yes	gg8tTA_tetOP2 vs. OMPtTA_tetOGFP
Olfr12431	23.7855	-5.5583	0.764838	-6.9172	4.60649e-12	7.3948e-11	yes	gg8tTA_tetOP2 vs. OMPtTA_tetOGFP
Olfr12461	52.0588	-6.91483	0.839553	-6.86837	6.49379e-12	1.02351e-10	yes	gg8tTA_tetOP2 vs. OMPtTA_tetOGFP
Olfr12471	104.765	-5.39998	0.764396	-6.98611	2.82619e-12	4.703e-11	yes	gg8tTA_tetOP2 vs. OMPtTA_tetOGFP
Olfr12510	85.4765	-4.67874	0.590823	-7.86405	3.71899e-15	9.57954e-14	yes	gg8tTA_tetOP2 vs. OMPtTA_tetOGFP
Olfr12501	14.3165	-4.81727	0.942902	-4.91546	8.85728e-07	5.27757e-06	yes	gg8tTA_tetOP2 vs. OMPtTA_tetOGFP
Olfr12511	48.4095	-6.3532	0.635251	-9.76601	1.57536e-22	1.30168e-20	yes	gg8tTA_tetOP2 vs. OMPtTA_tetOGFP
Olfr12521	102.192	-6.36697	0.652249	-9.63744	5.5556e-22	4.36377e-20	yes	gg8tTA_tetOP2 vs. OMPtTA_tetOGFP
Olfr12531	88.9287	-5.05506	0.65018	-7.72235	1.14206e-14	2.75583e-13	yes	gg8tTA_tetOP2 vs. OMPtTA_tetOGFP
Olfr12541	65.2455	-6.63988	0.690537	-9.27516	1.77357e-20	1.0781e-18	yes	gg8tTA_tetOP2 vs. OMPtTA_tetOGFP
Olfr12551	11.1562	-6.06548	1.1682	-5.02917	4.92606e-07	3.09085e-06	yes	gg8tTA_tetOP2 vs. OMPtTA_tetOGFP
Olfr12561	70.417	-5.84264	0.608792	-9.32757	1.08325e-20	6.73483e-19	yes	gg8tTA_tetOP2 vs. OMPtTA_tetOGFP
Olfr12571	29.3063	-4.44109	0.899025	-4.86868	1.12344e-06	6.58368e-06	yes	gg8tTA_tetOP2 vs. OMPtTA_tetOGFP
Olfr12581	130.29	-7.44938	0.599122	-11.5747	5.53559e-31	1.67711e-28	yes	gg8tTA_tetOP2 vs. OMPtTA_tetOGFP
Olfr12591	91.4052	-4.07607	0.721804	-5.59745	2.17532e-08	1.80601e-07	yes	gg8tTA_tetOP2 vs. OMPtTA_tetOGFP
Olfr1266	14.292	-6.19959	1.07623	-5.54333	2.96767e-08	2.39004e-07	yes	gg8tTA_tetOP2 vs. OMPtTA_tetOGFP
Olfr12601	64.6502	-6.10816	0.768205	-7.81946	5.30519e-15	1.3412e-13	yes	gg8tTA_tetOP2 vs. OMPtTA_tetOGFP
Olfr12611	21.8894	-4.63861	0.859653	-5.15918	2.48036e-07	1.66253e-06	yes	gg8tTA_tetOP2 vs. OMPtTA_tetOGFP
Olfr12621	71.5993	-5.31566	0.680074	-7.60812	2.7811e-14	6.29689e-13	yes	gg8tTA_tetOP2 vs. OMPtTA_tetOGFP
Olfr12631	94.5535	-6.59382	0.772226	-8.30518	9.96658e-17	3.40308e-15	yes	gg8tTA_tetOP2 vs. OMPtTA_tetOGFP
Olfr12641	231.728	-5.70258	0.351134	-16.0991	2.58706e-58	1.64597e-54	yes	gg8tTA_tetOP2 vs. OMPtTA_tetOGFP
Olfr12651	37.3391	-7.39366	0.904485	-7.26112	3.83892e-13	7.36417e-12	yes	gg8tTA_tetOP2 vs. OMPtTA_tetOGFP
Olfr12691	6.87349	-4.99057	1.10637	-4.44583	8.75544e-06	4.26968e-05	yes	gg8tTA_tetOP2 vs. OMPtTA_tetOGFP
Olfr1273	29.8037	-6.65778	0.928317	-6.02885	1.65126e-09	1.70458e-08	yes	gg8tTA_tetOP2 vs. OMPtTA_tetOGFP
Olfr12701	26.2687	-2.82584	1.05871	-2.63749	0.00835216	0.0204644	yes	gg8tTA_tetOP2 vs. OMPtTA_tetOGFP
Olfr12711	242.725	-6.3965	0.408658	-15.3859	2.03555e-53	5.55035e-50	yes	gg8tTA_tetOP2 vs. OMPtTA_tetOGFP
Olfr1273-ps1	16.8486	-6.30584	1.10309	-5.52142	3.36264e-08	2.67763e-07	yes	gg8tTA_tetOP2 vs. OMPtTA_tetOGFP
Olfr1274-ps1	33.1634	-4.14194	0.735648	-5.50411	3.71031e-08	2.93002e-07	yes	gg8tTA_tetOP2 vs. OMPtTA_tetOGFP
Olfr12751	11.3493	-6.94813	1.05775	-6.10601	1.02155e-09	1.09665e-08	yes	gg8tTA_tetOP2 vs. OMPtTA_tetOGFP
Olfr12761	7.29978	-4.45727	1.00454	-4.19083	2.77934e-05	0.000121062	yes	gg8tTA_tetOP2 vs. OMPtTA_tetOGFP
Olfr12771	30.2047	-6.88499	0.797154	-7.45203	9.19164e-14	1.94445e-12	yes	gg8tTA_tetOP2 vs. OMPtTA_tetOGFP
Olfr12781	21.5301	-6.71638	0.986347	-5.90672	3.48979e-09	3.37777e-08	yes	gg8tTA_tetOP2 vs. OMPtTA_tetOGFP
Olfr12791	7.67401	-4.99907	1.23067	-4.09601	4.20339e-05	0.000176913	yes	gg8tTA_tetOP2 vs. OMPtTA_tetOGFP
Olfr12810	27.0126	-6.69248	1.07285	-5.93726	2.89833e-09	2.85894e-08	yes	gg8tTA_tetOP2 vs. OMPtTA_tetOGFP
Olfr12801	9.97601	-5.74244	1.11524	-4.65728	3.20421e-06	1.71265e-05	yes	gg8tTA_tetOP2 vs. OMPtTA_tetOGFP
Olfr12811	14.1047	-5.90411	1.09786	-4.82266	1.41656e-06	8.10975e-06	yes	gg8tTA_tetOP2 vs. OMPtTA_tetOGFP
Olfr12831	9.64426	-6.70222	1.12722	-5.58471	2.34088e-08	1.9317e-07	yes	gg8tTA_tetOP2 vs. OMPtTA_tetOGFP
Olfr12841	8.40675	-7.08431	0.964929	-6.6301	3.3546e-11	4.70743e-10	yes	gg8tTA_tetOP2 vs. OMPtTA_tetOGFP
Olfr12861	22.8003	-5.50351	0.874897	-5.92731	3.07929e-09	3.01872e-08	yes	gg8tTA_tetOP2 vs. OMPtTA_tetOGFP
Olfr12881	10.7596	-5.68146	0.868657	-6.04535	1.49089e-09	1.54656e-08	yes	gg8tTA_tetOP2 vs. OMPtTA_tetOGFP
Olfr12891	8.02147	-5.54211	1.09886	-4.90695	9.25037e-07	5.48669e-06	yes	gg8tTA_tetOP2 vs. OMPtTA_tetOGFP
Olfr1291	72.2681	-4.3374	0.813335	-5.26467	1.40443e-07	9.90995e-07	yes	gg8tTA_tetOP2 vs. OMPtTA_tetOGFP
Olfr12901	21.6948	-6.63624	0.870998	-6.96009	3.40047e-12	5.56112e-11	yes	gg8tTA_tetOP2 vs. OMPtTA_tetOGFP
Olfr1291-ps11	46.9325	-7.29668	0.828016	-7.29629	2.95815e-13	5.76144e-12	yes	gg8tTA_tetOP2 vs. OMPtTA_tetOGFP
Olfr1293-ps1	10.028	-5.58137	0.933111	-5.13169	2.87148e-07	1.89333e-06	yes	gg8tTA_tetOP2 vs. OMPtTA_tetOGFP
Olfr12941	32.6566	-6.24254	0.811617	-7.08901	1.35078e-12	2.37188e-11	yes	gg8tTA_tetOP2 vs. OMPtTA_tetOGFP
Olfr12951	16.5679	-7.27071	1.01916	-6.55609	5.5237e-11	7.48267e-10	yes	gg8tTA_tetOP2 vs. OMPtTA_tetOGFP
Olfr12971	119.981	-6.32726	0.541304	-11.4511	2.32174e-30	6.71439e-28	yes	gg8tTA_tetOP2 vs. OMPtTA_tetOGFP
Olfr12981	4.05976	-4.00422	1.16801	-3.21589	0.00130039	0.00389831	yes	gg8tTA_tetOP2 vs. OMPtTA_tetOGFP
Olfr12991	18.1925	-5.64217	1.16142	-4.48832	7.17859e-06	3.56539e-05	yes	gg8tTA_tetOP2 vs. OMPtTA_tetOGFP
Olfr1315	15.9279	-4.32113	1.01796	-4.30812	1.64647e-05	7.52544e-05	yes	gg8tTA_tetOP2 vs. OMPtTA_tetOGFP
Olfr1304	93.7586	-5.68249	0.593302	-9.4002	5.44583e-21	3.60919e-19	yes	gg8tTA_tetOP2 vs. OMPtTA_tetOGFP
Olfr1300-ps11	8.57334	-4.56574	1.13718	-4.04227	5.29369e-05	0.000218277	yes	gg8tTA_tetOP2 vs. OMPtTA_tetOGFP
Olfr13011	55.1967	-5.11887	0.838609	-6.00525	1.91035e-09	1.94885e-08	yes	gg8tTA_tetOP2 vs. OMPtTA_tetOGFP
Olfr13021	12.9052	-5.80619	1.00519	-5.09183	3.54626e-07	2.29839e-06	yes	gg8tTA_tetOP2 vs. OMPtTA_tetOGFP
Olfr13031	12.3481	-4.81301	1.16357	-4.1872	2.82422e-05	0.000122877	yes	gg8tTA_tetOP2 vs. OMPtTA_tetOGFP
Olfr13051	13.9247	-5.30002	0.920303	-5.35423	8.59199e-08	6.33431e-07	yes	gg8tTA_tetOP2 vs. OMPtTA_tetOGFP
Olfr13061	3.6208	-4.99693	1.17448	-4.16356	3.1333e-05	0.000135214	yes	gg8tTA_tetOP2 vs. OMPtTA_tetOGFP
Olfr13071	8.4278	-5.05126	1.1381	-4.43651	9.14303e-06	4.43039e-05	yes	gg8tTA_tetOP2 vs. OMPtTA_tetOGFP
Olfr13081	4.71775	-4.94195	1.2851	-3.76057	0.000169524	0.000621655	yes	gg8tTA_tetOP2 vs. OMPtTA_tetOGFP
Olfr13091	8.4729	-6.36847	1.02245	-5.37833	7.51811e-08	5.59884e-07	yes	gg8tTA_tetOP2 vs. OMPtTA_tetOGFP
Olfr1319	80.3868	-6.01242	0.537067	-10.9237	8.88013e-28	1.78416e-25	yes	gg8tTA_tetOP2 vs. OMPtTA_tetOGFP
Olfr13101	12.2093	-5.43817	1.07086	-4.95682	7.16579e-07	4.36697e-06	yes	gg8tTA_tetOP2 vs. OMPtTA_tetOGFP
Olfr13111	10.3617	-4.72489	1.05236	-4.28831	1.80042e-05	8.1626e-05	yes	gg8tTA_tetOP2 vs. OMPtTA_tetOGFP
Olfr13121	25.825	-5.92012	0.952994	-5.47085	4.47876e-08	3.48638e-07	yes	gg8tTA_tetOP2 vs. OMPtTA_tetOGFP
Olfr13131	5.34823	-5.50943	1.09806	-4.84762	1.2495e-06	7.2358e-06	yes	gg8tTA_tetOP2 vs. OMPtTA_tetOGFP
Olfr13141	8.81219	-6.3862	1.14091	-4.95321	7.29994e-07	4.4388e-06	yes	gg8tTA_tetOP2 vs. OMPtTA_tetOGFP
Olfr1315-ps11	2.53739	-4.13652	1.26628	-3.23504	0.00121626	0.00367091	yes	gg8tTA_tetOP2 vs. OMPtTA_tetOGFP
Olfr13161	7.33785	-3.43817	1.10191	-3.02485	0.00248758	0.00696704	yes	gg8tTA_tetOP2 vs. OMPtTA_tetOGFP
Olfr13171	8.7185	-5.46694	1.15233	-4.36225	1.28732e-05	6.04752e-05	yes	gg8tTA_tetOP2 vs. OMPtTA_tetOGFP
Olfr13181	13.7148	-4.52602	1.21153	-3.63991	0.000272731	0.000953586	yes	gg8tTA_tetOP2 vs. OMPtTA_tetOGFP
Olfr1326	39.8522	-5.85206	0.797007	-7.03952	1.92906e-12	3.3052e-11	yes	gg8tTA_tetOP2 vs. OMPtTA_tetOGFP
Olfr13201	49.8002	-7.45274	0.966309	-6.55919	5.40999e-11	7.33384e-10	yes	gg8tTA_tetOP2 vs. OMPtTA_tetOGFP
Olfr13211	117.012	-8.30476	0.781104	-8.42116	3.72776e-17	1.35013e-15	yes	gg8tTA_tetOP2 vs. OMPtTA_tetOGFP
Olfr13221	41.829	-7.22698	1.05387	-6.44271	1.1736e-10	1.5044e-09	yes	gg8tTA_tetOP2 vs. OMPtTA_tetOGFP
Olfr13231	44.5571	-4.69324	1.00524	-4.62363	3.77081e-06	1.99042e-05	yes	gg8tTA_tetOP2 vs. OMPtTA_tetOGFP
Olfr13241	34.1863	-5.15773	0.806143	-6.13207	8.67437e-10	9.43405e-09	yes	gg8tTA_tetOP2 vs. OMPtTA_tetOGFP
Olfr13251	63.6716	-5.77861	1.02122	-5.51593	3.46949e-08	2.75009e-07	yes	gg8tTA_tetOP2 vs. OMPtTA_tetOGFP
Olfr1326-ps11	76.9312	-5.80707	0.826603	-6.87965	5.99978e-12	9.51145e-11	yes	gg8tTA_tetOP2 vs. OMPtTA_tetOGFP
Olfr13281	52.5151	-5.76289	0.754691	-6.86681	6.56519e-12	1.03306e-10	yes	gg8tTA_tetOP2 vs. OMPtTA_tetOGFP
Olfr1332	14.3853	-6.02733	0.996074	-5.70542	1.16054e-08	1.01845e-07	yes	gg8tTA_tetOP2 vs. OMPtTA_tetOGFP
Olfr13301	107.574	-4.3398	0.680308	-6.3176	2.65649e-10	3.17697e-09	yes	gg8tTA_tetOP2 vs. OMPtTA_tetOGFP
Olfr13311	15.7011	-4.28323	0.997437	-4.03863	5.37638e-05	0.0002214	yes	gg8tTA_tetOP2 vs. OMPtTA_tetOGFP
Olfr13331	9.59806	-4.83889	1.03219	-4.25287	2.11052e-05	9.42082e-05	yes	gg8tTA_tetOP2 vs. OMPtTA_tetOGFP
Olfr13351	3.37338	-3.4447	1.17088	-3.07101	0.00213337	0.00607574	yes	gg8tTA_tetOP2 vs. OMPtTA_tetOGFP
Olfr13361	99.3187	-6.09188	0.607237	-9.65847	4.52583e-22	3.64491e-20	yes	gg8tTA_tetOP2 vs. OMPtTA_tetOGFP
Olfr13381	5.53632	-3.23675	1.19012	-2.69037	0.00713729	0.017766	yes	gg8tTA_tetOP2 vs. OMPtTA_tetOGFP
Olfr13391	19.6184	-5.23319	0.904813	-5.12158	3.02988e-07	1.98801e-06	yes	gg8tTA_tetOP2 vs. OMPtTA_tetOGFP
Olfr1343	8.07158	-3.68442	1.02442	-3.46791	0.000524533	0.00172497	yes	gg8tTA_tetOP2 vs. OMPtTA_tetOGFP
Olfr13401	33.9714	-6.07161	1.07971	-5.47573	4.357e-08	3.40409e-07	yes	gg8tTA_tetOP2 vs. OMPtTA_tetOGFP
Olfr13411	48.9031	-4.23	0.875078	-4.74154	2.12098e-06	1.17172e-05	yes	gg8tTA_tetOP2 vs. OMPtTA_tetOGFP
Olfr13421	36.1406	-5.16431	0.764104	-6.40408	1.51279e-10	1.88724e-09	yes	gg8tTA_tetOP2 vs. OMPtTA_tetOGFP
Olfr13441	32.6104	-4.66521	0.832073	-5.47725	4.31996e-08	3.37792e-07	yes	gg8tTA_tetOP2 vs. OMPtTA_tetOGFP
Olfr13461	65.2644	-5.31708	0.718672	-7.23275	4.73325e-13	8.93605e-12	yes	gg8tTA_tetOP2 vs. OMPtTA_tetOGFP
Olfr13471	41.0906	-5.78947	0.658276	-8.00298	1.21443e-15	3.43405e-14	yes	gg8tTA_tetOP2 vs. OMPtTA_tetOGFP
Olfr13481	142.966	-5.48554	0.375275	-14.4894	1.41305e-47	1.79806e-44	yes	gg8tTA_tetOP2 vs. OMPtTA_tetOGFP
Olfr13491	164.106	-7.15939	0.661317	-9.47285	2.72301e-21	1.93933e-19	yes	gg8tTA_tetOP2 vs. OMPtTA_tetOGFP
Olfr1358	9.08783	-5.635	1.0815	-5.05932	4.20755e-07	2.68235e-06	yes	gg8tTA_tetOP2 vs. OMPtTA_tetOGFP
Olfr13501	26.2582	-5.60756	0.888121	-5.33793	9.40128e-08	6.87782e-07	yes	gg8tTA_tetOP2 vs. OMPtTA_tetOGFP
Olfr13511	8.35175	-4.62936	0.966061	-4.53541	5.74923e-06	2.91308e-05	yes	gg8tTA_tetOP2 vs. OMPtTA_tetOGFP
Olfr13521	78.8893	-6.5006	0.738516	-8.1303	4.2822e-16	1.32256e-14	yes	gg8tTA_tetOP2 vs. OMPtTA_tetOGFP
Olfr13531	17.5657	-6.07813	0.880812	-5.95123	2.66132e-09	2.63742e-08	yes	gg8tTA_tetOP2 vs. OMPtTA_tetOGFP
Olfr13541	28.6311	-7.25173	0.840894	-7.62474	2.44523e-14	5.6029e-13	yes	gg8tTA_tetOP2 vs. OMPtTA_tetOGFP
Olfr13551	3.06296	-3.59893	1.3477	-2.44133	0.0146335	0.0334903	yes	gg8tTA_tetOP2 vs. OMPtTA_tetOGFP
Olfr13561	6.00662	-4.30225	1.27753	-3.44253	0.0005763	0.00187614	yes	gg8tTA_tetOP2 vs. OMPtTA_tetOGFP
Olfr13571	44.7247	-5.50498	0.875528	-5.54608	2.92144e-08	2.36078e-07	yes	gg8tTA_tetOP2 vs. OMPtTA_tetOGFP
Olfr13591	63.28	-5.95185	0.626884	-9.20407	3.44629e-20	1.96446e-18	yes	gg8tTA_tetOP2 vs. OMPtTA_tetOGFP
Olfr1363	26.3641	-6.75811	0.903936	-6.72107	1.80392e-11	2.65265e-10	yes	gg8tTA_tetOP2 vs. OMPtTA_tetOGFP
Olfr13611	125.302	-6.21275	0.770738	-7.77255	7.69246e-15	1.90683e-13	yes	gg8tTA_tetOP2 vs. OMPtTA_tetOGFP
Olfr13621	44.5037	-3.93274	0.807943	-4.81916	1.44162e-06	8.23589e-06	yes	gg8tTA_tetOP2 vs. OMPtTA_tetOGFP
Olfr13641	114.668	-8.87046	0.865391	-8.01933	1.06325e-15	3.05178e-14	yes	gg8tTA_tetOP2 vs. OMPtTA_tetOGFP
Olfr13661	47.4905	-5.71572	0.691471	-7.69037	1.46705e-14	3.50896e-13	yes	gg8tTA_tetOP2 vs. OMPtTA_tetOGFP
Olfr13681	19.639	-6.31221	0.814728	-6.87817	6.06277e-12	9.60332e-11	yes	gg8tTA_tetOP2 vs. OMPtTA_tetOGFP
Olfr1369-ps11	23.2824	-5.46799	1.10591	-4.64283	3.43667e-06	1.82515e-05	yes	gg8tTA_tetOP2 vs. OMPtTA_tetOGFP
Olfr1372	13.0567	-5.58219	1.23336	-4.4829	7.36369e-06	3.64972e-05	yes	gg8tTA_tetOP2 vs. OMPtTA_tetOGFP
Olfr13701	105.303	-6.23097	0.697522	-8.55596	1.16889e-17	4.50718e-16	yes	gg8tTA_tetOP2 vs. OMPtTA_tetOGFP
Olfr13751	5.87634	-4.8198	1.17585	-4.05882	4.93208e-05	0.000204694	yes	gg8tTA_tetOP2 vs. OMPtTA_tetOGFP
Olfr13771	20.6258	-2.45782	0.770252	-3.17202	0.00151381	0.00446311	yes	gg8tTA_tetOP2 vs. OMPtTA_tetOGFP
Olfr13781	8.70491	-3.12647	1.04644	-3.00307	0.00267272	0.00742996	yes	gg8tTA_tetOP2 vs. OMPtTA_tetOGFP
Olfr13810	23.8227	-6.35621	0.944957	-6.05056	1.44344e-09	1.50306e-08	yes	gg8tTA_tetOP2 vs. OMPtTA_tetOGFP
Olfr13801	10.7349	-4.84472	1.1415	-3.94947	7.83253e-05	0.000309651	yes	gg8tTA_tetOP2 vs. OMPtTA_tetOGFP
Olfr13811	24.7761	-4.32117	0.83166	-5.03618	4.7492e-07	2.99564e-06	yes	gg8tTA_tetOP2 vs. OMPtTA_tetOGFP
Olfr13821	63.401	-5.75131	0.611085	-9.02271	1.83487e-19	9.2897e-18	yes	gg8tTA_tetOP2 vs. OMPtTA_tetOGFP
Olfr13831	22.6992	-6.79565	1.05312	-5.68631	1.29815e-08	1.12883e-07	yes	gg8tTA_tetOP2 vs. OMPtTA_tetOGFP
Olfr13841	146.298	-5.53053	0.593641	-9.2441	2.37219e-20	1.41053e-18	yes	gg8tTA_tetOP2 vs. OMPtTA_tetOGFP
Olfr13851	32.9947	-6.54686	0.940798	-5.89292	3.79427e-09	3.65027e-08	yes	gg8tTA_tetOP2 vs. OMPtTA_tetOGFP
Olfr13861	75.2246	-4.88774	0.685778	-7.03732	1.95971e-12	3.35471e-11	yes	gg8tTA_tetOP2 vs. OMPtTA_tetOGFP
Olfr13871	58.8969	-4.9192	0.72714	-6.57352	4.91393e-11	6.70424e-10	yes	gg8tTA_tetOP2 vs. OMPtTA_tetOGFP
Olfr13881	33.0935	-4.25457	0.809949	-5.1191	3.06991e-07	2.0129e-06	yes	gg8tTA_tetOP2 vs. OMPtTA_tetOGFP
Olfr13891	112.218	-5.44241	0.658683	-8.0945	5.75019e-16	1.73113e-14	yes	gg8tTA_tetOP2 vs. OMPtTA_tetOGFP
Olfr1397	36.8005	-5.8451	0.727686	-7.21537	5.37856e-13	1.00353e-11	yes	gg8tTA_tetOP2 vs. OMPtTA_tetOGFP
Olfr13901	19.905	-2.69541	0.781876	-3.38033	0.000723984	0.0023112	yes	gg8tTA_tetOP2 vs. OMPtTA_tetOGFP
Olfr13911	59.795	-5.33401	0.818137	-6.31212	2.75235e-10	3.28338e-09	yes	gg8tTA_tetOP2 vs. OMPtTA_tetOGFP
Olfr13921	119.998	-5.86895	0.51553	-10.7597	5.33269e-27	9.00753e-25	yes	gg8tTA_tetOP2 vs. OMPtTA_tetOGFP
Olfr13931	12.4436	-2.87949	0.838207	-3.40418	0.000663635	0.00213605	yes	gg8tTA_tetOP2 vs. OMPtTA_tetOGFP
Olfr13941	12.1156	-4.56061	0.979472	-4.22946	2.34254e-05	0.000103644	yes	gg8tTA_tetOP2 vs. OMPtTA_tetOGFP
Olfr13951	156.266	-2.82478	0.540151	-5.21458	1.84231e-07	1.26947e-06	yes	gg8tTA_tetOP2 vs. OMPtTA_tetOGFP
Olfr13961	51.1208	-5.37418	0.76191	-6.82457	8.81896e-12	1.36187e-10	yes	gg8tTA_tetOP2 vs. OMPtTA_tetOGFP
Olfr1401	202.078	-5.8651	0.512272	-11.3625	6.43107e-30	1.83209e-27	yes	gg8tTA_tetOP2 vs. OMPtTA_tetOGFP
Olfr14021	7.99629	-4.91842	1.11523	-4.39818	1.0916e-05	5.20756e-05	yes	gg8tTA_tetOP2 vs. OMPtTA_tetOGFP
Olfr14041	81.9949	-6.7867	0.708655	-8.03011	9.73879e-16	2.82929e-14	yes	gg8tTA_tetOP2 vs. OMPtTA_tetOGFP
Olfr14061	130.128	-6.60256	0.589197	-10.9609	5.89159e-28	1.20917e-25	yes	gg8tTA_tetOP2 vs. OMPtTA_tetOGFP
Olfr14081	124.154	-6.60147	0.593031	-10.7419	6.47146e-27	1.08352e-24	yes	gg8tTA_tetOP2 vs. OMPtTA_tetOGFP
Olfr14110	9.95981	-6.35719	1.01241	-5.42617	5.75765e-08	4.37659e-07	yes	gg8tTA_tetOP2 vs. OMPtTA_tetOGFP
Olfr14101	37.1194	-4.39202	0.910139	-4.67944	2.87658e-06	1.55231e-05	yes	gg8tTA_tetOP2 vs. OMPtTA_tetOGFP
Olfr14111	11.6441	-4.24773	1.0993	-3.72279	0.000197033	0.000711057	yes	gg8tTA_tetOP2 vs. OMPtTA_tetOGFP
Olfr14121	40.8614	-5.35426	0.731542	-7.03579	1.98132e-12	3.38867e-11	yes	gg8tTA_tetOP2 vs. OMPtTA_tetOGFP
Olfr14141	36.334	-4.43056	1.0534	-4.10498	4.04345e-05	0.000170709	yes	gg8tTA_tetOP2 vs. OMPtTA_tetOGFP
Olfr14151	17.2472	-4.66406	0.876619	-4.83416	1.33712e-06	7.69651e-06	yes	gg8tTA_tetOP2 vs. OMPtTA_tetOGFP
Olfr14161	23.3338	-3.61057	0.990955	-3.58271	0.000340044	0.0011665	yes	gg8tTA_tetOP2 vs. OMPtTA_tetOGFP
Olfr14171	47.9858	-6.92294	0.964699	-6.11128	9.88335e-10	1.06278e-08	yes	gg8tTA_tetOP2 vs. OMPtTA_tetOGFP
Olfr14181	21.4597	-5.06064	0.845737	-5.75805	8.50913e-09	7.6466e-08	yes	gg8tTA_tetOP2 vs. OMPtTA_tetOGFP
Olfr14191	32.7776	-4.3698	0.889192	-4.85381	1.2111e-06	7.04193e-06	yes	gg8tTA_tetOP2 vs. OMPtTA_tetOGFP
Olfr1421	56.1099	-6.5169	0.670751	-9.4252	4.29299e-21	2.91603e-19	yes	gg8tTA_tetOP2 vs. OMPtTA_tetOGFP
Olfr14201	72.856	-5.92847	0.616595	-9.29951	1.41096e-20	8.68741e-19	yes	gg8tTA_tetOP2 vs. OMPtTA_tetOGFP
Olfr14231	105.226	-7.81408	0.820788	-7.39566	1.40707e-13	2.89718e-12	yes	gg8tTA_tetOP2 vs. OMPtTA_tetOGFP
Olfr14241	10.8554	-6.46642	1.14042	-5.40742	6.39376e-08	4.81601e-07	yes	gg8tTA_tetOP2 vs. OMPtTA_tetOGFP
Olfr14251	9.25241	-5.17789	1.27741	-4.00009	6.33173e-05	0.000256372	yes	gg8tTA_tetOP2 vs. OMPtTA_tetOGFP
Olfr14261	81.8088	-6.24685	0.70729	-8.51171	1.71385e-17	6.45213e-16	yes	gg8tTA_tetOP2 vs. OMPtTA_tetOGFP
Olfr14271	175.825	-6.23022	0.535681	-11.4842	1.58427e-30	4.72484e-28	yes	gg8tTA_tetOP2 vs. OMPtTA_tetOGFP
Olfr14281	83.8569	-6.44241	0.594765	-10.1822	2.38102e-24	2.58219e-22	yes	gg8tTA_tetOP2 vs. OMPtTA_tetOGFP
Olfr1434	17.7274	-6.08623	0.976187	-5.85789	4.68797e-09	4.41873e-08	yes	gg8tTA_tetOP2 vs. OMPtTA_tetOGFP
Olfr14311	24.8299	-3.68802	0.802639	-4.56091	5.09312e-06	2.61324e-05	yes	gg8tTA_tetOP2 vs. OMPtTA_tetOGFP
Olfr14321	17.8469	-3.66831	0.959826	-3.70129	0.000214509	0.000767592	yes	gg8tTA_tetOP2 vs. OMPtTA_tetOGFP
Olfr14331	38.4671	-6.32378	0.90907	-6.46901	9.86445e-11	1.27823e-09	yes	gg8tTA_tetOP2 vs. OMPtTA_tetOGFP
Olfr14371	76.6225	-4.82292	0.597664	-7.99235	1.32394e-15	3.69469e-14	yes	gg8tTA_tetOP2 vs. OMPtTA_tetOGFP
Olfr14410	29.1556	-5.89807	0.879953	-6.19155	5.95754e-10	6.70865e-09	yes	gg8tTA_tetOP2 vs. OMPtTA_tetOGFP
Olfr14401	329.125	-5.42175	0.544187	-9.93297	2.9921e-23	2.74568e-21	yes	gg8tTA_tetOP2 vs. OMPtTA_tetOGFP
Olfr14411	10.3083	-2.45174	1.04269	-2.32696	0.0199673	0.0438014	yes	gg8tTA_tetOP2 vs. OMPtTA_tetOGFP
Olfr14421	57.8861	-5.64899	0.926902	-5.97392	2.31612e-09	2.32795e-08	yes	gg8tTA_tetOP2 vs. OMPtTA_tetOGFP
Olfr14431	34.5684	-4.93167	0.88956	-5.45709	4.84014e-08	3.72665e-07	yes	gg8tTA_tetOP2 vs. OMPtTA_tetOGFP
Olfr14441	6.12532	-5.32425	1.13169	-4.56464	5.00345e-06	2.57276e-05	yes	gg8tTA_tetOP2 vs. OMPtTA_tetOGFP
Olfr14451	3.23481	-3.164	1.34958	-2.39325	0.0166999	0.037562	yes	gg8tTA_tetOP2 vs. OMPtTA_tetOGFP
Olfr14461	20.9079	-5.08762	0.866396	-5.53404	3.12936e-08	2.5139e-07	yes	gg8tTA_tetOP2 vs. OMPtTA_tetOGFP
Olfr14471	20.451	-5.74984	1.02813	-5.06295	4.12808e-07	2.6352e-06	yes	gg8tTA_tetOP2 vs. OMPtTA_tetOGFP
Olfr14481	44.7177	-6.42393	0.866522	-6.62421	3.49118e-11	4.88535e-10	yes	gg8tTA_tetOP2 vs. OMPtTA_tetOGFP
Olfr14491	4.04059	-4.61383	1.22915	-3.73596	0.000187002	0.000678964	yes	gg8tTA_tetOP2 vs. OMPtTA_tetOGFP
Olfr1452	173.977	-3.70077	0.634739	-5.79813	6.70585e-09	6.14178e-08	yes	gg8tTA_tetOP2 vs. OMPtTA_tetOGFP
Olfr14501	5.92503	-4.57759	1.26632	-3.65097	0.000261253	0.000917316	yes	gg8tTA_tetOP2 vs. OMPtTA_tetOGFP
Olfr14511	4.82072	-4.77882	1.25417	-3.79981	0.000144805	0.000538352	yes	gg8tTA_tetOP2 vs. OMPtTA_tetOGFP
Olfr14541	17.1666	-6.42143	1.03287	-5.87349	4.2671e-09	4.07324e-08	yes	gg8tTA_tetOP2 vs. OMPtTA_tetOGFP
Olfr14571	21.5445	-4.56965	1.02743	-4.32379	1.53375e-05	7.04394e-05	yes	gg8tTA_tetOP2 vs. OMPtTA_tetOGFP
Olfr14581	7.65306	-4.50792	0.952422	-4.25418	2.09817e-05	9.37011e-05	yes	gg8tTA_tetOP2 vs. OMPtTA_tetOGFP
Olfr14591	41.2498	-5.68852	0.91466	-5.86861	4.39459e-09	4.17935e-08	yes	gg8tTA_tetOP2 vs. OMPtTA_tetOGFP
Olfr1464	10.7435	-7.28157	0.95803	-6.82993	8.49576e-12	1.31622e-10	yes	gg8tTA_tetOP2 vs. OMPtTA_tetOGFP
Olfr14611	22.3696	-6.912	1.02212	-6.30091	2.95897e-10	3.51449e-09	yes	gg8tTA_tetOP2 vs. OMPtTA_tetOGFP
Olfr14621	8.62784	-5.39384	1.04097	-4.64801	3.35148e-06	1.78288e-05	yes	gg8tTA_tetOP2 vs. OMPtTA_tetOGFP
Olfr14631	19.5396	-5.8682	0.880855	-5.56415	2.6344e-08	2.1516e-07	yes	gg8tTA_tetOP2 vs. OMPtTA_tetOGFP
Olfr14651	5.47639	-3.39853	1.2998	-2.71028	0.00672267	0.0168548	yes	gg8tTA_tetOP2 vs. OMPtTA_tetOGFP
Olfr14661	15.0725	-4.36758	0.850753	-5.05377	4.33171e-07	2.75231e-06	yes	gg8tTA_tetOP2 vs. OMPtTA_tetOGFP
Olfr14671	21.5257	-4.25918	1.01017	-4.13229	3.5917e-05	0.000153401	yes	gg8tTA_tetOP2 vs. OMPtTA_tetOGFP
Olfr14691	6.46721	-4.42974	1.17739	-3.82779	0.000129297	0.000484758	yes	gg8tTA_tetOP2 vs. OMPtTA_tetOGFP
Olfr1473	23.8182	-5.31186	0.878769	-5.6228	1.8789e-08	1.58054e-07	yes	gg8tTA_tetOP2 vs. OMPtTA_tetOGFP
Olfr14711	29.3802	-5.2039	0.911626	-5.2203	1.78629e-07	1.23309e-06	yes	gg8tTA_tetOP2 vs. OMPtTA_tetOGFP
Olfr14721	3.53985	-4.01011	1.33544	-2.65068	0.00803294	0.0197762	yes	gg8tTA_tetOP2 vs. OMPtTA_tetOGFP
Olfr14741	6.65372	-4.10807	1.25711	-3.3706	0.000750042	0.00238304	yes	gg8tTA_tetOP2 vs. OMPtTA_tetOGFP
Olfr14771	34.1612	-7.24129	0.941986	-6.93005	4.20682e-12	6.78746e-11	yes	gg8tTA_tetOP2 vs. OMPtTA_tetOGFP
Olfr1481	6.87633	-4.76715	1.11628	-4.22882	2.34917e-05	0.000103889	yes	gg8tTA_tetOP2 vs. OMPtTA_tetOGFP
Olfr14801	3.65693	-3.74245	1.14963	-3.09295	0.00198179	0.00568307	yes	gg8tTA_tetOP2 vs. OMPtTA_tetOGFP
Olfr14841	25.7873	-3.9372	0.957419	-4.06797	4.74252e-05	0.000197557	yes	gg8tTA_tetOP2 vs. OMPtTA_tetOGFP
Olfr14871	9.18065	-4.98494	1.1717	-3.96087	7.46779e-05	0.000296706	yes	gg8tTA_tetOP2 vs. OMPtTA_tetOGFP
Olfr14891	43.3189	-7.50241	0.736949	-7.97645	1.50598e-15	4.13591e-14	yes	gg8tTA_tetOP2 vs. OMPtTA_tetOGFP
Olfr1492	2.63979	-4.19816	1.2283	-3.19072	0.00141919	0.00422195	yes	gg8tTA_tetOP2 vs. OMPtTA_tetOGFP
Olfr14901	39.1999	-6.54623	0.974507	-5.91609	3.29686e-09	3.20403e-08	yes	gg8tTA_tetOP2 vs. OMPtTA_tetOGFP
Olfr14911	31.207	-6.24356	0.810558	-7.04864	1.80679e-12	3.11247e-11	yes	gg8tTA_tetOP2 vs. OMPtTA_tetOGFP
Olfr14941	39.4917	-4.65638	0.907205	-5.05362	4.33524e-07	2.7531e-06	yes	gg8tTA_tetOP2 vs. OMPtTA_tetOGFP
Olfr14951	14.2198	-7.18043	0.972135	-6.67673	2.4434e-11	3.51448e-10	yes	gg8tTA_tetOP2 vs. OMPtTA_tetOGFP
Olfr14961	10.1994	-5.91391	1.15216	-4.99421	5.90777e-07	3.64924e-06	yes	gg8tTA_tetOP2 vs. OMPtTA_tetOGFP
Olfr14971	9.45884	-3.61387	1.15797	-3.01697	0.00255311	0.0071255	yes	gg8tTA_tetOP2 vs. OMPtTA_tetOGFP
Olfr14991	2.50933	-3.71976	1.30549	-2.84331	0.00446476	0.0117107	yes	gg8tTA_tetOP2 vs. OMPtTA_tetOGFP
Olfr158	170.252	-4.46623	0.544993	-8.13688	4.05586e-16	1.26494e-14	yes	gg8tTA_tetOP2 vs. OMPtTA_tetOGFP
Olfr1503	13.7184	-4.69504	1.1082	-4.03455	5.4708e-05	0.000224755	yes	gg8tTA_tetOP2 vs. OMPtTA_tetOGFP
Olfr15001	30.2946	-6.4377	1.028	-5.95055	2.67251e-09	2.64713e-08	yes	gg8tTA_tetOP2 vs. OMPtTA_tetOGFP
Olfr15011	36.7483	-5.65486	0.865655	-5.83417	5.40603e-09	5.03832e-08	yes	gg8tTA_tetOP2 vs. OMPtTA_tetOGFP
Olfr15021	3.12898	-3.69835	1.21694	-3.11594	0.00183362	0.00529717	yes	gg8tTA_tetOP2 vs. OMPtTA_tetOGFP
Olfr15051	15.6013	-5.95952	1.00269	-5.65521	1.55653e-08	1.33286e-07	yes	gg8tTA_tetOP2 vs. OMPtTA_tetOGFP
Olfr15071	499.046	-8.00094	0.775395	-10.1233	4.35695e-24	4.56929e-22	yes	gg8tTA_tetOP2 vs. OMPtTA_tetOGFP
Olfr15081	318.684	-6.33936	0.604396	-10.4138	2.1452e-25	2.88348e-23	yes	gg8tTA_tetOP2 vs. OMPtTA_tetOGFP
Olfr15091	48.9354	-6.50642	0.762982	-7.98188	1.4412e-15	3.98092e-14	yes	gg8tTA_tetOP2 vs. OMPtTA_tetOGFP
Olfr15101	22.2573	-6.57715	1.00084	-6.1329	8.62938e-10	9.4012e-09	yes	gg8tTA_tetOP2 vs. OMPtTA_tetOGFP
Olfr15111	41.3749	-5.09022	0.85462	-5.77943	7.49551e-09	6.80623e-08	yes	gg8tTA_tetOP2 vs. OMPtTA_tetOGFP
Olfr15121	29.5491	-5.74348	0.945583	-5.23538	1.64649e-07	1.14403e-06	yes	gg8tTA_tetOP2 vs. OMPtTA_tetOGFP
Olfr15131	41.0156	-4.07314	0.920489	-4.33768	1.43995e-05	6.66608e-05	yes	gg8tTA_tetOP2 vs. OMPtTA_tetOGFP
Olfr1521	16.4337	-5.18077	0.938224	-4.91331	8.95496e-07	5.32969e-06	yes	gg8tTA_tetOP2 vs. OMPtTA_tetOGFP
Olfr1531	7.20416	-5.45065	1.16693	-4.53718	5.70123e-06	2.8926e-05	yes	gg8tTA_tetOP2 vs. OMPtTA_tetOGFP
Olfr1532-ps11	15.4572	-4.65216	0.9623	-4.49696	6.89313e-06	3.43792e-05	yes	gg8tTA_tetOP2 vs. OMPtTA_tetOGFP
Olfr15351	35.9174	-5.44418	1.09578	-4.94796	7.49952e-07	4.53559e-06	yes	gg8tTA_tetOP2 vs. OMPtTA_tetOGFP
Olfr1551	23.0583	-6.18495	0.967709	-5.98528	2.16014e-09	2.18614e-08	yes	gg8tTA_tetOP2 vs. OMPtTA_tetOGFP
Olfr1561	7.60214	-3.27598	1.01837	-3.16796	0.00153511	0.0045196	yes	gg8tTA_tetOP2 vs. OMPtTA_tetOGFP
Olfr1571	29.2918	-3.8714	0.648733	-5.81145	6.19335e-09	5.71903e-08	yes	gg8tTA_tetOP2 vs. OMPtTA_tetOGFP
Olfr162	46.3845	-7.63112	0.937524	-7.29075	3.08223e-13	5.97265e-12	yes	gg8tTA_tetOP2 vs. OMPtTA_tetOGFP
Olfr1601	525.848	-5.12058	1.0234	-4.55814	5.16083e-06	2.64513e-05	yes	gg8tTA_tetOP2 vs. OMPtTA_tetOGFP
Olfr1611	16.3466	-5.03256	0.973689	-4.58495	4.54088e-06	2.34946e-05	yes	gg8tTA_tetOP2 vs. OMPtTA_tetOGFP
Olfr1641	59.3569	-6.51412	0.790437	-7.31074	2.65685e-13	5.21185e-12	yes	gg8tTA_tetOP2 vs. OMPtTA_tetOGFP
Olfr1651	10.813	-5.66852	1.15951	-4.83043	1.36242e-06	7.83268e-06	yes	gg8tTA_tetOP2 vs. OMPtTA_tetOGFP
Olfr1661	204.246	-5.91633	0.568956	-10.3408	4.60754e-25	5.86294e-23	yes	gg8tTA_tetOP2 vs. OMPtTA_tetOGFP
Olfr1671	112.465	-7.31081	0.77562	-8.76148	1.92708e-18	8.26567e-17	yes	gg8tTA_tetOP2 vs. OMPtTA_tetOGFP
Olfr1681	40.2663	-3.91926	0.864617	-4.49969	6.80522e-06	3.39674e-05	yes	gg8tTA_tetOP2 vs. OMPtTA_tetOGFP
Olfr1691	39.3765	-4.36909	1.04757	-4.07741	4.55407e-05	0.000190371	yes	gg8tTA_tetOP2 vs. OMPtTA_tetOGFP
Olfr174	50826.3	9.28929	0.164848	56.295	0	0	yes	gg8tTA_tetOP2 vs. OMPtTA_tetOGFP
Olfr1701	21.0251	-6.57345	0.909559	-6.20635	5.4231e-10	6.15335e-09	yes	gg8tTA_tetOP2 vs. OMPtTA_tetOGFP
Olfr1711	17.3283	-5.16372	0.845002	-5.46024	4.75504e-08	3.66853e-07	yes	gg8tTA_tetOP2 vs. OMPtTA_tetOGFP
Olfr1721	6.66782	-3.55855	1.28924	-2.90771	0.00364081	0.00978211	yes	gg8tTA_tetOP2 vs. OMPtTA_tetOGFP
Olfr1731	21.5007	-5.08239	0.859953	-5.15522	2.53333e-07	1.69425e-06	yes	gg8tTA_tetOP2 vs. OMPtTA_tetOGFP
Olfr175-ps11	17.9814	-6.59653	0.955951	-5.87027	4.35082e-09	4.14806e-08	yes	gg8tTA_tetOP2 vs. OMPtTA_tetOGFP
Olfr1771	7.43445	-4.59154	1.1275	-4.0816	4.47272e-05	0.000187217	yes	gg8tTA_tetOP2 vs. OMPtTA_tetOGFP
Olfr1781	6.70083	-4.81775	1.14589	-4.19801	2.69275e-05	0.000117585	yes	gg8tTA_tetOP2 vs. OMPtTA_tetOGFP
Olfr182	20.0357	-6.52136	0.851085	-6.17113	6.78043e-10	7.53745e-09	yes	gg8tTA_tetOP2 vs. OMPtTA_tetOGFP
Olfr1801	25.0428	-6.52971	0.927419	-5.90243	3.58192e-09	3.45817e-08	yes	gg8tTA_tetOP2 vs. OMPtTA_tetOGFP
Olfr1811	26.0499	-5.93447	0.907455	-6.04106	1.53105e-09	1.58735e-08	yes	gg8tTA_tetOP2 vs. OMPtTA_tetOGFP
Olfr1831	16.7967	-5.64873	1.1129	-4.64855	3.34279e-06	1.77875e-05	yes	gg8tTA_tetOP2 vs. OMPtTA_tetOGFP
Olfr1861	22.2851	-7.52799	1.01879	-6.76617	1.32232e-11	1.98734e-10	yes	gg8tTA_tetOP2 vs. OMPtTA_tetOGFP
Olfr1871	8.27348	-5.77539	1.01943	-5.36325	8.17392e-08	6.04946e-07	yes	gg8tTA_tetOP2 vs. OMPtTA_tetOGFP
Olfr1910	25.964	-5.8979	0.700018	-8.13038	4.2794e-16	1.32256e-14	yes	gg8tTA_tetOP2 vs. OMPtTA_tetOGFP
Olfr1901	125.458	-5.6757	0.626122	-8.90197	5.48624e-19	2.52327e-17	yes	gg8tTA_tetOP2 vs. OMPtTA_tetOGFP
Olfr1911	19.7125	-6.66996	0.949861	-5.92027	3.21404e-09	3.12832e-08	yes	gg8tTA_tetOP2 vs. OMPtTA_tetOGFP
Olfr1931	13.2422	-2.94716	1.08912	-2.66964	0.0075932	0.0188076	yes	gg8tTA_tetOP2 vs. OMPtTA_tetOGFP
Olfr1941	10.4414	-4.92528	1.14584	-4.28288	1.84486e-05	8.3423e-05	yes	gg8tTA_tetOP2 vs. OMPtTA_tetOGFP
Olfr1951	28.0228	-8.59196	0.965324	-7.8596	3.85356e-15	9.91278e-14	yes	gg8tTA_tetOP2 vs. OMPtTA_tetOGFP
Olfr1961	4.1808	-3.89093	1.3314	-2.93238	0.00336372	0.00912368	yes	gg8tTA_tetOP2 vs. OMPtTA_tetOGFP
Olfr1981	8.23237	-5.11061	1.04017	-4.38059	1.18356e-05	5.60284e-05	yes	gg8tTA_tetOP2 vs. OMPtTA_tetOGFP
Olfr1991	10.7843	-5.84654	1.10491	-4.76444	1.89383e-06	1.05571e-05	yes	gg8tTA_tetOP2 vs. OMPtTA_tetOGFP
Olfr21	44.7706	-5.08034	0.927752	-5.31273	1.07997e-07	7.82291e-07	yes	gg8tTA_tetOP2 vs. OMPtTA_tetOGFP
Olfr207	17.6845	-5.21697	0.891767	-5.20464	1.94378e-07	1.33217e-06	yes	gg8tTA_tetOP2 vs. OMPtTA_tetOGFP
Olfr2011	26.796	-4.98493	0.730994	-6.5466	5.88608e-11	7.91737e-10	yes	gg8tTA_tetOP2 vs. OMPtTA_tetOGFP
Olfr2021	25.9038	-4.34885	0.949441	-4.46624	7.96052e-06	3.91907e-05	yes	gg8tTA_tetOP2 vs. OMPtTA_tetOGFP
Olfr2031	6.54759	-3.53865	1.29796	-2.56683	0.0102632	0.0245051	yes	gg8tTA_tetOP2 vs. OMPtTA_tetOGFP
Olfr2041	33.3744	-3.50191	0.812224	-4.2936	1.75802e-05	7.98468e-05	yes	gg8tTA_tetOP2 vs. OMPtTA_tetOGFP
Olfr2051	7.21082	-6.12169	1.10578	-5.24382	1.57289e-07	1.09769e-06	yes	gg8tTA_tetOP2 vs. OMPtTA_tetOGFP
Olfr2061	14.1447	-5.76148	0.837659	-6.14915	7.78988e-10	8.57965e-09	yes	gg8tTA_tetOP2 vs. OMPtTA_tetOGFP
Olfr2091	3.63727	-3.9683	1.21791	-3.04605	0.00231869	0.0065401	yes	gg8tTA_tetOP2 vs. OMPtTA_tetOGFP
Olfr2111	123.679	-4.01025	0.799911	-4.98992	6.04039e-07	3.72513e-06	yes	gg8tTA_tetOP2 vs. OMPtTA_tetOGFP
Olfr2121	59.4187	-4.6212	0.688954	-6.6231	3.51747e-11	4.91493e-10	yes	gg8tTA_tetOP2 vs. OMPtTA_tetOGFP
Olfr2131	58.2286	-7.46812	0.680185	-8.98699	2.5409e-19	1.24036e-17	yes	gg8tTA_tetOP2 vs. OMPtTA_tetOGFP
Olfr2141	29.2987	-6.23444	0.904858	-6.32181	2.5851e-10	3.09742e-09	yes	gg8tTA_tetOP2 vs. OMPtTA_tetOGFP
Olfr2151	17.9987	-4.12376	0.999712	-3.9517	7.75989e-05	0.000307288	yes	gg8tTA_tetOP2 vs. OMPtTA_tetOGFP
Olfr2181	26.8374	-6.41653	1.03901	-5.88151	4.0655e-09	3.88963e-08	yes	gg8tTA_tetOP2 vs. OMPtTA_tetOGFP
Olfr2201	97.8651	-7.12249	0.653976	-9.41333	4.8065e-21	3.23034e-19	yes	gg8tTA_tetOP2 vs. OMPtTA_tetOGFP
Olfr2211	17.4117	-5.02037	0.960468	-4.62296	3.78308e-06	1.99579e-05	yes	gg8tTA_tetOP2 vs. OMPtTA_tetOGFP
Olfr2221	114.081	-6.0318	0.579651	-9.97068	2.04817e-23	1.94495e-21	yes	gg8tTA_tetOP2 vs. OMPtTA_tetOGFP
Olfr2241	35.7475	-7.94963	0.905392	-7.10685	1.18718e-12	2.10007e-11	yes	gg8tTA_tetOP2 vs. OMPtTA_tetOGFP
Olfr2281	13.7407	-4.98089	0.720909	-6.5887	4.43705e-11	6.11922e-10	yes	gg8tTA_tetOP2 vs. OMPtTA_tetOGFP
Olfr2291	6.06153	-4.88419	1.18893	-3.81757	0.000134774	0.000503018	yes	gg8tTA_tetOP2 vs. OMPtTA_tetOGFP
Olfr232	12.5701	-5.92066	1.02853	-5.08525	3.67139e-07	2.37223e-06	yes	gg8tTA_tetOP2 vs. OMPtTA_tetOGFP
Olfr2311	47.0349	-4.98196	0.799792	-6.09125	1.12033e-09	1.18975e-08	yes	gg8tTA_tetOP2 vs. OMPtTA_tetOGFP
Olfr2351	86.6112	-7.11796	0.563749	-12.1383	6.61722e-34	3.08056e-31	yes	gg8tTA_tetOP2 vs. OMPtTA_tetOGFP
Olfr237-ps11	74.5629	-4.74254	0.714389	-6.57598	4.83327e-11	6.60835e-10	yes	gg8tTA_tetOP2 vs. OMPtTA_tetOGFP
Olfr2391	106.738	-6.90615	0.573036	-11.1044	1.19467e-28	2.71461e-26	yes	gg8tTA_tetOP2 vs. OMPtTA_tetOGFP
Olfr241	214.643	-6.28545	0.565642	-10.9935	4.10858e-28	8.68688e-26	yes	gg8tTA_tetOP2 vs. OMPtTA_tetOGFP
Olfr252	37.2313	-5.79552	0.981004	-5.28149	1.28139e-07	9.10908e-07	yes	gg8tTA_tetOP2 vs. OMPtTA_tetOGFP
Olfr2501	33.0081	-6.25291	0.815334	-6.95999	3.40304e-12	5.56112e-11	yes	gg8tTA_tetOP2 vs. OMPtTA_tetOGFP
Olfr2511	7.79974	-4.97909	1.06787	-4.58963	4.44038e-06	2.30371e-05	yes	gg8tTA_tetOP2 vs. OMPtTA_tetOGFP
Olfr2591	8.19698	-4.51982	1.21628	-3.81762	0.000134744	0.000503004	yes	gg8tTA_tetOP2 vs. OMPtTA_tetOGFP
Olfr2631	59.2926	-4.83703	0.687264	-6.97135	3.1391e-12	5.18753e-11	yes	gg8tTA_tetOP2 vs. OMPtTA_tetOGFP
Olfr2661	8.38581	-3.20668	1.16987	-2.70612	0.00680736	0.017047	yes	gg8tTA_tetOP2 vs. OMPtTA_tetOGFP
Olfr2671	38.3392	-3.95679	0.663426	-5.92719	3.08168e-09	3.01951e-08	yes	gg8tTA_tetOP2 vs. OMPtTA_tetOGFP
Olfr271	3.4698	-3.68433	1.34472	-2.45019	0.014278	0.032779	yes	gg8tTA_tetOP2 vs. OMPtTA_tetOGFP
Olfr2721	16.853	-5.19917	1.04771	-4.69313	2.69057e-06	1.46061e-05	yes	gg8tTA_tetOP2 vs. OMPtTA_tetOGFP
Olfr2731	74.248	-5.3083	0.782559	-6.63448	3.25639e-11	4.57693e-10	yes	gg8tTA_tetOP2 vs. OMPtTA_tetOGFP
Olfr2791	81.5639	-7.76556	0.83365	-7.63477	2.2622e-14	5.22742e-13	yes	gg8tTA_tetOP2 vs. OMPtTA_tetOGFP
Olfr2811	161.728	-3.60752	0.661838	-5.421	5.92673e-08	4.49438e-07	yes	gg8tTA_tetOP2 vs. OMPtTA_tetOGFP
Olfr2821	12.0572	-4.79821	1.00962	-4.32821	1.50324e-05	6.91881e-05	yes	gg8tTA_tetOP2 vs. OMPtTA_tetOGFP
Olfr2831	11.8341	-3.98828	1.11636	-3.77234	0.000161726	0.000594886	yes	gg8tTA_tetOP2 vs. OMPtTA_tetOGFP
Olfr2841	6.14588	-3.70078	1.17754	-3.27579	0.00105366	0.00323124	yes	gg8tTA_tetOP2 vs. OMPtTA_tetOGFP
Olfr2851	137.787	-6.14347	0.813634	-7.39914	1.37069e-13	2.83143e-12	yes	gg8tTA_tetOP2 vs. OMPtTA_tetOGFP
Olfr2861	225.219	-7.02831	0.57798	-11.4812	1.6398e-30	4.81521e-28	yes	gg8tTA_tetOP2 vs. OMPtTA_tetOGFP
Olfr2871	21.0078	-5.64883	1.05737	-5.23447	1.65462e-07	1.14926e-06	yes	gg8tTA_tetOP2 vs. OMPtTA_tetOGFP
Olfr2881	11.3069	-4.17855	1.00187	-3.95057	7.79665e-05	0.000308488	yes	gg8tTA_tetOP2 vs. OMPtTA_tetOGFP
Olfr2901	27.1573	-3.79794	0.669707	-5.5452	2.93618e-08	2.36882e-07	yes	gg8tTA_tetOP2 vs. OMPtTA_tetOGFP
Olfr2911	36.0361	-6.48857	0.941153	-6.36404	1.96512e-10	2.40747e-09	yes	gg8tTA_tetOP2 vs. OMPtTA_tetOGFP
Olfr2921	23.1173	-3.60477	1.13508	-3.09717	0.00195377	0.00561029	yes	gg8tTA_tetOP2 vs. OMPtTA_tetOGFP
Olfr2931	69.6606	-7.59038	0.965981	-6.62295	3.52111e-11	4.91641e-10	yes	gg8tTA_tetOP2 vs. OMPtTA_tetOGFP
Olfr2951	125.504	-5.38212	0.672272	-7.76042	8.465e-15	2.08749e-13	yes	gg8tTA_tetOP2 vs. OMPtTA_tetOGFP
Olfr2971	38.5324	-5.87865	0.902985	-6.30117	2.954e-10	3.51078e-09	yes	gg8tTA_tetOP2 vs. OMPtTA_tetOGFP
Olfr2981	39.0952	-6.18464	1.11196	-5.1739	2.29259e-07	1.54733e-06	yes	gg8tTA_tetOP2 vs. OMPtTA_tetOGFP
Olfr2991	63.7063	-4.37535	0.885063	-4.88698	1.02396e-06	6.03965e-06	yes	gg8tTA_tetOP2 vs. OMPtTA_tetOGFP
Olfr34	14.7051	-6.25656	1.0466	-5.26294	1.4177e-07	9.98852e-07	yes	gg8tTA_tetOP2 vs. OMPtTA_tetOGFP
Olfr302	58.5016	-4.84242	0.92101	-4.70537	2.53409e-06	1.38116e-05	yes	gg8tTA_tetOP2 vs. OMPtTA_tetOGFP
Olfr300-ps11	5.61884	-3.80027	1.1031	-3.30157	0.000961448	0.00297425	yes	gg8tTA_tetOP2 vs. OMPtTA_tetOGFP
Olfr3011	24.1594	-4.28326	0.908616	-4.59927	4.23979e-06	2.21106e-05	yes	gg8tTA_tetOP2 vs. OMPtTA_tetOGFP
Olfr3031	47.372	-6.38177	0.71683	-7.91989	2.37728e-15	6.29019e-14	yes	gg8tTA_tetOP2 vs. OMPtTA_tetOGFP
Olfr3041	6.5461	-3.56089	1.28808	-2.87473	0.00404373	0.0107227	yes	gg8tTA_tetOP2 vs. OMPtTA_tetOGFP
Olfr3051	58.3864	-6.46112	0.853295	-7.12112	1.07055e-12	1.90612e-11	yes	gg8tTA_tetOP2 vs. OMPtTA_tetOGFP
Olfr3071	21.6064	-6.81791	1.01688	-5.79714	6.74545e-09	6.16916e-08	yes	gg8tTA_tetOP2 vs. OMPtTA_tetOGFP
Olfr3081	101.251	-4.80432	0.646404	-7.38416	1.5342e-13	3.12522e-12	yes	gg8tTA_tetOP2 vs. OMPtTA_tetOGFP
Olfr3091	278.915	-4.72837	0.502237	-9.3918	5.89834e-21	3.86878e-19	yes	gg8tTA_tetOP2 vs. OMPtTA_tetOGFP
Olfr3110	65.7095	-6.54294	0.647825	-9.05518	1.36345e-19	7.03354e-18	yes	gg8tTA_tetOP2 vs. OMPtTA_tetOGFP
Olfr3101	8.19701	-2.55354	1.17603	-2.36077	0.0182371	0.0404476	yes	gg8tTA_tetOP2 vs. OMPtTA_tetOGFP
Olfr3111	4.80137	-4.66582	1.14985	-4.04468	5.2394e-05	0.000216273	yes	gg8tTA_tetOP2 vs. OMPtTA_tetOGFP
Olfr3121	11.2067	-4.52489	1.04333	-4.14227	3.43885e-05	0.000147268	yes	gg8tTA_tetOP2 vs. OMPtTA_tetOGFP
Olfr3141	46.9248	-6.11723	0.813679	-7.07847	1.45759e-12	2.54306e-11	yes	gg8tTA_tetOP2 vs. OMPtTA_tetOGFP
Olfr3151	8.39414	-4.49846	0.98922	-4.1186	3.81189e-05	0.000161863	yes	gg8tTA_tetOP2 vs. OMPtTA_tetOGFP
Olfr3161	34.2506	-5.96923	0.735922	-7.48489	7.16068e-14	1.54262e-12	yes	gg8tTA_tetOP2 vs. OMPtTA_tetOGFP
Olfr3171	36.1443	-3.9956	0.977252	-4.0217	5.77806e-05	0.000236057	yes	gg8tTA_tetOP2 vs. OMPtTA_tetOGFP
Olfr3181	43.1293	-6.74383	0.678847	-8.6901	3.62107e-18	1.49601e-16	yes	gg8tTA_tetOP2 vs. OMPtTA_tetOGFP
Olfr3191	43.092	-6.03401	0.675585	-8.64094	5.57534e-18	2.25459e-16	yes	gg8tTA_tetOP2 vs. OMPtTA_tetOGFP
Olfr321	99.9956	-4.78132	0.51572	-9.19579	3.72238e-20	2.10205e-18	yes	gg8tTA_tetOP2 vs. OMPtTA_tetOGFP
Olfr3201	2.55418	-4.17045	1.27451	-3.23244	0.00122736	0.00370088	yes	gg8tTA_tetOP2 vs. OMPtTA_tetOGFP
Olfr3221	43.2016	-5.25503	0.732507	-6.66572	2.63368e-11	3.76265e-10	yes	gg8tTA_tetOP2 vs. OMPtTA_tetOGFP
Olfr3231	36.1411	-4.32705	0.587335	-7.06745	1.57807e-12	2.73575e-11	yes	gg8tTA_tetOP2 vs. OMPtTA_tetOGFP
Olfr3241	31.3742	-3.80937	0.980221	-3.82955	0.000128378	0.000481972	yes	gg8tTA_tetOP2 vs. OMPtTA_tetOGFP
Olfr3251	24.418	-6.18716	1.08807	-5.5102	3.58433e-08	2.83759e-07	yes	gg8tTA_tetOP2 vs. OMPtTA_tetOGFP
Olfr3281	43.9845	-5.57194	0.792942	-6.57675	4.80855e-11	6.57927e-10	yes	gg8tTA_tetOP2 vs. OMPtTA_tetOGFP
Olfr329-ps1	68.363	-6.96281	0.935065	-6.26062	3.83458e-10	4.47705e-09	yes	gg8tTA_tetOP2 vs. OMPtTA_tetOGFP
Olfr333	14.9833	-5.33566	1.20906	-4.44996	8.58858e-06	4.19473e-05	yes	gg8tTA_tetOP2 vs. OMPtTA_tetOGFP
Olfr3301	37.9663	-5.80299	0.753621	-7.39356	1.42945e-13	2.93375e-12	yes	gg8tTA_tetOP2 vs. OMPtTA_tetOGFP
Olfr3321	181.672	-5.17484	0.626697	-8.18676	2.68344e-16	8.56503e-15	yes	gg8tTA_tetOP2 vs. OMPtTA_tetOGFP
Olfr333-ps11	17.3349	-3.94762	0.94935	-3.83304	0.000126569	0.000475461	yes	gg8tTA_tetOP2 vs. OMPtTA_tetOGFP
Olfr3381	6.01284	-5.61288	1.13223	-4.78608	1.70072e-06	9.57289e-06	yes	gg8tTA_tetOP2 vs. OMPtTA_tetOGFP
Olfr3391	32.3022	-6.32492	0.778028	-7.6205	2.52688e-14	5.77611e-13	yes	gg8tTA_tetOP2 vs. OMPtTA_tetOGFP
Olfr3411	7.84285	-5.45612	1.02867	-5.0954	3.48007e-07	2.25856e-06	yes	gg8tTA_tetOP2 vs. OMPtTA_tetOGFP
Olfr3421	37.2944	-5.73097	0.68128	-7.85339	4.04936e-15	1.03745e-13	yes	gg8tTA_tetOP2 vs. OMPtTA_tetOGFP
Olfr3441	16.193	-4.11928	1.15796	-3.4985	0.000467881	0.00155474	yes	gg8tTA_tetOP2 vs. OMPtTA_tetOGFP
Olfr3461	26.8921	-4.59732	1.07099	-4.22576	2.38141e-05	0.000105242	yes	gg8tTA_tetOP2 vs. OMPtTA_tetOGFP
Olfr3471	10.3059	-3.85602	1.1623	-3.24677	0.00116721	0.00353628	yes	gg8tTA_tetOP2 vs. OMPtTA_tetOGFP
Olfr3481	24.584	-6.05701	0.854778	-6.29117	3.15083e-10	3.72845e-09	yes	gg8tTA_tetOP2 vs. OMPtTA_tetOGFP
Olfr3501	7.3437	-4.71659	0.942099	-4.46568	7.98145e-06	3.92735e-05	yes	gg8tTA_tetOP2 vs. OMPtTA_tetOGFP
Olfr3511	13.0929	-4.82237	1.12374	-3.98938	6.6245e-05	0.000266418	yes	gg8tTA_tetOP2 vs. OMPtTA_tetOGFP
Olfr3521	4.11724	-4.94566	1.29327	-3.69628	0.000218781	0.000781852	yes	gg8tTA_tetOP2 vs. OMPtTA_tetOGFP
Olfr3531	18.5467	-5.01997	0.728119	-6.6352	3.24059e-11	4.55808e-10	yes	gg8tTA_tetOP2 vs. OMPtTA_tetOGFP
Olfr3541	38.3488	-4.65741	0.932763	-4.77076	1.83537e-06	1.02582e-05	yes	gg8tTA_tetOP2 vs. OMPtTA_tetOGFP
Olfr3551	8.40163	-3.25173	1.09288	-2.90871	0.00362918	0.00975773	yes	gg8tTA_tetOP2 vs. OMPtTA_tetOGFP
Olfr3561	2.16262	-3.7513	1.31029	-2.84079	0.00450023	0.011794	yes	gg8tTA_tetOP2 vs. OMPtTA_tetOGFP
Olfr3571	36.7427	-7.2936	1.04001	-6.5214	6.96558e-11	9.28436e-10	yes	gg8tTA_tetOP2 vs. OMPtTA_tetOGFP
Olfr3581	65.8101	-5.15029	0.786944	-6.42523	1.3167e-10	1.66657e-09	yes	gg8tTA_tetOP2 vs. OMPtTA_tetOGFP
Olfr3601	64.537	-6.13266	0.790937	-7.50066	6.34985e-14	1.3804e-12	yes	gg8tTA_tetOP2 vs. OMPtTA_tetOGFP
Olfr3611	33.647	-4.18489	0.91418	-4.5317	5.85113e-06	2.95813e-05	yes	gg8tTA_tetOP2 vs. OMPtTA_tetOGFP
Olfr3621	58.688	-4.07992	0.537177	-7.46077	8.6016e-14	1.82827e-12	yes	gg8tTA_tetOP2 vs. OMPtTA_tetOGFP
Olfr364-ps11	32.7721	-7.03943	0.820101	-6.71636	1.86321e-11	2.73142e-10	yes	gg8tTA_tetOP2 vs. OMPtTA_tetOGFP
Olfr3651	60.8142	-5.68365	0.870069	-6.15271	7.61705e-10	8.41845e-09	yes	gg8tTA_tetOP2 vs. OMPtTA_tetOGFP
Olfr3661	14.2226	-5.0615	0.983391	-5.01769	5.22972e-07	3.26208e-06	yes	gg8tTA_tetOP2 vs. OMPtTA_tetOGFP
Olfr3681	43.6124	-4.90911	0.778467	-6.05154	1.4347e-09	1.49509e-08	yes	gg8tTA_tetOP2 vs. OMPtTA_tetOGFP
Olfr3701	114.25	-5.02051	0.582455	-8.46777	2.50126e-17	9.2702e-16	yes	gg8tTA_tetOP2 vs. OMPtTA_tetOGFP
Olfr3721	11.0409	-3.40417	0.907702	-3.59434	0.000325213	0.00112066	yes	gg8tTA_tetOP2 vs. OMPtTA_tetOGFP
Olfr3731	12.1402	-3.23358	0.966512	-3.16473	0.00155225	0.00456586	yes	gg8tTA_tetOP2 vs. OMPtTA_tetOGFP
Olfr3741	64.6372	-3.59487	0.833601	-4.26942	1.95981e-05	8.80993e-05	yes	gg8tTA_tetOP2 vs. OMPtTA_tetOGFP
Olfr3761	17.8492	-4.97198	0.752877	-6.03684	1.57164e-09	1.62767e-08	yes	gg8tTA_tetOP2 vs. OMPtTA_tetOGFP
Olfr3781	17.4961	-5.62421	1.07073	-4.91148	9.03909e-07	5.37809e-06	yes	gg8tTA_tetOP2 vs. OMPtTA_tetOGFP
Olfr3801	50.6694	-5.74682	0.759569	-7.27479	3.46961e-13	6.67585e-12	yes	gg8tTA_tetOP2 vs. OMPtTA_tetOGFP
Olfr3811	17.7133	-5.78174	1.02918	-5.43642	5.43618e-08	4.15042e-07	yes	gg8tTA_tetOP2 vs. OMPtTA_tetOGFP
Olfr3821	5.34977	-2.88362	1.16382	-2.40649	0.0161067	0.0363778	yes	gg8tTA_tetOP2 vs. OMPtTA_tetOGFP
Olfr387-ps11	6.41716	-2.94751	1.32327	-2.30631	0.0210934	0.0459757	yes	gg8tTA_tetOP2 vs. OMPtTA_tetOGFP
Olfr3891	73.2597	-6.75106	0.887755	-7.33969	2.14086e-13	4.25651e-12	yes	gg8tTA_tetOP2 vs. OMPtTA_tetOGFP
Olfr391	28.5675	-3.89104	0.904423	-4.24358	2.1998e-05	9.76909e-05	yes	gg8tTA_tetOP2 vs. OMPtTA_tetOGFP
Olfr3901	41.1653	-6.01422	0.712678	-8.00333	1.21097e-15	3.42936e-14	yes	gg8tTA_tetOP2 vs. OMPtTA_tetOGFP
Olfr391-ps1	59.7946	-7.12126	0.737854	-8.98256	2.64539e-19	1.28154e-17	yes	gg8tTA_tetOP2 vs. OMPtTA_tetOGFP
Olfr3921	61.2107	-4.76826	0.851573	-5.52911	3.21858e-08	2.57689e-07	yes	gg8tTA_tetOP2 vs. OMPtTA_tetOGFP
Olfr3931	136.561	-3.30415	1.10154	-2.96408	0.0030359	0.00833039	yes	gg8tTA_tetOP2 vs. OMPtTA_tetOGFP
Olfr3941	100.351	-5.90843	0.712991	-8.02297	1.03219e-15	2.97604e-14	yes	gg8tTA_tetOP2 vs. OMPtTA_tetOGFP
Olfr3971	14.0822	-3.5377	1.05097	-3.30431	0.000952091	0.00294722	yes	gg8tTA_tetOP2 vs. OMPtTA_tetOGFP
Olfr3981	50.1929	-5.4389	0.730765	-6.47823	9.28029e-11	1.20581e-09	yes	gg8tTA_tetOP2 vs. OMPtTA_tetOGFP
Olfr3991	17.5102	-4.3245	0.979279	-4.21085	2.5441e-05	0.000111528	yes	gg8tTA_tetOP2 vs. OMPtTA_tetOGFP
Olfr4021	10.1612	-4.95943	1.10357	-4.50367	6.67892e-06	3.34156e-05	yes	gg8tTA_tetOP2 vs. OMPtTA_tetOGFP
Olfr4031	25.1945	-4.8459	0.775691	-5.97467	2.30554e-09	2.32343e-08	yes	gg8tTA_tetOP2 vs. OMPtTA_tetOGFP
Olfr406-ps1	11.9347	-4.85728	0.851669	-4.83116	1.35742e-06	7.80631e-06	yes	gg8tTA_tetOP2 vs. OMPtTA_tetOGFP
Olfr4101	41.0342	-6.03994	0.900668	-5.92298	3.16154e-09	3.08508e-08	yes	gg8tTA_tetOP2 vs. OMPtTA_tetOGFP
Olfr4111	76.9993	-6.16083	0.702331	-8.44399	3.06681e-17	1.12786e-15	yes	gg8tTA_tetOP2 vs. OMPtTA_tetOGFP
Olfr4121	8.21571	-5.22048	1.11427	-4.58513	4.5371e-06	2.34815e-05	yes	gg8tTA_tetOP2 vs. OMPtTA_tetOGFP
Olfr4141	58.2452	-6.617	0.694057	-8.3712	5.7036e-17	2.0235e-15	yes	gg8tTA_tetOP2 vs. OMPtTA_tetOGFP
Olfr4171	100.098	-5.01465	0.747282	-6.6562	2.80999e-11	3.99064e-10	yes	gg8tTA_tetOP2 vs. OMPtTA_tetOGFP
Olfr418-ps11	4.18257	-3.9651	1.08666	-3.44371	0.000573797	0.00186895	yes	gg8tTA_tetOP2 vs. OMPtTA_tetOGFP
Olfr4191	81.7326	-6.20153	0.757905	-7.94445	1.95062e-15	5.25867e-14	yes	gg8tTA_tetOP2 vs. OMPtTA_tetOGFP
Olfr4201	39.2952	-4.99397	0.754111	-6.45152	1.10734e-10	1.42429e-09	yes	gg8tTA_tetOP2 vs. OMPtTA_tetOGFP
Olfr421-ps11	4.77786	-4.23174	1.13525	-3.45347	0.000553431	0.00180941	yes	gg8tTA_tetOP2 vs. OMPtTA_tetOGFP
Olfr4241	22.2204	-7.22624	0.979615	-6.72892	1.70926e-11	2.51927e-10	yes	gg8tTA_tetOP2 vs. OMPtTA_tetOGFP
Olfr4291	22.109	-5.17933	0.953133	-4.85682	1.19285e-06	6.94991e-06	yes	gg8tTA_tetOP2 vs. OMPtTA_tetOGFP
Olfr431	43.4128	-6.91753	0.816756	-6.96414	3.30421e-12	5.41817e-11	yes	gg8tTA_tetOP2 vs. OMPtTA_tetOGFP
Olfr4301	21.3026	-5.76471	1.00607	-5.51621	3.46389e-08	2.7477e-07	yes	gg8tTA_tetOP2 vs. OMPtTA_tetOGFP
Olfr4321	26.7179	-4.36725	0.969661	-4.36035	1.29852e-05	6.08667e-05	yes	gg8tTA_tetOP2 vs. OMPtTA_tetOGFP
Olfr4331	6.64641	-4.13126	1.17347	-3.3353	0.000852082	0.00266924	yes	gg8tTA_tetOP2 vs. OMPtTA_tetOGFP
Olfr4341	8.43287	-4.5564	0.965206	-4.19738	2.70016e-05	0.000117855	yes	gg8tTA_tetOP2 vs. OMPtTA_tetOGFP
Olfr4351	12.9082	-5.97786	1.11415	-4.82677	1.38767e-06	7.95899e-06	yes	gg8tTA_tetOP2 vs. OMPtTA_tetOGFP
Olfr4371	28.9308	-4.99512	0.812716	-5.95906	2.53696e-09	2.52203e-08	yes	gg8tTA_tetOP2 vs. OMPtTA_tetOGFP
Olfr442	17.4344	-3.68622	0.850805	-4.28518	1.82588e-05	8.26625e-05	yes	gg8tTA_tetOP2 vs. OMPtTA_tetOGFP
Olfr4411	8.74054	-5.58609	1.09141	-4.93807	7.88981e-07	4.74458e-06	yes	gg8tTA_tetOP2 vs. OMPtTA_tetOGFP
Olfr4461	122.978	-5.72484	0.873981	-6.44003	1.19452e-10	1.52813e-09	yes	gg8tTA_tetOP2 vs. OMPtTA_tetOGFP
Olfr4471	12.3136	-4.37557	1.18669	-3.84235	0.000121862	0.000460225	yes	gg8tTA_tetOP2 vs. OMPtTA_tetOGFP
Olfr4481	66.3691	-3.36621	0.990835	-3.40203	0.000668881	0.00215149	yes	gg8tTA_tetOP2 vs. OMPtTA_tetOGFP
Olfr4491	77.1804	-5.44202	0.617888	-8.47563	2.33801e-17	8.71593e-16	yes	gg8tTA_tetOP2 vs. OMPtTA_tetOGFP
Olfr451	17.4942	-3.29337	0.776555	-4.10921	3.97023e-05	0.000167877	yes	gg8tTA_tetOP2 vs. OMPtTA_tetOGFP
Olfr4501	7.46042	-4.77263	1.16334	-3.76276	0.000168049	0.000616836	yes	gg8tTA_tetOP2 vs. OMPtTA_tetOGFP
Olfr4521	13.4427	-5.76519	1.12377	-5.02726	4.97536e-07	3.11973e-06	yes	gg8tTA_tetOP2 vs. OMPtTA_tetOGFP
Olfr4531	13.1266	-5.12985	1.20075	-4.30764	1.65005e-05	7.53818e-05	yes	gg8tTA_tetOP2 vs. OMPtTA_tetOGFP
Olfr4551	270.383	-6.22028	0.707168	-8.70866	3.07486e-18	1.28706e-16	yes	gg8tTA_tetOP2 vs. OMPtTA_tetOGFP
Olfr4571	23.9953	-6.75555	0.943204	-6.02038	1.74011e-09	1.79048e-08	yes	gg8tTA_tetOP2 vs. OMPtTA_tetOGFP
Olfr4591	52.0623	-3.99733	0.711515	-5.56732	2.58694e-08	2.11465e-07	yes	gg8tTA_tetOP2 vs. OMPtTA_tetOGFP
Olfr465	26.2595	-4.93622	0.861771	-5.00978	5.44913e-07	3.38787e-06	yes	gg8tTA_tetOP2 vs. OMPtTA_tetOGFP
Olfr4601	106.119	-5.63797	0.524738	-10.621	2.37886e-26	3.69149e-24	yes	gg8tTA_tetOP2 vs. OMPtTA_tetOGFP
Olfr4611	59.9479	-3.76095	0.727225	-5.14641	2.65515e-07	1.76828e-06	yes	gg8tTA_tetOP2 vs. OMPtTA_tetOGFP
Olfr4621	42.5993	-5.92011	0.994511	-5.70662	1.15244e-08	1.0118e-07	yes	gg8tTA_tetOP2 vs. OMPtTA_tetOGFP
Olfr4631	25.9531	-4.81998	0.812806	-5.09988	3.39877e-07	2.20955e-06	yes	gg8tTA_tetOP2 vs. OMPtTA_tetOGFP
Olfr4641	128.05	-2.69265	0.711263	-3.76993	0.000163292	0.0006003	yes	gg8tTA_tetOP2 vs. OMPtTA_tetOGFP
Olfr4661	21.6876	-4.92705	0.977802	-4.82635	1.39059e-06	7.97303e-06	yes	gg8tTA_tetOP2 vs. OMPtTA_tetOGFP
Olfr4671	9.3265	-6.65277	1.02435	-6.0338	1.60145e-09	1.65495e-08	yes	gg8tTA_tetOP2 vs. OMPtTA_tetOGFP
Olfr4691	16.8148	-4.9452	0.807193	-5.95609	2.58337e-09	2.5615e-08	yes	gg8tTA_tetOP2 vs. OMPtTA_tetOGFP
Olfr471	15.6561	-3.42761	1.06465	-3.16499	0.00155088	0.00456252	yes	gg8tTA_tetOP2 vs. OMPtTA_tetOGFP
Olfr4721	95.2601	-3.80254	0.650023	-5.81321	6.12873e-09	5.66485e-08	yes	gg8tTA_tetOP2 vs. OMPtTA_tetOGFP
Olfr4731	10.8606	-4.2651	0.968491	-4.21508	2.49695e-05	0.000109688	yes	gg8tTA_tetOP2 vs. OMPtTA_tetOGFP
Olfr4761	7.31579	-3.49355	1.06558	-3.18926	0.00142636	0.00424087	yes	gg8tTA_tetOP2 vs. OMPtTA_tetOGFP
Olfr4771	10.205	-4.51649	0.953579	-4.362	1.2888e-05	6.05152e-05	yes	gg8tTA_tetOP2 vs. OMPtTA_tetOGFP
Olfr4781	4.23783	-3.20865	1.09625	-2.78166	0.0054082	0.0139269	yes	gg8tTA_tetOP2 vs. OMPtTA_tetOGFP
Olfr4791	44.5615	-5.22503	0.935098	-5.4119	6.23602e-08	4.71394e-07	yes	gg8tTA_tetOP2 vs. OMPtTA_tetOGFP
Olfr489	29.3443	-6.99861	0.754409	-7.87993	3.27572e-15	8.50661e-14	yes	gg8tTA_tetOP2 vs. OMPtTA_tetOGFP
Olfr4811	13.6875	-3.72646	1.1433	-3.22968	0.00123927	0.00373091	yes	gg8tTA_tetOP2 vs. OMPtTA_tetOGFP
Olfr4821	11.9445	-2.58481	1.03103	-2.48014	0.0131329	0.0304394	yes	gg8tTA_tetOP2 vs. OMPtTA_tetOGFP
Olfr4831	12.2805	-5.07527	1.11509	-4.21419	2.50675e-05	0.000110017	yes	gg8tTA_tetOP2 vs. OMPtTA_tetOGFP
Olfr4841	10.1868	-4.65366	1.07072	-4.07058	4.68964e-05	0.000195482	yes	gg8tTA_tetOP2 vs. OMPtTA_tetOGFP
Olfr4871	29.214	-4.04518	0.773305	-5.19109	2.09067e-07	1.42415e-06	yes	gg8tTA_tetOP2 vs. OMPtTA_tetOGFP
Olfr4881	31.4084	-5.62975	0.76181	-6.44649	1.14474e-10	1.46838e-09	yes	gg8tTA_tetOP2 vs. OMPtTA_tetOGFP
Olfr496	147.141	-4.56092	0.453174	-9.99108	1.6675e-23	1.6406e-21	yes	gg8tTA_tetOP2 vs. OMPtTA_tetOGFP
Olfr4911	21.5272	-4.69848	0.733136	-5.96856	2.3936e-09	2.39072e-08	yes	gg8tTA_tetOP2 vs. OMPtTA_tetOGFP
Olfr4931	4.03644	-5.15026	1.12837	-4.45485	8.39535e-06	4.10667e-05	yes	gg8tTA_tetOP2 vs. OMPtTA_tetOGFP
Olfr4941	12.9286	-2.6218	0.802002	-3.18505	0.00144728	0.00429482	yes	gg8tTA_tetOP2 vs. OMPtTA_tetOGFP
Olfr4951	27.9738	-1.63002	0.523831	-3.12746	0.00176323	0.00512405	yes	gg8tTA_tetOP2 vs. OMPtTA_tetOGFP
Olfr511	13.8069	-5.13728	1.03585	-4.54769	5.42377e-06	2.77097e-05	yes	gg8tTA_tetOP2 vs. OMPtTA_tetOGFP
Olfr501	9.5752	-5.55792	1.06531	-5.03077	4.88516e-07	3.07327e-06	yes	gg8tTA_tetOP2 vs. OMPtTA_tetOGFP
Olfr5021	17.6504	-3.15233	1.03171	-3.00708	0.00263773	0.00734019	yes	gg8tTA_tetOP2 vs. OMPtTA_tetOGFP
Olfr5061	41.649	-4.67714	0.839117	-5.52077	3.3751e-08	2.68377e-07	yes	gg8tTA_tetOP2 vs. OMPtTA_tetOGFP
Olfr5081	5.96705	-4.83215	1.06367	-4.11662	3.84464e-05	0.000163109	yes	gg8tTA_tetOP2 vs. OMPtTA_tetOGFP
Olfr5091	47.3035	-5.13374	0.842651	-5.8447	5.07496e-09	4.75531e-08	yes	gg8tTA_tetOP2 vs. OMPtTA_tetOGFP
Olfr5101	3.87724	-4.64366	1.15185	-3.68568	0.000228094	0.000811942	yes	gg8tTA_tetOP2 vs. OMPtTA_tetOGFP
Olfr5121	6.53772	-3.47948	1.06277	-3.06849	0.00215141	0.00612256	yes	gg8tTA_tetOP2 vs. OMPtTA_tetOGFP
Olfr5161	6.78937	-3.14796	0.977124	-3.14379	0.00166775	0.00486718	yes	gg8tTA_tetOP2 vs. OMPtTA_tetOGFP
Olfr5171	4.43729	-3.38758	1.23613	-2.84426	0.00445149	0.0116791	yes	gg8tTA_tetOP2 vs. OMPtTA_tetOGFP
Olfr5181	11.6932	-4.32937	1.02824	-3.99528	6.46167e-05	0.000260748	yes	gg8tTA_tetOP2 vs. OMPtTA_tetOGFP
Olfr526	14.654	-6.55063	1.05823	-5.81612	6.023e-09	5.57522e-08	yes	gg8tTA_tetOP2 vs. OMPtTA_tetOGFP
Olfr5221	87.489	-4.12851	0.649863	-6.29031	3.16825e-10	3.74674e-09	yes	gg8tTA_tetOP2 vs. OMPtTA_tetOGFP
Olfr5231	348.367	-4.83668	0.390711	-12.3324	6.05949e-35	3.50477e-32	yes	gg8tTA_tetOP2 vs. OMPtTA_tetOGFP
Olfr5241	114.244	-5.55813	0.600487	-8.98761	2.52671e-19	1.23978e-17	yes	gg8tTA_tetOP2 vs. OMPtTA_tetOGFP
Olfr5251	46.3252	-5.54953	0.982877	-5.02261	5.09745e-07	3.18791e-06	yes	gg8tTA_tetOP2 vs. OMPtTA_tetOGFP
Olfr5271	40.9365	-7.2524	0.910962	-7.09647	1.2798e-12	2.25347e-11	yes	gg8tTA_tetOP2 vs. OMPtTA_tetOGFP
Olfr534	22.3353	-4.71223	0.744645	-6.0127	1.82457e-09	1.86979e-08	yes	gg8tTA_tetOP2 vs. OMPtTA_tetOGFP
Olfr5301	22.8184	-4.37779	0.875082	-4.5784	4.68546e-06	2.41968e-05	yes	gg8tTA_tetOP2 vs. OMPtTA_tetOGFP
Olfr5311	96.9644	-5.62986	0.596071	-9.27019	1.8581e-20	1.12589e-18	yes	gg8tTA_tetOP2 vs. OMPtTA_tetOGFP
Olfr5321	66.6918	-5.4724	0.735458	-7.17505	7.22791e-13	1.32781e-11	yes	gg8tTA_tetOP2 vs. OMPtTA_tetOGFP
Olfr5331	145.819	-5.21138	0.661246	-7.84007	4.50298e-15	1.14904e-13	yes	gg8tTA_tetOP2 vs. OMPtTA_tetOGFP
Olfr5351	49.5149	-4.71904	0.941289	-4.89449	9.85607e-07	5.82965e-06	yes	gg8tTA_tetOP2 vs. OMPtTA_tetOGFP
Olfr5361	1006.58	-5.42405	0.735012	-7.33667	2.18966e-13	4.34901e-12	yes	gg8tTA_tetOP2 vs. OMPtTA_tetOGFP
Olfr5381	7.12309	-5.15133	1.05939	-4.69551	2.65938e-06	1.44573e-05	yes	gg8tTA_tetOP2 vs. OMPtTA_tetOGFP
Olfr5391	10.6854	-5.39299	1.02676	-5.08913	3.59713e-07	2.32898e-06	yes	gg8tTA_tetOP2 vs. OMPtTA_tetOGFP
Olfr542	36.0914	-4.74996	0.831895	-5.42133	5.91561e-08	4.48773e-07	yes	gg8tTA_tetOP2 vs. OMPtTA_tetOGFP
Olfr5411	32.3623	-6.18658	0.931184	-5.69663	1.22196e-08	1.06744e-07	yes	gg8tTA_tetOP2 vs. OMPtTA_tetOGFP
Olfr5431	25.4378	-5.28634	0.940695	-5.01932	5.18548e-07	3.23766e-06	yes	gg8tTA_tetOP2 vs. OMPtTA_tetOGFP
Olfr5441	43.4498	-3.09457	1.06147	-2.89374	0.00380678	0.0101725	yes	gg8tTA_tetOP2 vs. OMPtTA_tetOGFP
Olfr5451	32.872	-3.98369	1.08901	-3.51633	0.00043755	0.00146441	yes	gg8tTA_tetOP2 vs. OMPtTA_tetOGFP
Olfr5471	5.20123	-3.71011	1.31007	-2.89272	0.0038192	0.0101983	yes	gg8tTA_tetOP2 vs. OMPtTA_tetOGFP
Olfr548-ps11	7.03605	-4.47171	1.30116	-3.47257	0.000515502	0.00169791	yes	gg8tTA_tetOP2 vs. OMPtTA_tetOGFP
Olfr5491	139.964	-7.58605	0.873298	-7.31403	2.59257e-13	5.10148e-12	yes	gg8tTA_tetOP2 vs. OMPtTA_tetOGFP
Olfr5510	163.335	-6.50589	0.530815	-11.9705	5.06916e-33	2.15011e-30	yes	gg8tTA_tetOP2 vs. OMPtTA_tetOGFP
Olfr5501	48.1034	-4.33422	0.824188	-5.20973	1.89118e-07	1.30033e-06	yes	gg8tTA_tetOP2 vs. OMPtTA_tetOGFP
Olfr5511	4.69065	-3.88051	1.30659	-3.05406	0.00225766	0.00638587	yes	gg8tTA_tetOP2 vs. OMPtTA_tetOGFP
Olfr5521	58.1003	-6.54822	0.974557	-6.07729	1.22233e-09	1.2897e-08	yes	gg8tTA_tetOP2 vs. OMPtTA_tetOGFP
Olfr5531	34.3948	-7.45168	1.06038	-6.53403	6.40232e-11	8.5695e-10	yes	gg8tTA_tetOP2 vs. OMPtTA_tetOGFP
Olfr5541	9.68317	-4.75232	1.15828	-3.94874	7.85637e-05	0.000310401	yes	gg8tTA_tetOP2 vs. OMPtTA_tetOGFP
Olfr5551	9.9058	-4.31655	1.10131	-4.01435	5.96105e-05	0.000242907	yes	gg8tTA_tetOP2 vs. OMPtTA_tetOGFP
Olfr5561	15.67	-4.45731	0.948399	-4.44679	8.71641e-06	4.25281e-05	yes	gg8tTA_tetOP2 vs. OMPtTA_tetOGFP
Olfr5571	21.1848	-5.65913	1.13777	-4.60084	4.208e-06	2.19627e-05	yes	gg8tTA_tetOP2 vs. OMPtTA_tetOGFP
Olfr5581	28.535	-6.24973	0.985924	-5.52158	3.35964e-08	2.67635e-07	yes	gg8tTA_tetOP2 vs. OMPtTA_tetOGFP
Olfr5591	6.3333	-4.45387	1.20391	-3.47469	0.000511437	0.00168568	yes	gg8tTA_tetOP2 vs. OMPtTA_tetOGFP
Olfr562	6.13387	-4.5706	1.16684	-3.92831	8.55441e-05	0.000334655	yes	gg8tTA_tetOP2 vs. OMPtTA_tetOGFP
Olfr5601	6.61267	-3.97398	1.27614	-3.24363	0.00118015	0.00357039	yes	gg8tTA_tetOP2 vs. OMPtTA_tetOGFP
Olfr5611	16.1896	-6.43877	1.01738	-5.91238	3.37205e-09	3.26878e-08	yes	gg8tTA_tetOP2 vs. OMPtTA_tetOGFP
Olfr5641	7.53168	-2.58833	1.16554	-2.47731	0.0132376	0.0306485	yes	gg8tTA_tetOP2 vs. OMPtTA_tetOGFP
Olfr5661	20.8164	-7.18227	1.01474	-6.52099	6.98451e-11	9.3031e-10	yes	gg8tTA_tetOP2 vs. OMPtTA_tetOGFP
Olfr5681	16.8188	-5.8955	1.1002	-5.18844	2.12068e-07	1.44253e-06	yes	gg8tTA_tetOP2 vs. OMPtTA_tetOGFP
Olfr5691	49.7608	-4.76484	1.0156	-4.64636	3.37839e-06	1.79619e-05	yes	gg8tTA_tetOP2 vs. OMPtTA_tetOGFP
Olfr573	17.7419	-6.29261	0.885712	-5.86822	4.4049e-09	4.18548e-08	yes	gg8tTA_tetOP2 vs. OMPtTA_tetOGFP
Olfr5701	33.5495	-5.03026	1.07027	-4.53288	5.81847e-06	2.94503e-05	yes	gg8tTA_tetOP2 vs. OMPtTA_tetOGFP
Olfr5711	78.5075	-3.471	0.589171	-5.85993	4.6305e-09	4.36888e-08	yes	gg8tTA_tetOP2 vs. OMPtTA_tetOGFP
Olfr5721	12.1366	-4.43734	1.01149	-4.1525	3.28861e-05	0.000141373	yes	gg8tTA_tetOP2 vs. OMPtTA_tetOGFP
Olfr5751	18.9754	-3.32328	1.18886	-2.78948	0.00527926	0.0136151	yes	gg8tTA_tetOP2 vs. OMPtTA_tetOGFP
Olfr5761	9.47832	-3.64458	1.19853	-2.95893	0.00308705	0.00845617	yes	gg8tTA_tetOP2 vs. OMPtTA_tetOGFP
Olfr5771	12.6415	-4.97398	1.21212	-4.17327	3.00253e-05	0.000130071	yes	gg8tTA_tetOP2 vs. OMPtTA_tetOGFP
Olfr5781	38.8645	-5.13524	0.954907	-5.05717	4.25522e-07	2.70822e-06	yes	gg8tTA_tetOP2 vs. OMPtTA_tetOGFP
Olfr581	7.56002	-5.85926	1.10346	-5.08338	3.70785e-07	2.39174e-06	yes	gg8tTA_tetOP2 vs. OMPtTA_tetOGFP
Olfr5821	19.9935	-6.74799	1.11226	-5.76734	8.05315e-09	7.26763e-08	yes	gg8tTA_tetOP2 vs. OMPtTA_tetOGFP
Olfr5841	49.6688	-4.62729	1.16074	-4.00988	6.07495e-05	0.000247181	yes	gg8tTA_tetOP2 vs. OMPtTA_tetOGFP
Olfr5851	18.5675	-7.1367	1.12109	-5.99566	2.02655e-09	2.05859e-08	yes	gg8tTA_tetOP2 vs. OMPtTA_tetOGFP
Olfr5861	57.3106	-6.30942	0.906273	-6.51825	7.11321e-11	9.46131e-10	yes	gg8tTA_tetOP2 vs. OMPtTA_tetOGFP
Olfr587-ps11	15.9041	-3.98141	1.1756	-3.25823	0.0011211	0.0034142	yes	gg8tTA_tetOP2 vs. OMPtTA_tetOGFP
Olfr588-ps11	22.3481	-6.22381	1.04534	-5.66113	1.50378e-08	1.29347e-07	yes	gg8tTA_tetOP2 vs. OMPtTA_tetOGFP
Olfr595	22.3017	-4.49031	0.88018	-4.80956	1.51266e-06	8.60931e-06	yes	gg8tTA_tetOP2 vs. OMPtTA_tetOGFP
Olfr5911	89.6506	-6.87979	0.899366	-7.17298	7.33836e-13	1.34551e-11	yes	gg8tTA_tetOP2 vs. OMPtTA_tetOGFP
Olfr5921	148.301	-6.34809	0.840867	-7.40314	1.32999e-13	2.75374e-12	yes	gg8tTA_tetOP2 vs. OMPtTA_tetOGFP
Olfr5931	6.30594	-4.729	1.16528	-4.08683	4.37312e-05	0.00018345	yes	gg8tTA_tetOP2 vs. OMPtTA_tetOGFP
Olfr5941	55.5312	-7.10217	1.04714	-6.35102	2.13894e-10	2.60038e-09	yes	gg8tTA_tetOP2 vs. OMPtTA_tetOGFP
Olfr5961	33.6954	-5.18578	0.963747	-4.82676	1.38772e-06	7.95899e-06	yes	gg8tTA_tetOP2 vs. OMPtTA_tetOGFP
Olfr5981	66.1136	-5.83876	0.872391	-6.50841	7.59516e-11	1.00394e-09	yes	gg8tTA_tetOP2 vs. OMPtTA_tetOGFP
Olfr5991	30.6994	-6.71638	1.05033	-6.03611	1.57877e-09	1.63417e-08	yes	gg8tTA_tetOP2 vs. OMPtTA_tetOGFP
Olfr614	234.769	-5.77795	0.527584	-10.8764	1.49296e-27	2.90776e-25	yes	gg8tTA_tetOP2 vs. OMPtTA_tetOGFP
Olfr602	151.717	-5.55118	0.552393	-9.60314	7.75469e-22	5.92055e-20	yes	gg8tTA_tetOP2 vs. OMPtTA_tetOGFP
Olfr6001	30.5998	-4.5698	1.12755	-3.95652	7.60505e-05	0.000301651	yes	gg8tTA_tetOP2 vs. OMPtTA_tetOGFP
Olfr6011	25.0973	-7.43002	1.01532	-6.7294	1.70367e-11	2.51493e-10	yes	gg8tTA_tetOP2 vs. OMPtTA_tetOGFP
Olfr6031	6.1906	-3.67699	1.25613	-3.02645	0.00247443	0.00693532	yes	gg8tTA_tetOP2 vs. OMPtTA_tetOGFP
Olfr6061	12.3742	-4.88353	1.25826	-3.93801	8.21618e-05	0.000322812	yes	gg8tTA_tetOP2 vs. OMPtTA_tetOGFP
Olfr6071	45.0737	-6.87548	0.887472	-6.35186	2.1273e-10	2.58787e-09	yes	gg8tTA_tetOP2 vs. OMPtTA_tetOGFP
Olfr6081	17.0718	-6.60901	0.983493	-5.75902	8.46025e-09	7.60626e-08	yes	gg8tTA_tetOP2 vs. OMPtTA_tetOGFP
Olfr6091	76.0707	-4.79937	0.857679	-5.5301	3.20045e-08	2.5656e-07	yes	gg8tTA_tetOP2 vs. OMPtTA_tetOGFP
Olfr6110	23.1629	-5.01608	0.713406	-6.43236	1.25635e-10	1.59866e-09	yes	gg8tTA_tetOP2 vs. OMPtTA_tetOGFP
Olfr6101	48.9245	-5.23749	0.925732	-5.48987	4.0224e-08	3.16339e-07	yes	gg8tTA_tetOP2 vs. OMPtTA_tetOGFP
Olfr6111	10.2249	-6.01197	1.08167	-4.93385	8.06225e-07	4.83608e-06	yes	gg8tTA_tetOP2 vs. OMPtTA_tetOGFP
Olfr6121	17.5759	-5.95966	0.95769	-5.47381	4.40462e-08	3.43708e-07	yes	gg8tTA_tetOP2 vs. OMPtTA_tetOGFP
Olfr6131	44.8006	-7.65663	1.06561	-6.66292	2.68448e-11	3.83236e-10	yes	gg8tTA_tetOP2 vs. OMPtTA_tetOGFP
Olfr6151	49.0837	-5.72029	0.914676	-5.84389	5.09957e-09	4.77369e-08	yes	gg8tTA_tetOP2 vs. OMPtTA_tetOGFP
Olfr6161	28.0151	-3.89538	1.09813	-3.48211	0.00049748	0.00164366	yes	gg8tTA_tetOP2 vs. OMPtTA_tetOGFP
Olfr6171	42.6937	-6.81375	0.967776	-6.00252	1.94283e-09	1.97775e-08	yes	gg8tTA_tetOP2 vs. OMPtTA_tetOGFP
Olfr6181	10.2613	-6.74975	1.10994	-5.72186	1.05366e-08	9.34101e-08	yes	gg8tTA_tetOP2 vs. OMPtTA_tetOGFP
Olfr6191	11.054	-3.09074	0.971679	-3.12345	0.00178744	0.00517864	yes	gg8tTA_tetOP2 vs. OMPtTA_tetOGFP
Olfr621	17.4199	-5.13209	0.855983	-5.19388	2.05953e-07	1.40394e-06	yes	gg8tTA_tetOP2 vs. OMPtTA_tetOGFP
Olfr6201	27.6552	-4.70914	1.01343	-4.39479	1.10878e-05	5.28157e-05	yes	gg8tTA_tetOP2 vs. OMPtTA_tetOGFP
Olfr6221	20.3785	-6.06307	1.00048	-5.38109	7.40352e-08	5.51996e-07	yes	gg8tTA_tetOP2 vs. OMPtTA_tetOGFP
Olfr6231	29.2122	-6.44823	1.08204	-5.40876	6.34627e-08	4.78591e-07	yes	gg8tTA_tetOP2 vs. OMPtTA_tetOGFP
Olfr6291	24.5244	-7.09499	1.18743	-5.66334	1.48452e-08	1.2775e-07	yes	gg8tTA_tetOP2 vs. OMPtTA_tetOGFP
Olfr634	38.0434	-3.6269	0.808215	-4.41425	1.01359e-05	4.86704e-05	yes	gg8tTA_tetOP2 vs. OMPtTA_tetOGFP
[truncated: 8,010 more rows]

## Sheet: Figures 4b-c Hi-C
	Source data presented here is also used for Figures 5a-b and Extended Data Figure 10d.
	bait_order	prey_order	norm	geno
1	20	1	47.826	omp.gfp
2	20	2	49.5974	omp.gfp
3	20	3	24.7987	omp.gfp
4	20	4	54.9114	omp.gfp
5	20	5	47.826	omp.gfp
6	20	6	54.9114	omp.gfp
7	20	7	40.7407	omp.gfp
8	20	8	44.2834	omp.gfp
9	20	9	58.454	omp.gfp
10	20	10	65.5394	omp.gfp
11	20	11	63.768	omp.gfp
12	20	12	61.9967	omp.gfp
13	20	13	72.6247	omp.gfp
14	20	14	81.4814	omp.gfp
15	20	15	81.4814	omp.gfp
16	20	16	74.396	omp.gfp
17	20	17	85.024	omp.gfp
18	20	18	85.024	omp.gfp
19	20	19	79.71	omp.gfp
20	20	20	102.737	omp.gfp
21	20	21	92.1094	omp.gfp
22	20	22	77.9387	omp.gfp
23	20	23	77.9387	omp.gfp
24	20	24	67.3107	omp.gfp
25	20	25	63.768	omp.gfp
26	20	26	69.082	omp.gfp
27	20	27	46.0547	omp.gfp
28	20	28	46.0547	omp.gfp
29	20	29	54.9114	omp.gfp
30	20	30	26.57	omp.gfp
31	20	31	30.1127	omp.gfp
32	20	32	33.6553	omp.gfp
33	20	33	42.512	omp.gfp
34	20	34	28.3413	omp.gfp
35	20	35	40.7407	omp.gfp
36	20	36	38.9694	omp.gfp
37	20	37	33.6553	omp.gfp
38	20	38	23.0273	omp.gfp
39	20	39	30.1127	omp.gfp
40	20	1	70.6562	atf5
41	20	2	27.1755	atf5
42	20	3	48.9158	atf5
43	20	4	43.4807	atf5
44	20	5	86.9614	atf5
45	20	6	70.6562	atf5
46	20	7	70.6562	atf5
47	20	8	54.3509	atf5
48	20	9	70.6562	atf5
49	20	10	59.786	atf5
50	20	11	48.9158	atf5
51	20	12	86.9614	atf5
52	20	13	81.5264	atf5
53	20	14	65.2211	atf5
54	20	15	59.786	atf5
55	20	16	103.267	atf5
56	20	17	163.053	atf5
57	20	18	141.312	atf5
58	20	19	97.8316	atf5
59	20	20	217.404	atf5
60	20	21	173.923	atf5
61	20	22	114.137	atf5
62	20	23	103.267	atf5
63	20	24	92.3965	atf5
64	20	25	70.6562	atf5
65	20	26	114.137	atf5
66	20	27	135.877	atf5
67	20	28	65.2211	atf5
68	20	29	70.6562	atf5
69	20	30	54.3509	atf5
70	20	31	92.3965	atf5
71	20	32	65.2211	atf5
72	20	33	59.786	atf5
73	20	34	32.6105	atf5
74	20	35	54.3509	atf5
75	20	36	54.3509	atf5
76	20	37	48.9158	atf5
77	20	38	48.9158	atf5
78	20	39	21.7404	atf5
79	20	1	62.5521	p2
80	20	2	56.4986	p2
81	20	3	50.4452	p2
82	20	4	52.463	p2
83	20	5	64.5699	p2
84	20	6	38.3384	p2
85	20	7	44.3918	p2
86	20	8	72.6411	p2
87	20	9	50.4452	p2
88	20	10	90.8014	p2
89	20	11	102.908	p2
90	20	12	80.7124	p2
91	20	13	98.8726	p2
92	20	14	106.944	p2
93	20	15	98.8726	p2
94	20	16	127.122	p2
95	20	17	165.46	p2
96	20	18	187.656	p2
97	20	19	294.6	p2
98	20	20	546.826	p2
99	20	21	365.223	p2
100	20	22	213.888	p2
101	20	23	141.247	p2
102	20	24	125.104	p2
103	20	25	96.8548	p2
104	20	26	108.962	p2
105	20	27	112.997	p2
106	20	28	56.4986	p2
107	20	29	68.6055	p2
108	20	30	44.3918	p2
109	20	31	56.4986	p2
110	20	32	38.3384	p2
111	20	33	46.4096	p2
112	20	34	34.3028	p2
113	20	35	56.4986	p2
114	20	36	88.7836	p2
115	20	37	82.7302	p2
116	20	38	60.5343	p2
117	20	39	42.374	p2
118	20	1	63.4185	gg8.p2
119	20	2	60.6612	gg8.p2
120	20	3	60.6612	gg8.p2
121	20	4	63.4185	gg8.p2
122	20	5	44.1172	gg8.p2
123	20	6	71.6905	gg8.p2
124	20	7	44.1172	gg8.p2
125	20	8	88.2344	gg8.p2
126	20	9	85.4771	gg8.p2
127	20	10	115.808	gg8.p2
128	20	11	132.352	gg8.p2
129	20	12	102.021	gg8.p2
130	20	13	85.4771	gg8.p2
131	20	14	124.08	gg8.p2
132	20	15	124.08	gg8.p2
133	20	16	135.109	gg8.p2
134	20	17	159.925	gg8.p2
135	20	18	198.527	gg8.p2
136	20	19	284.005	gg8.p2
137	20	20	683.817	gg8.p2
138	20	21	292.277	gg8.p2
139	20	22	204.042	gg8.p2
140	20	23	143.381	gg8.p2
141	20	24	124.08	gg8.p2
142	20	25	118.565	gg8.p2
143	20	26	124.08	gg8.p2
144	20	27	104.778	gg8.p2
145	20	28	99.2637	gg8.p2
146	20	29	71.6905	gg8.p2
147	20	30	52.3892	gg8.p2
148	20	31	60.6612	gg8.p2
149	20	32	41.3599	gg8.p2
150	20	33	41.3599	gg8.p2
151	20	34	52.3892	gg8.p2
152	20	35	71.6905	gg8.p2
153	20	36	90.9917	gg8.p2
154	20	37	129.594	gg8.p2
155	20	38	85.4771	gg8.p2
156	20	39	55.1465	gg8.p2
157	20	1	63.4185	gg8.p2
158	20	2	60.6612	gg8.p2
159	20	3	60.6612	gg8.p2
160	20	4	63.4185	gg8.p2
161	20	5	44.1172	gg8.p2
162	20	6	71.6905	gg8.p2
163	20	7	44.1172	gg8.p2
164	20	8	88.2344	gg8.p2
165	20	9	85.4771	gg8.p2
166	20	10	115.808	gg8.p2
167	20	11	132.352	gg8.p2
168	20	12	102.021	gg8.p2
169	20	13	85.4771	gg8.p2
170	20	14	124.08	gg8.p2
171	20	15	124.08	gg8.p2
172	20	16	135.109	gg8.p2
173	20	17	159.925	gg8.p2
174	20	18	198.527	gg8.p2
175	20	19	284.005	gg8.p2
176	20	20	683.817	gg8.p2
177	20	21	292.277	gg8.p2
178	20	22	204.042	gg8.p2
179	20	23	143.381	gg8.p2
180	20	24	124.08	gg8.p2
181	20	25	118.565	gg8.p2
182	20	26	124.08	gg8.p2
183	20	27	104.778	gg8.p2
184	20	28	99.2637	gg8.p2
185	20	29	71.6905	gg8.p2
186	20	30	52.3892	gg8.p2
187	20	31	60.6612	gg8.p2
188	20	32	41.3599	gg8.p2
189	20	33	41.3599	gg8.p2
190	20	34	52.3892	gg8.p2
191	20	35	71.6905	gg8.p2
192	20	36	90.9917	gg8.p2
193	20	37	129.594	gg8.p2
194	20	38	85.4771	gg8.p2
195	20	39	55.1465	gg8.p2
196	20	1	80.2286	gg8.p2.ko
197	20	2	40.1143	gg8.p2.ko
198	20	3	20.0571	gg8.p2.ko
199	20	4	40.1143	gg8.p2.ko
200	20	5	80.2286	gg8.p2.ko
201	20	6	60.1714	gg8.p2.ko
202	20	7	70.2	gg8.p2.ko
203	20	8	60.1714	gg8.p2.ko
204	20	9	90.2572	gg8.p2.ko
205	20	10	110.314	gg8.p2.ko
206	20	11	50.1429	gg8.p2.ko
207	20	12	150.429	gg8.p2.ko
208	20	13	60.1714	gg8.p2.ko
209	20	14	110.314	gg8.p2.ko
210	20	15	110.314	gg8.p2.ko
211	20	16	170.486	gg8.p2.ko
212	20	17	100.286	gg8.p2.ko
213	20	18	160.457	gg8.p2.ko
214	20	19	220.629	gg8.p2.ko
215	20	20	421.2	gg8.p2.ko
216	20	21	260.743	gg8.p2.ko
217	20	22	160.457	gg8.p2.ko
218	20	23	150.429	gg8.p2.ko
219	20	24	160.457	gg8.p2.ko
220	20	25	120.343	gg8.p2.ko
221	20	26	120.343	gg8.p2.ko
222	20	27	170.486	gg8.p2.ko
223	20	28	20.0571	gg8.p2.ko
224	20	29	50.1429	gg8.p2.ko
225	20	30	50.1429	gg8.p2.ko
226	20	31	10.0286	gg8.p2.ko
227	20	32	50.1429	gg8.p2.ko
228	20	33	50.1429	gg8.p2.ko
229	20	34	80.2286	gg8.p2.ko
230	20	35	30.0857	gg8.p2.ko
231	20	36	40.1143	gg8.p2.ko
232	20	37	70.2	gg8.p2.ko
233	20	38	60.1714	gg8.p2.ko
234	20	39	30.0857	gg8.p2.ko
235	20	1	34.9921	omp.p2
236	20	2	39.3661	omp.p2
237	20	3	52.4881	omp.p2
238	20	4	61.2362	omp.p2
239	20	5	65.6102	omp.p2
240	20	6	61.2362	omp.p2
241	20	7	69.9842	omp.p2
242	20	8	48.1141	omp.p2
243	20	9	118.098	omp.p2
244	20	10	104.976	omp.p2
245	20	11	83.1062	omp.p2
246	20	12	104.976	omp.p2
247	20	13	74.3582	omp.p2
248	20	14	78.7322	omp.p2
249	20	15	96.2282	omp.p2
250	20	16	87.4802	omp.p2
251	20	17	148.716	omp.p2
252	20	18	174.96	omp.p2
253	20	19	231.823	omp.p2
254	20	20	503.011	omp.p2
255	20	21	227.449	omp.p2
256	20	22	188.082	omp.p2
257	20	23	139.968	omp.p2
258	20	24	109.35	omp.p2
259	20	25	83.1062	omp.p2
260	20	26	131.22	omp.p2
261	20	27	52.4881	omp.p2
262	20	28	83.1062	omp.p2
263	20	29	56.8621	omp.p2
264	20	30	34.9921	omp.p2
265	20	31	56.8621	omp.p2
266	20	32	21.8701	omp.p2
267	20	33	48.1141	omp.p2
268	20	34	61.2362	omp.p2
269	20	35	61.2362	omp.p2
270	20	36	78.7322	omp.p2
271	20	37	61.2362	omp.p2
272	20	38	61.2362	omp.p2
273	20	39	52.4881	omp.p2
274	20	1	51.0777	omp.p2.ko
275	20	2	41.7908	omp.p2.ko
276	20	3	51.0777	omp.p2.ko
277	20	4	55.7211	omp.p2.ko
278	20	5	51.0777	omp.p2.ko
279	20	6	46.4343	omp.p2.ko
280	20	7	23.2171	omp.p2.ko
281	20	8	37.1474	omp.p2.ko
282	20	9	65.008	omp.p2.ko
283	20	10	83.5817	omp.p2.ko
284	20	11	83.5817	omp.p2.ko
285	20	12	51.0777	omp.p2.ko
286	20	13	60.3646	omp.p2.ko
287	20	14	78.9383	omp.p2.ko
288	20	15	74.2948	omp.p2.ko
289	20	16	92.8685	omp.p2.ko
290	20	17	83.5817	omp.p2.ko
291	20	18	130.016	omp.p2.ko
292	20	19	190.381	omp.p2.ko
293	20	20	301.823	omp.p2.ko
294	20	21	218.241	omp.p2.ko
295	20	22	51.0777	omp.p2.ko
296	20	23	83.5817	omp.p2.ko
297	20	24	74.2948	omp.p2.ko
298	20	25	60.3646	omp.p2.ko
299	20	26	88.2251	omp.p2.ko
300	20	27	37.1474	omp.p2.ko
301	20	28	78.9383	omp.p2.ko
302	20	29	65.008	omp.p2.ko
303	20	30	69.6514	omp.p2.ko
304	20	31	37.1474	omp.p2.ko
305	20	32	32.504	omp.p2.ko
306	20	33	27.8606	omp.p2.ko
307	20	34	32.504	omp.p2.ko
308	20	35	18.5737	omp.p2.ko
309	20	36	41.7908	omp.p2.ko
310	20	37	41.7908	omp.p2.ko
311	20	38	32.504	omp.p2.ko
312	20	39	9.28685	omp.p2.ko
313	20	1	19.7398	omp.m71.ko
314	20	2	39.4795	omp.m71.ko
315	20	3	19.7398	omp.m71.ko
316	20	4	39.4795	omp.m71.ko
317	20	5	19.7398	omp.m71.ko
318	20	6	39.4795	omp.m71.ko
319	20	7	59.2193	omp.m71.ko
320	20	8	49.3494	omp.m71.ko
321	20	9	49.3494	omp.m71.ko
322	20	10	19.7398	omp.m71.ko
323	20	11	29.6096	omp.m71.ko
324	20	12	69.0891	omp.m71.ko
325	20	13	39.4795	omp.m71.ko
326	20	14	59.2193	omp.m71.ko
327	20	15	88.8289	omp.m71.ko
328	20	16	118.439	omp.m71.ko
329	20	17	78.959	omp.m71.ko
330	20	18	69.0891	omp.m71.ko
331	20	19	59.2193	omp.m71.ko
332	20	20	78.959	omp.m71.ko
333	20	21	98.6988	omp.m71.ko
334	20	22	118.439	omp.m71.ko
335	20	23	9.86988	omp.m71.ko
336	20	24	78.959	omp.m71.ko
337	20	25	29.6096	omp.m71.ko
338	20	26	59.2193	omp.m71.ko
339	20	27	19.7398	omp.m71.ko
340	20	28	49.3494	omp.m71.ko
341	20	29	59.2193	omp.m71.ko
342	20	30	29.6096	omp.m71.ko
343	20	31	9.86988	omp.m71.ko
344	20	32	19.7398	omp.m71.ko
345	20	33	39.4795	omp.m71.ko
346	20	34	39.4795	omp.m71.ko
347	20	35	19.7398	omp.m71.ko
348	20	36	49.3494	omp.m71.ko
349	20	37	59.2193	omp.m71.ko
350	20	38	29.6096	omp.m71.ko
351	20	39	29.6096	omp.m71.ko

## Sheet: Figure 4h
	geno	rep	OR	mean_counts
1	mor28iCretdTom_OMPtTAtetOP2_green	1	inactive	0
2	mor28iCretdTom_OMPtTAtetOP2_green	1	mor28	1.48276
3	mor28iCretdTom_OMPtTAtetOP2_green	1	P2	9230.33
4	mor28iCretdTom_OMPtTAtetOP2_green	2	inactive	0.0438931
5	mor28iCretdTom_OMPtTAtetOP2_green	2	mor28	1.03246
6	mor28iCretdTom_OMPtTAtetOP2_green	2	P2	9640.53
7	mor28iCretdTom_OMPtTAtetOP2_green	3	inactive	0.128676
8	mor28iCretdTom_OMPtTAtetOP2_green	3	mor28	0.0579904
9	mor28iCretdTom_OMPtTAtetOP2_green	3	P2	11014.3
10	mor28iCretdTom_OMPtTAtetOP2_red	1	inactive	0
11	mor28iCretdTom_OMPtTAtetOP2_red	1	mor28	1709.02
12	mor28iCretdTom_OMPtTAtetOP2_red	1	P2	20.5541
13	mor28iCretdTom_OMPtTAtetOP2_red	2	inactive	0
14	mor28iCretdTom_OMPtTAtetOP2_red	2	mor28	2450.47
15	mor28iCretdTom_OMPtTAtetOP2_red	2	P2	9.11948
16	mor28iCretdTom_OMPtTAtetOP2_red	3	inactive	0
17	mor28iCretdTom_OMPtTAtetOP2_red	3	mor28	2181.81
18	mor28iCretdTom_OMPtTAtetOP2_red	3	P2	9.22035
19	mor28iCretdTom_OMPtTAtetOP2_yellow	1	inactive	0
20	mor28iCretdTom_OMPtTAtetOP2_yellow	1	mor28	61.9987
21	mor28iCretdTom_OMPtTAtetOP2_yellow	1	P2	6773.93
22	mor28iCretdTom_OMPtTAtetOP2_yellow	2	inactive	0
23	mor28iCretdTom_OMPtTAtetOP2_yellow	2	mor28	314.894
24	mor28iCretdTom_OMPtTAtetOP2_yellow	2	P2	4221.91
25	mor28iCretdTom_OMPtTAtetOP2_yellow	3	inactive	0
26	mor28iCretdTom_OMPtTAtetOP2_yellow	3	mor28	105.955
27	mor28iCretdTom_OMPtTAtetOP2_yellow	3	P2	1909.92

## Sheet: Figures 4i-n
	bait_order	prey_order	norm	geno	interaction
1	20	1	87.9831	red_merge	P2 to GIs
2	20	2	53.1991	red_merge	P2 to GIs
3	20	3	63.4297	red_merge	P2 to GIs
4	20	4	79.7986	red_merge	P2 to GIs
5	20	5	57.2913	red_merge	P2 to GIs
6	20	6	55.2452	red_merge	P2 to GIs
7	20	7	79.7986	red_merge	P2 to GIs
8	20	8	92.0753	red_merge	P2 to GIs
9	20	9	87.9831	red_merge	P2 to GIs
10	20	10	108.444	red_merge	P2 to GIs
11	20	11	98.2137	red_merge	P2 to GIs
12	20	12	77.7525	red_merge	P2 to GIs
13	20	13	96.1675	red_merge	P2 to GIs
14	20	14	118.675	red_merge	P2 to GIs
15	20	15	116.629	red_merge	P2 to GIs
16	20	16	116.629	red_merge	P2 to GIs
17	20	17	163.689	red_merge	P2 to GIs
18	20	18	214.842	red_merge	P2 to GIs
19	20	19	268.041	red_merge	P2 to GIs
20	20	20	476.745	red_merge	P2 to GIs
21	20	21	302.825	red_merge	P2 to GIs
22	20	22	194.381	red_merge	P2 to GIs
23	20	23	145.274	red_merge	P2 to GIs
24	20	24	135.044	red_merge	P2 to GIs
25	20	25	143.228	red_merge	P2 to GIs
26	20	26	143.228	red_merge	P2 to GIs
27	20	27	92.0753	red_merge	P2 to GIs
28	20	28	90.0292	red_merge	P2 to GIs
29	20	29	77.7525	red_merge	P2 to GIs
30	20	30	65.4758	red_merge	P2 to GIs
31	20	31	45.0146	red_merge	P2 to GIs
32	20	32	49.1068	red_merge	P2 to GIs
33	20	33	53.1991	red_merge	P2 to GIs
34	20	34	42.9685	red_merge	P2 to GIs
35	20	35	55.2452	red_merge	P2 to GIs
36	20	36	63.4297	red_merge	P2 to GIs
37	20	37	53.1991	red_merge	P2 to GIs
38	20	38	55.2452	red_merge	P2 to GIs
39	20	39	47.0607	red_merge	P2 to GIs
40	20	1	48.5828	yellow_merge	P2 to GIs
41	20	2	29.1497	yellow_merge	P2 to GIs
42	20	3	48.5828	yellow_merge	P2 to GIs
43	20	4	48.5828	yellow_merge	P2 to GIs
44	20	5	48.5828	yellow_merge	P2 to GIs
45	20	6	26.7206	yellow_merge	P2 to GIs
46	20	7	34.008	yellow_merge	P2 to GIs
47	20	8	63.1577	yellow_merge	P2 to GIs
48	20	9	60.7285	yellow_merge	P2 to GIs
49	20	10	70.4451	yellow_merge	P2 to GIs
50	20	11	65.5868	yellow_merge	P2 to GIs
51	20	12	65.5868	yellow_merge	P2 to GIs
52	20	13	63.1577	yellow_merge	P2 to GIs
53	20	14	58.2994	yellow_merge	P2 to GIs
54	20	15	85.0199	yellow_merge	P2 to GIs
55	20	16	89.8782	yellow_merge	P2 to GIs
56	20	17	116.599	yellow_merge	P2 to GIs
57	20	18	121.457	yellow_merge	P2 to GIs
58	20	19	165.182	yellow_merge	P2 to GIs
59	20	20	325.505	yellow_merge	P2 to GIs
60	20	21	182.186	yellow_merge	P2 to GIs
61	20	22	153.036	yellow_merge	P2 to GIs
62	20	23	70.4451	yellow_merge	P2 to GIs
63	20	24	58.2994	yellow_merge	P2 to GIs
64	20	25	82.5908	yellow_merge	P2 to GIs
65	20	26	80.1617	yellow_merge	P2 to GIs
66	20	27	63.1577	yellow_merge	P2 to GIs
67	20	28	48.5828	yellow_merge	P2 to GIs
68	20	29	48.5828	yellow_merge	P2 to GIs
69	20	30	19.4331	yellow_merge	P2 to GIs
70	20	31	36.4371	yellow_merge	P2 to GIs
71	20	32	31.5788	yellow_merge	P2 to GIs
72	20	33	26.7206	yellow_merge	P2 to GIs
73	20	34	26.7206	yellow_merge	P2 to GIs
74	20	35	41.2954	yellow_merge	P2 to GIs
75	20	36	36.4371	yellow_merge	P2 to GIs
76	20	37	36.4371	yellow_merge	P2 to GIs
77	20	38	24.2914	yellow_merge	P2 to GIs
78	20	39	14.5748	yellow_merge	P2 to GIs
79	20	1	59.1888	green_merge	P2 to GIs
80	20	2	51.297	green_merge	P2 to GIs
81	20	3	55.2429	green_merge	P2 to GIs
82	20	4	61.1618	green_merge	P2 to GIs
83	20	5	47.3511	green_merge	P2 to GIs
84	20	6	49.324	green_merge	P2 to GIs
85	20	7	35.5133	green_merge	P2 to GIs
86	20	8	74.9725	green_merge	P2 to GIs
87	20	9	78.9184	green_merge	P2 to GIs
88	20	10	110.486	green_merge	P2 to GIs
89	20	11	92.7292	green_merge	P2 to GIs
90	20	12	47.3511	green_merge	P2 to GIs
91	20	13	69.0536	green_merge	P2 to GIs
92	20	14	94.7021	green_merge	P2 to GIs
93	20	15	76.9455	green_merge	P2 to GIs
94	20	16	106.54	green_merge	P2 to GIs
95	20	17	134.161	green_merge	P2 to GIs
96	20	18	151.918	green_merge	P2 to GIs
97	20	19	317.647	green_merge	P2 to GIs
98	20	20	469.565	green_merge	P2 to GIs
99	20	21	297.917	green_merge	P2 to GIs
100	20	22	167.702	green_merge	P2 to GIs
101	20	23	130.215	green_merge	P2 to GIs
102	20	24	100.621	green_merge	P2 to GIs
103	20	25	106.54	green_merge	P2 to GIs
104	20	26	114.432	green_merge	P2 to GIs
105	20	27	124.297	green_merge	P2 to GIs
106	20	28	72.9996	green_merge	P2 to GIs
107	20	29	82.8644	green_merge	P2 to GIs
108	20	30	63.1348	green_merge	P2 to GIs
109	20	31	43.4051	green_merge	P2 to GIs
110	20	32	45.3781	green_merge	P2 to GIs
111	20	33	47.3511	green_merge	P2 to GIs
112	20	34	35.5133	green_merge	P2 to GIs
113	20	35	49.324	green_merge	P2 to GIs
114	20	36	59.1888	green_merge	P2 to GIs
115	20	37	57.2159	green_merge	P2 to GIs
116	20	38	55.2429	green_merge	P2 to GIs
117	20	39	37.4863	green_merge	P2 to GIs
118	20	1	108.444	red_merge	mor28 to GIs
119	20	2	102.306	red_merge	mor28 to GIs
120	20	3	77.7525	red_merge	mor28 to GIs
121	20	4	96.1675	red_merge	mor28 to GIs
122	20	5	106.398	red_merge	mor28 to GIs
123	20	6	118.675	red_merge	mor28 to GIs
124	20	7	104.352	red_merge	mor28 to GIs
125	20	8	157.551	red_merge	mor28 to GIs
126	20	9	120.721	red_merge	mor28 to GIs
127	20	10	159.597	red_merge	mor28 to GIs
128	20	11	200.52	red_merge	mor28 to GIs
129	20	12	175.966	red_merge	mor28 to GIs
130	20	13	190.289	red_merge	mor28 to GIs
131	20	14	237.35	red_merge	mor28 to GIs
132	20	15	239.396	red_merge	mor28 to GIs
133	20	16	218.935	red_merge	mor28 to GIs
134	20	17	237.35	red_merge	mor28 to GIs
135	20	18	280.318	red_merge	mor28 to GIs
136	20	19	294.641	red_merge	mor28 to GIs
137	20	20	478.792	red_merge	mor28 to GIs
138	20	21	390.808	red_merge	mor28 to GIs
139	20	22	263.949	red_merge	mor28 to GIs
140	20	23	276.226	red_merge	mor28 to GIs
141	20	24	270.088	red_merge	mor28 to GIs
142	20	25	233.257	red_merge	mor28 to GIs
143	20	26	198.473	red_merge	mor28 to GIs
144	20	27	182.104	red_merge	mor28 to GIs
145	20	28	118.675	red_merge	mor28 to GIs
146	20	29	112.536	red_merge	mor28 to GIs
147	20	30	116.629	red_merge	mor28 to GIs
148	20	31	96.1675	red_merge	mor28 to GIs
149	20	32	90.0292	red_merge	mor28 to GIs
150	20	33	94.1214	red_merge	mor28 to GIs
151	20	34	85.9369	red_merge	mor28 to GIs
152	20	35	67.5219	red_merge	mor28 to GIs
153	20	36	96.1675	red_merge	mor28 to GIs
154	20	37	73.6602	red_merge	mor28 to GIs
155	20	38	79.7986	red_merge	mor28 to GIs
156	20	39	47.0607	red_merge	mor28 to GIs
157	20	1	55.8702	yellow_merge	mor28 to GIs
158	20	2	65.5868	yellow_merge	mor28 to GIs
159	20	3	43.7245	yellow_merge	mor28 to GIs
160	20	4	68.016	yellow_merge	mor28 to GIs
161	20	5	82.5908	yellow_merge	mor28 to GIs
162	20	6	60.7285	yellow_merge	mor28 to GIs
163	20	7	53.4411	yellow_merge	mor28 to GIs
164	20	8	75.3034	yellow_merge	mor28 to GIs
165	20	9	85.0199	yellow_merge	mor28 to GIs
166	20	10	53.4411	yellow_merge	mor28 to GIs
167	20	11	106.882	yellow_merge	mor28 to GIs
168	20	12	97.1656	yellow_merge	mor28 to GIs
169	20	13	89.8782	yellow_merge	mor28 to GIs
170	20	14	82.5908	yellow_merge	mor28 to GIs
171	20	15	116.599	yellow_merge	mor28 to GIs
172	20	16	138.461	yellow_merge	mor28 to GIs
173	20	17	148.178	yellow_merge	mor28 to GIs
174	20	18	126.315	yellow_merge	mor28 to GIs
175	20	19	155.465	yellow_merge	mor28 to GIs
176	20	20	211.335	yellow_merge	mor28 to GIs
177	20	21	179.756	yellow_merge	mor28 to GIs
178	20	22	160.323	yellow_merge	mor28 to GIs
179	20	23	126.315	yellow_merge	mor28 to GIs
180	20	24	123.886	yellow_merge	mor28 to GIs
181	20	25	104.453	yellow_merge	mor28 to GIs
182	20	26	82.5908	yellow_merge	mor28 to GIs
183	20	27	75.3034	yellow_merge	mor28 to GIs
184	20	28	60.7285	yellow_merge	mor28 to GIs
185	20	29	48.5828	yellow_merge	mor28 to GIs
186	20	30	53.4411	yellow_merge	mor28 to GIs
187	20	31	60.7285	yellow_merge	mor28 to GIs
188	20	32	53.4411	yellow_merge	mor28 to GIs
189	20	33	38.8663	yellow_merge	mor28 to GIs
190	20	34	51.012	yellow_merge	mor28 to GIs
191	20	35	38.8663	yellow_merge	mor28 to GIs
192	20	36	31.5788	yellow_merge	mor28 to GIs
193	20	37	51.012	yellow_merge	mor28 to GIs
194	20	38	46.1537	yellow_merge	mor28 to GIs
195	20	39	34.008	yellow_merge	mor28 to GIs
196	20	1	124.297	green_merge	mor28 to GIs
197	20	2	72.9996	green_merge	mor28 to GIs
198	20	3	71.0266	green_merge	mor28 to GIs
199	20	4	86.8103	green_merge	mor28 to GIs
200	20	5	84.8373	green_merge	mor28 to GIs
201	20	6	86.8103	green_merge	mor28 to GIs
202	20	7	80.8914	green_merge	mor28 to GIs
203	20	8	90.7562	green_merge	mor28 to GIs
204	20	9	67.0807	green_merge	mor28 to GIs
205	20	10	114.432	green_merge	mor28 to GIs
206	20	11	112.459	green_merge	mor28 to GIs
207	20	12	128.242	green_merge	mor28 to GIs
208	20	13	122.324	green_merge	mor28 to GIs
209	20	14	149.945	green_merge	mor28 to GIs
210	20	15	155.864	green_merge	mor28 to GIs
211	20	16	171.648	green_merge	mor28 to GIs
212	20	17	163.756	green_merge	mor28 to GIs
213	20	18	169.675	green_merge	mor28 to GIs
214	20	19	211.107	green_merge	mor28 to GIs
215	20	20	230.836	green_merge	mor28 to GIs
216	20	21	218.999	green_merge	mor28 to GIs
217	20	22	205.188	green_merge	mor28 to GIs
218	20	23	171.648	green_merge	mor28 to GIs
219	20	24	171.648	green_merge	mor28 to GIs
220	20	25	142.053	green_merge	mor28 to GIs
221	20	26	116.405	green_merge	mor28 to GIs
222	20	27	102.594	green_merge	mor28 to GIs
223	20	28	100.621	green_merge	mor28 to GIs
224	20	29	80.8914	green_merge	mor28 to GIs
225	20	30	65.1077	green_merge	mor28 to GIs
226	20	31	80.8914	green_merge	mor28 to GIs
227	20	32	80.8914	green_merge	mor28 to GIs
228	20	33	63.1348	green_merge	mor28 to GIs
229	20	34	67.0807	green_merge	mor28 to GIs
230	20	35	33.5403	green_merge	mor28 to GIs
231	20	36	80.8914	green_merge	mor28 to GIs
232	20	37	63.1348	green_merge	mor28 to GIs
233	20	38	47.3511	green_merge	mor28 to GIs
234	20	39	41.4322	green_merge	mor28 to GIs
