# Supplementary material for: RNA-mediated symmetry breaking enables singular olfactory receptor choice
Source: Nature. 2023 Dec 20;625(7993):181–8. doi: 10.1038/s41586-023-06845-4 (PMC10765522; doi:10.1038/s41586-023-06845-4)
Supplement: Supplementary file 9 — Source Data Extended Data Fig. 1 [file 41586_2023_6845_MOESM9_ESM.xlsx]

## Sheet: Extended Data Figure 1c
	pseudotime	Ascl1_mean	Ascl1_se	Neurod1_mean	Neurod1_se	Tex15_mean	Tex15_se	Gap43_mean	Gap43_se	Carns1_mean	Carns1_se
1	0	1	0.0139117	0.0393294	0.0104042	0.0553747	0.017263	0.141181	0.0217397	0.0809824	0.0186771
2	1	0	0	0.726121	0.228065	0	0	0.207727	0.173287	0	0
3	2	0.498492	0.014508	1	0.0596615	0.0130021	0.0126339	0.0758865	0.0242818	0.0267784	0.014508
4	3	0	0	0.835217	0.111181	0.0985523	0.0859517	0.151075	0.0740495	0.0286041	0.0315067
5	4	0.176159	0.00734239	0.690554	0.050694	0.0818848	0.0314919	0.123418	0.0243142	0.0807992	0.0238213
6	5	0	0	0.401767	0.0427459	0.274307	0.0524987	0.139551	0.0269674	0.0736943	0.0232701
7	6	0	0	0.072338	0.0266518	0.869701	0.0763167	0.180573	0.0456845	0.0515228	0.0283069
8	7	0	0	0.0371645	0.0139537	1	0.0674458	0.212735	0.031788	0.110674	0.0283212
9	8	0.0855077	0.00505947	0.0152869	0.00945024	0.716262	0.0771699	0.206786	0.0287704	0.123676	0.0260266
10	9	0	0	0.0132817	0.0113631	0.651231	0.126623	0.284783	0.0534188	0.121266	0.0432827
11	10	0	0	0.00675155	0.00577623	0.652723	0.0888762	0.229677	0.0327381	0.145061	0.0328447
12	11	0	0	0.013732	0.0117483	0.158452	0.0767126	0.269974	0.0485606	0.25499	0.0606697
13	12	0	0	0.0759549	0.0362873	0.0201785	0.0343316	0.69671	0.0906478	0.168826	0.0708997
14	13	0	0	0.0248333	0.00831051	0.0223833	0.0110547	0.738437	0.0359372	0.199351	0.0241525
15	14	0	0	0.0184133	0.0157533	0.00925908	0.0157533	0.689124	0.091751	0.100115	0.0386624
16	15	0	0	0.0279374	0.00933686	0.0296891	0.0139386	0.909898	0.0388538	0.34583	0.0322222
17	16	0.109996	0.00459128	0.0342332	0.00957666	0.0225836	0.0131396	1	0.0410817	0.416071	0.0330867
18	17	0	0	0.0396091	0.0099867	0.0220357	0.0112878	0.988694	0.0369062	0.476287	0.0334863
19	18	0	0	0.0162037	0.00687903	0.0431231	0.0187501	0.911986	0.0388984	0.521319	0.0370389
20	19	0	0	0.0210986	0.00798755	0.0160943	0.0115671	0.698076	0.039855	0.676248	0.0408195
21	20	0	0	0.0238187	0.00863452	0.0142116	0.00793341	0.587562	0.033203	0.738821	0.0344074
22	21	0	0	0.0159905	0.00784598	0.0187618	0.011823	0.501499	0.0395317	0.803988	0.0451581
23	22	0.064014	0.00378769	0.0309907	0.00985471	0.027093	0.0138069	0.453723	0.0374011	0.857461	0.0413757
24	23	0	0	0.0157487	0.00445218	0.0266964	0.00874658	0.241535	0.0182654	0.930113	0.0256212
25	24	0.0822074	0.00343344	0.0447873	0.0102401	0.0208488	0.00997596	0.182913	0.0200252	0.884021	0.0333673
26	25	0.0894241	0.0052912	0.0123692	0.00745405	0.0217694	0.0136723	0.145885	0.025452	0.985643	0.0493134
27	26	0	0	0.038723	0.00817962	0.0333343	0.0118752	0.131927	0.0148136	0.891485	0.0313743
28	27	0.0314907	0.0018633	0.0348467	0.00730097	0.0220893	0.00853607	0.102579	0.012501	0.865208	0.0276056
29	28	0	0	0	0	0	0	0.083091	0.0297063	1	0.0819592

## Sheet: Ext. Data Figure 1i-j except e
	pseudotime	Cumulative_GI_Accessibility_avg	Cumulative_GI_Accessibility_se	Cumulative_ORPromoter_Accessibility_avg	Cumulative_ORPromoter_Accessibility_se	Max_ORtranscript_SCT_avg	Max_ORtranscript_SCT_se	Active_GI_Accessibility_avg	Active_GI_Accessibility_se	Cumulative_mOSNcCRE_Accessibility_avg	Cumulative_mOSNcCRE_Accessibility_se	Cumulative_Lhx2Ebf_Accessibility_avg	Cumulative_Lhx2Ebf_Accessibility_se
1	0	4.59807e-05	7.50511e-06	4.06926e-05	8.31584e-06	0.283671	0.0267128	0.252762	0.032241	0.000354613	2.69361e-05	0.0130486	0.000609516
2	1	2.86961e-05	2.86961e-05	2.00811e-05	2.00811e-05	0.44794	0.271539	0.25	0.25	0.000200222	7.63477e-05	0.0114709	0.000770983
3	2	2.46714e-05	7.54603e-06	5.48092e-05	2.19613e-05	0.199095	0.0325219	0.150709	0.0373971	0.000562007	5.81824e-05	0.0183357	0.000782773
4	3	4.87238e-05	1.67955e-05	2.7341e-05	1.19708e-05	0.252054	0.0727616	0.477273	0.116205	0.000614489	6.16412e-05	0.0248023	0.000883588
5	4	0.000104362	1.19215e-05	3.47673e-05	9.20599e-06	0.380289	0.0419083	0.566559	0.050826	0.000748591	4.2331e-05	0.02907	0.000619864
6	5	0.000219996	2.01081e-05	4.84201e-05	8.56397e-06	0.383818	0.0408322	0.727902	0.0522407	0.00101499	5.93789e-05	0.0357172	0.000669234
7	6	0.000577578	5.95292e-05	0.000241598	3.75332e-05	0.437424	0.0540768	0.997173	0.0668974	0.00122637	7.58719e-05	0.0430202	0.00123489
8	7	0.000803625	5.21427e-05	0.000283428	3.11876e-05	0.579037	0.0458132	1.03609	0.0372981	0.0014297	7.79055e-05	0.0471074	0.000733124
9	8	0.0007297	5.44865e-05	0.000214732	2.88029e-05	0.500958	0.0390698	1.01878	0.0404775	0.00146173	5.7212e-05	0.0494733	0.000721643
10	9	0.000924834	6.97044e-05	0.000408532	6.17296e-05	0.503837	0.0455689	1.03955	0.04374	0.00171656	0.000136533	0.0542533	0.00123625
11	10	0.00089392	4.76166e-05	0.000289492	2.82581e-05	0.608711	0.0473437	1.0432	0.0253248	0.00177463	6.07202e-05	0.0540907	0.00075012
12	11	0.000734314	5.68429e-05	0.000209067	3.47461e-05	0.959963	0.0714401	1.05743	0.0453524	0.00161476	8.4294e-05	0.0478732	0.000906063
13	12	0.000702903	8.37291e-05	0.000115315	2.24222e-05	0.643775	0.0986824	1.06755	0.0753366	0.0015824	0.000112868	0.0429896	0.00101433
14	13	0.000502638	1.86058e-05	4.12469e-05	4.48714e-06	0.654157	0.0369621	1.05107	0.0193826	0.00143372	3.25688e-05	0.041873	0.000421754
15	14	0.000434512	4.84818e-05	8.6293e-05	2.33874e-05	0.712782	0.111402	1.0161	0.057268	0.0012381	7.71193e-05	0.0402546	0.000758764
16	15	0.000341758	1.82337e-05	4.23219e-05	9.66513e-06	0.788216	0.0494047	0.942712	0.0291165	0.00138112	3.38858e-05	0.0407518	0.000328288
17	16	0.000329255	2.05244e-05	4.45541e-05	6.74766e-06	0.820557	0.0455765	0.926982	0.0291817	0.0014353	4.08164e-05	0.0414794	0.000365931
18	17	0.000249862	1.35101e-05	3.37929e-05	4.76584e-06	0.748272	0.0367926	0.934489	0.0320077	0.00150809	3.61765e-05	0.0447077	0.000372382
19	18	0.000316581	1.62828e-05	3.57156e-05	7.59197e-06	0.63847	0.040046	0.988212	0.0312886	0.00169756	3.65578e-05	0.0475098	0.000316307
20	19	0.000343346	1.86813e-05	3.7379e-05	4.80915e-06	0.707964	0.0403614	1.00826	0.026521	0.00177588	4.4453e-05	0.0475678	0.000423851
21	20	0.000421039	1.83394e-05	4.41421e-05	5.64698e-06	0.683886	0.0313493	1.02574	0.0225001	0.00183161	3.48955e-05	0.0484506	0.000306682
22	21	0.000305534	1.64825e-05	3.79508e-05	6.07018e-06	0.739615	0.0458561	1.02749	0.0297692	0.00175165	4.31951e-05	0.0498947	0.000375779
23	22	0.000340699	1.58489e-05	3.78973e-05	4.73696e-06	0.908226	0.0524724	1.09114	0.0211666	0.00176463	3.73623e-05	0.0500553	0.000384625
24	23	0.000352951	1.02252e-05	4.76839e-05	3.98312e-06	0.835957	0.0339675	1.06545	0.0172492	0.0019388	2.58012e-05	0.0501593	0.000246223
25	24	0.000327491	1.3644e-05	3.73947e-05	4.18835e-06	0.982383	0.0534624	1.03238	0.0224728	0.00199322	3.28952e-05	0.0482228	0.000389762
26	25	0.000357762	2.80206e-05	3.18897e-05	5.8527e-06	0.954072	0.081187	0.993737	0.0349585	0.00195823	5.50643e-05	0.0473416	0.000575682
27	26	0.000285197	1.17329e-05	3.13624e-05	3.86296e-06	1.23306	0.0565475	1.00549	0.02226	0.00206033	2.95213e-05	0.0507029	0.000342397
28	27	0.000271584	1.19719e-05	2.95828e-05	3.04634e-06	1.60063	0.0512856	0.95662	0.0229697	0.00215502	3.20168e-05	0.0500586	0.000280568
29	28	0.000279587	3.80091e-05	2.58226e-05	6.53493e-06	1.29499	0.135313	0.969571	0.0645301	0.00182482	7.86206e-05	0.0461202	0.000871232

## Sheet: Ext. Data Figure 1e
	pseudotime	chr	beg	end	mean	Greek_Island	zero
1	0	1	173190529	173190944	0	1-173190529-173190944	0
2	0	1	173212162	173212558	5.50824e-07	1-173212162-173212558	0
3	0	1	173265692	173266108	0	1-173265692-173266108	0
4	0	1	174035928	174036370	3.32179e-07	1-174035928-174036370	0
5	0	1	174342508	174342880	0	1-174342508-174342880	0
6	0	1	92545930	92546383	1.04984e-06	1-92545930-92546383	0
7	1	1	173190529	173190944	0	1-173190529-173190944	0
8	1	1	173212162	173212558	0	1-173212162-173212558	0
9	1	1	173265692	173266108	0	1-173265692-173266108	0
10	1	1	174035928	174036370	0	1-174035928-174036370	0
11	1	1	174342508	174342880	0	1-174342508-174342880	0
12	1	1	92545930	92546383	0	1-92545930-92546383	0
13	2	1	173190529	173190944	0	1-173190529-173190944	0
14	2	1	173212162	173212558	0	1-173212162-173212558	0
15	2	1	173265692	173266108	0	1-173265692-173266108	0
16	2	1	174035928	174036370	0	1-174035928-174036370	0
17	2	1	174342508	174342880	0	1-174342508-174342880	0
18	2	1	92545930	92546383	4.28221e-07	1-92545930-92546383	0
19	3	1	173190529	173190944	0	1-173190529-173190944	0
20	3	1	173212162	173212558	0	1-173212162-173212558	0
21	3	1	173265692	173266108	0	1-173265692-173266108	0
22	3	1	174035928	174036370	0	1-174035928-174036370	0
23	3	1	174342508	174342880	0	1-174342508-174342880	0
24	3	1	92545930	92546383	0	1-92545930-92546383	0
25	4	1	173190529	173190944	5.99107e-07	1-173190529-173190944	0
26	4	1	173212162	173212558	1.00559e-06	1-173212162-173212558	0
27	4	1	173265692	173266108	0	1-173265692-173266108	0
28	4	1	174035928	174036370	0	1-174035928-174036370	0
29	4	1	174342508	174342880	6.04162e-07	1-174342508-174342880	0
30	4	1	92545930	92546383	3.06598e-06	1-92545930-92546383	0
31	5	1	173190529	173190944	0	1-173190529-173190944	0
32	5	1	173212162	173212558	1.05199e-06	1-173212162-173212558	0
33	5	1	173265692	173266108	1.05199e-06	1-173265692-173266108	0
34	5	1	174035928	174036370	0	1-174035928-174036370	0
35	5	1	174342508	174342880	0	1-174342508-174342880	0
36	5	1	92545930	92546383	1.2837e-05	1-92545930-92546383	0
37	6	1	173190529	173190944	0	1-173190529-173190944	0
38	6	1	173212162	173212558	3.18623e-06	1-173212162-173212558	0
39	6	1	173265692	173266108	3.49169e-06	1-173265692-173266108	0
40	6	1	174035928	174036370	3.78006e-06	1-174035928-174036370	0
41	6	1	174342508	174342880	0	1-174342508-174342880	0
42	6	1	92545930	92546383	6.57421e-06	1-92545930-92546383	0
43	7	1	173190529	173190944	0	1-173190529-173190944	0
44	7	1	173212162	173212558	4.30133e-06	1-173212162-173212558	0
45	7	1	173265692	173266108	0	1-173265692-173266108	0
46	7	1	174035928	174036370	2.75173e-05	1-174035928-174036370	0
47	7	1	174342508	174342880	1.29186e-05	1-174342508-174342880	0
48	7	1	92545930	92546383	3.33512e-05	1-92545930-92546383	0
49	8	1	173190529	173190944	1.69865e-06	1-173190529-173190944	0
50	8	1	173212162	173212558	0	1-173212162-173212558	0
51	8	1	173265692	173266108	0	1-173265692-173266108	0
52	8	1	174035928	174036370	2.71374e-05	1-174035928-174036370	0
53	8	1	174342508	174342880	5.32154e-06	1-174342508-174342880	0
54	8	1	92545930	92546383	1.58661e-05	1-92545930-92546383	0
55	9	1	173190529	173190944	4.5895e-06	1-173190529-173190944	0
56	9	1	173212162	173212558	3.59929e-06	1-173212162-173212558	0
57	9	1	173265692	173266108	1.67845e-06	1-173265692-173266108	0
58	9	1	174035928	174036370	1.21076e-05	1-174035928-174036370	0
59	9	1	174342508	174342880	2.37414e-06	1-174342508-174342880	0
60	9	1	92545930	92546383	5.34295e-05	1-92545930-92546383	0
61	10	1	173190529	173190944	1.16861e-06	1-173190529-173190944	0
62	10	1	173212162	173212558	2.41915e-06	1-173212162-173212558	0
63	10	1	173265692	173266108	2.49497e-06	1-173265692-173266108	0
64	10	1	174035928	174036370	1.1944e-05	1-174035928-174036370	0
65	10	1	174342508	174342880	4.40461e-06	1-174342508-174342880	0
66	10	1	92545930	92546383	3.30966e-05	1-92545930-92546383	0
67	11	1	173190529	173190944	2.7824e-06	1-173190529-173190944	0
68	11	1	173212162	173212558	2.53806e-06	1-173212162-173212558	0
69	11	1	173265692	173266108	2.53806e-06	1-173265692-173266108	0
70	11	1	174035928	174036370	1.93832e-05	1-174035928-174036370	0
71	11	1	174342508	174342880	2.73373e-06	1-174342508-174342880	0
72	11	1	92545930	92546383	7.17715e-06	1-92545930-92546383	0
73	12	1	173190529	173190944	3.34833e-06	1-173190529-173190944	0
74	12	1	173212162	173212558	1.00741e-05	1-173212162-173212558	0
75	12	1	173265692	173266108	4.93925e-06	1-173265692-173266108	0
76	12	1	174035928	174036370	1.62809e-05	1-174035928-174036370	0
77	12	1	174342508	174342880	0	1-174342508-174342880	0
78	12	1	92545930	92546383	1.09003e-05	1-92545930-92546383	0
79	13	1	173190529	173190944	2.8971e-07	1-173190529-173190944	0
80	13	1	173212162	173212558	0	1-173212162-173212558	0
81	13	1	173265692	173266108	3.60876e-07	1-173265692-173266108	0
82	13	1	174035928	174036370	1.02916e-05	1-174035928-174036370	0
83	13	1	174342508	174342880	4.5556e-07	1-174342508-174342880	0
84	13	1	92545930	92546383	2.19683e-05	1-92545930-92546383	0
85	14	1	173190529	173190944	0	1-173190529-173190944	0
86	14	1	173212162	173212558	1.59389e-06	1-173212162-173212558	0
87	14	1	173265692	173266108	0	1-173265692-173266108	0
88	14	1	174035928	174036370	3.55581e-05	1-174035928-174036370	0
89	14	1	174342508	174342880	0	1-174342508-174342880	0
90	14	1	92545930	92546383	2.72474e-05	1-92545930-92546383	0
91	15	1	173190529	173190944	3.88599e-07	1-173190529-173190944	0
92	15	1	173212162	173212558	6.27735e-07	1-173212162-173212558	0
93	15	1	173265692	173266108	1.42218e-06	1-173265692-173266108	0
94	15	1	174035928	174036370	2.23721e-06	1-174035928-174036370	0
95	15	1	174342508	174342880	4.08331e-07	1-174342508-174342880	0
96	15	1	92545930	92546383	1.82576e-05	1-92545930-92546383	0
97	16	1	173190529	173190944	0	1-173190529-173190944	0
98	16	1	173212162	173212558	8.01448e-07	1-173212162-173212558	0
99	16	1	173265692	173266108	4.60868e-07	1-173265692-173266108	0
100	16	1	174035928	174036370	2.93596e-06	1-174035928-174036370	0
101	16	1	174342508	174342880	8.2755e-07	1-174342508-174342880	0
102	16	1	92545930	92546383	1.56433e-05	1-92545930-92546383	0
103	17	1	173190529	173190944	0	1-173190529-173190944	0
104	17	1	173212162	173212558	0	1-173212162-173212558	0
105	17	1	173265692	173266108	0	1-173265692-173266108	0
106	17	1	174035928	174036370	3.40798e-06	1-174035928-174036370	0
107	17	1	174342508	174342880	0	1-174342508-174342880	0
108	17	1	92545930	92546383	1.49868e-05	1-92545930-92546383	0
109	18	1	173190529	173190944	3.30622e-07	1-173190529-173190944	0
110	18	1	173212162	173212558	2.71606e-07	1-173212162-173212558	0
111	18	1	173265692	173266108	3.61481e-07	1-173265692-173266108	0
112	18	1	174035928	174036370	2.63206e-06	1-174035928-174036370	0
113	18	1	174342508	174342880	6.72495e-07	1-174342508-174342880	0
114	18	1	92545930	92546383	1.52805e-05	1-92545930-92546383	0
115	19	1	173190529	173190944	3.96403e-07	1-173190529-173190944	0
116	19	1	173212162	173212558	2.27468e-07	1-173212162-173212558	0
117	19	1	173265692	173266108	9.72313e-07	1-173265692-173266108	0
118	19	1	174035928	174036370	5.37064e-06	1-174035928-174036370	0
119	19	1	174342508	174342880	7.15922e-07	1-174342508-174342880	0
120	19	1	92545930	92546383	2.31811e-05	1-92545930-92546383	0
121	20	1	173190529	173190944	2.53912e-07	1-173190529-173190944	0
122	20	1	173212162	173212558	2.00215e-07	1-173212162-173212558	0
123	20	1	173265692	173266108	1.91219e-06	1-173265692-173266108	0
124	20	1	174035928	174036370	3.12844e-06	1-174035928-174036370	0
125	20	1	174342508	174342880	1.04619e-06	1-174342508-174342880	0
126	20	1	92545930	92546383	1.77878e-05	1-92545930-92546383	0
127	21	1	173190529	173190944	0	1-173190529-173190944	0
128	21	1	173212162	173212558	0	1-173212162-173212558	0
129	21	1	173265692	173266108	5.20301e-06	1-173265692-173266108	0
130	21	1	174035928	174036370	2.40616e-06	1-174035928-174036370	0
131	21	1	174342508	174342880	1.04983e-06	1-174342508-174342880	0
132	21	1	92545930	92546383	2.65178e-05	1-92545930-92546383	0
133	22	1	173190529	173190944	3.48745e-07	1-173190529-173190944	0
134	22	1	173212162	173212558	3.20403e-07	1-173212162-173212558	0
135	22	1	173265692	173266108	8.23117e-07	1-173265692-173266108	0
136	22	1	174035928	174036370	3.50534e-06	1-174035928-174036370	0
137	22	1	174342508	174342880	8.74843e-07	1-174342508-174342880	0
138	22	1	92545930	92546383	1.6191e-05	1-92545930-92546383	0
139	23	1	173190529	173190944	5.75031e-07	1-173190529-173190944	0
140	23	1	173212162	173212558	3.89488e-07	1-173212162-173212558	0
141	23	1	173265692	173266108	9.71016e-07	1-173265692-173266108	0
142	23	1	174035928	174036370	3.06359e-06	1-174035928-174036370	0
143	23	1	174342508	174342880	1.20586e-06	1-174342508-174342880	0
144	23	1	92545930	92546383	2.19552e-05	1-92545930-92546383	0
145	24	1	173190529	173190944	0	1-173190529-173190944	0
146	24	1	173212162	173212558	8.84133e-07	1-173212162-173212558	0
147	24	1	173265692	173266108	1.21358e-06	1-173265692-173266108	0
148	24	1	174035928	174036370	3.33566e-06	1-174035928-174036370	0
149	24	1	174342508	174342880	5.46558e-07	1-174342508-174342880	0
150	24	1	92545930	92546383	1.65177e-05	1-92545930-92546383	0
151	25	1	173190529	173190944	0	1-173190529-173190944	0
152	25	1	173212162	173212558	4.17478e-07	1-173212162-173212558	0
153	25	1	173265692	173266108	1.4676e-06	1-173265692-173266108	0
154	25	1	174035928	174036370	2.48529e-06	1-174035928-174036370	0
155	25	1	174342508	174342880	2.74125e-06	1-174342508-174342880	0
156	25	1	92545930	92546383	2.25263e-05	1-92545930-92546383	0
157	26	1	173190529	173190944	1.98419e-07	1-173190529-173190944	0
158	26	1	173212162	173212558	9.28495e-07	1-173212162-173212558	0
159	26	1	173265692	173266108	8.89554e-07	1-173265692-173266108	0
160	26	1	174035928	174036370	1.83186e-06	1-174035928-174036370	0
161	26	1	174342508	174342880	3.45138e-07	1-174342508-174342880	0
162	26	1	92545930	92546383	2.45514e-05	1-92545930-92546383	0
163	27	1	173190529	173190944	0	1-173190529-173190944	0
164	27	1	173212162	173212558	1.96633e-07	1-173212162-173212558	0
165	27	1	173265692	173266108	8.05128e-07	1-173265692-173266108	0
166	27	1	174035928	174036370	2.0358e-06	1-174035928-174036370	0
167	27	1	174342508	174342880	2.12246e-06	1-174342508-174342880	0
168	27	1	92545930	92546383	2.10439e-05	1-92545930-92546383	0
169	28	1	173190529	173190944	1.20098e-06	1-173190529-173190944	0
170	28	1	173212162	173212558	0	1-173212162-173212558	0
171	28	1	173265692	173266108	9.2885e-07	1-173265692-173266108	0
172	28	1	174035928	174036370	1.68322e-06	1-174035928-174036370	0
173	28	1	174342508	174342880	1.70663e-06	1-174342508-174342880	0
174	28	1	92545930	92546383	1.74803e-05	1-92545930-92546383	0
175	NA	1	173190529	173190944	0	1-173190529-173190944	0
176	NA	1	173212162	173212558	0	1-173212162-173212558	0
177	NA	1	173265692	173266108	0	1-173265692-173266108	0
178	NA	1	174035928	174036370	0	1-174035928-174036370	0
179	NA	1	174342508	174342880	0	1-174342508-174342880	0
180	NA	1	92545930	92546383	2.53439e-05	1-92545930-92546383	0
181	0	2	111726814	111727203	4.5355e-07	2-111726814-111727203	0
182	0	2	111789817	111790316	4.12118e-07	2-111789817-111790316	0
183	0	2	112200611	112201084	4.79803e-07	2-112200611-112201084	0
184	0	2	37127864	37128314	5.4036e-07	2-37127864-37128314	0
185	0	2	90414265	90414654	1.06288e-06	2-90414265-90414654	0
186	1	2	111726814	111727203	0	2-111726814-111727203	0
187	1	2	111789817	111790316	0	2-111789817-111790316	0
188	1	2	112200611	112201084	0	2-112200611-112201084	0
189	1	2	37127864	37128314	0	2-37127864-37128314	0
190	1	2	90414265	90414654	0	2-90414265-90414654	0
191	2	2	111726814	111727203	0	2-111726814-111727203	0
192	2	2	111789817	111790316	0	2-111789817-111790316	0
193	2	2	112200611	112201084	0	2-112200611-112201084	0
194	2	2	37127864	37128314	2.99724e-06	2-37127864-37128314	0
195	2	2	90414265	90414654	4.07757e-06	2-90414265-90414654	0
196	3	2	111726814	111727203	0	2-111726814-111727203	0
197	3	2	111789817	111790316	2.40825e-06	2-111789817-111790316	0
198	3	2	112200611	112201084	3.08522e-06	2-112200611-112201084	0
199	3	2	37127864	37128314	0	2-37127864-37128314	0
200	3	2	90414265	90414654	2.08326e-06	2-90414265-90414654	0
201	4	2	111726814	111727203	2.69269e-07	2-111726814-111727203	0
202	4	2	111789817	111790316	0	2-111789817-111790316	0
203	4	2	112200611	112201084	0	2-112200611-112201084	0
204	4	2	37127864	37128314	0	2-37127864-37128314	0
205	4	2	90414265	90414654	7.65401e-06	2-90414265-90414654	0
206	5	2	111726814	111727203	1.01932e-06	2-111726814-111727203	0
207	5	2	111789817	111790316	3.14497e-06	2-111789817-111790316	0
208	5	2	112200611	112201084	5.31724e-06	2-112200611-112201084	0
209	5	2	37127864	37128314	2.14035e-06	2-37127864-37128314	0
210	5	2	90414265	90414654	8.85195e-06	2-90414265-90414654	0
211	6	2	111726814	111727203	1.7586e-05	2-111726814-111727203	0
212	6	2	111789817	111790316	6.69606e-06	2-111789817-111790316	0
213	6	2	112200611	112201084	1.10685e-05	2-112200611-112201084	0
214	6	2	37127864	37128314	0	2-37127864-37128314	0
215	6	2	90414265	90414654	6.1676e-06	2-90414265-90414654	0
216	7	2	111726814	111727203	1.22267e-05	2-111726814-111727203	0
217	7	2	111789817	111790316	2.10429e-05	2-111789817-111790316	0
218	7	2	112200611	112201084	1.59505e-06	2-112200611-112201084	0
219	7	2	37127864	37128314	2.5695e-05	2-37127864-37128314	0
220	7	2	90414265	90414654	1.34339e-05	2-90414265-90414654	0
221	8	2	111726814	111727203	5.32466e-06	2-111726814-111727203	0
222	8	2	111789817	111790316	1.61208e-05	2-111789817-111790316	0
223	8	2	112200611	112201084	5.99807e-06	2-112200611-112201084	0
224	8	2	37127864	37128314	1.95853e-05	2-37127864-37128314	0
225	8	2	90414265	90414654	1.03064e-05	2-90414265-90414654	0
226	9	2	111726814	111727203	2.78446e-05	2-111726814-111727203	0
227	9	2	111789817	111790316	2.85522e-05	2-111789817-111790316	0
228	9	2	112200611	112201084	6.66924e-06	2-112200611-112201084	0
229	9	2	37127864	37128314	2.2836e-05	2-37127864-37128314	0
230	9	2	90414265	90414654	4.35113e-06	2-90414265-90414654	0
231	10	2	111726814	111727203	1.28699e-05	2-111726814-111727203	0
232	10	2	111789817	111790316	2.54684e-05	2-111789817-111790316	0
233	10	2	112200611	112201084	4.23426e-06	2-112200611-112201084	0
234	10	2	37127864	37128314	2.59943e-05	2-37127864-37128314	0
235	10	2	90414265	90414654	1.85457e-05	2-90414265-90414654	0
236	11	2	111726814	111727203	1.40257e-05	2-111726814-111727203	0
237	11	2	111789817	111790316	1.58442e-05	2-111789817-111790316	0
238	11	2	112200611	112201084	0	2-112200611-112201084	0
239	11	2	37127864	37128314	1.20367e-05	2-37127864-37128314	0
240	11	2	90414265	90414654	2.06221e-05	2-90414265-90414654	0
241	12	2	111726814	111727203	1.67823e-05	2-111726814-111727203	0
242	12	2	111789817	111790316	6.42933e-05	2-111789817-111790316	0
243	12	2	112200611	112201084	5.88198e-06	2-112200611-112201084	0
244	12	2	37127864	37128314	1.57104e-05	2-37127864-37128314	0
245	12	2	90414265	90414654	1.56401e-05	2-90414265-90414654	0
246	13	2	111726814	111727203	6.09727e-06	2-111726814-111727203	0
247	13	2	111789817	111790316	8.3403e-06	2-111789817-111790316	0
248	13	2	112200611	112201084	4.89606e-06	2-112200611-112201084	0
249	13	2	37127864	37128314	8.73614e-06	2-37127864-37128314	0
250	13	2	90414265	90414654	9.92853e-06	2-90414265-90414654	0
251	14	2	111726814	111727203	9.68304e-06	2-111726814-111727203	0
252	14	2	111789817	111790316	6.18187e-06	2-111789817-111790316	0
253	14	2	112200611	112201084	1.88796e-06	2-112200611-112201084	0
254	14	2	37127864	37128314	3.11619e-06	2-37127864-37128314	0
255	14	2	90414265	90414654	7.86305e-06	2-90414265-90414654	0
256	15	2	111726814	111727203	1.0538e-06	2-111726814-111727203	0
257	15	2	111789817	111790316	7.23904e-06	2-111789817-111790316	0
258	15	2	112200611	112201084	3.9084e-06	2-112200611-112201084	0
259	15	2	37127864	37128314	3.25324e-06	2-37127864-37128314	0
260	15	2	90414265	90414654	5.79715e-06	2-90414265-90414654	0
261	16	2	111726814	111727203	4.64612e-06	2-111726814-111727203	0
262	16	2	111789817	111790316	7.00573e-06	2-111789817-111790316	0
263	16	2	112200611	112201084	5.7738e-06	2-112200611-112201084	0
264	16	2	37127864	37128314	8.18297e-06	2-37127864-37128314	0
265	16	2	90414265	90414654	7.16041e-06	2-90414265-90414654	0
266	17	2	111726814	111727203	2.76993e-06	2-111726814-111727203	0
267	17	2	111789817	111790316	6.24059e-06	2-111789817-111790316	0
268	17	2	112200611	112201084	3.4105e-06	2-112200611-112201084	0
269	17	2	37127864	37128314	2.49461e-06	2-37127864-37128314	0
270	17	2	90414265	90414654	5.47234e-06	2-90414265-90414654	0
271	18	2	111726814	111727203	2.11629e-06	2-111726814-111727203	0
272	18	2	111789817	111790316	8.4203e-06	2-111789817-111790316	0
273	18	2	112200611	112201084	9.53844e-06	2-112200611-112201084	0
274	18	2	37127864	37128314	5.20655e-06	2-37127864-37128314	0
275	18	2	90414265	90414654	8.39231e-06	2-90414265-90414654	0
276	19	2	111726814	111727203	3.30593e-06	2-111726814-111727203	0
277	19	2	111789817	111790316	4.33682e-06	2-111789817-111790316	0
278	19	2	112200611	112201084	5.03935e-06	2-112200611-112201084	0
279	19	2	37127864	37128314	7.66133e-06	2-37127864-37128314	0
280	19	2	90414265	90414654	5.15851e-06	2-90414265-90414654	0
281	20	2	111726814	111727203	2.02884e-06	2-111726814-111727203	0
282	20	2	111789817	111790316	9.21319e-06	2-111789817-111790316	0
283	20	2	112200611	112201084	1.12684e-05	2-112200611-112201084	0
284	20	2	37127864	37128314	9.35973e-06	2-37127864-37128314	0
285	20	2	90414265	90414654	1.39036e-05	2-90414265-90414654	0
286	21	2	111726814	111727203	2.44404e-06	2-111726814-111727203	0
287	21	2	111789817	111790316	1.30251e-05	2-111789817-111790316	0
288	21	2	112200611	112201084	3.1061e-06	2-112200611-112201084	0
289	21	2	37127864	37128314	3.34619e-06	2-37127864-37128314	0
290	21	2	90414265	90414654	1.47358e-05	2-90414265-90414654	0
291	22	2	111726814	111727203	1.56768e-06	2-111726814-111727203	0
292	22	2	111789817	111790316	9.20295e-06	2-111789817-111790316	0
293	22	2	112200611	112201084	5.72293e-06	2-112200611-112201084	0
294	22	2	37127864	37128314	6.42508e-06	2-37127864-37128314	0
295	22	2	90414265	90414654	6.42729e-06	2-90414265-90414654	0
296	23	2	111726814	111727203	1.63599e-06	2-111726814-111727203	0
297	23	2	111789817	111790316	7.8341e-06	2-111789817-111790316	0
298	23	2	112200611	112201084	8.76144e-06	2-112200611-112201084	0
299	23	2	37127864	37128314	7.24482e-06	2-37127864-37128314	0
300	23	2	90414265	90414654	1.0619e-05	2-90414265-90414654	0
301	24	2	111726814	111727203	1.36549e-06	2-111726814-111727203	0
302	24	2	111789817	111790316	9.80342e-06	2-111789817-111790316	0
303	24	2	112200611	112201084	6.55621e-06	2-112200611-112201084	0
304	24	2	37127864	37128314	7.6366e-06	2-37127864-37128314	0
305	24	2	90414265	90414654	1.34985e-05	2-90414265-90414654	0
306	25	2	111726814	111727203	2.56152e-07	2-111726814-111727203	0
307	25	2	111789817	111790316	1.03762e-05	2-111789817-111790316	0
308	25	2	112200611	112201084	4.34708e-06	2-112200611-112201084	0
309	25	2	37127864	37128314	7.22207e-06	2-37127864-37128314	0
310	25	2	90414265	90414654	1.91794e-05	2-90414265-90414654	0
311	26	2	111726814	111727203	2.09053e-06	2-111726814-111727203	0
312	26	2	111789817	111790316	1.02291e-05	2-111789817-111790316	0
313	26	2	112200611	112201084	7.42907e-06	2-112200611-112201084	0
314	26	2	37127864	37128314	4.15646e-06	2-37127864-37128314	0
315	26	2	90414265	90414654	1.34112e-05	2-90414265-90414654	0
316	27	2	111726814	111727203	6.69038e-07	2-111726814-111727203	0
317	27	2	111789817	111790316	9.94344e-06	2-111789817-111790316	0
318	27	2	112200611	112201084	4.1644e-06	2-112200611-112201084	0
319	27	2	37127864	37128314	5.49374e-06	2-37127864-37128314	0
320	27	2	90414265	90414654	1.48061e-05	2-90414265-90414654	0
321	28	2	111726814	111727203	1.3421e-06	2-111726814-111727203	0
322	28	2	111789817	111790316	4.10496e-06	2-111789817-111790316	0
323	28	2	112200611	112201084	2.31915e-06	2-112200611-112201084	0
324	28	2	37127864	37128314	3.11415e-06	2-37127864-37128314	0
325	28	2	90414265	90414654	1.18013e-05	2-90414265-90414654	0
326	NA	2	111726814	111727203	0	2-111726814-111727203	0
327	NA	2	111789817	111790316	1.89092e-05	2-111789817-111790316	0
328	NA	2	112200611	112201084	6.2751e-06	2-112200611-112201084	0
329	NA	2	37127864	37128314	1.24458e-05	2-37127864-37128314	0
330	NA	2	90414265	90414654	5.91716e-06	2-90414265-90414654	0
331	0	3	106876043	106876614	1.25512e-06	3-106876043-106876614	0
332	0	3	97491178	97491552	2.29113e-06	3-97491178-97491552	0
333	1	3	106876043	106876614	0	3-106876043-106876614	0
334	1	3	97491178	97491552	0	3-97491178-97491552	0
335	2	3	106876043	106876614	0	3-106876043-106876614	0
336	2	3	97491178	97491552	0	3-97491178-97491552	0
337	3	3	106876043	106876614	0	3-106876043-106876614	0
338	3	3	97491178	97491552	0	3-97491178-97491552	0
339	4	3	106876043	106876614	1.20832e-06	3-106876043-106876614	0
340	4	3	97491178	97491552	1.21581e-07	3-97491178-97491552	0
341	5	3	106876043	106876614	6.46469e-07	3-106876043-106876614	0
342	5	3	97491178	97491552	0	3-97491178-97491552	0
343	6	3	106876043	106876614	1.10278e-05	3-106876043-106876614	0
344	6	3	97491178	97491552	0	3-97491178-97491552	0
345	7	3	106876043	106876614	1.49306e-05	3-106876043-106876614	0
346	7	3	97491178	97491552	1.4089e-06	3-97491178-97491552	0
347	8	3	106876043	106876614	9.48431e-06	3-106876043-106876614	0
348	8	3	97491178	97491552	4.90452e-06	3-97491178-97491552	0
349	9	3	106876043	106876614	1.62344e-05	3-106876043-106876614	0
350	9	3	97491178	97491552	1.12638e-05	3-97491178-97491552	0
351	10	3	106876043	106876614	3.41549e-05	3-106876043-106876614	0
352	10	3	97491178	97491552	4.70368e-06	3-97491178-97491552	0
353	11	3	106876043	106876614	5.25315e-05	3-106876043-106876614	0
354	11	3	97491178	97491552	0	3-97491178-97491552	0
355	12	3	106876043	106876614	5.40657e-06	3-106876043-106876614	0
356	12	3	97491178	97491552	7.52225e-06	3-97491178-97491552	0
357	13	3	106876043	106876614	1.71102e-05	3-106876043-106876614	0
358	13	3	97491178	97491552	5.80064e-06	3-97491178-97491552	0
359	14	3	106876043	106876614	1.51266e-05	3-106876043-106876614	0
360	14	3	97491178	97491552	7.28128e-06	3-97491178-97491552	0
361	15	3	106876043	106876614	9.89574e-06	3-106876043-106876614	0
362	15	3	97491178	97491552	1.67755e-06	3-97491178-97491552	0
363	16	3	106876043	106876614	8.01053e-06	3-106876043-106876614	0
364	16	3	97491178	97491552	4.11382e-06	3-97491178-97491552	0
365	17	3	106876043	106876614	8.76444e-06	3-106876043-106876614	0
366	17	3	97491178	97491552	1.314e-06	3-97491178-97491552	0
367	18	3	106876043	106876614	1.58253e-05	3-106876043-106876614	0
368	18	3	97491178	97491552	2.03634e-06	3-97491178-97491552	0
369	19	3	106876043	106876614	4.35366e-06	3-106876043-106876614	0
370	19	3	97491178	97491552	1.2025e-06	3-97491178-97491552	0
371	20	3	106876043	106876614	8.04572e-06	3-106876043-106876614	0
372	20	3	97491178	97491552	2.45667e-06	3-97491178-97491552	0
373	21	3	106876043	106876614	8.25618e-06	3-106876043-106876614	0
374	21	3	97491178	97491552	3.10759e-06	3-97491178-97491552	0
375	22	3	106876043	106876614	1.07313e-05	3-106876043-106876614	0
376	22	3	97491178	97491552	1.26686e-05	3-97491178-97491552	0
377	23	3	106876043	106876614	7.417e-06	3-106876043-106876614	0
378	23	3	97491178	97491552	5.33178e-06	3-97491178-97491552	0
379	24	3	106876043	106876614	1.06883e-05	3-106876043-106876614	0
380	24	3	97491178	97491552	3.17188e-06	3-97491178-97491552	0
381	25	3	106876043	106876614	7.9351e-06	3-106876043-106876614	0
382	25	3	97491178	97491552	6.42931e-06	3-97491178-97491552	0
383	26	3	106876043	106876614	6.97642e-06	3-106876043-106876614	0
384	26	3	97491178	97491552	5.12747e-06	3-97491178-97491552	0
385	27	3	106876043	106876614	1.03708e-05	3-106876043-106876614	0
386	27	3	97491178	97491552	3.28533e-06	3-97491178-97491552	0
387	28	3	106876043	106876614	3.78704e-06	3-106876043-106876614	0
388	28	3	97491178	97491552	3.11138e-06	3-97491178-97491552	0
389	NA	3	106876043	106876614	1.69553e-05	3-106876043-106876614	0
390	NA	3	97491178	97491552	0	3-97491178-97491552	0
391	0	4	118642200	118642625	6.01279e-07	4-118642200-118642625	0
392	0	4	118658579	118658978	2.24427e-07	4-118658579-118658978	0
393	0	4	118729393	118729840	0	4-118729393-118729840	0
394	0	4	43716011	43716409	2.24427e-07	4-43716011-43716409	0
395	0	4	43725924	43726306	1.39621e-06	4-43725924-43726306	0
396	0	4	43823778	43824191	5.37917e-07	4-43823778-43824191	0
397	0	4	58640401	58640856	1.53984e-07	4-58640401-58640856	0
398	0	4	58763949	58764328	5.9107e-07	4-58763949-58764328	0
399	1	4	118642200	118642625	0	4-118642200-118642625	0
400	1	4	118658579	118658978	0	4-118658579-118658978	0
401	1	4	118729393	118729840	0	4-118729393-118729840	0
402	1	4	43716011	43716409	0	4-43716011-43716409	0
403	1	4	43725924	43726306	0	4-43725924-43726306	0
404	1	4	43823778	43824191	0	4-43823778-43824191	0
405	1	4	58640401	58640856	0	4-58640401-58640856	0
406	1	4	58763949	58764328	0	4-58763949-58764328	0
407	2	4	118642200	118642625	0	4-118642200-118642625	0
408	2	4	118658579	118658978	0	4-118658579-118658978	0
409	2	4	118729393	118729840	0	4-118729393-118729840	0
410	2	4	43716011	43716409	4.28221e-07	4-43716011-43716409	0
411	2	4	43725924	43726306	0	4-43725924-43726306	0
412	2	4	43823778	43824191	0	4-43823778-43824191	0
413	2	4	58640401	58640856	0	4-58640401-58640856	0
414	2	4	58763949	58764328	1.01115e-06	4-58763949-58764328	0
415	3	4	118642200	118642625	0	4-118642200-118642625	0
416	3	4	118658579	118658978	0	4-118658579-118658978	0
417	3	4	118729393	118729840	0	4-118729393-118729840	0
418	3	4	43716011	43716409	0	4-43716011-43716409	0
419	3	4	43725924	43726306	1.7163e-06	4-43725924-43726306	0
420	3	4	43823778	43824191	0	4-43823778-43824191	0
421	3	4	58640401	58640856	0	4-58640401-58640856	0
422	3	4	58763949	58764328	0	4-58763949-58764328	0
423	4	4	118642200	118642625	1.54608e-05	4-118642200-118642625	0
424	4	4	118658579	118658978	0	4-118658579-118658978	0
425	4	4	118729393	118729840	0	4-118729393-118729840	0
426	4	4	43716011	43716409	3.19017e-06	4-43716011-43716409	0
427	4	4	43725924	43726306	4.19945e-06	4-43725924-43726306	0
428	4	4	43823778	43824191	0	4-43823778-43824191	0
429	4	4	58640401	58640856	1.21581e-07	4-58640401-58640856	0
430	4	4	58763949	58764328	1.28812e-06	4-58763949-58764328	0
431	5	4	118642200	118642625	1.63096e-05	4-118642200-118642625	0
432	5	4	118658579	118658978	0	4-118658579-118658978	0
433	5	4	118729393	118729840	6.28476e-07	4-118729393-118729840	0
434	5	4	43716011	43716409	3.44424e-06	4-43716011-43716409	0
435	5	4	43725924	43726306	5.20118e-06	4-43725924-43726306	0
436	5	4	43823778	43824191	0	4-43823778-43824191	0
437	5	4	58640401	58640856	2.77452e-07	4-58640401-58640856	0
438	5	4	58763949	58764328	8.82083e-07	4-58763949-58764328	0
439	6	4	118642200	118642625	3.89719e-05	4-118642200-118642625	0
440	6	4	118658579	118658978	1.32984e-06	4-118658579-118658978	0
441	6	4	118729393	118729840	1.10182e-06	4-118729393-118729840	0
442	6	4	43716011	43716409	8.87797e-07	4-43716011-43716409	0
443	6	4	43725924	43726306	9.83412e-06	4-43725924-43726306	0
444	6	4	43823778	43824191	0	4-43823778-43824191	0
445	6	4	58640401	58640856	0	4-58640401-58640856	0
446	6	4	58763949	58764328	0	4-58763949-58764328	0
447	7	4	118642200	118642625	3.09864e-05	4-118642200-118642625	0
448	7	4	118658579	118658978	1.10975e-06	4-118658579-118658978	0
449	7	4	118729393	118729840	1.71141e-06	4-118729393-118729840	0
450	7	4	43716011	43716409	1.40214e-05	4-43716011-43716409	0
451	7	4	43725924	43726306	3.60356e-06	4-43725924-43726306	0
452	7	4	43823778	43824191	0	4-43823778-43824191	0
453	7	4	58640401	58640856	2.80876e-06	4-58640401-58640856	0
454	7	4	58763949	58764328	7.70144e-06	4-58763949-58764328	0
455	8	4	118642200	118642625	1.96513e-05	4-118642200-118642625	0
456	8	4	118658579	118658978	5.40366e-07	4-118658579-118658978	0
457	8	4	118729393	118729840	8.76493e-06	4-118729393-118729840	0
458	8	4	43716011	43716409	2.17944e-05	4-43716011-43716409	0
459	8	4	43725924	43726306	7.92266e-06	4-43725924-43726306	0
460	8	4	43823778	43824191	8.83903e-07	4-43823778-43824191	0
461	8	4	58640401	58640856	4.59362e-06	4-58640401-58640856	0
462	8	4	58763949	58764328	9.34721e-06	4-58763949-58764328	0
463	9	4	118642200	118642625	2.04403e-05	4-118642200-118642625	0
464	9	4	118658579	118658978	0	4-118658579-118658978	0
465	9	4	118729393	118729840	4.56133e-06	4-118729393-118729840	0
466	9	4	43716011	43716409	2.78924e-05	4-43716011-43716409	0
467	9	4	43725924	43726306	8.86038e-06	4-43725924-43726306	0
468	9	4	43823778	43824191	0	4-43823778-43824191	0
469	9	4	58640401	58640856	1.90943e-06	4-58640401-58640856	0
470	9	4	58763949	58764328	1.89011e-05	4-58763949-58764328	0
471	10	4	118642200	118642625	2.05056e-05	4-118642200-118642625	0
472	10	4	118658579	118658978	1.69549e-06	4-118658579-118658978	0
473	10	4	118729393	118729840	7.60247e-06	4-118729393-118729840	0
474	10	4	43716011	43716409	1.07885e-05	4-43716011-43716409	0
475	10	4	43725924	43726306	3.81041e-06	4-43725924-43726306	0
476	10	4	43823778	43824191	0	4-43823778-43824191	0
477	10	4	58640401	58640856	3.68161e-07	4-58640401-58640856	0
478	10	4	58763949	58764328	2.53835e-05	4-58763949-58764328	0
479	11	4	118642200	118642625	1.18291e-05	4-118642200-118642625	0
480	11	4	118658579	118658978	0	4-118658579-118658978	0
481	11	4	118729393	118729840	4.91137e-07	4-118729393-118729840	0
482	11	4	43716011	43716409	9.18491e-06	4-43716011-43716409	0
483	11	4	43725924	43726306	2.53895e-06	4-43725924-43726306	0
484	11	4	43823778	43824191	0	4-43823778-43824191	0
485	11	4	58640401	58640856	0	4-58640401-58640856	0
486	11	4	58763949	58764328	5.873e-06	4-58763949-58764328	0
487	12	4	118642200	118642625	3.3599e-05	4-118642200-118642625	0
488	12	4	118658579	118658978	0	4-118658579-118658978	0
489	12	4	118729393	118729840	2.06448e-06	4-118729393-118729840	0
490	12	4	43716011	43716409	0	4-43716011-43716409	0
491	12	4	43725924	43726306	0	4-43725924-43726306	0
492	12	4	43823778	43824191	0	4-43823778-43824191	0
493	12	4	58640401	58640856	0	4-58640401-58640856	0
494	12	4	58763949	58764328	0	4-58763949-58764328	0
495	13	4	118642200	118642625	1.62385e-05	4-118642200-118642625	0
496	13	4	118658579	118658978	0	4-118658579-118658978	0
497	13	4	118729393	118729840	8.66803e-07	4-118729393-118729840	0
498	13	4	43716011	43716409	3.21527e-06	4-43716011-43716409	0
499	13	4	43725924	43726306	9.50571e-07	4-43725924-43726306	0
500	13	4	43823778	43824191	0	4-43823778-43824191	0
501	13	4	58640401	58640856	1.27139e-06	4-58640401-58640856	0
502	13	4	58763949	58764328	6.90857e-06	4-58763949-58764328	0
503	14	4	118642200	118642625	1.85082e-05	4-118642200-118642625	0
504	14	4	118658579	118658978	0	4-118658579-118658978	0
505	14	4	118729393	118729840	3.57793e-06	4-118729393-118729840	0
506	14	4	43716011	43716409	0	4-43716011-43716409	0
507	14	4	43725924	43726306	0	4-43725924-43726306	0
508	14	4	43823778	43824191	0	4-43823778-43824191	0
509	14	4	58640401	58640856	1.5796e-06	4-58640401-58640856	0
510	14	4	58763949	58764328	1.88796e-06	4-58763949-58764328	0
511	15	4	118642200	118642625	2.14619e-05	4-118642200-118642625	0
512	15	4	118658579	118658978	0	4-118658579-118658978	0
513	15	4	118729393	118729840	6.59347e-07	4-118729393-118729840	0
514	15	4	43716011	43716409	1.7594e-07	4-43716011-43716409	0
515	15	4	43725924	43726306	6.50159e-06	4-43725924-43726306	0
516	15	4	43823778	43824191	1.27677e-06	4-43823778-43824191	0
517	15	4	58640401	58640856	1.06447e-06	4-58640401-58640856	0
518	15	4	58763949	58764328	2.02945e-06	4-58763949-58764328	0
519	16	4	118642200	118642625	8.79419e-06	4-118642200-118642625	0
520	16	4	118658579	118658978	5.49425e-07	4-118658579-118658978	0
521	16	4	118729393	118729840	3.90066e-07	4-118729393-118729840	0
522	16	4	43716011	43716409	1.83767e-06	4-43716011-43716409	0
523	16	4	43725924	43726306	6.09685e-06	4-43725924-43726306	0
524	16	4	43823778	43824191	7.51134e-07	4-43823778-43824191	0
525	16	4	58640401	58640856	4.63596e-07	4-58640401-58640856	0
526	16	4	58763949	58764328	1.69387e-06	4-58763949-58764328	0
527	17	4	118642200	118642625	6.0943e-06	4-118642200-118642625	0
528	17	4	118658579	118658978	0	4-118658579-118658978	0
529	17	4	118729393	118729840	0	4-118729393-118729840	0
530	17	4	43716011	43716409	2.53846e-06	4-43716011-43716409	0
531	17	4	43725924	43726306	4.73503e-06	4-43725924-43726306	0
532	17	4	43823778	43824191	0	4-43823778-43824191	0
533	17	4	58640401	58640856	6.78715e-07	4-58640401-58640856	0
534	17	4	58763949	58764328	4.40433e-06	4-58763949-58764328	0
535	18	4	118642200	118642625	1.72541e-05	4-118642200-118642625	0
536	18	4	118658579	118658978	3.59299e-07	4-118658579-118658978	0
537	18	4	118729393	118729840	0	4-118729393-118729840	0
538	18	4	43716011	43716409	7.06294e-06	4-43716011-43716409	0
539	18	4	43725924	43726306	1.25013e-05	4-43725924-43726306	0
540	18	4	43823778	43824191	3.6762e-07	4-43823778-43824191	0
541	18	4	58640401	58640856	3.39859e-07	4-58640401-58640856	0
542	18	4	58763949	58764328	5.32731e-06	4-58763949-58764328	0
543	19	4	118642200	118642625	1.54024e-05	4-118642200-118642625	0
544	19	4	118658579	118658978	1.92476e-06	4-118658579-118658978	0
545	19	4	118729393	118729840	0	4-118729393-118729840	0
546	19	4	43716011	43716409	9.53979e-06	4-43716011-43716409	0
547	19	4	43725924	43726306	9.213e-06	4-43725924-43726306	0
548	19	4	43823778	43824191	0	4-43823778-43824191	0
549	19	4	58640401	58640856	1.98393e-06	4-58640401-58640856	0
550	19	4	58763949	58764328	9.00389e-06	4-58763949-58764328	0
551	20	4	118642200	118642625	8.45773e-06	4-118642200-118642625	0
552	20	4	118658579	118658978	1.37062e-06	4-118658579-118658978	0
553	20	4	118729393	118729840	7.68627e-07	4-118729393-118729840	0
554	20	4	43716011	43716409	9.01106e-06	4-43716011-43716409	0
555	20	4	43725924	43726306	1.28436e-05	4-43725924-43726306	0
556	20	4	43823778	43824191	0	4-43823778-43824191	0
557	20	4	58640401	58640856	6.12076e-07	4-58640401-58640856	0
558	20	4	58763949	58764328	1.04101e-05	4-58763949-58764328	0
559	21	4	118642200	118642625	1.1598e-05	4-118642200-118642625	0
560	21	4	118658579	118658978	1.08413e-06	4-118658579-118658978	0
561	21	4	118729393	118729840	4.01621e-07	4-118729393-118729840	0
562	21	4	43716011	43716409	6.93664e-06	4-43716011-43716409	0
563	21	4	43725924	43726306	8.61321e-06	4-43725924-43726306	0
564	21	4	43823778	43824191	0	4-43823778-43824191	0
565	21	4	58640401	58640856	1.76701e-06	4-58640401-58640856	0
566	21	4	58763949	58764328	1.22561e-05	4-58763949-58764328	0
567	22	4	118642200	118642625	9.1039e-06	4-118642200-118642625	0
568	22	4	118658579	118658978	2.70626e-07	4-118658579-118658978	0
569	22	4	118729393	118729840	2.71365e-07	4-118729393-118729840	0
570	22	4	43716011	43716409	1.00941e-05	4-43716011-43716409	0
571	22	4	43725924	43726306	7.13346e-06	4-43725924-43726306	0
572	22	4	43823778	43824191	4.54996e-06	4-43823778-43824191	0
573	22	4	58640401	58640856	9.49847e-07	4-58640401-58640856	0
574	22	4	58763949	58764328	1.16551e-05	4-58763949-58764328	0
575	23	4	118642200	118642625	8.9067e-06	4-118642200-118642625	0
576	23	4	118658579	118658978	1.14651e-06	4-118658579-118658978	0
577	23	4	118729393	118729840	4.79145e-07	4-118729393-118729840	0
578	23	4	43716011	43716409	7.44122e-06	4-43716011-43716409	0
579	23	4	43725924	43726306	6.24768e-06	4-43725924-43726306	0
580	23	4	43823778	43824191	9.3959e-07	4-43823778-43824191	0
581	23	4	58640401	58640856	1.2909e-06	4-58640401-58640856	0
582	23	4	58763949	58764328	8.74991e-06	4-58763949-58764328	0
583	24	4	118642200	118642625	1.39862e-05	4-118642200-118642625	0
584	24	4	118658579	118658978	5.10371e-07	4-118658579-118658978	0
585	24	4	118729393	118729840	0	4-118729393-118729840	0
586	24	4	43716011	43716409	7.29878e-06	4-43716011-43716409	0
587	24	4	43725924	43726306	6.51217e-06	4-43725924-43726306	0
588	24	4	43823778	43824191	4.61195e-07	4-43823778-43824191	0
589	24	4	58640401	58640856	5.55906e-07	4-58640401-58640856	0
590	24	4	58763949	58764328	8.63814e-06	4-58763949-58764328	0
591	25	4	118642200	118642625	1.10553e-05	4-118642200-118642625	0
592	25	4	118658579	118658978	0	4-118658579-118658978	0
593	25	4	118729393	118729840	0	4-118729393-118729840	0
594	25	4	43716011	43716409	5.28538e-06	4-43716011-43716409	0
595	25	4	43725924	43726306	3.93845e-06	4-43725924-43726306	0
596	25	4	43823778	43824191	0	4-43823778-43824191	0
597	25	4	58640401	58640856	0	4-58640401-58640856	0
598	25	4	58763949	58764328	9.02573e-06	4-58763949-58764328	0
599	26	4	118642200	118642625	7.5745e-06	4-118642200-118642625	0
600	26	4	118658579	118658978	9.52522e-07	4-118658579-118658978	0
601	26	4	118729393	118729840	2.09741e-07	4-118729393-118729840	0
602	26	4	43716011	43716409	5.64574e-06	4-43716011-43716409	0
603	26	4	43725924	43726306	4.3865e-06	4-43725924-43726306	0
604	26	4	43823778	43824191	1.09486e-06	4-43823778-43824191	0
605	26	4	58640401	58640856	1.47613e-07	4-58640401-58640856	0
606	26	4	58763949	58764328	7.41314e-06	4-58763949-58764328	0
607	27	4	118642200	118642625	7.72257e-06	4-118642200-118642625	0
608	27	4	118658579	118658978	0	4-118658579-118658978	0
609	27	4	118729393	118729840	9.98055e-07	4-118729393-118729840	0
610	27	4	43716011	43716409	5.08977e-06	4-43716011-43716409	0
611	27	4	43725924	43726306	4.33131e-06	4-43725924-43726306	0
612	27	4	43823778	43824191	1.13069e-06	4-43823778-43824191	0
613	27	4	58640401	58640856	2.54565e-06	4-58640401-58640856	0
614	27	4	58763949	58764328	4.71995e-06	4-58763949-58764328	0
615	28	4	118642200	118642625	5.29343e-06	4-118642200-118642625	0
616	28	4	118658579	118658978	2.34343e-06	4-118658579-118658978	0
617	28	4	118729393	118729840	0	4-118729393-118729840	0
618	28	4	43716011	43716409	9.24795e-06	4-43716011-43716409	0
619	28	4	43725924	43726306	0	4-43725924-43726306	0
620	28	4	43823778	43824191	0	4-43823778-43824191	0
621	28	4	58640401	58640856	1.10029e-06	4-58640401-58640856	0
622	28	4	58763949	58764328	3.75197e-06	4-58763949-58764328	0
623	NA	4	118642200	118642625	6.2751e-06	4-118642200-118642625	0
624	NA	4	118658579	118658978	0	4-118658579-118658978	0
625	NA	4	118729393	118729840	0	4-118729393-118729840	0
626	NA	4	43716011	43716409	1.12887e-05	4-43716011-43716409	0
627	NA	4	43725924	43726306	1.21923e-05	4-43725924-43726306	0
628	NA	4	43823778	43824191	0	4-43823778-43824191	0
629	NA	4	58640401	58640856	0	4-58640401-58640856	0
630	NA	4	58763949	58764328	0	4-58763949-58764328	0
631	0	6	116613911	116614364	0	6-116613911-116614364	0
632	0	6	42576653	42577079	0	6-42576653-42577079	0
633	0	6	42869730	42870125	3.68406e-07	6-42869730-42870125	0
634	1	6	116613911	116614364	0	6-116613911-116614364	0
635	1	6	42576653	42577079	0	6-42576653-42577079	0
636	1	6	42869730	42870125	0	6-42869730-42870125	0
637	2	6	116613911	116614364	0	6-116613911-116614364	0
638	2	6	42576653	42577079	0	6-42576653-42577079	0
639	2	6	42869730	42870125	0	6-42869730-42870125	0
640	3	6	116613911	116614364	0	6-116613911-116614364	0
641	3	6	42576653	42577079	0	6-42576653-42577079	0
642	3	6	42869730	42870125	0	6-42869730-42870125	0
643	4	6	116613911	116614364	8.90298e-07	6-116613911-116614364	0
644	4	6	42576653	42577079	0	6-42576653-42577079	0
645	4	6	42869730	42870125	5.82488e-07	6-42869730-42870125	0
646	5	6	116613911	116614364	3.26504e-07	6-116613911-116614364	0
647	5	6	42576653	42577079	0	6-42576653-42577079	0
648	5	6	42869730	42870125	1.94471e-06	6-42869730-42870125	0
649	6	6	116613911	116614364	4.01383e-06	6-116613911-116614364	0
650	6	6	42576653	42577079	0	6-42576653-42577079	0
651	6	6	42869730	42870125	3.74619e-06	6-42869730-42870125	0
652	7	6	116613911	116614364	6.09922e-06	6-116613911-116614364	0
653	7	6	42576653	42577079	2.91375e-06	6-42576653-42577079	0
654	7	6	42869730	42870125	2.62897e-05	6-42869730-42870125	0
655	8	6	116613911	116614364	9.17667e-06	6-116613911-116614364	0
656	8	6	42576653	42577079	4.82672e-06	6-42576653-42577079	0
657	8	6	42869730	42870125	2.01098e-05	6-42869730-42870125	0
658	9	6	116613911	116614364	1.28474e-05	6-116613911-116614364	0
659	9	6	42576653	42577079	0	6-42576653-42577079	0
660	9	6	42869730	42870125	3.17629e-05	6-42869730-42870125	0
661	10	6	116613911	116614364	2.3714e-05	6-116613911-116614364	0
662	10	6	42576653	42577079	4.86192e-06	6-42576653-42577079	0
663	10	6	42869730	42870125	1.26136e-05	6-42869730-42870125	0
664	11	6	116613911	116614364	5.21655e-06	6-116613911-116614364	0
665	11	6	42576653	42577079	0	6-42576653-42577079	0
666	11	6	42869730	42870125	9.1605e-06	6-42869730-42870125	0
667	12	6	116613911	116614364	3.59175e-05	6-116613911-116614364	0
668	12	6	42576653	42577079	0	6-42576653-42577079	0
669	12	6	42869730	42870125	7.61863e-06	6-42869730-42870125	0
670	13	6	116613911	116614364	9.69458e-06	6-116613911-116614364	0
671	13	6	42576653	42577079	7.8756e-07	6-42576653-42577079	0
672	13	6	42869730	42870125	9.86297e-06	6-42869730-42870125	0
673	14	6	116613911	116614364	2.59813e-06	6-116613911-116614364	0
674	14	6	42576653	42577079	0	6-42576653-42577079	0
675	14	6	42869730	42870125	5.18939e-06	6-42869730-42870125	0
676	15	6	116613911	116614364	3.66446e-06	6-116613911-116614364	0
677	15	6	42576653	42577079	1.73637e-06	6-42576653-42577079	0
678	15	6	42869730	42870125	9.48316e-06	6-42869730-42870125	0
679	16	6	116613911	116614364	5.10106e-06	6-116613911-116614364	0
680	16	6	42576653	42577079	0	6-42576653-42577079	0
681	16	6	42869730	42870125	8.35448e-06	6-42869730-42870125	0
682	17	6	116613911	116614364	1.93222e-06	6-116613911-116614364	0
683	17	6	42576653	42577079	0	6-42576653-42577079	0
684	17	6	42869730	42870125	8.59245e-06	6-42869730-42870125	0
685	18	6	116613911	116614364	2.30153e-06	6-116613911-116614364	0
686	18	6	42576653	42577079	6.99433e-07	6-42576653-42577079	0
687	18	6	42869730	42870125	6.40177e-06	6-42869730-42870125	0
688	19	6	116613911	116614364	6.46645e-07	6-116613911-116614364	0
689	19	6	42576653	42577079	1.11284e-06	6-42576653-42577079	0
690	19	6	42869730	42870125	1.58148e-05	6-42869730-42870125	0
691	20	6	116613911	116614364	1.47117e-06	6-116613911-116614364	0
692	20	6	42576653	42577079	0	6-42576653-42577079	0
693	20	6	42869730	42870125	1.26584e-05	6-42869730-42870125	0
694	21	6	116613911	116614364	1.65529e-06	6-116613911-116614364	0
695	21	6	42576653	42577079	0	6-42576653-42577079	0
696	21	6	42869730	42870125	1.01996e-05	6-42869730-42870125	0
697	22	6	116613911	116614364	5.0551e-06	6-116613911-116614364	0
698	22	6	42576653	42577079	1.314e-06	6-42576653-42577079	0
699	22	6	42869730	42870125	9.22155e-06	6-42869730-42870125	0
700	23	6	116613911	116614364	4.76343e-06	6-116613911-116614364	0
701	23	6	42576653	42577079	8.64905e-07	6-42576653-42577079	0
702	23	6	42869730	42870125	8.84765e-06	6-42869730-42870125	0
703	24	6	116613911	116614364	4.92035e-06	6-116613911-116614364	0
704	24	6	42576653	42577079	2.24539e-06	6-42576653-42577079	0
705	24	6	42869730	42870125	8.77988e-06	6-42869730-42870125	0
706	25	6	116613911	116614364	6.37949e-06	6-116613911-116614364	0
707	25	6	42576653	42577079	1.39544e-06	6-42576653-42577079	0
708	25	6	42869730	42870125	1.33494e-05	6-42869730-42870125	0
709	26	6	116613911	116614364	4.79581e-06	6-116613911-116614364	0
710	26	6	42576653	42577079	1.95449e-06	6-42576653-42577079	0
711	26	6	42869730	42870125	9.05728e-06	6-42869730-42870125	0
712	27	6	116613911	116614364	6.0166e-06	6-116613911-116614364	0
713	27	6	42576653	42577079	9.26354e-07	6-42576653-42577079	0
714	27	6	42869730	42870125	1.00693e-05	6-42869730-42870125	0
715	28	6	116613911	116614364	1.04125e-05	6-116613911-116614364	0
716	28	6	42576653	42577079	0	6-42576653-42577079	0
717	28	6	42869730	42870125	9.05491e-06	6-42869730-42870125	0
718	NA	6	116613911	116614364	0	6-116613911-116614364	0
719	NA	6	42576653	42577079	0	6-42576653-42577079	0
720	NA	6	42869730	42870125	5.91716e-06	6-42869730-42870125	0
721	0	7	102512904	102513327	5.53814e-06	7-102512904-102513327	0
722	0	7	102673168	102673722	1.53984e-07	7-102673168-102673722	0
723	0	7	108797459	108797867	1.15443e-06	7-108797459-108797867	0
724	0	7	140186968	140187491	1.7674e-06	7-140186968-140187491	0
725	0	7	6545182	6545564	0	7-6545182-6545564	0
726	0	7	6649866	6650251	0	7-6649866-6650251	0
727	0	7	86294968	86295431	3.31029e-07	7-86294968-86295431	0
728	0	7	99729895	99730340	0	7-99729895-99730340	0
729	0	7	99787841	99788288	7.69789e-07	7-99787841-99788288	0
730	1	7	102512904	102513327	0	7-102512904-102513327	0
731	1	7	102673168	102673722	0	7-102673168-102673722	0
732	1	7	108797459	108797867	0	7-108797459-108797867	0
733	1	7	140186968	140187491	0	7-140186968-140187491	0
734	1	7	6545182	6545564	0	7-6545182-6545564	0
735	1	7	6649866	6650251	0	7-6649866-6650251	0
736	1	7	86294968	86295431	0	7-86294968-86295431	0
737	1	7	99729895	99730340	2.86961e-05	7-99729895-99730340	0
738	1	7	99787841	99788288	0	7-99787841-99788288	0
739	2	7	102512904	102513327	0	7-102512904-102513327	0
740	2	7	102673168	102673722	0	7-102673168-102673722	0
741	2	7	108797459	108797867	8.96765e-07	7-108797459-108797867	0
742	2	7	140186968	140187491	2.55475e-06	7-140186968-140187491	0
743	2	7	6545182	6545564	1.86759e-06	7-6545182-6545564	0
744	2	7	6649866	6650251	0	7-6649866-6650251	0
745	2	7	86294968	86295431	0	7-86294968-86295431	0
746	2	7	99729895	99730340	1.10425e-06	7-99729895-99730340	0
747	2	7	99787841	99788288	4.68544e-07	7-99787841-99788288	0
748	3	7	102512904	102513327	1.40149e-06	7-102512904-102513327	0
749	3	7	102673168	102673722	1.40149e-06	7-102673168-102673722	0
750	3	7	108797459	108797867	0	7-108797459-108797867	0
751	3	7	140186968	140187491	3.49629e-06	7-140186968-140187491	0
752	3	7	6545182	6545564	0	7-6545182-6545564	0
753	3	7	6649866	6650251	0	7-6649866-6650251	0
754	3	7	86294968	86295431	0	7-86294968-86295431	0
755	3	7	99729895	99730340	0	7-99729895-99730340	0
756	3	7	99787841	99788288	1.40149e-06	7-99787841-99788288	0
757	4	7	102512904	102513327	6.55006e-06	7-102512904-102513327	0
758	4	7	102673168	102673722	3.62044e-06	7-102673168-102673722	0
759	4	7	108797459	108797867	1.43679e-06	7-108797459-108797867	0
760	4	7	140186968	140187491	1.3001e-05	7-140186968-140187491	0
761	4	7	6545182	6545564	2.43162e-07	7-6545182-6545564	0
762	4	7	6649866	6650251	0	7-6649866-6650251	0
763	4	7	86294968	86295431	6.21029e-07	7-86294968-86295431	0
764	4	7	99729895	99730340	1.02216e-06	7-99729895-99730340	0
765	4	7	99787841	99788288	6.18508e-06	7-99787841-99788288	0
766	5	7	102512904	102513327	1.54054e-06	7-102512904-102513327	0
767	5	7	102673168	102673722	2.72143e-06	7-102673168-102673722	0
768	5	7	108797459	108797867	5.54694e-06	7-108797459-108797867	0
769	5	7	140186968	140187491	1.83874e-05	7-140186968-140187491	0
770	5	7	6545182	6545564	0	7-6545182-6545564	0
771	5	7	6649866	6650251	5.164e-07	7-6649866-6650251	0
772	5	7	86294968	86295431	6.95603e-07	7-86294968-86295431	0
773	5	7	99729895	99730340	5.12964e-06	7-99729895-99730340	0
774	5	7	99787841	99788288	1.31788e-05	7-99787841-99788288	0
775	6	7	102512904	102513327	0	7-102512904-102513327	0
776	6	7	102673168	102673722	1.34029e-05	7-102673168-102673722	0
777	6	7	108797459	108797867	2.96305e-05	7-108797459-108797867	0
778	6	7	140186968	140187491	3.73008e-05	7-140186968-140187491	0
779	6	7	6545182	6545564	1.02144e-05	7-6545182-6545564	0
780	6	7	6649866	6650251	0	7-6649866-6650251	0
781	6	7	86294968	86295431	5.2134e-06	7-86294968-86295431	0
782	6	7	99729895	99730340	1.31296e-05	7-99729895-99730340	0
783	6	7	99787841	99788288	2.7274e-05	7-99787841-99788288	0
784	7	7	102512904	102513327	8.94236e-06	7-102512904-102513327	0
785	7	7	102673168	102673722	1.28727e-05	7-102673168-102673722	0
786	7	7	108797459	108797867	1.90868e-05	7-108797459-108797867	0
787	7	7	140186968	140187491	4.58639e-05	7-140186968-140187491	0
788	7	7	6545182	6545564	2.68388e-06	7-6545182-6545564	0
789	7	7	6649866	6650251	1.51817e-06	7-6649866-6650251	0
790	7	7	86294968	86295431	3.07549e-06	7-86294968-86295431	0
791	7	7	99729895	99730340	2.07194e-05	7-99729895-99730340	0
792	7	7	99787841	99788288	5.64995e-05	7-99787841-99788288	0
793	8	7	102512904	102513327	1.39777e-05	7-102512904-102513327	0
794	8	7	102673168	102673722	1.82084e-05	7-102673168-102673722	0
795	8	7	108797459	108797867	2.20008e-05	7-108797459-108797867	0
796	8	7	140186968	140187491	2.48621e-05	7-140186968-140187491	0
797	8	7	6545182	6545564	1.28253e-05	7-6545182-6545564	0
798	8	7	6649866	6650251	0	7-6649866-6650251	0
799	8	7	86294968	86295431	1.78657e-05	7-86294968-86295431	0
800	8	7	99729895	99730340	7.83438e-06	7-99729895-99730340	0
801	8	7	99787841	99788288	5.81363e-05	7-99787841-99788288	0
802	9	7	102512904	102513327	0	7-102512904-102513327	0
803	9	7	102673168	102673722	1.33702e-05	7-102673168-102673722	0
804	9	7	108797459	108797867	2.19252e-05	7-108797459-108797867	0
805	9	7	140186968	140187491	2.86252e-05	7-140186968-140187491	0
806	9	7	6545182	6545564	2.56743e-05	7-6545182-6545564	0
807	9	7	6649866	6650251	1.40919e-05	7-6649866-6650251	0
808	9	7	86294968	86295431	2.13834e-05	7-86294968-86295431	0
809	9	7	99729895	99730340	2.02164e-06	7-99729895-99730340	0
810	9	7	99787841	99788288	2.00033e-05	7-99787841-99788288	0
811	10	7	102512904	102513327	1.13762e-05	7-102512904-102513327	0
812	10	7	102673168	102673722	1.28375e-05	7-102673168-102673722	0
813	10	7	108797459	108797867	1.6565e-05	7-108797459-108797867	0
814	10	7	140186968	140187491	4.99448e-05	7-140186968-140187491	0
815	10	7	6545182	6545564	1.73444e-05	7-6545182-6545564	0
816	10	7	6649866	6650251	4.08737e-07	7-6649866-6650251	0
817	10	7	86294968	86295431	3.42316e-05	7-86294968-86295431	0
818	10	7	99729895	99730340	9.97394e-06	7-99729895-99730340	0
819	10	7	99787841	99788288	2.84909e-05	7-99787841-99788288	0
820	11	7	102512904	102513327	1.77513e-05	7-102512904-102513327	0
821	11	7	102673168	102673722	4.27454e-06	7-102673168-102673722	0
822	11	7	108797459	108797867	1.60838e-05	7-108797459-108797867	0
823	11	7	140186968	140187491	2.24826e-05	7-140186968-140187491	0
824	11	7	6545182	6545564	3.77728e-05	7-6545182-6545564	0
825	11	7	6649866	6650251	2.6179e-06	7-6649866-6650251	0
826	11	7	86294968	86295431	2.52292e-05	7-86294968-86295431	0
827	11	7	99729895	99730340	4.34794e-06	7-99729895-99730340	0
828	11	7	99787841	99788288	2.62366e-05	7-99787841-99788288	0
829	12	7	102512904	102513327	1.37624e-05	7-102512904-102513327	0
830	12	7	102673168	102673722	0	7-102673168-102673722	0
831	12	7	108797459	108797867	4.46013e-05	7-108797459-108797867	0
832	12	7	140186968	140187491	2.52514e-05	7-140186968-140187491	0
833	12	7	6545182	6545564	2.60004e-05	7-6545182-6545564	0
834	12	7	6649866	6650251	5.28989e-06	7-6649866-6650251	0
835	12	7	86294968	86295431	8.80673e-06	7-86294968-86295431	0
836	12	7	99729895	99730340	2.64494e-06	7-99729895-99730340	0
837	12	7	99787841	99788288	2.38998e-05	7-99787841-99788288	0
838	13	7	102512904	102513327	1.79036e-05	7-102512904-102513327	0
839	13	7	102673168	102673722	2.38456e-06	7-102673168-102673722	0
840	13	7	108797459	108797867	1.1753e-05	7-108797459-108797867	0
841	13	7	140186968	140187491	3.42566e-05	7-140186968-140187491	0
842	13	7	6545182	6545564	1.38941e-05	7-6545182-6545564	0
843	13	7	6649866	6650251	6.86533e-07	7-6649866-6650251	0
844	13	7	86294968	86295431	7.85052e-06	7-86294968-86295431	0
845	13	7	99729895	99730340	3.74299e-06	7-99729895-99730340	0
846	13	7	99787841	99788288	1.76759e-05	7-99787841-99788288	0
847	14	7	102512904	102513327	1.58972e-05	7-102512904-102513327	0
848	14	7	102673168	102673722	0	7-102673168-102673722	0
849	14	7	108797459	108797867	1.41501e-05	7-108797459-108797867	0
850	14	7	140186968	140187491	2.13167e-05	7-140186968-140187491	0
851	14	7	6545182	6545564	2.54785e-05	7-6545182-6545564	0
852	14	7	6649866	6650251	0	7-6649866-6650251	0
853	14	7	86294968	86295431	1.60135e-05	7-86294968-86295431	0
854	14	7	99729895	99730340	4.94542e-06	7-99729895-99730340	0
855	14	7	99787841	99788288	1.7352e-05	7-99787841-99788288	0
856	15	7	102512904	102513327	8.48816e-06	7-102512904-102513327	0
857	15	7	102673168	102673722	2.24388e-06	7-102673168-102673722	0
858	15	7	108797459	108797867	1.47213e-05	7-108797459-108797867	0
859	15	7	140186968	140187491	1.9302e-05	7-140186968-140187491	0
860	15	7	6545182	6545564	9.19167e-06	7-6545182-6545564	0
861	15	7	6649866	6650251	0	7-6649866-6650251	0
862	15	7	86294968	86295431	2.2629e-06	7-86294968-86295431	0
863	15	7	99729895	99730340	6.99042e-06	7-99729895-99730340	0
864	15	7	99787841	99788288	2.06422e-05	7-99787841-99788288	0
865	16	7	102512904	102513327	5.32052e-06	7-102512904-102513327	0
866	16	7	102673168	102673722	1.78322e-06	7-102673168-102673722	0
867	16	7	108797459	108797867	3.11589e-06	7-108797459-108797867	0
868	16	7	140186968	140187491	2.53483e-05	7-140186968-140187491	0
869	16	7	6545182	6545564	2.38722e-06	7-6545182-6545564	0
870	16	7	6649866	6650251	7.97832e-07	7-6649866-6650251	0
871	16	7	86294968	86295431	4.49438e-06	7-86294968-86295431	0
872	16	7	99729895	99730340	6.06075e-06	7-99729895-99730340	0
873	16	7	99787841	99788288	2.04821e-05	7-99787841-99788288	0
874	17	7	102512904	102513327	6.98233e-06	7-102512904-102513327	0
875	17	7	102673168	102673722	3.74968e-06	7-102673168-102673722	0
876	17	7	108797459	108797867	5.99426e-06	7-108797459-108797867	0
877	17	7	140186968	140187491	1.32819e-05	7-140186968-140187491	0
878	17	7	6545182	6545564	2.01499e-06	7-6545182-6545564	0
879	17	7	6649866	6650251	2.17074e-06	7-6649866-6650251	0
880	17	7	86294968	86295431	4.30902e-06	7-86294968-86295431	0
881	17	7	99729895	99730340	5.03691e-06	7-99729895-99730340	0
882	17	7	99787841	99788288	2.85967e-05	7-99787841-99788288	0
883	18	7	102512904	102513327	9.0015e-06	7-102512904-102513327	0
884	18	7	102673168	102673722	6.10543e-06	7-102673168-102673722	0
885	18	7	108797459	108797867	1.01368e-05	7-108797459-108797867	0
886	18	7	140186968	140187491	1.43296e-05	7-140186968-140187491	0
887	18	7	6545182	6545564	1.79472e-06	7-6545182-6545564	0
888	18	7	6649866	6650251	3.92126e-07	7-6649866-6650251	0
889	18	7	86294968	86295431	4.96959e-06	7-86294968-86295431	0
890	18	7	99729895	99730340	2.59963e-06	7-99729895-99730340	0
891	18	7	99787841	99788288	1.67267e-05	7-99787841-99788288	0
892	19	7	102512904	102513327	7.78895e-06	7-102512904-102513327	0
893	19	7	102673168	102673722	1.36638e-05	7-102673168-102673722	0
894	19	7	108797459	108797867	9.66012e-06	7-108797459-108797867	0
895	19	7	140186968	140187491	1.0711e-05	7-140186968-140187491	0
896	19	7	6545182	6545564	3.02588e-06	7-6545182-6545564	0
897	19	7	6649866	6650251	6.51454e-07	7-6649866-6650251	0
898	19	7	86294968	86295431	7.62648e-07	7-86294968-86295431	0
899	19	7	99729895	99730340	5.56088e-06	7-99729895-99730340	0
900	19	7	99787841	99788288	2.21632e-05	7-99787841-99788288	0
901	20	7	102512904	102513327	5.76039e-06	7-102512904-102513327	0
902	20	7	102673168	102673722	1.20848e-05	7-102673168-102673722	0
903	20	7	108797459	108797867	1.67856e-05	7-108797459-108797867	0
904	20	7	140186968	140187491	1.77316e-05	7-140186968-140187491	0
905	20	7	6545182	6545564	1.15119e-06	7-6545182-6545564	0
906	20	7	6649866	6650251	3.8333e-06	7-6649866-6650251	0
907	20	7	86294968	86295431	4.63849e-06	7-86294968-86295431	0
908	20	7	99729895	99730340	3.34304e-06	7-99729895-99730340	0
909	20	7	99787841	99788288	3.42282e-05	7-99787841-99788288	0
910	21	7	102512904	102513327	4.6448e-06	7-102512904-102513327	0
911	21	7	102673168	102673722	6.9214e-06	7-102673168-102673722	0
912	21	7	108797459	108797867	1.44803e-05	7-108797459-108797867	0
913	21	7	140186968	140187491	3.13497e-06	7-140186968-140187491	0
914	21	7	6545182	6545564	1.02039e-06	7-6545182-6545564	0
915	21	7	6649866	6650251	1.35993e-06	7-6649866-6650251	0
916	21	7	86294968	86295431	3.85917e-06	7-86294968-86295431	0
917	21	7	99729895	99730340	2.86235e-06	7-99729895-99730340	0
918	21	7	99787841	99788288	1.53909e-05	7-99787841-99788288	0
919	22	7	102512904	102513327	6.11971e-06	7-102512904-102513327	0
920	22	7	102673168	102673722	4.81024e-06	7-102673168-102673722	0
921	22	7	108797459	108797867	1.42381e-05	7-108797459-108797867	0
922	22	7	140186968	140187491	1.16106e-05	7-140186968-140187491	0
923	22	7	6545182	6545564	3.29229e-06	7-6545182-6545564	0
924	22	7	6649866	6650251	1.86596e-06	7-6649866-6650251	0
925	22	7	86294968	86295431	6.98454e-06	7-86294968-86295431	0
926	22	7	99729895	99730340	1.45596e-06	7-99729895-99730340	0
927	22	7	99787841	99788288	1.91651e-05	7-99787841-99788288	0
928	23	7	102512904	102513327	9.76254e-06	7-102512904-102513327	0
929	23	7	102673168	102673722	5.17286e-06	7-102673168-102673722	0
930	23	7	108797459	108797867	1.34274e-05	7-108797459-108797867	0
931	23	7	140186968	140187491	1.33743e-05	7-140186968-140187491	0
932	23	7	6545182	6545564	2.58755e-06	7-6545182-6545564	0
933	23	7	6649866	6650251	1.63927e-06	7-6649866-6650251	0
934	23	7	86294968	86295431	4.76963e-06	7-86294968-86295431	0
935	23	7	99729895	99730340	2.03417e-06	7-99729895-99730340	0
936	23	7	99787841	99788288	2.36486e-05	7-99787841-99788288	0
937	24	7	102512904	102513327	7.16794e-06	7-102512904-102513327	0
938	24	7	102673168	102673722	3.76097e-06	7-102673168-102673722	0
939	24	7	108797459	108797867	8.44332e-06	7-108797459-108797867	0
940	24	7	140186968	140187491	1.18426e-05	7-140186968-140187491	0
941	24	7	6545182	6545564	2.8531e-06	7-6545182-6545564	0
942	24	7	6649866	6650251	1.19365e-06	7-6649866-6650251	0
943	24	7	86294968	86295431	3.9903e-06	7-86294968-86295431	0
944	24	7	99729895	99730340	2.35859e-06	7-99729895-99730340	0
945	24	7	99787841	99788288	2.30963e-05	7-99787841-99788288	0
946	25	7	102512904	102513327	5.99945e-06	7-102512904-102513327	0
947	25	7	102673168	102673722	1.55203e-06	7-102673168-102673722	0
948	25	7	108797459	108797867	5.98868e-06	7-108797459-108797867	0
949	25	7	140186968	140187491	1.36193e-05	7-140186968-140187491	0
950	25	7	6545182	6545564	4.20445e-06	7-6545182-6545564	0
951	25	7	6649866	6650251	2.4544e-06	7-6649866-6650251	0
952	25	7	86294968	86295431	3.00298e-06	7-86294968-86295431	0
953	25	7	99729895	99730340	2.10612e-06	7-99729895-99730340	0
954	25	7	99787841	99788288	2.36114e-05	7-99787841-99788288	0
955	26	7	102512904	102513327	6.74303e-06	7-102512904-102513327	0
956	26	7	102673168	102673722	2.35828e-06	7-102673168-102673722	0
957	26	7	108797459	108797867	9.29412e-06	7-108797459-108797867	0
958	26	7	140186968	140187491	1.29211e-05	7-140186968-140187491	0
959	26	7	6545182	6545564	1.12102e-06	7-6545182-6545564	0
960	26	7	6649866	6650251	1.13474e-06	7-6649866-6650251	0
961	26	7	86294968	86295431	4.77212e-06	7-86294968-86295431	0
962	26	7	99729895	99730340	2.4453e-06	7-99729895-99730340	0
963	26	7	99787841	99788288	1.25936e-05	7-99787841-99788288	0
964	27	7	102512904	102513327	5.08165e-06	7-102512904-102513327	0
965	27	7	102673168	102673722	2.54965e-06	7-102673168-102673722	0
966	27	7	108797459	108797867	5.08369e-06	7-108797459-108797867	0
967	27	7	140186968	140187491	1.13142e-05	7-140186968-140187491	0
968	27	7	6545182	6545564	1.78212e-06	7-6545182-6545564	0
969	27	7	6649866	6650251	2.44344e-06	7-6649866-6650251	0
970	27	7	86294968	86295431	3.28112e-06	7-86294968-86295431	0
971	27	7	99729895	99730340	2.57503e-06	7-99729895-99730340	0
972	27	7	99787841	99788288	1.37637e-05	7-99787841-99788288	0
973	28	7	102512904	102513327	9.13942e-06	7-102512904-102513327	0
974	28	7	102673168	102673722	1.20098e-06	7-102673168-102673722	0
975	28	7	108797459	108797867	2.09875e-05	7-108797459-108797867	0
976	28	7	140186968	140187491	6.53258e-06	7-140186968-140187491	0
977	28	7	6545182	6545564	0	7-6545182-6545564	0
978	28	7	6649866	6650251	1.88242e-06	7-6649866-6650251	0
979	28	7	86294968	86295431	3.82536e-06	7-86294968-86295431	0
980	28	7	99729895	99730340	2.12637e-06	7-99729895-99730340	0
981	28	7	99787841	99788288	1.67021e-05	7-99787841-99788288	0
982	NA	7	102512904	102513327	1.26913e-05	7-102512904-102513327	0
983	NA	7	102673168	102673722	6.2751e-06	7-102673168-102673722	0
984	NA	7	108797459	108797867	0	7-108797459-108797867	0
985	NA	7	140186968	140187491	1.4099e-05	7-140186968-140187491	0
986	NA	7	6545182	6545564	0	7-6545182-6545564	0
987	NA	7	6649866	6650251	1.2992e-05	7-6649866-6650251	0
988	NA	7	86294968	86295431	0	7-86294968-86295431	0
989	NA	7	99729895	99730340	0	7-99729895-99730340	0
990	NA	7	99787841	99788288	1.8862e-05	7-99787841-99788288	0
991	0	9	19651135	19651501	1.41255e-06	9-19651135-19651501	0
992	0	9	37687616	37688065	7.65841e-07	9-37687616-37688065	0
993	0	9	39951989	39952440	0	9-39951989-39952440	0
994	1	9	19651135	19651501	0	9-19651135-19651501	0
995	1	9	37687616	37688065	0	9-37687616-37688065	0
996	1	9	39951989	39952440	0	9-39951989-39952440	0
997	2	9	19651135	19651501	0	9-19651135-19651501	0
998	2	9	37687616	37688065	1.03495e-06	9-37687616-37688065	0
999	2	9	39951989	39952440	4.68544e-07	9-39951989-39952440	0
1000	3	9	19651135	19651501	0	9-19651135-19651501	0
1001	3	9	37687616	37688065	0	9-37687616-37688065	0
1002	3	9	39951989	39952440	0	9-39951989-39952440	0
1003	4	9	19651135	19651501	1.88339e-06	9-19651135-19651501	0
1004	4	9	37687616	37688065	1.21581e-07	9-37687616-37688065	0
1005	4	9	39951989	39952440	1.21581e-07	9-39951989-39952440	0
1006	5	9	19651135	19651501	3.83931e-06	9-19651135-19651501	0
1007	5	9	37687616	37688065	1.24054e-06	9-37687616-37688065	0
1008	5	9	39951989	39952440	5.13155e-06	9-39951989-39952440	0
1009	6	9	19651135	19651501	1.66399e-05	9-19651135-19651501	0
1010	6	9	37687616	37688065	0	9-37687616-37688065	0
1011	6	9	39951989	39952440	1.7488e-05	9-39951989-39952440	0
1012	7	9	19651135	19651501	2.33514e-05	9-19651135-19651501	0
1013	7	9	37687616	37688065	1.33197e-05	9-37687616-37688065	0
1014	7	9	39951989	39952440	5.77314e-06	9-39951989-39952440	0
1015	8	9	19651135	19651501	2.4161e-05	9-19651135-19651501	0
1016	8	9	37687616	37688065	7.39703e-06	9-37687616-37688065	0
1017	8	9	39951989	39952440	1.43283e-05	9-39951989-39952440	0
1018	9	9	19651135	19651501	3.98977e-05	9-19651135-19651501	0
1019	9	9	37687616	37688065	9.98548e-06	9-37687616-37688065	0
1020	9	9	39951989	39952440	2.73772e-06	9-39951989-39952440	0
1021	10	9	19651135	19651501	3.47215e-05	9-19651135-19651501	0
1022	10	9	37687616	37688065	6.92278e-06	9-37687616-37688065	0
1023	10	9	39951989	39952440	4.28115e-06	9-39951989-39952440	0
1024	11	9	19651135	19651501	2.52504e-05	9-19651135-19651501	0
1025	11	9	37687616	37688065	1.3212e-05	9-37687616-37688065	0
1026	11	9	39951989	39952440	7.64625e-06	9-39951989-39952440	0
1027	12	9	19651135	19651501	1.67008e-05	9-19651135-19651501	0
1028	12	9	37687616	37688065	8.70912e-06	9-37687616-37688065	0
1029	12	9	39951989	39952440	0	9-39951989-39952440	0
1030	13	9	19651135	19651501	1.93502e-05	9-19651135-19651501	0
1031	13	9	37687616	37688065	6.08355e-06	9-37687616-37688065	0
1032	13	9	39951989	39952440	1.48372e-06	9-39951989-39952440	0
1033	14	9	19651135	19651501	1.10677e-05	9-19651135-19651501	0
1034	14	9	37687616	37688065	5.53446e-06	9-37687616-37688065	0
1035	14	9	39951989	39952440	1.6306e-06	9-39951989-39952440	0
1036	15	9	19651135	19651501	1.73564e-05	9-19651135-19651501	0
1037	15	9	37687616	37688065	2.69693e-06	9-37687616-37688065	0
1038	15	9	39951989	39952440	1.67327e-06	9-39951989-39952440	0
1039	16	9	19651135	19651501	1.03014e-05	9-19651135-19651501	0
1040	16	9	37687616	37688065	5.49063e-06	9-37687616-37688065	0
1041	16	9	39951989	39952440	1.56698e-07	9-39951989-39952440	0
1042	17	9	19651135	19651501	2.36736e-06	9-19651135-19651501	0
1043	17	9	37687616	37688065	1.23196e-06	9-37687616-37688065	0
1044	17	9	39951989	39952440	1.33327e-06	9-39951989-39952440	0
1045	18	9	19651135	19651501	6.92372e-06	9-19651135-19651501	0
1046	18	9	37687616	37688065	2.97981e-06	9-37687616-37688065	0
1047	18	9	39951989	39952440	2.22094e-06	9-39951989-39952440	0
1048	19	9	19651135	19651501	1.08997e-05	9-19651135-19651501	0
1049	19	9	37687616	37688065	3.14686e-06	9-37687616-37688065	0
1050	19	9	39951989	39952440	2.87953e-06	9-39951989-39952440	0
1051	20	9	19651135	19651501	9.71175e-06	9-19651135-19651501	0
1052	20	9	37687616	37688065	2.28259e-06	9-37687616-37688065	0
1053	20	9	39951989	39952440	7.16561e-06	9-39951989-39952440	0
1054	21	9	19651135	19651501	6.5433e-06	9-19651135-19651501	0
1055	21	9	37687616	37688065	3.64021e-07	9-37687616-37688065	0
1056	21	9	39951989	39952440	1.06694e-06	9-39951989-39952440	0
1057	22	9	19651135	19651501	6.51607e-06	9-19651135-19651501	0
1058	22	9	37687616	37688065	1.16748e-06	9-37687616-37688065	0
1059	22	9	39951989	39952440	1.08142e-06	9-39951989-39952440	0
1060	23	9	19651135	19651501	1.15996e-05	9-19651135-19651501	0
1061	23	9	37687616	37688065	3.56266e-06	9-37687616-37688065	0
1062	23	9	39951989	39952440	1.28986e-06	9-39951989-39952440	0
1063	24	9	19651135	19651501	1.06181e-05	9-19651135-19651501	0
1064	24	9	37687616	37688065	6.88715e-07	9-37687616-37688065	0
1065	24	9	39951989	39952440	1.05044e-06	9-39951989-39952440	0
1066	25	9	19651135	19651501	1.19454e-05	9-19651135-19651501	0
1067	25	9	37687616	37688065	0	9-37687616-37688065	0
1068	25	9	39951989	39952440	0	9-39951989-39952440	0
1069	26	9	19651135	19651501	9.55829e-06	9-19651135-19651501	0
1070	26	9	37687616	37688065	1.09241e-06	9-37687616-37688065	0
1071	26	9	39951989	39952440	4.94384e-07	9-39951989-39952440	0
1072	27	9	19651135	19651501	9.13873e-06	9-19651135-19651501	0
1073	27	9	37687616	37688065	4.92638e-07	9-37687616-37688065	0
1074	27	9	39951989	39952440	1.73118e-07	9-39951989-39952440	0
1075	28	9	19651135	19651501	8.63173e-06	9-19651135-19651501	0
1076	28	9	37687616	37688065	1.51515e-06	9-37687616-37688065	0
1077	28	9	39951989	39952440	0	9-39951989-39952440	0
1078	NA	9	19651135	19651501	1.12887e-05	9-19651135-19651501	0
1079	NA	9	37687616	37688065	0	9-37687616-37688065	0
1080	NA	9	39951989	39952440	0	9-39951989-39952440	0
1081	0	10	128978758	128979150	2.07626e-07	10-128978758-128979150	0
1082	0	10	130098477	130098928	9.61854e-08	10-130098477-130098928	0
1083	0	10	78617938	78618355	0	10-78617938-78618355	0
1084	1	10	128978758	128979150	0	10-128978758-128979150	0
1085	1	10	130098477	130098928	0	10-130098477-130098928	0
1086	1	10	78617938	78618355	0	10-78617938-78618355	0
1087	2	10	128978758	128979150	0	10-128978758-128979150	0
1088	2	10	130098477	130098928	0	10-130098477-130098928	0
1089	2	10	78617938	78618355	7.58091e-07	10-78617938-78618355	0
1090	3	10	128978758	128979150	0	10-128978758-128979150	0
1091	3	10	130098477	130098928	5.04826e-06	10-130098477-130098928	0
1092	3	10	78617938	78618355	0	10-78617938-78618355	0
1093	4	10	128978758	128979150	2.55388e-06	10-128978758-128979150	0
1094	4	10	130098477	130098928	0	10-130098477-130098928	0
1095	4	10	78617938	78618355	4.13053e-07	10-78617938-78618355	0
1096	5	10	128978758	128979150	4.9432e-06	10-128978758-128979150	0
1097	5	10	130098477	130098928	9.5832e-07	10-130098477-130098928	0
1098	5	10	78617938	78618355	1.3948e-06	10-78617938-78618355	0
1099	6	10	128978758	128979150	1.58742e-05	10-128978758-128979150	0
1100	6	10	130098477	130098928	0	10-130098477-130098928	0
1101	6	10	78617938	78618355	7.87526e-06	10-78617938-78618355	0
1102	7	10	128978758	128979150	3.49343e-05	10-128978758-128979150	0
1103	7	10	130098477	130098928	3.53238e-06	10-130098477-130098928	0
1104	7	10	78617938	78618355	1.31194e-05	10-78617938-78618355	0
1105	8	10	128978758	128979150	1.05785e-05	10-128978758-128979150	0
1106	8	10	130098477	130098928	1.1842e-05	10-130098477-130098928	0
1107	8	10	78617938	78618355	2.74604e-06	10-78617938-78618355	0
1108	9	10	128978758	128979150	8.36531e-06	10-128978758-128979150	0
1109	9	10	130098477	130098928	1.39062e-05	10-130098477-130098928	0
1110	9	10	78617938	78618355	5.14417e-06	10-78617938-78618355	0
1111	10	10	128978758	128979150	1.14925e-05	10-128978758-128979150	0
1112	10	10	130098477	130098928	1.485e-05	10-130098477-130098928	0
1113	10	10	78617938	78618355	6.31169e-06	10-78617938-78618355	0
1114	11	10	128978758	128979150	2.37145e-05	10-128978758-128979150	0
1115	11	10	130098477	130098928	1.57151e-05	10-130098477-130098928	0
1116	11	10	78617938	78618355	0	10-78617938-78618355	0
1117	12	10	128978758	128979150	5.87506e-06	10-128978758-128979150	0
1118	12	10	130098477	130098928	8.12052e-06	10-130098477-130098928	0
1119	12	10	78617938	78618355	3.20184e-06	10-78617938-78618355	0
1120	13	10	128978758	128979150	7.85783e-06	10-128978758-128979150	0
1121	13	10	130098477	130098928	8.36299e-06	10-130098477-130098928	0
1122	13	10	78617938	78618355	2.03886e-06	10-78617938-78618355	0
1123	14	10	128978758	128979150	2.46243e-05	10-128978758-128979150	0
1124	14	10	130098477	130098928	1.02254e-05	10-130098477-130098928	0
1125	14	10	78617938	78618355	3.08641e-06	10-78617938-78618355	0
1126	15	10	128978758	128979150	1.12069e-05	10-128978758-128979150	0
1127	15	10	130098477	130098928	5.61847e-07	10-130098477-130098928	0
1128	15	10	78617938	78618355	1.05444e-06	10-78617938-78618355	0
1129	16	10	128978758	128979150	1.18608e-05	10-128978758-128979150	0
1130	16	10	130098477	130098928	2.03965e-06	10-130098477-130098928	0
1131	16	10	78617938	78618355	2.34609e-06	10-78617938-78618355	0
1132	17	10	128978758	128979150	3.59969e-06	10-128978758-128979150	0
1133	17	10	130098477	130098928	1.57763e-06	10-130098477-130098928	0
1134	17	10	78617938	78618355	2.18019e-06	10-78617938-78618355	0
1135	18	10	128978758	128979150	7.23301e-06	10-128978758-128979150	0
1136	18	10	130098477	130098928	1.05243e-06	10-130098477-130098928	0
1137	18	10	78617938	78618355	4.41382e-06	10-78617938-78618355	0
1138	19	10	128978758	128979150	6.57838e-06	10-128978758-128979150	0
1139	19	10	130098477	130098928	4.51037e-06	10-130098477-130098928	0
1140	19	10	78617938	78618355	1.46127e-06	10-78617938-78618355	0
1141	20	10	128978758	128979150	9.92501e-06	10-128978758-128979150	0
1142	20	10	130098477	130098928	2.61201e-07	10-130098477-130098928	0
1143	20	10	78617938	78618355	4.71595e-06	10-78617938-78618355	0
1144	21	10	128978758	128979150	4.88658e-06	10-128978758-128979150	0
1145	21	10	130098477	130098928	1.85562e-06	10-130098477-130098928	0
1146	21	10	78617938	78618355	2.66607e-06	10-78617938-78618355	0
1147	22	10	128978758	128979150	6.10015e-06	10-128978758-128979150	0
1148	22	10	130098477	130098928	1.80579e-06	10-130098477-130098928	0
1149	22	10	78617938	78618355	1.14447e-06	10-78617938-78618355	0
1150	23	10	128978758	128979150	9.86559e-06	10-128978758-128979150	0
1151	23	10	130098477	130098928	1.56874e-06	10-130098477-130098928	0
1152	23	10	78617938	78618355	2.06745e-06	10-78617938-78618355	0
1153	24	10	128978758	128979150	9.97414e-06	10-128978758-128979150	0
1154	24	10	130098477	130098928	1.69592e-06	10-130098477-130098928	0
1155	24	10	78617938	78618355	3.69689e-06	10-78617938-78618355	0
1156	25	10	128978758	128979150	1.41063e-05	10-128978758-128979150	0
1157	25	10	130098477	130098928	5.61753e-06	10-130098477-130098928	0
1158	25	10	78617938	78618355	3.57566e-06	10-78617938-78618355	0
1159	26	10	128978758	128979150	7.77544e-06	10-128978758-128979150	0
1160	26	10	130098477	130098928	1.10631e-06	10-130098477-130098928	0
1161	26	10	78617938	78618355	1.32659e-06	10-78617938-78618355	0
1162	27	10	128978758	128979150	8.42939e-06	10-128978758-128979150	0
1163	27	10	130098477	130098928	7.49054e-07	10-130098477-130098928	0
1164	27	10	78617938	78618355	9.06277e-07	10-78617938-78618355	0
1165	28	10	128978758	128979150	5.82035e-06	10-128978758-128979150	0
1166	28	10	130098477	130098928	0	10-130098477-130098928	0
1167	28	10	78617938	78618355	0	10-78617938-78618355	0
1168	NA	10	128978758	128979150	6.41618e-06	10-128978758-128979150	0
1169	NA	10	130098477	130098928	7.68285e-06	10-130098477-130098928	0
1170	NA	10	78617938	78618355	0	10-78617938-78618355	0
1171	0	11	49575369	49575772	9.61854e-08	11-49575369-49575772	0
1172	0	11	50999121	50999596	5.16073e-07	11-50999121-50999596	0
1173	0	11	58739096	58739523	9.07372e-07	11-58739096-58739523	0
1174	0	11	58810711	58811177	2.35994e-07	11-58810711-58811177	0
1175	0	11	59575822	59576267	5.64837e-07	11-59575822-59576267	0
1176	0	11	74036072	74036525	1.45857e-06	11-74036072-74036525	0
1177	0	11	87897054	87897472	0	11-87897054-87897472	0
1178	0	11	87907100	87907510	3.71552e-07	11-87907100-87907510	0
1179	0	11	87937182	87937587	8.48133e-07	11-87937182-87937587	0
1180	1	11	49575369	49575772	0	11-49575369-49575772	0
1181	1	11	50999121	50999596	0	11-50999121-50999596	0
1182	1	11	58739096	58739523	0	11-58739096-58739523	0
1183	1	11	58810711	58811177	0	11-58810711-58811177	0
1184	1	11	59575822	59576267	0	11-59575822-59576267	0
1185	1	11	74036072	74036525	0	11-74036072-74036525	0
1186	1	11	87897054	87897472	0	11-87897054-87897472	0
1187	1	11	87907100	87907510	0	11-87907100-87907510	0
1188	1	11	87937182	87937587	0	11-87937182-87937587	0
1189	2	11	49575369	49575772	0	11-49575369-49575772	0
1190	2	11	50999121	50999596	4.65367e-06	11-50999121-50999596	0
1191	2	11	58739096	58739523	0	11-58739096-58739523	0
1192	2	11	58810711	58811177	0	11-58810711-58811177	0
1193	2	11	59575822	59576267	0	11-59575822-59576267	0
1194	2	11	74036072	74036525	0	11-74036072-74036525	0
1195	2	11	87897054	87897472	0	11-87897054-87897472	0
1196	2	11	87907100	87907510	0	11-87907100-87907510	0
1197	2	11	87937182	87937587	0	11-87937182-87937587	0
1198	3	11	49575369	49575772	0	11-49575369-49575772	0
1199	3	11	50999121	50999596	0	11-50999121-50999596	0
1200	3	11	58739096	58739523	0	11-58739096-58739523	0
1201	3	11	58810711	58811177	0	11-58810711-58811177	0
1202	3	11	59575822	59576267	0	11-59575822-59576267	0
1203	3	11	74036072	74036525	1.40149e-06	11-74036072-74036525	0
1204	3	11	87897054	87897472	0	11-87897054-87897472	0
1205	3	11	87907100	87907510	0	11-87907100-87907510	0
1206	3	11	87937182	87937587	0	11-87937182-87937587	0
1207	4	11	49575369	49575772	0	11-49575369-49575772	0
1208	4	11	50999121	50999596	5.26909e-07	11-50999121-50999596	0
1209	4	11	58739096	58739523	0	11-58739096-58739523	0
1210	4	11	58810711	58811177	0	11-58810711-58811177	0
1211	4	11	59575822	59576267	4.42432e-07	11-59575822-59576267	0
1212	4	11	74036072	74036525	0	11-74036072-74036525	0
1213	4	11	87897054	87897472	0	11-87897054-87897472	0
1214	4	11	87907100	87907510	0	11-87907100-87907510	0
1215	4	11	87937182	87937587	0	11-87937182-87937587	0
1216	5	11	49575369	49575772	0	11-49575369-49575772	0
1217	5	11	50999121	50999596	1.19894e-06	11-50999121-50999596	0
1218	5	11	58739096	58739523	7.13253e-07	11-58739096-58739523	0
1219	5	11	58810711	58811177	0	11-58810711-58811177	0
1220	5	11	59575822	59576267	1.16765e-06	11-59575822-59576267	0
1221	5	11	74036072	74036525	8.35526e-07	11-74036072-74036525	0
1222	5	11	87897054	87897472	0	11-87897054-87897472	0
1223	5	11	87907100	87907510	2.93921e-07	11-87907100-87907510	0
1224	5	11	87937182	87937587	5.83336e-06	11-87937182-87937587	0
1225	6	11	49575369	49575772	2.79586e-06	11-49575369-49575772	0
1226	6	11	50999121	50999596	2.61445e-05	11-50999121-50999596	0
1227	6	11	58739096	58739523	1.94371e-05	11-58739096-58739523	0
1228	6	11	58810711	58811177	5.47162e-06	11-58810711-58811177	0
1229	6	11	59575822	59576267	1.10182e-06	11-59575822-59576267	0
1230	6	11	74036072	74036525	5.69249e-06	11-74036072-74036525	0
1231	6	11	87897054	87897472	1.32984e-06	11-87897054-87897472	0
1232	6	11	87907100	87907510	1.32984e-06	11-87907100-87907510	0
1233	6	11	87937182	87937587	1.56333e-05	11-87937182-87937587	0
1234	7	11	49575369	49575772	4.02506e-07	11-49575369-49575772	0
1235	7	11	50999121	50999596	1.75403e-05	11-50999121-50999596	0
1236	7	11	58739096	58739523	2.71088e-05	11-58739096-58739523	0
1237	7	11	58810711	58811177	1.54911e-05	11-58810711-58811177	0
1238	7	11	59575822	59576267	1.86245e-06	11-59575822-59576267	0
1239	7	11	74036072	74036525	1.74163e-05	11-74036072-74036525	0
1240	7	11	87897054	87897472	0	11-87897054-87897472	0
1241	7	11	87907100	87907510	5.90177e-06	11-87907100-87907510	0
1242	7	11	87937182	87937587	1.12337e-05	11-87937182-87937587	0
1243	8	11	49575369	49575772	1.8011e-06	11-49575369-49575772	0
1244	8	11	50999121	50999596	4.04002e-05	11-50999121-50999596	0
1245	8	11	58739096	58739523	6.71004e-06	11-58739096-58739523	0
1246	8	11	58810711	58811177	1.33512e-05	11-58810711-58811177	0
1247	8	11	59575822	59576267	4.26733e-07	11-59575822-59576267	0
1248	8	11	74036072	74036525	1.95871e-05	11-74036072-74036525	0
1249	8	11	87897054	87897472	2.276e-06	11-87897054-87897472	0
1250	8	11	87907100	87907510	0	11-87907100-87907510	0
1251	8	11	87937182	87937587	1.3503e-06	11-87937182-87937587	0
1252	9	11	49575369	49575772	2.59368e-06	11-49575369-49575772	0
1253	9	11	50999121	50999596	4.20571e-05	11-50999121-50999596	0
1254	9	11	58739096	58739523	8.56489e-06	11-58739096-58739523	0
1255	9	11	58810711	58811177	3.3854e-05	11-58810711-58811177	0
1256	9	11	59575822	59576267	3.80851e-06	11-59575822-59576267	0
1257	9	11	74036072	74036525	1.19916e-05	11-74036072-74036525	0
1258	9	11	87897054	87897472	5.66248e-07	11-87897054-87897472	0
1259	9	11	87907100	87907510	1.71258e-05	11-87907100-87907510	0
1260	9	11	87937182	87937587	4.61383e-06	11-87937182-87937587	0
1261	10	11	49575369	49575772	4.22358e-06	11-49575369-49575772	0
1262	10	11	50999121	50999596	2.12003e-05	11-50999121-50999596	0
1263	10	11	58739096	58739523	6.6999e-07	11-58739096-58739523	0
1264	10	11	58810711	58811177	1.56662e-05	11-58810711-58811177	0
1265	10	11	59575822	59576267	1.58735e-06	11-59575822-59576267	0
1266	10	11	74036072	74036525	1.11414e-05	11-74036072-74036525	0
1267	10	11	87897054	87897472	2.59009e-06	11-87897054-87897472	0
1268	10	11	87907100	87907510	4.51e-06	11-87907100-87907510	0
1269	10	11	87937182	87937587	1.60177e-05	11-87937182-87937587	0
1270	11	11	49575369	49575772	0	11-49575369-49575772	0
1271	11	11	50999121	50999596	1.8405e-05	11-50999121-50999596	0
1272	11	11	58739096	58739523	5.95125e-06	11-58739096-58739523	0
1273	11	11	58810711	58811177	0	11-58810711-58811177	0
1274	11	11	59575822	59576267	1.48479e-05	11-59575822-59576267	0
1275	11	11	74036072	74036525	2.14329e-05	11-74036072-74036525	0
1276	11	11	87897054	87897472	6.65295e-06	11-87897054-87897472	0
1277	11	11	87907100	87907510	2.75506e-06	11-87907100-87907510	0
1278	11	11	87937182	87937587	1.98914e-05	11-87937182-87937587	0
1279	12	11	49575369	49575772	2.06448e-06	11-49575369-49575772	0
1280	12	11	50999121	50999596	2.61621e-05	11-50999121-50999596	0
1281	12	11	58739096	58739523	7.44402e-06	11-58739096-58739523	0
1282	12	11	58810711	58811177	9.72752e-06	11-58810711-58811177	0
1283	12	11	59575822	59576267	1.33688e-05	11-59575822-59576267	0
1284	12	11	74036072	74036525	1.20936e-05	11-74036072-74036525	0
1285	12	11	87897054	87897472	2.00745e-06	11-87897054-87897472	0
1286	12	11	87907100	87907510	1.68955e-05	11-87907100-87907510	0
1287	12	11	87937182	87937587	2.06448e-06	11-87937182-87937587	0
1288	13	11	49575369	49575772	7.2051e-06	11-49575369-49575772	0
1289	13	11	50999121	50999596	1.06471e-05	11-50999121-50999596	0
1290	13	11	58739096	58739523	1.76063e-06	11-58739096-58739523	0
1291	13	11	58810711	58811177	5.60923e-06	11-58810711-58811177	0
1292	13	11	59575822	59576267	4.53033e-06	11-59575822-59576267	0
1293	13	11	74036072	74036525	1.70687e-05	11-74036072-74036525	0
1294	13	11	87897054	87897472	1.58971e-06	11-87897054-87897472	0
1295	13	11	87907100	87907510	2.45509e-07	11-87907100-87907510	0
1296	13	11	87937182	87937587	1.20561e-05	11-87937182-87937587	0
1297	14	11	49575369	49575772	1.58048e-05	11-49575369-49575772	0
1298	14	11	50999121	50999596	0	11-50999121-50999596	0
1299	14	11	58739096	58739523	0	11-58739096-58739523	0
1300	14	11	58810711	58811177	0	11-58810711-58811177	0
1301	14	11	59575822	59576267	0	11-59575822-59576267	0
1302	14	11	74036072	74036525	9.08284e-06	11-74036072-74036525	0
1303	14	11	87897054	87897472	0	11-87897054-87897472	0
1304	14	11	87907100	87907510	1.50681e-06	11-87907100-87907510	0
1305	14	11	87937182	87937587	4.96043e-06	11-87937182-87937587	0
1306	15	11	49575369	49575772	6.26898e-07	11-49575369-49575772	0
1307	15	11	50999121	50999596	6.88714e-06	11-50999121-50999596	0
1308	15	11	58739096	58739523	1.11002e-06	11-58739096-58739523	0
1309	15	11	58810711	58811177	2.09975e-06	11-58810711-58811177	0
1310	15	11	59575822	59576267	3.47017e-06	11-59575822-59576267	0
1311	15	11	74036072	74036525	9.80947e-06	11-74036072-74036525	0
1312	15	11	87897054	87897472	3.48705e-07	11-87897054-87897472	0
1313	15	11	87907100	87907510	0	11-87907100-87907510	0
1314	15	11	87937182	87937587	6.93734e-06	11-87937182-87937587	0
1315	16	11	49575369	49575772	1.76452e-06	11-49575369-49575772	0
1316	16	11	50999121	50999596	5.57057e-06	11-50999121-50999596	0
1317	16	11	58739096	58739523	4.80507e-06	11-58739096-58739523	0
1318	16	11	58810711	58811177	9.88797e-07	11-58810711-58811177	0
1319	16	11	59575822	59576267	1.14896e-06	11-59575822-59576267	0
1320	16	11	74036072	74036525	6.68222e-06	11-74036072-74036525	0
1321	16	11	87897054	87897472	4.07255e-07	11-87897054-87897472	0
1322	16	11	87907100	87907510	7.71976e-07	11-87907100-87907510	0
1323	16	11	87937182	87937587	1.36141e-05	11-87937182-87937587	0
1324	17	11	49575369	49575772	1.87507e-06	11-49575369-49575772	0
1325	17	11	50999121	50999596	7.08934e-06	11-50999121-50999596	0
1326	17	11	58739096	58739523	2.83212e-07	11-58739096-58739523	0
1327	17	11	58810711	58811177	5.10383e-07	11-58810711-58811177	0
1328	17	11	59575822	59576267	1.99837e-06	11-59575822-59576267	0
1329	17	11	74036072	74036525	2.65726e-06	11-74036072-74036525	0
1330	17	11	87897054	87897472	4.93608e-07	11-87897054-87897472	0
1331	17	11	87907100	87907510	1.04704e-06	11-87907100-87907510	0
1332	17	11	87937182	87937587	1.2185e-05	11-87937182-87937587	0
1333	18	11	49575369	49575772	1.96063e-07	11-49575369-49575772	0
1334	18	11	50999121	50999596	1.02405e-05	11-50999121-50999596	0
1335	18	11	58739096	58739523	3.53957e-07	11-58739096-58739523	0
1336	18	11	58810711	58811177	1.51604e-06	11-58810711-58811177	0
1337	18	11	59575822	59576267	2.45718e-06	11-59575822-59576267	0
1338	18	11	74036072	74036525	1.24401e-06	11-74036072-74036525	0
1339	18	11	87897054	87897472	3.12461e-07	11-87897054-87897472	0
1340	18	11	87907100	87907510	8.15615e-07	11-87907100-87907510	0
1341	18	11	87937182	87937587	1.23567e-05	11-87937182-87937587	0
1342	19	11	49575369	49575772	1.31533e-06	11-49575369-49575772	0
1343	19	11	50999121	50999596	1.06896e-05	11-50999121-50999596	0
1344	19	11	58739096	58739523	1.22651e-06	11-58739096-58739523	0
1345	19	11	58810711	58811177	2.28396e-07	11-58810711-58811177	0
1346	19	11	59575822	59576267	1.3622e-06	11-59575822-59576267	0
1347	19	11	74036072	74036525	5.07102e-06	11-74036072-74036525	0
1348	19	11	87897054	87897472	0	11-87897054-87897472	0
1349	19	11	87907100	87907510	0	11-87907100-87907510	0
1350	19	11	87937182	87937587	1.24112e-05	11-87937182-87937587	0
1351	20	11	49575369	49575772	1.74305e-06	11-49575369-49575772	0
1352	20	11	50999121	50999596	1.39373e-05	11-50999121-50999596	0
1353	20	11	58739096	58739523	5.48488e-07	11-58739096-58739523	0
1354	20	11	58810711	58811177	1.06219e-06	11-58810711-58811177	0
1355	20	11	59575822	59576267	2.47208e-06	11-59575822-59576267	0
1356	20	11	74036072	74036525	3.25197e-06	11-74036072-74036525	0
1357	20	11	87897054	87897472	0	11-87897054-87897472	0
1358	20	11	87907100	87907510	2.82114e-07	11-87907100-87907510	0
1359	20	11	87937182	87937587	1.85154e-05	11-87937182-87937587	0
1360	21	11	49575369	49575772	1.86517e-06	11-49575369-49575772	0
1361	21	11	50999121	50999596	6.82174e-06	11-50999121-50999596	0
1362	21	11	58739096	58739523	8.43996e-07	11-58739096-58739523	0
1363	21	11	58810711	58811177	9.53916e-07	11-58810711-58811177	0
1364	21	11	59575822	59576267	3.75143e-06	11-59575822-59576267	0
1365	21	11	74036072	74036525	4.53997e-06	11-74036072-74036525	0
1366	21	11	87897054	87897472	0	11-87897054-87897472	0
1367	21	11	87907100	87907510	0	11-87907100-87907510	0
1368	21	11	87937182	87937587	1.09123e-05	11-87937182-87937587	0
1369	22	11	49575369	49575772	1.24812e-06	11-49575369-49575772	0
1370	22	11	50999121	50999596	5.62953e-06	11-50999121-50999596	0
1371	22	11	58739096	58739523	6.43619e-07	11-58739096-58739523	0
1372	22	11	58810711	58811177	6.14435e-07	11-58810711-58811177	0
1373	22	11	59575822	59576267	2.25952e-06	11-59575822-59576267	0
1374	22	11	74036072	74036525	1.09643e-05	11-74036072-74036525	0
1375	22	11	87897054	87897472	1.47677e-07	11-87897054-87897472	0
1376	22	11	87907100	87907510	1.18379e-06	11-87907100-87907510	0
1377	22	11	87937182	87937587	1.04125e-05	11-87937182-87937587	0
1378	23	11	49575369	49575772	2.52285e-06	11-49575369-49575772	0
1379	23	11	50999121	50999596	8.03031e-06	11-50999121-50999596	0
1380	23	11	58739096	58739523	1.06027e-06	11-58739096-58739523	0
1381	23	11	58810711	58811177	2.80551e-07	11-58810711-58811177	0
1382	23	11	59575822	59576267	1.35666e-06	11-59575822-59576267	0
1383	23	11	74036072	74036525	9.97687e-06	11-74036072-74036525	0
1384	23	11	87897054	87897472	1.34695e-07	11-87897054-87897472	0
1385	23	11	87907100	87907510	0	11-87907100-87907510	0
1386	23	11	87937182	87937587	1.53873e-05	11-87937182-87937587	0
1387	24	11	49575369	49575772	1.32858e-06	11-49575369-49575772	0
1388	24	11	50999121	50999596	7.71003e-06	11-50999121-50999596	0
1389	24	11	58739096	58739523	7.00226e-07	11-58739096-58739523	0
1390	24	11	58810711	58811177	8.46577e-07	11-58810711-58811177	0
1391	24	11	59575822	59576267	9.65029e-07	11-59575822-59576267	0
1392	24	11	74036072	74036525	1.09894e-05	11-74036072-74036525	0
1393	24	11	87897054	87897472	0	11-87897054-87897472	0
1394	24	11	87907100	87907510	0	11-87907100-87907510	0
1395	24	11	87937182	87937587	1.12702e-05	11-87937182-87937587	0
1396	25	11	49575369	49575772	5.04826e-06	11-49575369-49575772	0
1397	25	11	50999121	50999596	1.36958e-05	11-50999121-50999596	0
1398	25	11	58739096	58739523	7.41892e-07	11-58739096-58739523	0
1399	25	11	58810711	58811177	2.19071e-06	11-58810711-58811177	0
1400	25	11	59575822	59576267	1.94764e-06	11-59575822-59576267	0
1401	25	11	74036072	74036525	1.17281e-05	11-74036072-74036525	0
1402	25	11	87897054	87897472	0	11-87897054-87897472	0
1403	25	11	87907100	87907510	2.2463e-07	11-87907100-87907510	0
1404	25	11	87937182	87937587	1.52269e-05	11-87937182-87937587	0
1405	26	11	49575369	49575772	7.78224e-07	11-49575369-49575772	0
1406	26	11	50999121	50999596	2.72122e-06	11-50999121-50999596	0
1407	26	11	58739096	58739523	3.64736e-07	11-58739096-58739523	0
1408	26	11	58810711	58811177	5.60003e-07	11-58810711-58811177	0
1409	26	11	59575822	59576267	1.86104e-06	11-59575822-59576267	0
1410	26	11	74036072	74036525	5.72826e-06	11-74036072-74036525	0
1411	26	11	87897054	87897472	8.38541e-07	11-87897054-87897472	0
1412	26	11	87907100	87907510	5.76347e-07	11-87907100-87907510	0
1413	26	11	87937182	87937587	8.15281e-06	11-87937182-87937587	0
1414	27	11	49575369	49575772	1.07243e-06	11-49575369-49575772	0
1415	27	11	50999121	50999596	3.50323e-06	11-50999121-50999596	0
1416	27	11	58739096	58739523	1.87761e-07	11-58739096-58739523	0
1417	27	11	58810711	58811177	7.82759e-07	11-58810711-58811177	0
1418	27	11	59575822	59576267	1.15444e-06	11-59575822-59576267	0
1419	27	11	74036072	74036525	7.2227e-06	11-74036072-74036525	0
1420	27	11	87897054	87897472	3.34746e-07	11-87897054-87897472	0
1421	27	11	87907100	87907510	2.04408e-07	11-87907100-87907510	0
1422	27	11	87937182	87937587	1.10175e-05	11-87937182-87937587	0
1423	28	11	49575369	49575772	1.4044e-06	11-49575369-49575772	0
1424	28	11	50999121	50999596	3.03459e-06	11-50999121-50999596	0
1425	28	11	58739096	58739523	0	11-58739096-58739523	0
1426	28	11	58810711	58811177	0	11-58810711-58811177	0
1427	28	11	59575822	59576267	0	11-59575822-59576267	0
1428	28	11	74036072	74036525	9.94089e-06	11-74036072-74036525	0
1429	28	11	87897054	87897472	0	11-87897054-87897472	0
1430	28	11	87907100	87907510	2.51446e-06	11-87907100-87907510	0
1431	28	11	87937182	87937587	1.05442e-05	11-87937182-87937587	0
1432	NA	11	49575369	49575772	0	11-49575369-49575772	0
1433	NA	11	50999121	50999596	0	11-50999121-50999596	0
1434	NA	11	58739096	58739523	0	11-58739096-58739523	0
1435	NA	11	58810711	58811177	0	11-58810711-58811177	0
1436	NA	11	59575822	59576267	0	11-59575822-59576267	0
1437	NA	11	74036072	74036525	0	11-74036072-74036525	0
1438	NA	11	87897054	87897472	0	11-87897054-87897472	0
1439	NA	11	87907100	87907510	0	11-87907100-87907510	0
1440	NA	11	87937182	87937587	6.57583e-06	11-87937182-87937587	0
1441	0	13	21341098	21341482	4.54728e-07	13-21341098-21341482	0
1442	0	13	21343517	21343943	0	13-21343517-21343943	0
1443	0	13	65163225	65163621	0	13-65163225-65163621	0
1444	1	13	21341098	21341482	0	13-21341098-21341482	0
1445	1	13	21343517	21343943	0	13-21343517-21343943	0
1446	1	13	65163225	65163621	0	13-65163225-65163621	0
1447	2	13	21341098	21341482	0	13-21341098-21341482	0
1448	2	13	21343517	21343943	0	13-21343517-21343943	0
1449	2	13	65163225	65163621	0	13-65163225-65163621	0
1450	3	13	21341098	21341482	0	13-21341098-21341482	0
1451	3	13	21343517	21343943	0	13-21343517-21343943	0
1452	3	13	65163225	65163621	0	13-65163225-65163621	0
1453	4	13	21341098	21341482	8.00298e-07	13-21341098-21341482	0
1454	4	13	21343517	21343943	2.43162e-07	13-21343517-21343943	0
1455	4	13	65163225	65163621	0	13-65163225-65163621	0
1456	5	13	21341098	21341482	0	13-21341098-21341482	0
1457	5	13	21343517	21343943	0	13-21343517-21343943	0
1458	5	13	65163225	65163621	7.07513e-07	13-65163225-65163621	0
1459	6	13	21341098	21341482	1.32984e-06	13-21341098-21341482	0
1460	6	13	21343517	21343943	0	13-21343517-21343943	0
1461	6	13	65163225	65163621	9.67991e-06	13-65163225-65163621	0
1462	7	13	21341098	21341482	7.87495e-06	13-21341098-21341482	0
1463	7	13	21343517	21343943	8.10986e-06	13-21343517-21343943	0
1464	7	13	65163225	65163621	2.16539e-06	13-65163225-65163621	0
1465	8	13	21341098	21341482	5.28105e-06	13-21341098-21341482	0
1466	8	13	21343517	21343943	2.21909e-05	13-21343517-21343943	0
1467	8	13	65163225	65163621	7.68232e-06	13-65163225-65163621	0
1468	9	13	21341098	21341482	8.48069e-06	13-21341098-21341482	0
1469	9	13	21343517	21343943	2.38316e-05	13-21343517-21343943	0
1470	9	13	65163225	65163621	1.44649e-05	13-65163225-65163621	0
1471	10	13	21341098	21341482	1.62875e-05	13-21341098-21341482	0
1472	10	13	21343517	21343943	9.60372e-06	13-21343517-21343943	0
1473	10	13	65163225	65163621	1.87178e-05	13-65163225-65163621	0
1474	11	13	21341098	21341482	1.8399e-06	13-21341098-21341482	0
1475	11	13	21343517	21343943	6.4008e-06	13-21343517-21343943	0
1476	11	13	65163225	65163621	3.19567e-06	13-65163225-65163621	0
1477	12	13	21341098	21341482	0	13-21341098-21341482	0
1478	12	13	21343517	21343943	1.07924e-05	13-21343517-21343943	0
1479	12	13	65163225	65163621	8.70912e-06	13-65163225-65163621	0
1480	13	13	21341098	21341482	4.12905e-06	13-21341098-21341482	0
1481	13	13	21343517	21343943	1.15824e-05	13-21343517-21343943	0
1482	13	13	65163225	65163621	9.56738e-06	13-65163225-65163621	0
1483	14	13	21341098	21341482	0	13-21341098-21341482	0
1484	14	13	21343517	21343943	3.44927e-06	13-21343517-21343943	0
1485	14	13	65163225	65163621	1.94733e-06	13-65163225-65163621	0
1486	15	13	21341098	21341482	6.20017e-07	13-21341098-21341482	0
1487	15	13	21343517	21343943	1.03457e-05	13-21343517-21343943	0
1488	15	13	65163225	65163621	5.4879e-06	13-65163225-65163621	0
1489	16	13	21341098	21341482	0	13-21341098-21341482	0
1490	16	13	21343517	21343943	5.71402e-06	13-21343517-21343943	0
1491	16	13	65163225	65163621	3.62744e-06	13-65163225-65163621	0
1492	17	13	21341098	21341482	0	13-21341098-21341482	0
1493	17	13	21343517	21343943	5.46291e-06	13-21343517-21343943	0
1494	17	13	65163225	65163621	4.00136e-06	13-65163225-65163621	0
1495	18	13	21341098	21341482	8.62339e-07	13-21341098-21341482	0
1496	18	13	21343517	21343943	9.23102e-06	13-21343517-21343943	0
1497	18	13	65163225	65163621	3.51398e-06	13-65163225-65163621	0
1498	19	13	21341098	21341482	1.85453e-06	13-21341098-21341482	0
1499	19	13	21343517	21343943	1.37619e-05	13-21343517-21343943	0
1500	19	13	65163225	65163621	1.115e-06	13-65163225-65163621	0
1501	20	13	21341098	21341482	8.84291e-07	13-21341098-21341482	0
1502	20	13	21343517	21343943	2.43131e-05	13-21343517-21343943	0
1503	20	13	65163225	65163621	2.9926e-06	13-65163225-65163621	0
1504	21	13	21341098	21341482	1.27502e-06	13-21341098-21341482	0
1505	21	13	21343517	21343943	7.96352e-06	13-21343517-21343943	0
1506	21	13	65163225	65163621	7.55212e-06	13-65163225-65163621	0
1507	22	13	21341098	21341482	0	13-21341098-21341482	0
1508	22	13	21343517	21343943	2.21201e-06	13-21343517-21343943	0
1509	22	13	65163225	65163621	3.37818e-06	13-65163225-65163621	0
1510	23	13	21341098	21341482	1.15089e-06	13-21341098-21341482	0
1511	23	13	21343517	21343943	8.05368e-06	13-21343517-21343943	0
1512	23	13	65163225	65163621	2.68717e-06	13-65163225-65163621	0
1513	24	13	21341098	21341482	2.28272e-07	13-21341098-21341482	0
1514	24	13	21343517	21343943	6.68618e-06	13-21343517-21343943	0
1515	24	13	65163225	65163621	5.21262e-07	13-65163225-65163621	0
1516	25	13	21341098	21341482	0	13-21341098-21341482	0
1517	25	13	21343517	21343943	6.44511e-06	13-21343517-21343943	0
1518	25	13	65163225	65163621	5.81828e-06	13-65163225-65163621	0
1519	26	13	21341098	21341482	4.27397e-07	13-21341098-21341482	0
1520	26	13	21343517	21343943	2.96734e-06	13-21343517-21343943	0
1521	26	13	65163225	65163621	6.93488e-07	13-65163225-65163621	0
1522	27	13	21341098	21341482	8.33435e-07	13-21341098-21341482	0
1523	27	13	21343517	21343943	2.31292e-06	13-21343517-21343943	0
1524	27	13	65163225	65163621	9.11675e-07	13-65163225-65163621	0
1525	28	13	21341098	21341482	1.146e-06	13-21341098-21341482	0
1526	28	13	21343517	21343943	3.03974e-06	13-21343517-21343943	0
1527	28	13	65163225	65163621	0	13-65163225-65163621	0
1528	NA	13	21341098	21341482	0	13-21341098-21341482	0
1529	NA	13	21343517	21343943	4.76299e-06	13-21343517-21343943	0
1530	NA	13	65163225	65163621	0	13-65163225-65163621	0
1531	0	14	50758662	50759084	3.5733e-07	14-50758662-50759084	0
1532	0	14	52547909	52548295	5.79059e-07	14-52547909-52548295	0
1533	0	14	54284841	54285234	0	14-54284841-54285234	0
1534	0	14	54304092	54304455	5.99065e-07	14-54304092-54304455	0
1535	1	14	50758662	50759084	0	14-50758662-50759084	0
1536	1	14	52547909	52548295	0	14-52547909-52548295	0
1537	1	14	54284841	54285234	0	14-54284841-54285234	0
1538	1	14	54304092	54304455	0	14-54304092-54304455	0
1539	2	14	50758662	50759084	0	14-50758662-50759084	0
1540	2	14	52547909	52548295	0	14-52547909-52548295	0
1541	2	14	54284841	54285234	0	14-54284841-54285234	0
1542	2	14	54304092	54304455	4.68544e-07	14-54304092-54304455	0
1543	3	14	50758662	50759084	0	14-50758662-50759084	0
1544	3	14	52547909	52548295	0	14-52547909-52548295	0
1545	3	14	54284841	54285234	0	14-54284841-54285234	0
1546	3	14	54304092	54304455	0	14-54304092-54304455	0
1547	4	14	50758662	50759084	8.46131e-07	14-50758662-50759084	0
1548	4	14	52547909	52548295	9.22121e-07	14-52547909-52548295	0
1549	4	14	54284841	54285234	2.76223e-07	14-54284841-54285234	0
1550	4	14	54304092	54304455	3.06265e-07	14-54304092-54304455	0
1551	5	14	50758662	50759084	1.09967e-05	14-50758662-50759084	0
1552	5	14	52547909	52548295	1.26879e-05	14-52547909-52548295	0
1553	5	14	54284841	54285234	0	14-54284841-54285234	0
1554	5	14	54304092	54304455	7.07513e-07	14-54304092-54304455	0
1555	6	14	50758662	50759084	1.55745e-05	14-50758662-50759084	0
1556	6	14	52547909	52548295	6.94383e-06	14-52547909-52548295	0
1557	6	14	54284841	54285234	0	14-54284841-54285234	0
1558	6	14	54304092	54304455	0	14-54304092-54304455	0
1559	7	14	50758662	50759084	1.17379e-05	14-50758662-50759084	0
1560	7	14	52547909	52548295	4.04244e-05	14-52547909-52548295	0
1561	7	14	54284841	54285234	0	14-54284841-54285234	0
1562	7	14	54304092	54304455	1.88969e-06	14-54304092-54304455	0
1563	8	14	50758662	50759084	1.88875e-05	14-50758662-50759084	0
1564	8	14	52547909	52548295	1.64084e-05	14-52547909-52548295	0
1565	8	14	54284841	54285234	3.61531e-06	14-54284841-54285234	0
1566	8	14	54304092	54304455	3.10106e-06	14-54304092-54304455	0
1567	9	14	50758662	50759084	6.32763e-06	14-50758662-50759084	0
1568	9	14	52547909	52548295	2.03682e-05	14-52547909-52548295	0
1569	9	14	54284841	54285234	1.26603e-05	14-54284841-54285234	0
1570	9	14	54304092	54304455	3.25131e-06	14-54304092-54304455	0
1571	10	14	50758662	50759084	3.22304e-05	14-50758662-50759084	0
1572	10	14	52547909	52548295	2.71771e-05	14-52547909-52548295	0
1573	10	14	54284841	54285234	1.22419e-05	14-54284841-54285234	0
1574	10	14	54304092	54304455	4.62346e-06	14-54304092-54304455	0
1575	11	14	50758662	50759084	2.05625e-05	14-50758662-50759084	0
1576	11	14	52547909	52548295	1.90539e-05	14-52547909-52548295	0
1577	11	14	54284841	54285234	0	14-54284841-54285234	0
1578	11	14	54304092	54304455	2.26006e-06	14-54304092-54304455	0
1579	12	14	50758662	50759084	4.02378e-05	14-50758662-50759084	0
1580	12	14	52547909	52548295	2.53976e-05	14-52547909-52548295	0
1581	12	14	54284841	54285234	0	14-54284841-54285234	0
1582	12	14	54304092	54304455	0	14-54304092-54304455	0
1583	13	14	50758662	50759084	2.15067e-05	14-50758662-50759084	0
1584	13	14	52547909	52548295	1.45191e-05	14-52547909-52548295	0
1585	13	14	54284841	54285234	0	14-54284841-54285234	0
1586	13	14	54304092	54304455	3.78967e-06	14-54304092-54304455	0
1587	14	14	50758662	50759084	1.5723e-05	14-50758662-50759084	0
1588	14	14	52547909	52548295	6.01224e-06	14-52547909-52548295	0
1589	14	14	54284841	54285234	0	14-54284841-54285234	0
1590	14	14	54304092	54304455	9.64983e-07	14-54304092-54304455	0
1591	15	14	50758662	50759084	1.20433e-05	14-50758662-50759084	0
1592	15	14	52547909	52548295	5.71148e-06	14-52547909-52548295	0
1593	15	14	54284841	54285234	0	14-54284841-54285234	0
1594	15	14	54304092	54304455	1.84754e-06	14-54304092-54304455	0
1595	16	14	50758662	50759084	1.19999e-05	14-50758662-50759084	0
1596	16	14	52547909	52548295	6.49137e-06	14-52547909-52548295	0
1597	16	14	54284841	54285234	1.22258e-06	14-54284841-54285234	0
1598	16	14	54304092	54304455	3.82417e-06	14-54304092-54304455	0
1599	17	14	50758662	50759084	7.85607e-06	14-50758662-50759084	0
1600	17	14	52547909	52548295	2.97044e-06	14-52547909-52548295	0
1601	17	14	54284841	54285234	0	14-54284841-54285234	0
1602	17	14	54304092	54304455	3.73084e-06	14-54304092-54304455	0
1603	18	14	50758662	50759084	5.10641e-06	14-50758662-50759084	0
1604	18	14	52547909	52548295	7.74195e-06	14-52547909-52548295	0
1605	18	14	54284841	54285234	2.14316e-06	14-54284841-54285234	0
1606	18	14	54304092	54304455	6.04207e-06	14-54304092-54304455	0
1607	19	14	50758662	50759084	4.62857e-06	14-50758662-50759084	0
1608	19	14	52547909	52548295	6.801e-06	14-52547909-52548295	0
1609	19	14	54284841	54285234	2.4504e-07	14-54284841-54285234	0
1610	19	14	54304092	54304455	5.14823e-06	14-54304092-54304455	0
1611	20	14	50758662	50759084	1.1598e-05	14-50758662-50759084	0
1612	20	14	52547909	52548295	7.19354e-06	14-52547909-52548295	0
1613	20	14	54284841	54285234	4.92424e-06	14-54284841-54285234	0
1614	20	14	54304092	54304455	5.42839e-06	14-54304092-54304455	0
1615	21	14	50758662	50759084	4.9034e-06	14-50758662-50759084	0
1616	21	14	52547909	52548295	8.36328e-07	14-52547909-52548295	0
1617	21	14	54284841	54285234	2.28869e-06	14-54284841-54285234	0
1618	21	14	54304092	54304455	6.9147e-06	14-54304092-54304455	0
1619	22	14	50758662	50759084	1.39257e-05	14-50758662-50759084	0
1620	22	14	52547909	52548295	3.29072e-06	14-52547909-52548295	0
1621	22	14	54284841	54285234	2.89282e-06	14-54284841-54285234	0
1622	22	14	54304092	54304455	9.94165e-06	14-54304092-54304455	0
1623	23	14	50758662	50759084	4.23546e-06	14-50758662-50759084	0
1624	23	14	52547909	52548295	3.48202e-06	14-52547909-52548295	0
1625	23	14	54284841	54285234	6.15395e-07	14-54284841-54285234	0
1626	23	14	54304092	54304455	4.0661e-06	14-54304092-54304455	0
1627	24	14	50758662	50759084	1.18047e-05	14-50758662-50759084	0
1628	24	14	52547909	52548295	6.23412e-06	14-52547909-52548295	0
1629	24	14	54284841	54285234	6.18602e-08	14-54284841-54285234	0
1630	24	14	54304092	54304455	3.12895e-06	14-54304092-54304455	0
1631	25	14	50758662	50759084	5.17543e-06	14-50758662-50759084	0
1632	25	14	52547909	52548295	5.14534e-06	14-52547909-52548295	0
1633	25	14	54284841	54285234	1.77354e-06	14-54284841-54285234	0
1634	25	14	54304092	54304455	2.15784e-06	14-54304092-54304455	0
1635	26	14	50758662	50759084	6.07179e-06	14-50758662-50759084	0
1636	26	14	52547909	52548295	4.45933e-06	14-52547909-52548295	0
1637	26	14	54284841	54285234	8.21796e-07	14-54284841-54285234	0
1638	26	14	54304092	54304455	9.41885e-06	14-54304092-54304455	0
1639	27	14	50758662	50759084	9.23881e-06	14-50758662-50759084	0
1640	27	14	52547909	52548295	2.46996e-06	14-52547909-52548295	0
1641	27	14	54284841	54285234	8.00093e-07	14-54284841-54285234	0
1642	27	14	54304092	54304455	4.09507e-06	14-54304092-54304455	0
1643	28	14	50758662	50759084	3.12229e-05	14-50758662-50759084	0
1644	28	14	52547909	52548295	0	14-52547909-52548295	0
1645	28	14	54284841	54285234	1.41323e-06	14-54284841-54285234	0
1646	28	14	54304092	54304455	2.81762e-06	14-54304092-54304455	0
1647	NA	14	50758662	50759084	7.68285e-06	14-50758662-50759084	0
1648	NA	14	52547909	52548295	0	14-52547909-52548295	0
1649	NA	14	54284841	54285234	0	14-54284841-54285234	0
1650	NA	14	54304092	54304455	6.2751e-06	14-54304092-54304455	0
1651	0	15	98263364	98263753	1.61626e-06	15-98263364-98263753	0
1652	1	15	98263364	98263753	0	15-98263364-98263753	0
1653	2	15	98263364	98263753	0	15-98263364-98263753	0
1654	3	15	98263364	98263753	0	15-98263364-98263753	0
1655	4	15	98263364	98263753	4.42072e-06	15-98263364-98263753	0
1656	5	15	98263364	98263753	6.17508e-06	15-98263364-98263753	0
1657	6	15	98263364	98263753	2.65119e-05	15-98263364-98263753	0
1658	7	15	98263364	98263753	1.17422e-05	15-98263364-98263753	0
1659	8	15	98263364	98263753	1.30596e-05	15-98263364-98263753	0
1660	9	15	98263364	98263753	3.34698e-05	15-98263364-98263753	0
1661	10	15	98263364	98263753	2.75992e-05	15-98263364-98263753	0
1662	11	15	98263364	98263753	3.34635e-05	15-98263364-98263753	0
1663	12	15	98263364	98263753	7.5051e-06	15-98263364-98263753	0
1664	13	15	98263364	98263753	9.22014e-06	15-98263364-98263753	0
1665	14	15	98263364	98263753	9.95478e-06	15-98263364-98263753	0
1666	15	15	98263364	98263753	5.91958e-06	15-98263364-98263753	0
1667	16	15	98263364	98263753	1.27625e-05	15-98263364-98263753	0
1668	17	15	98263364	98263753	7.47868e-06	15-98263364-98263753	0
1669	18	15	98263364	98263753	1.34652e-05	15-98263364-98263753	0
1670	19	15	98263364	98263753	1.18301e-05	15-98263364-98263753	0
1671	20	15	98263364	98263753	7.54717e-06	15-98263364-98263753	0
1672	21	15	98263364	98263753	4.34187e-06	15-98263364-98263753	0
1673	22	15	98263364	98263753	8.36008e-06	15-98263364-98263753	0
1674	23	15	98263364	98263753	1.29346e-05	15-98263364-98263753	0
1675	24	15	98263364	98263753	6.82786e-06	15-98263364-98263753	0
1676	25	15	98263364	98263753	4.52701e-06	15-98263364-98263753	0
1677	26	15	98263364	98263753	8.18584e-06	15-98263364-98263753	0
1678	27	15	98263364	98263753	7.16946e-06	15-98263364-98263753	0
1679	28	15	98263364	98263753	8.40339e-06	15-98263364-98263753	0
1680	NA	15	98263364	98263753	4.76299e-06	15-98263364-98263753	0
1681	0	16	3781277	3781653	1.14524e-06	16-3781277-3781653	0
1682	0	16	58956958	58957359	7.43104e-07	16-58956958-58957359	0
1683	1	16	3781277	3781653	0	16-3781277-3781653	0
1684	1	16	58956958	58957359	0	16-58956958-58957359	0
1685	2	16	3781277	3781653	1.45334e-06	16-3781277-3781653	0
1686	2	16	58956958	58957359	0	16-58956958-58957359	0
1687	3	16	3781277	3781653	0	16-3781277-3781653	0
1688	3	16	58956958	58957359	0	16-58956958-58957359	0
1689	4	16	3781277	3781653	2.24372e-06	16-3781277-3781653	0
1690	4	16	58956958	58957359	2.69269e-07	16-58956958-58957359	0
1691	5	16	3781277	3781653	1.76855e-05	16-3781277-3781653	0
1692	5	16	58956958	58957359	0	16-58956958-58957359	0
1693	6	16	3781277	3781653	2.83338e-05	16-3781277-3781653	0
1694	6	16	58956958	58957359	1.67202e-05	16-58956958-58957359	0
1695	7	16	3781277	3781653	2.76393e-05	16-3781277-3781653	0
1696	7	16	58956958	58957359	3.34343e-06	16-58956958-58957359	0
1697	8	16	3781277	3781653	2.17808e-05	16-3781277-3781653	0
1698	8	16	58956958	58957359	6.49105e-06	16-58956958-58957359	0
1699	9	16	3781277	3781653	5.62233e-06	16-3781277-3781653	0
1700	9	16	58956958	58957359	1.85313e-05	16-58956958-58957359	0
1701	10	16	3781277	3781653	1.94378e-05	16-3781277-3781653	0
1702	10	16	58956958	58957359	2.89024e-05	16-58956958-58957359	0
1703	11	16	3781277	3781653	3.04709e-05	16-3781277-3781653	0
1704	11	16	58956958	58957359	1.04829e-05	16-58956958-58957359	0
1705	12	16	3781277	3781653	1.02056e-05	16-3781277-3781653	0
1706	12	16	58956958	58957359	6.80394e-06	16-58956958-58957359	0
1707	13	16	3781277	3781653	1.46356e-05	16-3781277-3781653	0
1708	13	16	58956958	58957359	3.04189e-06	16-58956958-58957359	0
1709	14	16	3781277	3781653	1.04995e-05	16-3781277-3781653	0
1710	14	16	58956958	58957359	5.26513e-06	16-58956958-58957359	0
1711	15	16	3781277	3781653	6.65883e-06	16-3781277-3781653	0
1712	15	16	58956958	58957359	1.93883e-06	16-58956958-58957359	0
1713	16	16	3781277	3781653	6.26279e-06	16-3781277-3781653	0
1714	16	16	58956958	58957359	4.89119e-06	16-58956958-58957359	0
1715	17	16	3781277	3781653	5.26601e-06	16-3781277-3781653	0
1716	17	16	58956958	58957359	1.32719e-06	16-58956958-58957359	0
1717	18	16	3781277	3781653	2.04372e-06	16-3781277-3781653	0
1718	18	16	58956958	58957359	4.78394e-07	16-58956958-58957359	0
1719	19	16	3781277	3781653	4.14621e-06	16-3781277-3781653	0
1720	19	16	58956958	58957359	3.72972e-06	16-58956958-58957359	0
1721	20	16	3781277	3781653	1.03748e-05	16-3781277-3781653	0
1722	20	16	58956958	58957359	1.23613e-06	16-58956958-58957359	0
1723	21	16	3781277	3781653	6.78091e-06	16-3781277-3781653	0
1724	21	16	58956958	58957359	1.63864e-06	16-58956958-58957359	0
1725	22	16	3781277	3781653	9.5527e-06	16-3781277-3781653	0
1726	22	16	58956958	58957359	2.11427e-06	16-58956958-58957359	0
1727	23	16	3781277	3781653	7.57368e-06	16-3781277-3781653	0
1728	23	16	58956958	58957359	5.27337e-06	16-58956958-58957359	0
1729	24	16	3781277	3781653	9.75433e-06	16-3781277-3781653	0
1730	24	16	58956958	58957359	3.27733e-06	16-58956958-58957359	0
1731	25	16	3781277	3781653	8.96202e-06	16-3781277-3781653	0
1732	25	16	58956958	58957359	4.36785e-06	16-58956958-58957359	0
1733	26	16	3781277	3781653	8.12552e-06	16-3781277-3781653	0
1734	26	16	58956958	58957359	2.32767e-06	16-58956958-58957359	0
1735	27	16	3781277	3781653	9.07308e-06	16-3781277-3781653	0
1736	27	16	58956958	58957359	2.88098e-06	16-58956958-58957359	0
1737	28	16	3781277	3781653	3.03007e-06	16-3781277-3781653	0
1738	28	16	58956958	58957359	5.29101e-06	16-58956958-58957359	0
1739	NA	16	3781277	3781653	6.2751e-06	16-3781277-3781653	0
1740	NA	16	58956958	58957359	0	16-58956958-58957359	0
1741	0	17	37543932	37544486	5.58275e-07	17-37543932-37544486	0
1742	1	17	37543932	37544486	0	17-37543932-37544486	0
1743	2	17	37543932	37544486	0	17-37543932-37544486	0
1744	3	17	37543932	37544486	0	17-37543932-37544486	0
1745	4	17	37543932	37544486	0	17-37543932-37544486	0
1746	5	17	37543932	37544486	1.22512e-06	17-37543932-37544486	0
1747	6	17	37543932	37544486	0	17-37543932-37544486	0
1748	7	17	37543932	37544486	1.36303e-05	17-37543932-37544486	0
1749	8	17	37543932	37544486	9.85792e-06	17-37543932-37544486	0
1750	9	17	37543932	37544486	4.57327e-05	17-37543932-37544486	0
1751	10	17	37543932	37544486	2.20335e-05	17-37543932-37544486	0
1752	11	17	37543932	37544486	2.31741e-05	17-37543932-37544486	0
1753	12	17	37543932	37544486	2.45742e-05	17-37543932-37544486	0
1754	13	17	37543932	37544486	8.25861e-06	17-37543932-37544486	0
1755	14	17	37543932	37544486	0	17-37543932-37544486	0
1756	15	17	37543932	37544486	9.40406e-07	17-37543932-37544486	0
1757	16	17	37543932	37544486	7.04276e-06	17-37543932-37544486	0
1758	17	17	37543932	37544486	1.20578e-06	17-37543932-37544486	0
1759	18	17	37543932	37544486	4.50491e-07	17-37543932-37544486	0
1760	19	17	37543932	37544486	1.27301e-06	17-37543932-37544486	0
1761	20	17	37543932	37544486	4.7701e-06	17-37543932-37544486	0
1762	21	17	37543932	37544486	1.95448e-06	17-37543932-37544486	0
1763	22	17	37543932	37544486	2.31839e-06	17-37543932-37544486	0
1764	23	17	37543932	37544486	3.76925e-06	17-37543932-37544486	0
1765	24	17	37543932	37544486	2.19726e-06	17-37543932-37544486	0
1766	25	17	37543932	37544486	1.3167e-06	17-37543932-37544486	0
1767	26	17	37543932	37544486	2.82007e-06	17-37543932-37544486	0
1768	27	17	37543932	37544486	1.22782e-06	17-37543932-37544486	0
1769	28	17	37543932	37544486	0	17-37543932-37544486	0
1770	NA	17	37543932	37544486	0	17-37543932-37544486	0
1771	0	19	12830815	12831219	9.30893e-07	19-12830815-12831219	0
1772	0	19	14090464	14090854	0	19-14090464-14090854	0
1773	0	19	14096326	14096708	3.6471e-07	19-14096326-14096708	0
1774	1	19	12830815	12831219	0	19-12830815-12831219	0
1775	1	19	14090464	14090854	0	19-14090464-14090854	0
1776	1	19	14096326	14096708	0	19-14096326-14096708	0
1777	2	19	12830815	12831219	0	19-12830815-12831219	0
1778	2	19	14090464	14090854	0	19-14090464-14090854	0
1779	2	19	14096326	14096708	0	19-14096326-14096708	0
1780	3	19	12830815	12831219	1.6483e-05	19-12830815-12831219	0
1781	3	19	14090464	14090854	2.08326e-06	19-14090464-14090854	0
1782	3	19	14096326	14096708	6.71408e-06	19-14096326-14096708	0
1783	4	19	12830815	12831219	2.05227e-06	19-12830815-12831219	0
1784	4	19	14090464	14090854	0	19-14090464-14090854	0
1785	4	19	14096326	14096708	1.29788e-05	19-14096326-14096708	0
1786	5	19	12830815	12831219	3.89284e-06	19-12830815-12831219	0
1787	5	19	14090464	14090854	0	19-14090464-14090854	0
1788	5	19	14096326	14096708	2.45471e-05	19-14096326-14096708	0
1789	6	19	12830815	12831219	3.90956e-05	19-12830815-12831219	0
1790	6	19	14090464	14090854	0	19-14090464-14090854	0
1791	6	19	14096326	14096708	3.09458e-05	19-14096326-14096708	0
1792	7	19	12830815	12831219	2.5641e-05	19-12830815-12831219	0
1793	7	19	14090464	14090854	0	19-14090464-14090854	0
1794	7	19	14096326	14096708	2.151e-05	19-14096326-14096708	0
1795	8	19	12830815	12831219	3.10414e-05	19-12830815-12831219	0
1796	8	19	14090464	14090854	0	19-14090464-14090854	0
1797	8	19	14096326	14096708	6.87656e-06	19-14096326-14096708	0
1798	9	19	12830815	12831219	2.48766e-05	19-12830815-12831219	0
1799	9	19	14090464	14090854	0	19-14090464-14090854	0
1800	9	19	14096326	14096708	2.03287e-05	19-14096326-14096708	0
1801	10	19	12830815	12831219	3.27657e-05	19-12830815-12831219	0
1802	10	19	14090464	14090854	0	19-14090464-14090854	0
1803	10	19	14096326	14096708	8.17583e-06	19-14096326-14096708	0
1804	11	19	12830815	12831219	3.93178e-05	19-12830815-12831219	0
1805	11	19	14090464	14090854	0	19-14090464-14090854	0
1806	11	19	14096326	14096708	8.89118e-06	19-14096326-14096708	0
1807	12	19	12830815	12831219	2.3368e-05	19-12830815-12831219	0
1808	12	19	14090464	14090854	0	19-14090464-14090854	0
1809	12	19	14096326	14096708	0	19-14096326-14096708	0
1810	13	19	12830815	12831219	3.02273e-05	19-12830815-12831219	0
1811	13	19	14090464	14090854	0	19-14090464-14090854	0
1812	13	19	14096326	14096708	8.81097e-06	19-14096326-14096708	0
1813	14	19	12830815	12831219	1.29798e-05	19-12830815-12831219	0
1814	14	19	14090464	14090854	0	19-14090464-14090854	0
1815	14	19	14096326	14096708	9.82427e-06	19-14096326-14096708	0
1816	15	19	12830815	12831219	2.02399e-05	19-12830815-12831219	0
1817	15	19	14090464	14090854	9.88158e-07	19-14090464-14090854	0
1818	15	19	14096326	14096708	1.13542e-05	19-14096326-14096708	0
1819	16	19	12830815	12831219	1.29514e-05	19-12830815-12831219	0
1820	16	19	14090464	14090854	0	19-14090464-14090854	0
1821	16	19	14096326	14096708	1.38469e-05	19-14096326-14096708	0
1822	17	19	12830815	12831219	7.09459e-06	19-12830815-12831219	0
1823	17	19	14090464	14090854	2.59318e-07	19-14090464-14090854	0
1824	17	19	14096326	14096708	1.07488e-05	19-14096326-14096708	0
1825	18	19	12830815	12831219	7.48962e-06	19-12830815-12831219	0
1826	18	19	14090464	14090854	9.35499e-07	19-14090464-14090854	0
1827	18	19	14096326	14096708	1.0649e-05	19-14096326-14096708	0
1828	19	19	12830815	12831219	1.24337e-05	19-12830815-12831219	0
1829	19	19	14090464	14090854	0	19-14090464-14090854	0
1830	19	19	14096326	14096708	1.21267e-05	19-14096326-14096708	0
1831	20	19	12830815	12831219	1.04497e-05	19-12830815-12831219	0
1832	20	19	14090464	14090854	2.36167e-07	19-14090464-14090854	0
1833	20	19	14096326	14096708	1.37048e-05	19-14096326-14096708	0
1834	21	19	12830815	12831219	5.24492e-06	19-12830815-12831219	0
1835	21	19	14090464	14090854	8.82862e-07	19-14090464-14090854	0
1836	21	19	14096326	14096708	1.17742e-05	19-14096326-14096708	0
1837	22	19	12830815	12831219	9.47272e-06	19-12830815-12831219	0
1838	22	19	14090464	14090854	1.5253e-06	19-14090464-14090854	0
1839	22	19	14096326	14096708	1.47958e-05	19-14096326-14096708	0
1840	23	19	12830815	12831219	1.2177e-05	19-12830815-12831219	0
1841	23	19	14090464	14090854	4.11885e-07	19-14090464-14090854	0
1842	23	19	14096326	14096708	1.15599e-05	19-14096326-14096708	0
1843	24	19	12830815	12831219	6.67109e-06	19-12830815-12831219	0
1844	24	19	14090464	14090854	2.44565e-07	19-14090464-14090854	0
1845	24	19	14096326	14096708	1.08531e-05	19-14096326-14096708	0
1846	25	19	12830815	12831219	1.34501e-05	19-12830815-12831219	0
1847	25	19	14090464	14090854	0	19-14090464-14090854	0
1848	25	19	14096326	14096708	8.71168e-06	19-14096326-14096708	0
1849	26	19	12830815	12831219	8.44366e-06	19-12830815-12831219	0
1850	26	19	14090464	14090854	1.00746e-06	19-14090464-14090854	0
1851	26	19	14096326	14096708	9.93409e-06	19-14096326-14096708	0
1852	27	19	12830815	12831219	6.63972e-06	19-12830815-12831219	0
1853	27	19	14090464	14090854	0	19-14090464-14090854	0
1854	27	19	14096326	14096708	9.82874e-06	19-14096326-14096708	0
1855	28	19	12830815	12831219	1.06393e-05	19-12830815-12831219	0
1856	28	19	14090464	14090854	1.25668e-06	19-14090464-14090854	0
1857	28	19	14096326	14096708	1.174e-05	19-14096326-14096708	0
1858	NA	19	12830815	12831219	1.24458e-05	19-12830815-12831219	0
1859	NA	19	14090464	14090854	0	19-14090464-14090854	0
1860	NA	19	14096326	14096708	5.91716e-06	19-14096326-14096708	0
1861	0	NA	74559087	74559525	0	X-74559087-74559525	0
1862	1	NA	74559087	74559525	0	X-74559087-74559525	0
1863	2	NA	74559087	74559525	0	X-74559087-74559525	0
1864	3	NA	74559087	74559525	0	X-74559087-74559525	0
1865	4	NA	74559087	74559525	0	X-74559087-74559525	0
1866	5	NA	74559087	74559525	1.02843e-06	X-74559087-74559525	0
1867	6	NA	74559087	74559525	0	X-74559087-74559525	0
1868	7	NA	74559087	74559525	0	X-74559087-74559525	0
1869	8	NA	74559087	74559525	1.40062e-06	X-74559087-74559525	0
1870	9	NA	74559087	74559525	1.18754e-05	X-74559087-74559525	0
1871	10	NA	74559087	74559525	3.92174e-06	X-74559087-74559525	0
1872	11	NA	74559087	74559525	6.42257e-06	X-74559087-74559525	0
1873	12	NA	74559087	74559525	4.63787e-06	X-74559087-74559525	0
1874	13	NA	74559087	74559525	3.24085e-06	X-74559087-74559525	0
1875	14	NA	74559087	74559525	6.33425e-06	X-74559087-74559525	0
1876	15	NA	74559087	74559525	3.76013e-06	X-74559087-74559525	0
1877	16	NA	74559087	74559525	1.28463e-06	X-74559087-74559525	0
1878	17	NA	74559087	74559525	2.05703e-06	X-74559087-74559525	0
1879	18	NA	74559087	74559525	2.35606e-06	X-74559087-74559525	0
1880	19	NA	74559087	74559525	1.91943e-06	X-74559087-74559525	0
1881	20	NA	74559087	74559525	1.74604e-06	X-74559087-74559525	0
1882	21	NA	74559087	74559525	2.72774e-06	X-74559087-74559525	0
1883	22	NA	74559087	74559525	2.02873e-06	X-74559087-74559525	0
1884	23	NA	74559087	74559525	3.15886e-06	X-74559087-74559525	0
1885	24	NA	74559087	74559525	3.63277e-06	X-74559087-74559525	0
1886	25	NA	74559087	74559525	5.51093e-06	X-74559087-74559525	0
1887	26	NA	74559087	74559525	1.77741e-06	X-74559087-74559525	0
1888	27	NA	74559087	74559525	2.37151e-06	X-74559087-74559525	0
1889	28	NA	74559087	74559525	0	X-74559087-74559525	0
1890	NA	NA	74559087	74559525	0	X-74559087-74559525	0

## Sheet: Ext. Data Figure 1k
	loc	fraction_acc	type
1	chr1-173190529-173190944	0.00384404	Greek_Island
2	chr1-173212162-173212558	0.00494234	Greek_Island
3	chr1-173265692-173266108	0.0159253	Greek_Island
4	chr1-174035928-174036370	0.029654	Greek_Island
5	chr1-174342508-174342880	0.0153762	Greek_Island
6	chr1-92545930-92546383	0.222405	Greek_Island
7	chr10-128978758-128979150	0.0977485	Greek_Island
8	chr10-130098477-130098928	0.0186711	Greek_Island
9	chr10-78617938-78618355	0.0247117	Greek_Island
10	chr11-49575369-49575772	0.0225151	Greek_Island
11	chr11-50999121-50999596	0.0647996	Greek_Island
12	chr11-58739096-58739523	0.00768808	Greek_Island
13	chr11-58810711-58811177	0.010983	Greek_Island
14	chr11-59575822-59576267	0.0170236	Greek_Island
15	chr11-74036072-74036525	0.0906096	Greek_Island
16	chr11-87897054-87897472	0.00329489	Greek_Island
17	chr11-87907100-87907510	0.00439319	Greek_Island
18	chr11-87937182-87937587	0.125755	Greek_Island
19	chr13-21341098-21341482	0.00768808	Greek_Island
20	chr13-21343517-21343943	0.0708402	Greek_Island
21	chr13-65163225-65163621	0.0186711	Greek_Island
22	chr14-50758662-50759084	0.0988468	Greek_Island
23	chr14-52547909-52548295	0.0466776	Greek_Island
24	chr14-54284841-54285234	0.0142779	Greek_Island
25	chr14-54304092-54304455	0.0576606	Greek_Island
26	chr15-98263364-98263753	0.0939044	Greek_Island
27	chr16-3781277-3781653	0.0971993	Greek_Island
28	chr16-58956958-58957359	0.0395387	Greek_Island
29	chr17-37543932-37544486	0.0291049	Greek_Island
30	chr19-12830815-12831219	0.106535	Greek_Island
31	chr19-14090464-14090854	0.00713893	Greek_Island
32	chr19-14096326-14096708	0.127403	Greek_Island
33	chr2-111726814-111727203	0.0186711	Greek_Island
34	chr2-111789817-111790316	0.102691	Greek_Island
35	chr2-112200611-112201084	0.0840198	Greek_Island
36	chr2-37127864-37128314	0.0691928	Greek_Island
37	chr2-90414265-90414654	0.152114	Greek_Island
38	chr3-106876043-106876614	0.0971993	Greek_Island
39	chr3-97491178-97491552	0.0538166	Greek_Island
40	chr4-118642200-118642625	0.105437	Greek_Island
41	chr4-118658579-118658978	0.00933553	Greek_Island
42	chr4-118729393-118729840	0.00384404	Greek_Island
43	chr4-43716011-43716409	0.081274	Greek_Island
44	chr4-43725924-43726306	0.0686436	Greek_Island
45	chr4-43823778-43824191	0.0115321	Greek_Island
46	chr4-58640401-58640856	0.00933553	Greek_Island
47	chr4-58763949-58764328	0.0955519	Greek_Island
48	chr6-116613911-116614364	0.0604064	Greek_Island
49	chr6-42576653-42577079	0.0170236	Greek_Island
50	chr6-42869730-42870125	0.111477	Greek_Island
51	chr7-102512904-102513327	0.0829215	Greek_Island
52	chr7-102673168-102673722	0.0417353	Greek_Island
53	chr7-108797459-108797867	0.110379	Greek_Island
54	chr7-140186968-140187491	0.142779	Greek_Island
55	chr7-6545182-6545564	0.0274574	Greek_Island
56	chr7-6649866-6650251	0.0203185	Greek_Island
57	chr7-86294968-86295431	0.0477759	Greek_Island
58	chr7-99729895-99730340	0.0241625	Greek_Island
59	chr7-99787841-99788288	0.171334	Greek_Island
60	chr9-19651135-19651501	0.118067	Greek_Island
61	chr9-37687616-37688065	0.0153762	Greek_Island
62	chr9-39951989-39952440	0.00933553	Greek_Island
63	chrX-74559087-74559525	0.0313015	Greek_Island
64	chr10.20505301.20505903	0.308622	mOSN_cCRE
65	chr10.20505301.20505903.1	0.308622	mOSN_cCRE
66	chr10.84897542.84898314	0.420648	mOSN_cCRE
67	chr10.84927975.84928565	0.284459	mOSN_cCRE
68	chr11.117627823.117628964	0.442065	mOSN_cCRE
69	chr11.4122516.4123119	0.0236134	mOSN_cCRE
70	chr11.76532009.76532556	0.274025	mOSN_cCRE
71	chr11.95805010.95806018	0.366831	mOSN_cCRE
72	chr12.29689320.29690065	0.270181	mOSN_cCRE
73	chr12.34820079.34820674	0.263591	mOSN_cCRE
74	chr12.4192050.4192835	0.281713	mOSN_cCRE
75	chr12.4201298.4202103	0.263042	mOSN_cCRE
76	chr12.44558818.44559490	0.00384404	mOSN_cCRE
77	chr12.72535783.72536637	0.461285	mOSN_cCRE
78	chr12.82674821.82675537	0.309171	mOSN_cCRE
79	chr14.67307854.67308382	0.23888	mOSN_cCRE
80	chr14.76817091.76817777	0.28391	mOSN_cCRE
81	chr14.77250499.77251065	0.181219	mOSN_cCRE
82	chr14.77351799.77352494	0.30972	mOSN_cCRE
83	chr16.92608893.92609983	0.0142779	mOSN_cCRE
84	chr16.97163214.97163731	0.275673	mOSN_cCRE
85	chr17.71754620.71755291	0.267435	mOSN_cCRE
86	chr18.22985012.22985763	0.328391	mOSN_cCRE
87	chr18.67132710.67133863	0.434926	mOSN_cCRE
88	chr18.67168712.67169167	0.218561	mOSN_cCRE
89	chr18.67169436.67169894	0.239429	mOSN_cCRE
90	chr19.3778438.3779079	0.262493	mOSN_cCRE
91	chr19.4144524.4145195	0.306425	mOSN_cCRE
92	chr19.4181830.4182301	0.257551	mOSN_cCRE
93	chr19.4183617.4184351	0.352554	mOSN_cCRE
94	chr19.8982644.8983612	0.00878638	mOSN_cCRE
95	chr2.130308425.130309039	0.342669	mOSN_cCRE
96	chr2.130587193.130587851	0.281713	mOSN_cCRE
97	chr2.169465237.169465768	0.289951	mOSN_cCRE
98	chr2.169694667.169695516	0.308622	mOSN_cCRE
99	chr2.28244403.28245097	0.341571	mOSN_cCRE
100	chr2.4141980.4142784	0.00439319	mOSN_cCRE
101	chr3.107450786.107451698	0.360791	mOSN_cCRE
102	chr3.126869216.126869953	0.308072	mOSN_cCRE
103	chr3.76077496.76077935	0.225151	mOSN_cCRE
104	chr4.155482724.155483452	0.419001	mOSN_cCRE
105	chr4.18083633.18084699	0.258649	mOSN_cCRE
106	chr5.117466967.117467732	0.26469	mOSN_cCRE
107	chr5.117487889.117488521	0.224602	mOSN_cCRE
108	chr5.131024529.131025178	0.246019	mOSN_cCRE
109	chr5.36905017.36905712	0.394289	mOSN_cCRE
110	chr5.66905249.66905881	0.330588	mOSN_cCRE
111	chr6.106118270.106119092	0.378913	mOSN_cCRE
112	chr6.120262909.120263642	0.343767	mOSN_cCRE
113	chr6.120320164.120320831	0.284459	mOSN_cCRE
114	chr6.120579608.120581211	0.375069	mOSN_cCRE
115	chr6.120591951.120593001	0.311367	mOSN_cCRE
116	chr6.125257676.125258187	0.260297	mOSN_cCRE
117	chr6.125671956.125672581	0.253707	mOSN_cCRE
118	chr6.126103077.126103941	0.250412	mOSN_cCRE
119	chr6.56498439.56499185	0.217463	mOSN_cCRE
120	chr6.56555282.56555782	0.281164	mOSN_cCRE
121	chr6.85086469.85087608	0.313015	mOSN_cCRE
122	chr7.136859899.136860737	0.310818	mOSN_cCRE
123	chr7.137229527.137230238	0.30972	mOSN_cCRE
124	chr7.137240178.137240972	0.230093	mOSN_cCRE
125	chr8.117446155.117446906	0.408567	mOSN_cCRE
126	chr8.61590583.61591646	0.0269083	mOSN_cCRE
127	chr9.21183633.21184473	0.475563	mOSN_cCRE
128	chr9.21186439.21187091	0.349259	mOSN_cCRE
129	chr9.49884277.49885283	0.391543	mOSN_cCRE
130	chr9.57942734.57943417	0.428336	mOSN_cCRE
131	chr9.57954897.57955684	0.27073	mOSN_cCRE
132	chr9.69457647.69458537	0.00988468	mOSN_cCRE
133	chr9.97995500.97996107	0.233388	mOSN_cCRE
134	chr9.98346277.98346839	0.23888	mOSN_cCRE
135	chr1-172950081-172950381	0	OR_promoter
136	chr1-173127749-173128049	0	OR_promoter
137	chr1-173149831-173150131	0	OR_promoter
138	chr1-173181553-173181853	0.000549149	OR_promoter
139	chr1-173197508-173197808	0.000549149	OR_promoter
140	chr1-173212092-173212392	0.00439319	OR_promoter
141	chr1-173265718-173266018	0.0159253	OR_promoter
142	chr1-174041633-174041933	0.000549149	OR_promoter
143	chr1-174048919-174049219	0.000549149	OR_promoter
144	chr1-174066305-174066605	0	OR_promoter
145	chr1-174084071-174084371	0	OR_promoter
146	chr1-174099160-174099460	0	OR_promoter
147	chr1-174112954-174113254	0	OR_promoter
148	chr1-174131218-174131518	0.000549149	OR_promoter
149	chr1-174151181-174151481	0.000549149	OR_promoter
150	chr1-174155333-174155633	0	OR_promoter
151	chr1-174248214-174248514	0	OR_promoter
152	chr1-174364840-174365140	0	OR_promoter
153	chr1-174390746-174391046	0	OR_promoter
154	chr1-174423764-174424064	0	OR_promoter
155	chr1-174441775-174442075	0.0010983	OR_promoter
156	chr1-92475697-92475997	0.0010983	OR_promoter
157	chr1-92488801-92489101	0	OR_promoter
158	chr1-92506066-92506366	0.0010983	OR_promoter
159	chr1-92571267-92571567	0	OR_promoter
160	chr1-92585479-92585779	0.0010983	OR_promoter
161	chr1-92594111-92594411	0.00164745	OR_promoter
162	chr1-92605523-92605823	0.00329489	OR_promoter
163	chr1-92617508-92617808	0.0010983	OR_promoter
164	chr10-128989131-128989431	0	OR_promoter
165	chr10-129010491-129010791	0.0021966	OR_promoter
166	chr10-129032397-129032697	0	OR_promoter
167	chr10-129044517-129044817	0	OR_promoter
168	chr10-129061553-129061853	0	OR_promoter
169	chr10-129074525-129074825	0.000549149	OR_promoter
170	chr10-129089922-129090222	0.000549149	OR_promoter
171	chr10-129108652-129108952	0.000549149	OR_promoter
172	chr10-129132385-129132685	0	OR_promoter
173	chr10-129159703-129160003	0.000549149	OR_promoter
174	chr10-129172273-129172573	0	OR_promoter
175	chr10-129186184-129186484	0	OR_promoter
176	chr10-129235904-129236204	0	OR_promoter
177	chr10-129248112-129248412	0	OR_promoter
178	chr10-129258816-129259116	0	OR_promoter
179	chr10-129260628-129260928	0.000549149	OR_promoter
180	chr10-129311209-129311509	0	OR_promoter
181	chr10-129317849-129318149	0	OR_promoter
182	chr10-129328554-129328854	0	OR_promoter
183	chr10-129348550-129348850	0.000549149	OR_promoter
184	chr10-129383777-129384077	0	OR_promoter
185	chr10-129409067-129409367	0	OR_promoter
186	chr10-129427006-129427306	0	OR_promoter
187	chr10-129461562-129461862	0	OR_promoter
188	chr10-129470698-129470998	0	OR_promoter
189	chr10-129486711-129487011	0	OR_promoter
190	chr10-129498192-129498492	0	OR_promoter
191	chr10-129521520-129521820	0	OR_promoter
192	chr10-129538862-129539162	0	OR_promoter
193	chr10-129567355-129567655	0	OR_promoter
194	chr10-129605192-129605492	0	OR_promoter
195	chr10-129622315-129622615	0.000549149	OR_promoter
196	chr10-129637184-129637484	0	OR_promoter
197	chr10-129657373-129657673	0	OR_promoter
198	chr10-129666689-129666989	0	OR_promoter
199	chr10-129677383-129677683	0	OR_promoter
200	chr10-129690321-129690621	0	OR_promoter
201	chr10-129702910-129703210	0	OR_promoter
202	chr10-129720921-129721221	0	OR_promoter
203	chr10-129735643-129735943	0	OR_promoter
204	chr10-129753835-129754135	0	OR_promoter
205	chr10-129765181-129765481	0	OR_promoter
206	chr10-129774338-129774638	0.0010983	OR_promoter
207	chr10-129786989-129787289	0	OR_promoter
208	chr10-129800315-129800615	0	OR_promoter
209	chr10-129841102-129841402	0.000549149	OR_promoter
210	chr10-129855067-129855367	0.000549149	OR_promoter
211	chr10-129871667-129871967	0	OR_promoter
212	chr10-129901029-129901329	0	OR_promoter
213	chr10-129908863-129909163	0	OR_promoter
214	chr10-129943940-129944240	0	OR_promoter
215	chr10-129962711-129963011	0	OR_promoter
216	chr10-129974305-129974605	0	OR_promoter
217	chr10-130012334-130012634	0	OR_promoter
218	chr10-130030048-130030348	0.000549149	OR_promoter
219	chr10-130070940-130071240	0.000549149	OR_promoter
220	chr10-130111266-130111566	0	OR_promoter
221	chr10-130123202-130123502	0	OR_promoter
222	chr10-130159432-130159732	0	OR_promoter
223	chr10-130179302-130179602	0	OR_promoter
224	chr10-130202749-130203049	0.000549149	OR_promoter
225	chr10-78610703-78611003	0.000549149	OR_promoter
226	chr10-78846337-78846637	0	OR_promoter
227	chr10-78875249-78875549	0	OR_promoter
228	chr10-78913006-78913306	0.000549149	OR_promoter
229	chr10-78950327-78950627	0	OR_promoter
230	chr10-78963009-78963309	0.000549149	OR_promoter
231	chr10-78980750-78981050	0	OR_promoter
232	chr10-79012411-79012711	0.00274574	OR_promoter
233	chr10-79028441-79028741	0.0021966	OR_promoter
234	chr11-108686774-108687074	0.000549149	OR_promoter
235	chr11-49109682-49109982	0.000549149	OR_promoter
236	chr11-49129859-49130159	0	OR_promoter
237	chr11-49141974-49142274	0.00274574	OR_promoter
238	chr11-49154182-49154482	0.00329489	OR_promoter
239	chr11-49278040-49278340	0.0010983	OR_promoter
240	chr11-49284982-49285282	0.000549149	OR_promoter
241	chr11-49317248-49317548	0	OR_promoter
242	chr11-49322442-49322742	0	OR_promoter
243	chr11-49334953-49335253	0	OR_promoter
244	chr11-49422767-49423067	0.00823723	OR_promoter
245	chr11-49436413-49436713	0.00274574	OR_promoter
246	chr11-49455043-49455343	0	OR_promoter
247	chr11-49464686-49464986	0	OR_promoter
248	chr11-49488770-49489070	0	OR_promoter
249	chr11-49506424-49506724	0.000549149	OR_promoter
250	chr11-49519447-49519747	0.0010983	OR_promoter
251	chr11-49527947-49528247	0	OR_promoter
252	chr11-49543288-49543588	0	OR_promoter
253	chr11-49556440-49556740	0	OR_promoter
254	chr11-50958786-50959086	0.0010983	OR_promoter
255	chr11-50966232-50966532	0.000549149	OR_promoter
256	chr11-50981681-50981981	0.00274574	OR_promoter
257	chr11-50991498-50991798	0.000549149	OR_promoter
258	chr11-51003296-51003596	0.00274574	OR_promoter
259	chr11-51013936-51014236	0.0010983	OR_promoter
260	chr11-51047809-51048109	0.0010983	OR_promoter
261	chr11-51142232-51142532	0.000549149	OR_promoter
262	chr11-52144293-52144593	0.0010983	OR_promoter
263	chr11-52154422-52154722	0.0010983	OR_promoter
264	chr11-52212752-52213052	0.000549149	OR_promoter
265	chr11-58453805-58454105	0.0010983	OR_promoter
266	chr11-58476308-58476608	0	OR_promoter
267	chr11-58487640-58487940	0	OR_promoter
268	chr11-58501298-58501598	0.000549149	OR_promoter
269	chr11-58526886-58527186	0.000549149	OR_promoter
270	chr11-58539501-58539801	0	OR_promoter
271	chr11-58550554-58550854	0	OR_promoter
272	chr11-58565556-58565856	0.0010983	OR_promoter
273	chr11-58577430-58577730	0	OR_promoter
274	chr11-58594799-58595099	0	OR_promoter
275	chr11-58624773-58625073	0	OR_promoter
276	chr11-58658347-58658647	0	OR_promoter
277	chr11-58683575-58683875	0	OR_promoter
278	chr11-58698862-58699162	0	OR_promoter
279	chr11-58718020-58718320	0.000549149	OR_promoter
280	chr11-58730718-58731018	0.000549149	OR_promoter
281	chr11-58752434-58752734	0	OR_promoter
282	chr11-58772888-58773188	0	OR_promoter
283	chr11-58782652-58782952	0	OR_promoter
284	chr11-58816628-58816928	0.0010983	OR_promoter
285	chr11-58828937-58829237	0.000549149	OR_promoter
286	chr11-58838951-58839251	0	OR_promoter
287	chr11-59569958-59570258	0	OR_promoter
288	chr11-59588767-59589067	0	OR_promoter
289	chr11-59612666-59612966	0	OR_promoter
290	chr11-73350528-73350828	0.00274574	OR_promoter
291	chr11-73370946-73371246	0	OR_promoter
292	chr11-73387781-73388081	0	OR_promoter
293	chr11-73393194-73393494	0.000549149	OR_promoter
294	chr11-73403776-73404076	0	OR_promoter
295	chr11-73424309-73424609	0	OR_promoter
296	chr11-73432991-73433291	0	OR_promoter
297	chr11-73452586-73452886	0	OR_promoter
298	chr11-73483974-73484274	0	OR_promoter
299	chr11-73512026-73512326	0.000549149	OR_promoter
300	chr11-73540119-73540419	0	OR_promoter
301	chr11-73588498-73588798	0	OR_promoter
302	chr11-73598294-73598594	0.000549149	OR_promoter
303	chr11-73659749-73660049	0	OR_promoter
304	chr11-73723782-73724082	0.000549149	OR_promoter
305	chr11-73774549-73774849	0	OR_promoter
306	chr11-73782664-73782964	0.000549149	OR_promoter
307	chr11-73797561-73797861	0	OR_promoter
308	chr11-73811440-73811740	0	OR_promoter
309	chr11-73844113-73844413	0.000549149	OR_promoter
310	chr11-73883037-73883337	0.000549149	OR_promoter
311	chr11-73906252-73906552	0	OR_promoter
312	chr11-73927707-73928007	0	OR_promoter
313	chr11-73936377-73936677	0	OR_promoter
314	chr11-73951843-73952143	0	OR_promoter
315	chr11-73960517-73960817	0	OR_promoter
316	chr11-73979667-73979967	0.000549149	OR_promoter
317	chr11-74043691-74043991	0	OR_promoter
318	chr11-74052827-74053127	0	OR_promoter
319	chr11-74104562-74104862	0	OR_promoter
320	chr11-74120991-74121291	0	OR_promoter
321	chr11-74153229-74153529	0.00274574	OR_promoter
322	chr11-74185949-74186249	0.0010983	OR_promoter
323	chr11-74205364-74205664	0.000549149	OR_promoter
324	chr11-74239231-74239531	0	OR_promoter
325	chr11-74254921-74255221	0	OR_promoter
326	chr11-74259565-74259865	0.000549149	OR_promoter
327	chr11-74280415-74280715	0	OR_promoter
328	chr11-74283436-74283736	0.0010983	OR_promoter
329	chr11-74297851-74298151	0	OR_promoter
330	chr11-74316727-74317027	0	OR_promoter
331	chr11-74329993-74330293	0.000549149	OR_promoter
332	chr11-74344829-74345129	0.000549149	OR_promoter
333	chr11-74361769-74362069	0.0021966	OR_promoter
334	chr11-87884679-87884979	0.000549149	OR_promoter
335	chr11-87892318-87892618	0	OR_promoter
336	chr11-87912968-87913268	0.000549149	OR_promoter
337	chr13-21069034-21069334	0	OR_promoter
338	chr13-21111183-21111483	0	OR_promoter
339	chr13-21129339-21129639	0.000549149	OR_promoter
340	chr13-21141582-21141882	0	OR_promoter
341	chr13-21346610-21346910	0	OR_promoter
342	chr13-21535223-21535523	0	OR_promoter
343	chr13-21553594-21553894	0	OR_promoter
344	chr13-21571513-21571813	0	OR_promoter
345	chr13-21610678-21610978	0.000549149	OR_promoter
346	chr13-21636323-21636623	0	OR_promoter
347	chr13-21656580-21656880	0	OR_promoter
348	chr13-21673701-21674001	0	OR_promoter
349	chr13-21697811-21698111	0.00164745	OR_promoter
350	chr13-65149940-65150240	0.000549149	OR_promoter
351	chr14-14171438-14171738	0	OR_promoter
352	chr14-14322528-14322828	0.00164745	OR_promoter
353	chr14-14400998-14401298	0	OR_promoter
354	chr14-49893785-49894085	0.000549149	OR_promoter
355	chr14-49928048-49928348	0	OR_promoter
356	chr14-49959629-49959929	0	OR_promoter
357	chr14-50034014-50034314	0	OR_promoter
358	chr14-50083270-50083570	0	OR_promoter
359	chr14-50122807-50123107	0	OR_promoter
360	chr14-50133458-50133758	0	OR_promoter
361	chr14-50144431-50144731	0	OR_promoter
362	chr14-50182996-50183296	0	OR_promoter
363	chr14-50233047-50233347	0	OR_promoter
364	chr14-50277910-50278210	0	OR_promoter
365	chr14-50295212-50295512	0	OR_promoter
366	chr14-50316396-50316696	0	OR_promoter
367	chr14-50342060-50342360	0	OR_promoter
368	chr14-50380863-50381163	0	OR_promoter
369	chr14-50407268-50407568	0	OR_promoter
370	chr14-50418326-50418626	0	OR_promoter
371	chr14-50445245-50445545	0.000549149	OR_promoter
372	chr14-50472438-50472738	0.000549149	OR_promoter
373	chr14-50503300-50503600	0.0010983	OR_promoter
374	chr14-50521539-50521839	0.000549149	OR_promoter
375	chr14-50614579-50614879	0.00439319	OR_promoter
376	chr14-50639088-50639388	0	OR_promoter
377	chr14-50652939-50653239	0	OR_promoter
378	chr14-50679613-50679913	0	OR_promoter
379	chr14-50707073-50707373	0.0010983	OR_promoter
380	chr14-50735871-50736171	0	OR_promoter
381	chr14-51062889-51063189	0.0307523	OR_promoter
382	chr14-52033793-52034093	0	OR_promoter
383	chr14-52345630-52345930	0	OR_promoter
384	chr14-52370907-52371207	0.0010983	OR_promoter
385	chr14-52389494-52389794	0	OR_promoter
386	chr14-52408824-52409124	0.000549149	OR_promoter
387	chr14-52442690-52442990	0.000549149	OR_promoter
388	chr14-52455854-52456154	0	OR_promoter
389	chr14-52486608-52486908	0	OR_promoter
390	chr14-54277818-54278118	0.000549149	OR_promoter
391	chr15-98185713-98186013	0.0010983	OR_promoter
392	chr15-98206671-98206971	0.000549149	OR_promoter
393	chr15-98223925-98224225	0	OR_promoter
394	chr15-98308774-98309074	0	OR_promoter
395	chr15-98339722-98340022	0	OR_promoter
396	chr15-98377399-98377699	0.000549149	OR_promoter
397	chr15-98431378-98431678	0.000549149	OR_promoter
398	chr15-98451759-98452059	0	OR_promoter
399	chr15-98492015-98492315	0.0021966	OR_promoter
400	chr16-16671949-16672249	0.000549149	OR_promoter
401	chr16-19283733-19284033	0	OR_promoter
402	chr16-19405944-19406244	0	OR_promoter
403	chr16-19483394-19483694	0.000549149	OR_promoter
404	chr16-19509258-19509558	0	OR_promoter
405	chr16-19528978-19529278	0	OR_promoter
406	chr16-19564589-19564889	0	OR_promoter
407	chr16-19605396-19605696	0	OR_promoter
408	chr16-19623850-19624150	0.000549149	OR_promoter
409	chr16-3590742-3591042	0.000549149	OR_promoter
410	chr16-3830578-3830878	0.00329489	OR_promoter
411	chr16-58759244-58759544	0	OR_promoter
412	chr16-58794907-58795207	0	OR_promoter
413	chr16-58823362-58823662	0.000549149	OR_promoter
414	chr16-58870655-58870955	0	OR_promoter
415	chr16-58888008-58888308	0	OR_promoter
416	chr16-58913595-58913895	0	OR_promoter
417	chr16-58924407-58924707	0.000549149	OR_promoter
418	chr16-58995057-58995357	0.000549149	OR_promoter
419	chr16-59025497-59025797	0	OR_promoter
420	chr16-59035480-59035780	0	OR_promoter
421	chr16-59066802-59067102	0	OR_promoter
422	chr16-59082608-59082908	0	OR_promoter
423	chr16-59097053-59097353	0	OR_promoter
424	chr16-59107406-59107706	0	OR_promoter
425	chr16-59116471-59116771	0.000549149	OR_promoter
426	chr16-59146758-59147058	0.000549149	OR_promoter
427	chr16-59166348-59166648	0	OR_promoter
428	chr16-59185256-59185556	0.000549149	OR_promoter
429	chr16-59200052-59200352	0	OR_promoter
430	chr16-59214465-59214765	0	OR_promoter
431	chr16-59265813-59266113	0	OR_promoter
432	chr16-59283216-59283516	0	OR_promoter
433	chr16-59298581-59298881	0	OR_promoter
434	chr16-59306897-59307197	0	OR_promoter
435	chr16-59327705-59328005	0.000549149	OR_promoter
436	chr16-59344375-59344675	0	OR_promoter
437	chr16-59360860-59361160	0.000549149	OR_promoter
438	chr17-33168147-33168447	0	OR_promoter
439	chr17-33191002-33191302	0	OR_promoter
440	chr17-33210906-33211206	0.000549149	OR_promoter
441	chr17-33264328-33264628	0.000549149	OR_promoter
442	chr17-37083571-37083871	0.00933553	OR_promoter
443	chr17-37090318-37090618	0	OR_promoter
444	chr17-37110207-37110507	0	OR_promoter
445	chr17-37149406-37149706	0.000549149	OR_promoter
446	chr17-37167920-37168220	0	OR_promoter
447	chr17-37196408-37196708	0.0010983	OR_promoter
448	chr17-37207650-37207950	0	OR_promoter
449	chr17-37219798-37220098	0	OR_promoter
450	chr17-37230663-37230963	0	OR_promoter
451	chr17-37249175-37249475	0.000549149	OR_promoter
452	chr17-37262411-37262711	0	OR_promoter
453	chr17-37276348-37276648	0	OR_promoter
454	chr17-37278747-37279047	0	OR_promoter
455	chr17-37284842-37285142	0.000549149	OR_promoter
456	chr17-37297256-37297556	0	OR_promoter
457	chr17-37313111-37313411	0	OR_promoter
458	chr17-37334789-37335089	0	OR_promoter
459	chr17-37359231-37359531	0.00164745	OR_promoter
460	chr17-37376556-37376856	0	OR_promoter
461	chr17-37378733-37379033	0	OR_promoter
462	chr17-37387080-37387380	0.000549149	OR_promoter
463	chr17-37390040-37390340	0.000549149	OR_promoter
464	chr17-37399106-37399406	0	OR_promoter
465	chr17-37407461-37407761	0	OR_promoter
466	chr17-37445180-37445480	0.0010983	OR_promoter
467	chr17-37451141-37451441	0.000549149	OR_promoter
468	chr17-37458673-37458973	0	OR_promoter
469	chr17-37492168-37492468	0.000549149	OR_promoter
470	chr17-37525660-37525960	0.000549149	OR_promoter
471	chr17-37561382-37561682	0	OR_promoter
472	chr17-37573458-37573758	0	OR_promoter
473	chr17-37589082-37589382	0	OR_promoter
474	chr17-37609491-37609791	0	OR_promoter
475	chr17-37620277-37620577	0	OR_promoter
476	chr17-37657300-37657600	0.000549149	OR_promoter
477	chr17-37666688-37666988	0.000549149	OR_promoter
478	chr17-37696364-37696664	0	OR_promoter
479	chr17-37721647-37721947	0	OR_promoter
480	chr17-37748566-37748866	0	OR_promoter
481	chr17-37768078-37768378	0	OR_promoter
482	chr17-37793229-37793529	0	OR_promoter
483	chr17-37799586-37799886	0	OR_promoter
484	chr17-37832649-37832949	0.000549149	OR_promoter
485	chr17-37847183-37847483	0	OR_promoter
486	chr17-37900186-37900486	0	OR_promoter
487	chr17-37920271-37920571	0	OR_promoter
488	chr17-37951751-37952051	0	OR_promoter
489	chr17-38050545-38050845	0	OR_promoter
490	chr17-38063608-38063908	0	OR_promoter
491	chr17-38081324-38081624	0	OR_promoter
492	chr17-38129566-38129866	0	OR_promoter
493	chr17-38144981-38145281	0.000549149	OR_promoter
494	chr17-38171090-38171390	0.0021966	OR_promoter
495	chr17-38204087-38204387	0.000549149	OR_promoter
496	chr17-38260735-38261035	0	OR_promoter
497	chr17-38303227-38303527	0	OR_promoter
498	chr17-38313009-38313309	0	OR_promoter
499	chr17-38329433-38329733	0	OR_promoter
500	chr19-11826503-11826803	0	OR_promoter
501	chr19-11852287-11852587	0	OR_promoter
502	chr19-11868332-11868632	0	OR_promoter
503	chr19-11886259-11886559	0	OR_promoter
504	chr19-12031487-12031787	0.000549149	OR_promoter
505	chr19-12058351-12058651	0.000549149	OR_promoter
506	chr19-12072926-12073226	0	OR_promoter
507	chr19-12086452-12086752	0	OR_promoter
508	chr19-12097706-12098006	0.000549149	OR_promoter
509	chr19-12107055-12107355	0.000549149	OR_promoter
510	chr19-12117828-12118128	0.000549149	OR_promoter
511	chr19-12199668-12199968	0.0010983	OR_promoter
512	chr19-12227644-12227944	0.000549149	OR_promoter
513	chr19-12240421-12240721	0	OR_promoter
514	chr19-12260732-12261032	0	OR_promoter
515	chr19-12279554-12279854	0.000549149	OR_promoter
516	chr19-12297883-12298183	0.0010983	OR_promoter
517	chr19-12318907-12319207	0	OR_promoter
518	chr19-12386986-12387286	0.000549149	OR_promoter
519	chr19-12417135-12417435	0	OR_promoter
520	chr19-12670139-12670439	0	OR_promoter
521	chr19-12677812-12678112	0.000549149	OR_promoter
522	chr19-12856983-12857283	0.0021966	OR_promoter
523	chr19-12883555-12883855	0	OR_promoter
524	chr19-12887966-12888266	0	OR_promoter
525	chr19-12899150-12899450	0	OR_promoter
526	chr19-12916498-12916798	0.000549149	OR_promoter
527	chr19-12930707-12931007	0.0010983	OR_promoter
528	chr19-12953291-12953591	0	OR_promoter
529	chr19-12994714-12995014	0	OR_promoter
530	chr19-13015925-13016225	0	OR_promoter
531	chr19-13027104-13027404	0	OR_promoter
532	chr19-13060310-13060610	0	OR_promoter
533	chr19-13078521-13078821	0	OR_promoter
534	chr19-13093561-13093861	0	OR_promoter
535	chr19-13101293-13101593	0	OR_promoter
536	chr19-13137721-13138021	0	OR_promoter
537	chr19-13162708-13163008	0.0010983	OR_promoter
538	chr19-13190369-13190669	0	OR_promoter
539	chr19-13231039-13231339	0	OR_promoter
540	chr19-13313060-13313360	0	OR_promoter
541	chr19-13338566-13338866	0	OR_promoter
542	chr19-13361936-13362236	0	OR_promoter
543	chr19-13410271-13410571	0	OR_promoter
544	chr19-13443109-13443409	0	OR_promoter
545	chr19-13453271-13453571	0	OR_promoter
546	chr19-13470672-13470972	0	OR_promoter
547	chr19-13478952-13479252	0	OR_promoter
548	chr19-13500246-13500546	0.000549149	OR_promoter
549	chr19-13527640-13527940	0	OR_promoter
550	chr19-13583211-13583511	0.000549149	OR_promoter
551	chr19-13617075-13617375	0	OR_promoter
552	chr19-13631321-13631621	0	OR_promoter
553	chr19-13650739-13651039	0	OR_promoter
554	chr19-13696788-13697088	0.000549149	OR_promoter
555	chr19-13739428-13739728	0.000549149	OR_promoter
556	chr19-13764306-13764606	0.0010983	OR_promoter
557	chr19-13777578-13777878	0	OR_promoter
558	chr19-13794024-13794324	0	OR_promoter
559	chr19-13813975-13814275	0	OR_promoter
560	chr19-13826687-13826987	0	OR_promoter
561	chr19-13834733-13835033	0	OR_promoter
562	chr19-13861495-13861795	0.000549149	OR_promoter
563	chr19-13877157-13877457	0.000549149	OR_promoter
564	chr19-13886921-13887221	0.0010983	OR_promoter
565	chr19-13913230-13913530	0.0010983	OR_promoter
566	chr2-111230088-111230388	0	OR_promoter
567	chr2-111254216-111254516	0.000549149	OR_promoter
568	chr2-111264646-111264946	0	OR_promoter
569	chr2-111289836-111290136	0.000549149	OR_promoter
570	chr2-111300335-111300635	0	OR_promoter
571	chr2-111315138-111315438	0	OR_promoter
572	chr2-111328121-111328421	0.0010983	OR_promoter
573	chr2-111334859-111335159	0.000549149	OR_promoter
574	chr2-111366490-111366790	0	OR_promoter
575	chr2-111375254-111375554	0	OR_promoter
576	chr2-111406262-111406562	0	OR_promoter
577	chr2-111417815-111418115	0	OR_promoter
578	chr2-111448842-111449142	0	OR_promoter
579	chr2-111473801-111474101	0.000549149	OR_promoter
580	chr2-111483050-111483350	0	OR_promoter
581	chr2-111487228-111487528	0.000549149	OR_promoter
582	chr2-111496963-111497263	0.000549149	OR_promoter
583	chr2-111508273-111508573	0	OR_promoter
584	chr2-111524918-111525218	0.000549149	OR_promoter
585	chr2-111532425-111532725	0	OR_promoter
586	chr2-111563485-111563785	0.000549149	OR_promoter
587	chr2-111592773-111593073	0.000549149	OR_promoter
588	chr2-111614933-111615233	0.0010983	OR_promoter
589	chr2-111644234-111644534	0	OR_promoter
590	chr2-111661119-111661419	0	OR_promoter
591	chr2-111688582-111688882	0	OR_promoter
592	chr2-111750706-111751006	0	OR_promoter
593	chr2-111777136-111777436	0.000549149	OR_promoter
594	chr2-111811956-111812256	0	OR_promoter
595	chr2-111843962-111844262	0.000549149	OR_promoter
596	chr2-111867775-111868075	0	OR_promoter
597	chr2-111910964-111911264	0	OR_promoter
598	chr2-111943562-111943862	0	OR_promoter
599	chr2-111958985-111959285	0.000549149	OR_promoter
600	chr2-111979576-111979876	0	OR_promoter
601	chr2-112004274-112004574	0	OR_promoter
602	chr2-112019310-112019610	0.000549149	OR_promoter
603	chr2-112040008-112040308	0.0010983	OR_promoter
604	chr2-112069807-112070107	0	OR_promoter
605	chr2-112091461-112091761	0	OR_promoter
606	chr2-112109757-112110057	0	OR_promoter
607	chr2-112127353-112127653	0.000549149	OR_promoter
608	chr2-112136328-112136628	0	OR_promoter
609	chr2-112153898-112154198	0	OR_promoter
610	chr2-36284728-36285028	0	OR_promoter
611	chr2-36301241-36301541	0	OR_promoter
612	chr2-36323025-36323325	0	OR_promoter
613	chr2-36336328-36336628	0.000549149	OR_promoter
614	chr2-36373278-36373578	0.000549149	OR_promoter
615	chr2-36418664-36418964	0	OR_promoter
616	chr2-36452287-36452587	0	OR_promoter
617	chr2-36478887-36479187	0.000549149	OR_promoter
618	chr2-36524698-36524998	0	OR_promoter
619	chr2-36538897-36539197	0	OR_promoter
620	chr2-36566362-36566662	0	OR_promoter
621	chr2-36639741-36640041	0	OR_promoter
622	chr2-36685489-36685789	0	OR_promoter
623	chr2-36731328-36731628	0.000549149	OR_promoter
624	chr2-36783913-36784213	0	OR_promoter
625	chr2-36790238-36790538	0.000549149	OR_promoter
626	chr2-36810995-36811295	0	OR_promoter
627	chr2-36844218-36844518	0	OR_promoter
628	chr2-36845965-36846265	0	OR_promoter
629	chr2-36858322-36858622	0.000549149	OR_promoter
630	chr2-36869268-36869568	0	OR_promoter
631	chr2-36888974-36889274	0.000549149	OR_promoter
632	chr2-36905343-36905643	0.0010983	OR_promoter
633	chr2-36926880-36927180	0	OR_promoter
634	chr2-36936821-36937121	0	OR_promoter
635	chr2-36993505-36993805	0	OR_promoter
636	chr2-37001863-37002163	0	OR_promoter
637	chr2-37018959-37019259	0	OR_promoter
638	chr2-37065406-37065706	0.0010983	OR_promoter
639	chr2-37083436-37083736	0	OR_promoter
640	chr2-37101360-37101660	0.000549149	OR_promoter
641	chr2-37139022-37139322	0.0010983	OR_promoter
642	chr2-37187865-37188165	0	OR_promoter
643	chr2-37211278-37211578	0.00164745	OR_promoter
644	chr2-37266651-37266951	0.000549149	OR_promoter
645	chr2-37326215-37326515	0.000549149	OR_promoter
646	chr2-85330375-85330675	0	OR_promoter
647	chr2-85352555-85352855	0.000549149	OR_promoter
648	chr2-85387840-85388140	0	OR_promoter
649	chr2-85398524-85398824	0	OR_promoter
650	chr2-85413633-85413933	0	OR_promoter
651	chr2-85429080-85429380	0	OR_promoter
652	chr2-85437472-85437772	0	OR_promoter
653	chr2-85578915-85579215	0	OR_promoter
654	chr2-85584804-85585104	0	OR_promoter
655	chr2-85588807-85589107	0	OR_promoter
656	chr2-85601488-85601788	0	OR_promoter
657	chr2-85606865-85607165	0	OR_promoter
658	chr2-85633131-85633431	0.0010983	OR_promoter
659	chr2-85646190-85646490	0	OR_promoter
660	chr2-85653029-85653329	0	OR_promoter
661	chr2-85655963-85656263	0	OR_promoter
662	chr2-85663077-85663377	0	OR_promoter
663	chr2-85673395-85673695	0.000549149	OR_promoter
664	chr2-85689131-85689431	0.000549149	OR_promoter
665	chr2-85719208-85719508	0	OR_promoter
666	chr2-85753063-85753363	0	OR_promoter
667	chr2-85757053-85757353	0	OR_promoter
668	chr2-85766818-85767118	0.000549149	OR_promoter
669	chr2-85776286-85776586	0	OR_promoter
670	chr2-85781705-85782005	0.000549149	OR_promoter
671	chr2-85797318-85797618	0	OR_promoter
672	chr2-85807998-85808298	0.000549149	OR_promoter
673	chr2-85818186-85818486	0	OR_promoter
674	chr2-85839332-85839632	0	OR_promoter
675	chr2-85846730-85847030	0	OR_promoter
676	chr2-85863113-85863413	0	OR_promoter
677	chr2-85868294-85868594	0.000549149	OR_promoter
678	chr2-85885340-85885640	0	OR_promoter
679	chr2-85903769-85904069	0	OR_promoter
680	chr2-85915729-85916029	0	OR_promoter
681	chr2-85922970-85923270	0	OR_promoter
682	chr2-85931845-85932145	0	OR_promoter
683	chr2-85950137-85950437	0	OR_promoter
684	chr2-85973595-85973895	0	OR_promoter
685	chr2-85990025-85990325	0.000549149	OR_promoter
686	chr2-86005240-86005540	0	OR_promoter
687	chr2-86021422-86021722	0	OR_promoter
688	chr2-86045561-86045861	0	OR_promoter
689	chr2-86055740-86056040	0.000549149	OR_promoter
690	chr2-86073692-86073992	0	OR_promoter
691	chr2-86084371-86084671	0.000549149	OR_promoter
692	chr2-86119923-86120223	0	OR_promoter
693	chr2-86129670-86129970	0.000549149	OR_promoter
694	chr2-86145491-86145791	0.000549149	OR_promoter
695	chr2-86156443-86156743	0	OR_promoter
696	chr2-86161590-86161890	0	OR_promoter
697	chr2-86168299-86168599	0	OR_promoter
698	chr2-86180850-86181150	0	OR_promoter
699	chr2-86195604-86195904	0	OR_promoter
700	chr2-86214891-86215191	0	OR_promoter
701	chr2-86226267-86226567	0	OR_promoter
702	chr2-86233651-86233951	0	OR_promoter
703	chr2-86254057-86254357	0	OR_promoter
704	chr2-86267579-86267879	0	OR_promoter
705	chr2-86273501-86273801	0	OR_promoter
706	chr2-86292175-86292475	0.000549149	OR_promoter
707	chr2-86314043-86314343	0.000549149	OR_promoter
708	chr2-86331832-86332132	0	OR_promoter
709	chr2-86346424-86346724	0	OR_promoter
710	chr2-86354086-86354386	0	OR_promoter
711	chr2-86372608-86372908	0	OR_promoter
712	chr2-86385166-86385466	0	OR_promoter
713	chr2-86396768-86397068	0	OR_promoter
714	chr2-86412809-86413109	0.000549149	OR_promoter
715	chr2-86420880-86421180	0	OR_promoter
716	chr2-86434011-86434311	0	OR_promoter
717	chr2-86443722-86444022	0	OR_promoter
718	chr2-86455028-86455328	0	OR_promoter
719	chr2-86463497-86463797	0	OR_promoter
720	chr2-86481556-86481856	0	OR_promoter
721	chr2-86487618-86487918	0	OR_promoter
722	chr2-86508161-86508461	0	OR_promoter
723	chr2-86524934-86525234	0	OR_promoter
724	chr2-86528591-86528891	0	OR_promoter
725	chr2-86536661-86536961	0.000549149	OR_promoter
726	chr2-86552881-86553181	0	OR_promoter
727	chr2-86566820-86567120	0	OR_promoter
728	chr2-86593585-86593885	0.0010983	OR_promoter
729	chr2-86606327-86606627	0	OR_promoter
730	chr2-86638465-86638765	0.0010983	OR_promoter
731	chr2-86656379-86656679	0	OR_promoter
732	chr2-86676099-86676399	0	OR_promoter
733	chr2-86686935-86687235	0	OR_promoter
734	chr2-86732375-86732675	0	OR_promoter
735	chr2-86752424-86752724	0	OR_promoter
736	chr2-86782243-86782543	0.000549149	OR_promoter
737	chr2-86803870-86804170	0	OR_promoter
738	chr2-86824375-86824675	0.000549149	OR_promoter
739	chr2-86850470-86850770	0	OR_promoter
740	chr2-86868443-86868743	0	OR_promoter
741	chr2-86886473-86886773	0	OR_promoter
742	chr2-86920573-86920873	0	OR_promoter
743	chr2-86954868-86955168	0	OR_promoter
744	chr2-86975763-86976063	0.000549149	OR_promoter
745	chr2-86985994-86986294	0	OR_promoter
746	chr2-86998098-86998398	0	OR_promoter
747	chr2-87009638-87009938	0.000549149	OR_promoter
748	chr2-87020445-87020745	0	OR_promoter
749	chr2-87030960-87031260	0	OR_promoter
750	chr2-87046511-87046811	0	OR_promoter
751	chr2-87068387-87068687	0	OR_promoter
752	chr2-87090895-87091195	0	OR_promoter
753	chr2-87104519-87104819	0	OR_promoter
754	chr2-87133849-87134149	0	OR_promoter
755	chr2-87148821-87149121	0	OR_promoter
756	chr2-87187549-87187849	0	OR_promoter
757	chr2-87208695-87208995	0	OR_promoter
758	chr2-87247727-87248027	0.000549149	OR_promoter
759	chr2-87267343-87267643	0	OR_promoter
760	chr2-87284052-87284352	0	OR_promoter
761	chr2-87307297-87307597	0	OR_promoter
762	chr2-87354515-87354815	0	OR_promoter
763	chr2-87369595-87369895	0	OR_promoter
764	chr2-87385549-87385849	0.000549149	OR_promoter
765	chr2-87416339-87416639	0.000549149	OR_promoter
766	chr2-87429977-87430277	0	OR_promoter
767	chr2-87453636-87453936	0	OR_promoter
768	chr2-87523212-87523512	0	OR_promoter
769	chr2-87531496-87531796	0	OR_promoter
770	chr2-87544307-87544607	0	OR_promoter
771	chr2-87573603-87573903	0	OR_promoter
772	chr2-87605912-87606212	0	OR_promoter
773	chr2-87628165-87628465	0	OR_promoter
774	chr2-87632283-87632583	0.000549149	OR_promoter
775	chr2-87644880-87645180	0	OR_promoter
776	chr2-87655269-87655569	0	OR_promoter
777	chr2-87669541-87669841	0	OR_promoter
778	chr2-87692581-87692881	0	OR_promoter
779	chr2-87708573-87708873	0	OR_promoter
780	chr2-87737087-87737387	0.000549149	OR_promoter
781	chr2-87743452-87743752	0.000549149	OR_promoter
782	chr2-87752756-87753056	0	OR_promoter
783	chr2-87779183-87779483	0.000549149	OR_promoter
784	chr2-87801108-87801408	0	OR_promoter
785	chr2-87808058-87808358	0	OR_promoter
786	chr2-87809522-87809822	0.000549149	OR_promoter
787	chr2-87816231-87816531	0	OR_promoter
788	chr2-87822310-87822610	0	OR_promoter
789	chr2-87830476-87830776	0	OR_promoter
790	chr2-87839679-87839979	0	OR_promoter
791	chr2-87843693-87843993	0	OR_promoter
792	chr2-87855566-87855866	0	OR_promoter
793	chr2-87866193-87866493	0	OR_promoter
794	chr2-87894662-87894962	0.000549149	OR_promoter
795	chr2-87901115-87901415	0	OR_promoter
796	chr2-87941337-87941637	0	OR_promoter
797	chr2-87946753-87947053	0	OR_promoter
798	chr2-87960181-87960481	0.000549149	OR_promoter
799	chr2-87973407-87973707	0	OR_promoter
800	chr2-87989813-87990113	0	OR_promoter
801	chr2-87997997-87998297	0	OR_promoter
802	chr2-88000641-88000941	0	OR_promoter
803	chr2-88022518-88022818	0	OR_promoter
804	chr2-88033896-88034196	0	OR_promoter
805	chr2-88045668-88045968	0.000549149	OR_promoter
806	chr2-88070065-88070365	0	OR_promoter
807	chr2-88092555-88092855	0	OR_promoter
808	chr2-88100736-88101036	0	OR_promoter
809	chr2-88123066-88123366	0	OR_promoter
810	chr2-88147480-88147780	0	OR_promoter
811	chr2-88181580-88181880	0	OR_promoter
812	chr2-88197164-88197464	0	OR_promoter
813	chr2-88221977-88222277	0	OR_promoter
814	chr2-88251931-88252231	0	OR_promoter
815	chr2-88263861-88264161	0	OR_promoter
816	chr2-88272740-88273040	0	OR_promoter
817	chr2-88309941-88310241	0	OR_promoter
818	chr2-88317894-88318194	0.000549149	OR_promoter
819	chr2-88336421-88336721	0.000549149	OR_promoter
820	chr2-88341832-88342132	0	OR_promoter
821	chr2-88386762-88387062	0.0010983	OR_promoter
822	chr2-88401586-88401886	0	OR_promoter
823	chr2-88410858-88411158	0	OR_promoter
824	chr2-88422788-88423088	0	OR_promoter
825	chr2-88442639-88442939	0	OR_promoter
826	chr2-88452573-88452873	0	OR_promoter
827	chr2-88483275-88483575	0	OR_promoter
828	chr2-88493013-88493313	0	OR_promoter
829	chr2-88518251-88518551	0	OR_promoter
830	chr2-88539824-88540124	0	OR_promoter
831	chr2-88559151-88559451	0.000549149	OR_promoter
832	chr2-88586178-88586478	0	OR_promoter
833	chr2-88623005-88623305	0	OR_promoter
834	chr2-88640242-88640542	0	OR_promoter
835	chr2-88648209-88648509	0.000549149	OR_promoter
836	chr2-88675328-88675628	0	OR_promoter
837	chr2-88680558-88680858	0	OR_promoter
838	chr2-88697003-88697303	0	OR_promoter
839	chr2-88725672-88725972	0.000549149	OR_promoter
840	chr2-88744943-88745243	0	OR_promoter
841	chr2-88753895-88754195	0.000549149	OR_promoter
842	chr2-88763168-88763468	0	OR_promoter
843	chr2-88792736-88793036	0.0010983	OR_promoter
844	chr2-88814210-88814510	0	OR_promoter
845	chr2-88829437-88829737	0	OR_promoter
846	chr2-88849002-88849302	0	OR_promoter
847	chr2-88862931-88863231	0	OR_promoter
848	chr2-88895272-88895572	0	OR_promoter
849	chr2-88904642-88904942	0	OR_promoter
850	chr2-88926576-88926876	0.000549149	OR_promoter
851	chr2-88953591-88953891	0	OR_promoter
852	chr2-88971844-88972144	0	OR_promoter
853	chr2-88986142-88986442	0	OR_promoter
854	chr2-88999759-89000059	0	OR_promoter
855	chr2-89011271-89011571	0.000549149	OR_promoter
856	chr2-89021111-89021411	0.000549149	OR_promoter
857	chr2-89052046-89052346	0.000549149	OR_promoter
858	chr2-89071941-89072241	0	OR_promoter
859	chr2-89093888-89094188	0.000549149	OR_promoter
860	chr2-89108786-89109086	0.0010983	OR_promoter
861	chr2-89122585-89122885	0	OR_promoter
862	chr2-89143786-89144086	0	OR_promoter
863	chr2-89155036-89155336	0	OR_promoter
864	chr2-89168088-89168388	0.000549149	OR_promoter
865	chr2-89188539-89188839	0	OR_promoter
866	chr2-89247664-89247964	0	OR_promoter
867	chr2-89280176-89280476	0	OR_promoter
868	chr2-89296051-89296351	0	OR_promoter
869	chr2-89298967-89299267	0	OR_promoter
870	chr2-89324737-89325037	0	OR_promoter
871	chr2-89335644-89335944	0.000549149	OR_promoter
872	chr2-89359713-89360013	0	OR_promoter
873	chr2-89384597-89384897	0	OR_promoter
874	chr2-89401668-89401968	0	OR_promoter
875	chr2-89416744-89417044	0	OR_promoter
876	chr2-89435994-89436294	0	OR_promoter
877	chr2-89481014-89481314	0	OR_promoter
878	chr2-89492080-89492380	0	OR_promoter
879	chr2-89525698-89525998	0	OR_promoter
880	chr2-89574412-89574712	0	OR_promoter
881	chr2-89585864-89586164	0	OR_promoter
882	chr2-89604948-89605248	0.000549149	OR_promoter
883	chr2-89616868-89617168	0	OR_promoter
884	chr2-89629640-89629940	0	OR_promoter
885	chr2-89655779-89656079	0	OR_promoter
886	chr2-89665573-89665873	0	OR_promoter
887	chr2-89719275-89719575	0.000549149	OR_promoter
888	chr2-89749186-89749486	0	OR_promoter
889	chr2-89787025-89787325	0.000549149	OR_promoter
890	chr2-89811742-89812042	0	OR_promoter
891	chr2-89825011-89825311	0	OR_promoter
892	chr2-89842298-89842598	0	OR_promoter
893	chr2-89878137-89878437	0	OR_promoter
894	chr2-89927007-89927307	0	OR_promoter
895	chr2-89940232-89940532	0	OR_promoter
896	chr2-89974159-89974459	0	OR_promoter
897	chr2-89990938-89991238	0	OR_promoter
898	chr2-89999845-90000145	0.000549149	OR_promoter
899	chr2-90011853-90012153	0	OR_promoter
900	chr2-90018643-90018943	0	OR_promoter
901	chr2-90034946-90035246	0.000549149	OR_promoter
902	chr2-90049080-90049380	0	OR_promoter
903	chr2-90085230-90085530	0.0010983	OR_promoter
904	chr2-90110168-90110468	0.00164745	OR_promoter
905	chr2-90117459-90117759	0	OR_promoter
906	chr2-90135773-90136073	0	OR_promoter
907	chr2-90144955-90145255	0.0010983	OR_promoter
908	chr2-90221267-90221567	0	OR_promoter
909	chr2-90249805-90250105	0.000549149	OR_promoter
910	chr2-90260246-90260546	0.0010983	OR_promoter
911	chr2-90281347-90281647	0	OR_promoter
912	chr2-90291957-90292257	0	OR_promoter
913	chr2-90321922-90322222	0	OR_promoter
914	chr2-90398346-90398646	0.00164745	OR_promoter
915	chr3-106820804-106821104	0	OR_promoter
916	chr3-97409056-97409356	0	OR_promoter
917	chr4-118658652-118658952	0.00878638	OR_promoter
918	chr4-118672309-118672609	0.000549149	OR_promoter
919	chr4-118687186-118687486	0	OR_promoter
920	chr4-118703128-118703428	0.0010983	OR_promoter
921	chr4-118719895-118720195	0.000549149	OR_promoter
922	chr4-118731883-118732183	0	OR_promoter
923	chr4-118753295-118753595	0	OR_promoter
924	chr4-118781336-118781636	0	OR_promoter
925	chr4-118808497-118808797	0	OR_promoter
926	chr4-118827670-118827970	0.000549149	OR_promoter
927	chr4-118853792-118854092	0.000549149	OR_promoter
928	chr4-118864349-118864649	0.0010983	OR_promoter
929	chr4-118888297-118888597	0	OR_promoter
930	chr4-118916224-118916524	0	OR_promoter
931	chr4-118930691-118930991	0.000549149	OR_promoter
932	chr4-43694700-43695000	0.00494234	OR_promoter
933	chr4-43704262-43704562	0.0010983	OR_promoter
934	chr4-43767176-43767476	0	OR_promoter
935	chr4-43769750-43770050	0	OR_promoter
936	chr4-43781081-43781381	0.000549149	OR_promoter
937	chr4-43819882-43820182	0	OR_promoter
938	chr4-43830272-43830572	0.000549149	OR_promoter
939	chr4-43851264-43851564	0.0010983	OR_promoter
940	chr4-52825099-52825399	0	OR_promoter
941	chr4-52851854-52852154	0.0010983	OR_promoter
942	chr4-52909916-52910216	0	OR_promoter
943	chr4-52935130-52935430	0.000549149	OR_promoter
944	chr4-52964247-52964547	0	OR_promoter
945	chr4-58782404-58782704	0	OR_promoter
946	chr5-106906438-106906738	0.00164745	OR_promoter
947	chr5-143134674-143134974	0.00164745	OR_promoter
948	chr6-116488712-116489012	0.000549149	OR_promoter
949	chr6-116506216-116506516	0.0010983	OR_promoter
950	chr6-116538082-116538382	0	OR_promoter
951	chr6-116553935-116554235	0.00823723	OR_promoter
952	chr6-116579784-116580084	0.0010983	OR_promoter
953	chr6-40541952-40542252	0	OR_promoter
954	chr6-40569087-40569387	0.000549149	OR_promoter
955	chr6-41768470-41768770	0	OR_promoter
956	chr6-42459776-42460076	0	OR_promoter
957	chr6-42467698-42467998	0	OR_promoter
958	chr6-42485863-42486163	0.000549149	OR_promoter
959	chr6-42535359-42535659	0	OR_promoter
960	chr6-42739088-42739388	0	OR_promoter
961	chr6-42756962-42757262	0	OR_promoter
962	chr6-42784793-42785093	0	OR_promoter
963	chr6-42817082-42817382	0	OR_promoter
964	chr6-42834036-42834336	0	OR_promoter
965	chr6-42890137-42890437	0.00164745	OR_promoter
966	chr6-42908703-42909003	0.000549149	OR_promoter
967	chr6-42921077-42921377	0.00164745	OR_promoter
968	chr6-42955159-42955459	0	OR_promoter
969	chr6-43094135-43094435	0	OR_promoter
970	chr6-43115444-43115744	0.000549149	OR_promoter
971	chr6-43146292-43146592	0.000549149	OR_promoter
972	chr6-43162964-43163264	0.0010983	OR_promoter
973	chr6-43171840-43172140	0	OR_promoter
974	chr6-43201109-43201409	0	OR_promoter
975	chr6-43212642-43212942	0	OR_promoter
976	chr6-43231229-43231529	0	OR_promoter
977	chr7-102476400-102476700	0.00164745	OR_promoter
978	chr7-102482002-102482302	0	OR_promoter
979	chr7-102491166-102491466	0.00164745	OR_promoter
980	chr7-102534449-102534749	0.000549149	OR_promoter
981	chr7-102540695-102540995	0	OR_promoter
982	chr7-102549570-102549870	0	OR_promoter
983	chr7-102570943-102571243	0.000549149	OR_promoter
984	chr7-102587228-102587528	0.0010983	OR_promoter
985	chr7-102597356-102597656	0.000549149	OR_promoter
986	chr7-102610981-102611281	0	OR_promoter
987	chr7-102638132-102638432	0	OR_promoter
988	chr7-102658523-102658823	0	OR_promoter
989	chr7-102664717-102665017	0.00164745	OR_promoter
990	chr7-102695614-102695914	0.0021966	OR_promoter
991	chr7-102701913-102702213	0	OR_promoter
992	chr7-102712476-102712776	0.0010983	OR_promoter
993	chr7-102722750-102723050	0.000549149	OR_promoter
994	chr7-102740302-102740602	0.0010983	OR_promoter
995	chr7-102770964-102771264	0	OR_promoter
996	chr7-102803180-102803480	0	OR_promoter
997	chr7-102854931-102855231	0	OR_promoter
998	chr7-102876822-102877122	0	OR_promoter
999	chr7-102883409-102883709	0.000549149	OR_promoter
1000	chr7-102894277-102894577	0	OR_promoter
1001	chr7-102904923-102905223	0	OR_promoter
1002	chr7-102924109-102924409	0.0021966	OR_promoter
1003	chr7-102941388-102941688	0	OR_promoter
1004	chr7-102948167-102948467	0	OR_promoter
1005	chr7-102953624-102953924	0	OR_promoter
1006	chr7-102964802-102965102	0	OR_promoter
1007	chr7-102970825-102971125	0	OR_promoter
1008	chr7-102981969-102982269	0	OR_promoter
1009	chr7-103037724-103038024	0	OR_promoter
1010	chr7-103051000-103051300	0	OR_promoter
1011	chr7-103081585-103081885	0	OR_promoter
1012	chr7-103097420-103097720	0	OR_promoter
1013	chr7-103120689-103120989	0	OR_promoter
1014	chr7-103134076-103134376	0	OR_promoter
1015	chr7-103140579-103140879	0.000549149	OR_promoter
1016	chr7-103154492-103154792	0	OR_promoter
1017	chr7-103165598-103165898	0	OR_promoter
1018	chr7-103166787-103167087	0	OR_promoter
1019	chr7-103184503-103184803	0	OR_promoter
1020	chr7-103211562-103211862	0.000549149	OR_promoter
1021	chr7-103216696-103216996	0.000549149	OR_promoter
1022	chr7-103235332-103235632	0	OR_promoter
1023	chr7-103305367-103305667	0.000549149	OR_promoter
1024	chr7-103318777-103319077	0	OR_promoter
1025	chr7-103322981-103323281	0.000549149	OR_promoter
1026	chr7-103335540-103335840	0	OR_promoter
1027	chr7-103344642-103344942	0	OR_promoter
1028	chr7-103356794-103357094	0	OR_promoter
1029	chr7-103367220-103367520	0	OR_promoter
1030	chr7-103382762-103383062	0	OR_promoter
1031	chr7-103440110-103440410	0	OR_promoter
1032	chr7-103448757-103449057	0.000549149	OR_promoter
1033	chr7-103456898-103457198	0	OR_promoter
1034	chr7-103467994-103468294	0	OR_promoter
1035	chr7-103489618-103489918	0.00164745	OR_promoter
1036	chr7-103505075-103505375	0	OR_promoter
1037	chr7-103516628-103516928	0	OR_promoter
1038	chr7-103537396-103537696	0	OR_promoter
1039	chr7-103547774-103548074	0.000549149	OR_promoter
1040	chr7-103555779-103556079	0	OR_promoter
1041	chr7-103563644-103563944	0	OR_promoter
1042	chr7-103583697-103583997	0	OR_promoter
1043	chr7-103589899-103590199	0	OR_promoter
1044	chr7-103603289-103603589	0.0010983	OR_promoter
1045	chr7-103608273-103608573	0.000549149	OR_promoter
1046	chr7-103628724-103629024	0	OR_promoter
1047	chr7-103638151-103638451	0.000549149	OR_promoter
1048	chr7-103659165-103659465	0	OR_promoter
1049	chr7-103669803-103670103	0	OR_promoter
1050	chr7-103682420-103682720	0	OR_promoter
1051	chr7-103691518-103691818	0	OR_promoter
1052	chr7-103699276-103699576	0	OR_promoter
1053	chr7-103716296-103716596	0.000549149	OR_promoter
1054	chr7-103731628-103731928	0	OR_promoter
1055	chr7-103739675-103739975	0	OR_promoter
1056	chr7-103753193-103753493	0	OR_promoter
1057	chr7-103766363-103766663	0	OR_promoter
1058	chr7-103774058-103774358	0.0010983	OR_promoter
1059	chr7-103784210-103784510	0	OR_promoter
1060	chr7-103879619-103879919	0	OR_promoter
1061	chr7-103890804-103891104	0	OR_promoter
1062	chr7-103903167-103903467	0	OR_promoter
1063	chr7-103914762-103915062	0.000549149	OR_promoter
1064	chr7-103934046-103934346	0	OR_promoter
1065	chr7-103944120-103944420	0	OR_promoter
1066	chr7-103956112-103956412	0.000549149	OR_promoter
1067	chr7-103970985-103971285	0.0010983	OR_promoter
1068	chr7-103988691-103988991	0.000549149	OR_promoter
1069	chr7-103995700-103996000	0.0010983	OR_promoter
1070	chr7-104002959-104003259	0	OR_promoter
1071	chr7-104011116-104011416	0	OR_promoter
1072	chr7-104021072-104021372	0	OR_promoter
1073	chr7-104039498-104039798	0	OR_promoter
1074	chr7-104048834-104049134	0	OR_promoter
1075	chr7-104057909-104058209	0.000549149	OR_promoter
1076	chr7-104066198-104066498	0.000549149	OR_promoter
1077	chr7-104083743-104084043	0	OR_promoter
1078	chr7-104104589-104104889	0	OR_promoter
1079	chr7-104167109-104167409	0	OR_promoter
1080	chr7-104176881-104177181	0.000549149	OR_promoter
1081	chr7-104188692-104188992	0.0010983	OR_promoter
1082	chr7-104205714-104206014	0	OR_promoter
1083	chr7-104549833-104550133	0	OR_promoter
1084	chr7-104560601-104560901	0.000549149	OR_promoter
1085	chr7-104577014-104577314	0	OR_promoter
1086	chr7-104586725-104587025	0	OR_promoter
1087	chr7-104595001-104595301	0.0010983	OR_promoter
1088	chr7-104613674-104613974	0	OR_promoter
1089	chr7-104624609-104624909	0	OR_promoter
1090	chr7-104642580-104642880	0.000549149	OR_promoter
1091	chr7-104666897-104667197	0	OR_promoter
1092	chr7-104678418-104678718	0	OR_promoter
1093	chr7-104686610-104686910	0	OR_promoter
1094	chr7-104703269-104703569	0	OR_promoter
1095	chr7-104733085-104733385	0	OR_promoter
1096	chr7-104877707-104878007	0.000549149	OR_promoter
1097	chr7-104891235-104891535	0	OR_promoter
1098	chr7-104914442-104914742	0	OR_promoter
1099	chr7-104921991-104922291	0	OR_promoter
1100	chr7-104933920-104934220	0	OR_promoter
1101	chr7-104956742-104957042	0	OR_promoter
1102	chr7-104974314-104974614	0.000549149	OR_promoter
1103	chr7-104995460-104995760	0	OR_promoter
1104	chr7-105021070-105021370	0	OR_promoter
1105	chr7-105032398-105032698	0	OR_promoter
1106	chr7-105051072-105051372	0	OR_promoter
1107	chr7-105064192-105064492	0	OR_promoter
1108	chr7-105080905-105081205	0	OR_promoter
1109	chr7-105090408-105090708	0	OR_promoter
1110	chr7-105116536-105116836	0	OR_promoter
1111	chr7-105126072-105126372	0.000549149	OR_promoter
1112	chr7-105141986-105142286	0	OR_promoter
1113	chr7-105154407-105154707	0	OR_promoter
1114	chr7-105178116-105178416	0.000549149	OR_promoter
1115	chr7-105201558-105201858	0.000549149	OR_promoter
1116	chr7-105275217-105275517	0	OR_promoter
1117	chr7-105287795-105288095	0.0010983	OR_promoter
1118	chr7-105310740-105311040	0.0010983	OR_promoter
1119	chr7-105328757-105329057	0.000549149	OR_promoter
1120	chr7-105335317-105335617	0	OR_promoter
1121	chr7-105367006-105367306	0.00164745	OR_promoter
1122	chr7-106674705-106675005	0.0010983	OR_promoter
1123	chr7-106685880-106686180	0	OR_promoter
1124	chr7-106711407-106711707	0	OR_promoter
1125	chr7-106740610-106740910	0	OR_promoter
1126	chr7-106749589-106749889	0.000549149	OR_promoter
1127	chr7-106787663-106787963	0	OR_promoter
1128	chr7-106805210-106805510	0	OR_promoter
1129	chr7-106813844-106814144	0.0010983	OR_promoter
1130	chr7-106823189-106823489	0	OR_promoter
1131	chr7-106843060-106843360	0	OR_promoter
1132	chr7-106862804-106863104	0	OR_promoter
1133	chr7-106871939-106872239	0	OR_promoter
1134	chr7-106882289-106882589	0	OR_promoter
1135	chr7-106890146-106890446	0	OR_promoter
1136	chr7-106907701-106908001	0	OR_promoter
1137	chr7-106923616-106923916	0	OR_promoter
1138	chr7-106943767-106944067	0	OR_promoter
1139	chr7-106952961-106953261	0	OR_promoter
1140	chr7-106970381-106970681	0	OR_promoter
1141	chr7-106995688-106995988	0	OR_promoter
1142	chr7-107030879-107031179	0.000549149	OR_promoter
1143	chr7-107071142-107071442	0	OR_promoter
1144	chr7-107092920-107093220	0.021966	OR_promoter
1145	chr7-107126248-107126548	0	OR_promoter
1146	chr7-107138027-107138327	0.00164745	OR_promoter
1147	chr7-107811903-107812203	0.00768808	OR_promoter
1148	chr7-107820266-107820566	0	OR_promoter
1149	chr7-107844431-107844731	0	OR_promoter
1150	chr7-107897602-107897902	0	OR_promoter
1151	chr7-107930187-107930487	0	OR_promoter
1152	chr7-107954343-107954643	0	OR_promoter
1153	chr7-107964503-107964803	0	OR_promoter
1154	chr7-107986384-107986684	0	OR_promoter
1155	chr7-108029755-108030055	0	OR_promoter
1156	chr7-108050393-108050693	0	OR_promoter
1157	chr7-108065468-108065768	0	OR_promoter
1158	chr7-108079568-108079868	0.000549149	OR_promoter
1159	chr7-108092890-108093190	0	OR_promoter
1160	chr7-108100560-108100860	0.00164745	OR_promoter
1161	chr7-108122661-108122961	0	OR_promoter
1162	chr7-108158618-108158918	0	OR_promoter
1163	chr7-108171498-108171798	0	OR_promoter
1164	chr7-108209870-108210170	0.000549149	OR_promoter
1165	chr7-108251732-108252032	0.000549149	OR_promoter
1166	chr7-108285880-108286180	0.000549149	OR_promoter
1167	chr7-108313151-108313451	0	OR_promoter
1168	chr7-108322420-108322720	0.000549149	OR_promoter
1169	chr7-108345735-108346035	0	OR_promoter
1170	chr7-108367163-108367463	0	OR_promoter
1171	chr7-108392693-108392993	0	OR_promoter
1172	chr7-108420133-108420433	0	OR_promoter
1173	chr7-108465026-108465326	0	OR_promoter
1174	chr7-108520590-108520890	0	OR_promoter
1175	chr7-108544227-108544527	0	OR_promoter
1176	chr7-108564537-108564837	0	OR_promoter
1177	chr7-108610639-108610939	0	OR_promoter
1178	chr7-108621514-108621814	0	OR_promoter
1179	chr7-108629689-108629989	0	OR_promoter
1180	chr7-108644774-108645074	0	OR_promoter
1181	chr7-108667118-108667418	0	OR_promoter
1182	chr7-108713020-108713320	0	OR_promoter
1183	chr7-108750673-108750973	0	OR_promoter
1184	chr7-108824765-108825065	0	OR_promoter
1185	chr7-108844580-108844880	0.000549149	OR_promoter
1186	chr7-108867821-108868121	0	OR_promoter
1187	chr7-108880303-108880603	0.000549149	OR_promoter
1188	chr7-108893161-108893461	0	OR_promoter
1189	chr7-140159699-140159999	0	OR_promoter
1190	chr7-140172917-140173217	0.0021966	OR_promoter
1191	chr7-140198199-140198499	0.00164745	OR_promoter
1192	chr7-140320558-140320858	0.00164745	OR_promoter
1193	chr7-140333717-140334017	0.000549149	OR_promoter
1194	chr7-140343533-140343833	0.0010983	OR_promoter
1195	chr7-140371572-140371872	0	OR_promoter
1196	chr7-140398745-140399045	0	OR_promoter
1197	chr7-140415410-140415710	0	OR_promoter
1198	chr7-140463070-140463370	0.000549149	OR_promoter
1199	chr7-140483916-140484216	0	OR_promoter
1200	chr7-140500549-140500849	0.0010983	OR_promoter
1201	chr7-140573855-140574155	0	OR_promoter
1202	chr7-140600969-140601269	0.000549149	OR_promoter
1203	chr7-140628564-140628864	0.0010983	OR_promoter
1204	chr7-140646152-140646452	0.0010983	OR_promoter
1205	chr7-140666989-140667289	0.000549149	OR_promoter
1206	chr7-140681652-140681952	0.000549149	OR_promoter
1207	chr7-140696974-140697274	0.000549149	OR_promoter
1208	chr7-6438574-6438874	0.00274574	OR_promoter
1209	chr7-6455731-6456031	0	OR_promoter
1210	chr7-6466801-6467101	0.000549149	OR_promoter
1211	chr7-6478675-6478975	0	OR_promoter
1212	chr7-6487613-6487913	0.000549149	OR_promoter
1213	chr7-6500310-6500610	0	OR_promoter
1214	chr7-6512969-6513269	0.0010983	OR_promoter
1215	chr7-6564593-6564893	0.0010983	OR_promoter
1216	chr7-84853273-84853573	0	OR_promoter
1217	chr7-84912775-84913075	0	OR_promoter
1218	chr7-86268430-86268730	0	OR_promoter
1219	chr7-86304174-86304474	0.000549149	OR_promoter
1220	chr7-86318669-86318969	0	OR_promoter
1221	chr7-86333066-86333366	0.000549149	OR_promoter
1222	chr7-86352792-86353092	0	OR_promoter
1223	chr7-86360601-86360901	0	OR_promoter
1224	chr7-86385357-86385657	0	OR_promoter
1225	chr7-86391510-86391810	0	OR_promoter
1226	chr7-86403546-86403846	0	OR_promoter
1227	chr7-86442721-86443021	0.000549149	OR_promoter
1228	chr7-86462251-86462551	0	OR_promoter
1229	chr7-86486412-86486712	0	OR_promoter
1230	chr7-86519668-86519968	0	OR_promoter
1231	chr7-86561434-86561734	0	OR_promoter
1232	chr7-86583562-86583862	0.000549149	OR_promoter
1233	chr7-86615336-86615636	0.000549149	OR_promoter
1234	chr7-86648761-86649061	0.000549149	OR_promoter
1235	chr7-86688030-86688330	0	OR_promoter
1236	chr7-99734845-99735145	0.000549149	OR_promoter
1237	chr7-99763214-99763514	0	OR_promoter
1238	chr8-72043185-72043485	0	OR_promoter
1239	chr8-72098966-72099266	0.000549149	OR_promoter
1240	chr8-72106620-72106920	0.00164745	OR_promoter
1241	chr8-83535480-83535780	0.000549149	OR_promoter
1242	chr8-85230197-85230497	0	OR_promoter
1243	chr9-18751207-18751507	0.00164745	OR_promoter
1244	chr9-18814428-18814728	0	OR_promoter
1245	chr9-18856327-18856627	0	OR_promoter
1246	chr9-18875029-18875329	0	OR_promoter
1247	chr9-18936822-18937122	0.000549149	OR_promoter
1248	chr9-18969989-18970289	0	OR_promoter
1249	chr9-18987690-18987990	0	OR_promoter
1250	chr9-19032448-19032748	0	OR_promoter
1251	chr9-19120645-19120945	0	OR_promoter
1252	chr9-19136692-19136992	0.000549149	OR_promoter
1253	chr9-19245028-19245328	0	OR_promoter
1254	chr9-19318236-19318536	0	OR_promoter
1255	chr9-19336189-19336489	0	OR_promoter
1256	chr9-19359728-19360028	0	OR_promoter
1257	chr9-19373368-19373668	0.000549149	OR_promoter
1258	chr9-19439966-19440266	0	OR_promoter
1259	chr9-19477001-19477301	0	OR_promoter
1260	chr9-19496149-19496449	0	OR_promoter
1261	chr9-19535412-19535712	0.000549149	OR_promoter
1262	chr9-19566135-19566435	0	OR_promoter
1263	chr9-19582317-19582617	0.000549149	OR_promoter
1264	chr9-19656738-19657038	0.000549149	OR_promoter
1265	chr9-19709268-19709568	0.000549149	OR_promoter
1266	chr9-19779983-19780283	0.000549149	OR_promoter
1267	chr9-19804606-19804906	0	OR_promoter
1268	chr9-19845323-19845623	0	OR_promoter
1269	chr9-19883009-19883309	0.000549149	OR_promoter
1270	chr9-19916682-19916982	0.0010983	OR_promoter
1271	chr9-20026659-20026959	0	OR_promoter
1272	chr9-20050663-20050963	0	OR_promoter
1273	chr9-20098326-20098626	0	OR_promoter
1274	chr9-20128801-20129101	0.0010983	OR_promoter
1275	chr9-20169732-20170032	0	OR_promoter
1276	chr9-20211907-20212207	0	OR_promoter
1277	chr9-20236819-20237119	0	OR_promoter
1278	chr9-20277305-20277605	0	OR_promoter
1279	chr9-20298232-20298532	0.000549149	OR_promoter
1280	chr9-20312203-20312503	0	OR_promoter
1281	chr9-37708664-37708964	0	OR_promoter
1282	chr9-37729676-37729976	0	OR_promoter
1283	chr9-37744836-37745136	0	OR_promoter
1284	chr9-37771557-37771857	0	OR_promoter
1285	chr9-37802758-37803058	0	OR_promoter
1286	chr9-37854519-37854819	0	OR_promoter
1287	chr9-37896424-37896724	0.000549149	OR_promoter
1288	chr9-37917654-37917954	0.0010983	OR_promoter
1289	chr9-37991572-37991872	0.0010983	OR_promoter
1290	chr9-38025508-38025808	0.000549149	OR_promoter
1291	chr9-38046259-38046559	0	OR_promoter
1292	chr9-38061022-38061322	0	OR_promoter
1293	chr9-38083834-38084134	0	OR_promoter
1294	chr9-38108388-38108688	0	OR_promoter
1295	chr9-38114964-38115264	0	OR_promoter
1296	chr9-38142837-38143137	0	OR_promoter
1297	chr9-38179571-38179871	0	OR_promoter
1298	chr9-38189427-38189727	0	OR_promoter
1299	chr9-38208118-38208418	0	OR_promoter
1300	chr9-38217776-38218076	0.000549149	OR_promoter
1301	chr9-38252474-38252774	0.000549149	OR_promoter
1302	chr9-38267551-38267851	0.000549149	OR_promoter
1303	chr9-38329192-38329492	0	OR_promoter
1304	chr9-38348111-38348411	0	OR_promoter
1305	chr9-38367226-38367526	0	OR_promoter
1306	chr9-38376796-38377096	0.000549149	OR_promoter
1307	chr9-38401412-38401712	0	OR_promoter
1308	chr9-38429182-38429482	0.000549149	OR_promoter
1309	chr9-38447410-38447710	0	OR_promoter
1310	chr9-38463053-38463353	0	OR_promoter
1311	chr9-38472445-38472745	0.000549149	OR_promoter
1312	chr9-38486941-38487241	0	OR_promoter
1313	chr9-38495683-38495983	0	OR_promoter
1314	chr9-38515734-38516034	0	OR_promoter
1315	chr9-38523422-38523722	0	OR_promoter
1316	chr9-38537525-38537825	0	OR_promoter
1317	chr9-38579890-38580190	0	OR_promoter
1318	chr9-38592473-38592773	0	OR_promoter
1319	chr9-38604844-38605144	0	OR_promoter
1320	chr9-38646289-38646589	0	OR_promoter
1321	chr9-38657042-38657342	0.000549149	OR_promoter
1322	chr9-38664613-38664913	0	OR_promoter
1323	chr9-38671791-38672091	0	OR_promoter
1324	chr9-38696574-38696874	0	OR_promoter
1325	chr9-38752496-38752796	0	OR_promoter
1326	chr9-38772788-38773088	0	OR_promoter
1327	chr9-38814314-38814614	0.0010983	OR_promoter
1328	chr9-38826294-38826594	0.000549149	OR_promoter
1329	chr9-38847791-38848091	0	OR_promoter
1330	chr9-38854760-38855060	0	OR_promoter
1331	chr9-38876826-38877126	0	OR_promoter
1332	chr9-38929873-38930173	0	OR_promoter
1333	chr9-38975351-38975651	0	OR_promoter
1334	chr9-38981086-38981386	0	OR_promoter
1335	chr9-38993742-38994042	0	OR_promoter
1336	chr9-39017773-39018073	0	OR_promoter
1337	chr9-39046314-39046614	0	OR_promoter
1338	chr9-39058621-39058921	0	OR_promoter
1339	chr9-39077398-39077698	0	OR_promoter
1340	chr9-39127867-39128167	0	OR_promoter
1341	chr9-39166010-39166310	0	OR_promoter
1342	chr9-39217059-39217359	0.000549149	OR_promoter
1343	chr9-39234112-39234412	0	OR_promoter
1344	chr9-39257420-39257720	0	OR_promoter
1345	chr9-39287623-39287923	0	OR_promoter
1346	chr9-39316787-39317087	0	OR_promoter
1347	chr9-39387155-39387455	0.000549149	OR_promoter
1348	chr9-39425793-39426093	0	OR_promoter
1349	chr9-39456408-39456708	0	OR_promoter
1350	chr9-39469480-39469780	0.000549149	OR_promoter
1351	chr9-39483724-39484024	0	OR_promoter
1352	chr9-39509934-39510234	0	OR_promoter
1353	chr9-39548044-39548344	0.000549149	OR_promoter
1354	chr9-39569103-39569403	0	OR_promoter
1355	chr9-39610466-39610766	0.000549149	OR_promoter
1356	chr9-39621073-39621373	0.000549149	OR_promoter
1357	chr9-39644818-39645118	0.000549149	OR_promoter
1358	chr9-39666923-39667223	0	OR_promoter
1359	chr9-39685744-39686044	0	OR_promoter
1360	chr9-39701493-39701793	0	OR_promoter
1361	chr9-39711053-39711353	0	OR_promoter
1362	chr9-39732213-39732513	0	OR_promoter
1363	chr9-39745966-39746266	0	OR_promoter
1364	chr9-39770197-39770497	0	OR_promoter
1365	chr9-39790753-39791053	0	OR_promoter
1366	chr9-39808560-39808860	0.0010983	OR_promoter
1367	chr9-39839136-39839436	0	OR_promoter
1368	chr9-39865988-39866288	0.0010983	OR_promoter
1369	chr9-39907058-39907358	0.000549149	OR_promoter
1370	chr9-39937216-39937516	0.000549149	OR_promoter
1371	chr9-39948747-39949047	0.000549149	OR_promoter
1372	chr9-39953839-39954139	0	OR_promoter
1373	chr9-39993512-39993812	0.000549149	OR_promoter
1374	chr9-39999906-40000206	0.0010983	OR_promoter
1375	chr9-40005715-40006015	0	OR_promoter
1376	chr9-40021089-40021389	0.00164745	OR_promoter
1377	chr9-40073684-40073984	0	OR_promoter
1378	chr9-40090347-40090647	0	OR_promoter
1379	chr9-40096283-40096583	0	OR_promoter
1380	chr9-40126205-40126505	0.000549149	OR_promoter
1381	chr9-40180621-40180921	0	OR_promoter
1382	chrX-49672033-49672333	0.000549149	OR_promoter
1383	chrX-49725718-49726018	0.0010983	OR_promoter
1384	chrX-49884699-49884999	0	OR_promoter
1385	chrX-50007158-50007458	0	OR_promoter
1386	chrX-50420745-50421045	0.000549149	OR_promoter
1387	chrX-74569075-74569375	0	OR_promoter
1388	chrX-74592399-74592699	0	OR_promoter
1389	chrX-74761713-74762013	0.000549149	OR_promoter

## Sheet: Ext. Data Figure 1l-m
	NumGIsInCommon	PcOSNPairsWithGIsInCommon	ORfreq_avg	ORfreq_se
1	0	66.5771	0.00343643	0.00033639
2	1	26.4885	0.00343643	0.00033639
3	2	5.67532	0.00367647	0.000347766
4	3	1.03599	0.00444444	0.000411955
5	4	0.180825	0.00704225	0.00059298
6	5	0.0357978	0.0153846	0.00156551
7	6	0.00611928	0.047619	0.0021645
8	7	0.000305964	0.5	0
