# Supplementary material for: RNA-mediated symmetry breaking enables singular olfactory receptor choice
Source: Nature. 2023 Dec 20;625(7993):181–8. doi: 10.1038/s41586-023-06845-4 (PMC10765522; doi:10.1038/s41586-023-06845-4)
Supplement: Supplementary file 10 — Source Data Extended Data Fig. 2 [file 41586_2023_6845_MOESM10_ESM.xlsx]

## Sheet: Ext. Data Figure 2a-c
	count	condition	gene
Icam_rep1	225.467	Icam	Lhx2
Icam_rep2	197.189	Icam	Lhx2
Mash_rep1	476.698	Mash1	Lhx2
Mash_rep2	175.051	Mash1	Lhx2
MashNgn_rep1	23475.6	Mash1Ngn	Lhx2
MashNgn_rep2	30476.4	Mash1Ngn	Lhx2
Ngn_rep1	11703.3	Ngn	Lhx2
Ngn_rep2	9166.37	Ngn	Lhx2
Atf5_rep2	7172.67	Atf5	Lhx2
Atf5_rep3	6166.17	Atf5	Lhx2
OMP_rep1	5608.77	OMP	Lhx2
OMP_rep2	6580.72	OMP	Lhx2
Icam_rep11	366.428	Icam	Ebf1
Icam_rep21	335.289	Icam	Ebf1
Mash_rep11	3626.47	Mash1	Ebf1
Mash_rep21	3222.21	Mash1	Ebf1
MashNgn_rep11	14542.7	Mash1Ngn	Ebf1
MashNgn_rep21	14286.1	Mash1Ngn	Ebf1
Ngn_rep11	17369.5	Ngn	Ebf1
Ngn_rep21	18763.8	Ngn	Ebf1
Atf5_rep21	13147.1	Atf5	Ebf1
Atf5_rep31	13363.1	Atf5	Ebf1
OMP_rep11	9683.81	OMP	Ebf1
OMP_rep21	9903.78	OMP	Ebf1
Icam_rep12	2049.41	Icam	Ldb1
Icam_rep22	2038.53	Icam	Ldb1
Mash_rep12	2315.15	Mash1	Ldb1
Mash_rep22	2239.74	Mash1	Ldb1
MashNgn_rep12	8355.25	Mash1Ngn	Ldb1
MashNgn_rep22	7255.04	Mash1Ngn	Ldb1
Ngn_rep12	5506.88	Ngn	Ldb1
Ngn_rep22	3933.87	Ngn	Ldb1
Atf5_rep22	4061.81	Atf5	Ldb1
Atf5_rep32	3888.28	Atf5	Ldb1
OMP_rep12	2570.5	OMP	Ldb1
OMP_rep22	3007.67	OMP	Ldb1
