# Supplementary material for: RNA-mediated symmetry breaking enables singular olfactory receptor choice
Source: Nature. 2023 Dec 20;625(7993):181–8. doi: 10.1038/s41586-023-06845-4 (PMC10765522; doi:10.1038/s41586-023-06845-4)
Supplement: Supplementary file 11 — Source Data Extended Data Fig. 4 [file 41586_2023_6845_MOESM11_ESM.xlsx]

## Sheet: Ext. Data Fig. 4c
	Dim.1	Dim.2	age	cell	cluster_count	cluster_size
1	-17.2162	3.14921	MOE_adult	cell_001	15	4.93333
2	-12.9826	4.21373	MOE_adult	cell_002	16	4.5625
3	-19.4731	4.16112	MOE_adult	cell_003	17	5
4	-11.2573	-0.631975	MOE_adult	cell_004	16	4.4375
5	-3.35689	-4.18371	MOE_adult	cell_005	16	3.625
6	4.44897	-2.17364	MOE_adult	cell_006	13	3.38462
7	-17.7155	4.92631	MOE_adult	cell_007	15	4.73333
8	-19.8242	5.16047	MOE_adult	cell_008	19	4.15789
9	-24.4361	6.98459	MOE_adult	cell_009	17	4.58824
10	-16.3415	6.21581	MOE_adult	cell_010	19	4.42105
11	-24.5349	4.70652	MOE_adult	cell_011	19	4.42105
12	-5.26747	6.85633	MOE_adult	cell_012	13	4.38462
13	-16.0177	8.30719	MOE_adult	cell_013	18	3.72222
14	-5.10458	8.28642	MOE_adult	cell_014	16	3.4375
15	-7.96764	6.47081	MOE_adult	cell_015	16	4.3125
16	-10.2327	6.58034	MOE_adult	cell_016	18	3.88889
17	-17.2675	8.92537	MOE_adult	cell_017	18	4.22222
18	-9.91451	6.58765	MOE_adult	cell_018	15	3.33333
19	-12.0338	0.941445	MOE_adult	cell_071	17	3.41176
20	-7.13254	-2.57134	MOE_adult	cell_072	13	3.53846
21	17.9696	-6.39483	MOE_adult	cell_073	13	3.30769
22	-9.08717	-3.4697	MOE_adult	cell_074	14	3.85714
23	-15.0816	1.47186	MOE_adult	cell_075	15	4.6
24	-13.1164	1.79286	MOE_adult	cell_076	16	4.1875
25	21.6996	-7.25851	MOE_adult	cell_077	11	3.36364
26	-5.01747	-1.50497	MOE_adult	cell_078	15	4.46667
27	-13.3969	1.00559	MOE_adult	cell_079	16	4.4375
28	-8.92631	-0.5139	MOE_adult	cell_080	19	3.84211
29	-3.91773	0.487999	MOE_adult	cell_081	16	3.75
30	-10.5041	3.67104	MOE_adult	cell_082	19	3.73684
31	-8.07291	6.34382	MOE_adult	cell_083	11	4.81818
32	6.85035	-12.2732	MOE_adult	cell_084	20	3.85
33	-4.40173	-2.0222	MOE_adult	cell_085	20	4
34	-11.1692	0.935119	MOE_adult	cell_086	18	3.66667
35	-7.76085	0.91751	MOE_adult	cell_087	20	3.7
36	-10.4212	0.66542	MOE_adult	cell_088	16	3.75
37	-15.129	2.41672	MOE_adult	cell_089	18	4.38889
38	-10.351	2.90839	MOE_adult	cell_090	14	4.28571
39	-8.23188	-2.28324	MOE_adult	cell_091	19	4.42105
40	2.31756	-2.79988	MOE_adult	cell_092	18	4.05556
41	-2.04366	-0.848329	MOE_adult	cell_093	20	4.05
42	-7.90242	-2.85039	MOE_adult	cell_094	18	4.38889
43	-9.18063	2.65359	MOE_adult	cell_095	13	4
44	-0.682856	-7.42912	MOE_adult	cell_096	22	3.90909
45	-6.21596	0.0858642	MOE_adult	cell_097	16	4.1875
46	-9.29276	2.19895	MOE_adult	cell_098	16	5.25
47	-3.13548	2.00198	MOE_adult	cell_099	14	4.35714
48	-0.418657	-7.6529	MOE_adult	cell_100	18	4.5
49	17.6759	-9.65894	MOE_adult	cell_101	14	3.21429
50	-5.20807	0.534378	MOE_adult	cell_102	18	4.94444
51	7.92209	1.3785	MOE_adult	cell_103	20	4.3
52	-12.5896	5.08871	MOE_adult	cell_104	16	5.375
53	-6.30937	-1.68563	MOE_adult	cell_105	19	4.26316
54	-7.30249	-3.83553	MOE_adult	cell_106	20	4.05
55	-9.49953	-4.11935	MOE_adult	cell_107	18	4.5
56	-5.89701	-0.293137	MOE_adult	cell_108	18	4.27778
57	-9.0643	4.15264	MOE_adult	cell_109	16	4.1875
58	-11.0386	-1.97256	MOE_adult	cell_110	18	4.05556
59	-18.4332	3.73843	MOE_adult	cell_111	19	4.52632
60	-19.9645	3.43072	MOE_adult	cell_112	19	3.89474
61	-7.42644	-2.43439	MOE_adult	cell_113	18	4.83333
62	-13.836	5.38628	MOE_adult	cell_114	14	4.5
63	-11.5105	1.43212	MOE_adult	cell_115	18	4.94444
64	-11.9166	3.14992	MOE_adult	cell_116	18	4.66667
65	-17.4873	7.48321	MOE_adult	cell_117	16	4.875
66	-7.07646	-5.64193	MOE_adult	cell_118	14	5.64286
67	-15.3868	3.19663	MOE_adult	cell_119	17	4.35294
68	-14.6772	-0.335751	MOE_adult	cell_120	18	4.66667
69	-2.23123	0.225051	MOE_adult	cell_121	18	4.27778
70	-6.09307	0.375664	MOE_adult	cell_122	20	4.2
71	-10.8789	2.10457	MOE_adult	cell_123	18	4.94444
72	-8.69577	-3.97772	MOE_adult	cell_124	18	5.16667
73	-16.9651	3.92923	MOE_adult	cell_125	18	4.38889
74	-11.3568	4.26804	MOE_adult	cell_126	14	5.78571
75	1.1806	3.21604	MOE_adult	cell_127	14	3.57143
76	-12.3665	3.26576	MOE_adult	cell_128	21	3.57143
77	-8.63273	1.09408	MOE_adult	cell_129	19	4.42105
78	-13.7325	4.17728	MOE_adult	cell_186	18	4.16667
79	-13.7547	1.92247	MOE_adult	cell_187	16	4.6875
80	-17.409	3.57422	MOE_adult	cell_188	19	4.05263
81	14.2437	-7.40184	MOE_adult	cell_189	14	3.5
82	-13.4341	-2.70837	MOE_adult	cell_190	17	4.52941
83	-8.98084	-0.537055	MOE_adult	cell_191	20	4.25
84	-9.08879	0.598595	MOE_adult	cell_192	20	4.2
85	-14.1379	5.01061	MOE_adult	cell_193	19	4.31579
86	-8.49504	4.26751	MOE_adult	cell_194	19	4
87	-9.4897	2.45492	MOE_adult	cell_195	18	4.16667
88	-12.2378	1.49068	MOE_adult	cell_196	17	5
89	-6.53575	2.0449	MOE_adult	cell_197	19	4.73684
90	14.7048	-10.9422	MOE_adult	cell_198	16	3.4375
91	-1.78059	2.60298	MOE_adult	cell_199	18	4.55556
92	-4.42069	-3.54418	MOE_adult	cell_200	23	3.6087
93	-7.40394	-0.284124	MOE_adult	cell_201	16	4.4375
94	3.26209	-8.40189	MOE_adult	cell_202	19	4.52632
95	-8.6902	-3.69762	MOE_adult	cell_203	18	4.94444
96	-11.4754	6.05769	MOE_adult	cell_204	18	4.05556
97	-13.6005	0.932313	MOE_adult	cell_205	20	4.3
98	-8.7892	1.72969	MOE_adult	cell_206	14	6.57143
99	-12.9483	4.6636	MOE_adult	cell_207	15	5.2
100	-13.1608	2.71408	MOE_adult	cell_208	20	4.2
101	-9.68528	2.80145	MOE_adult	cell_209	16	4.3125
102	-10.1765	2.86499	MOE_adult	cell_210	14	5.57143
103	-6.69595	-2.04389	MOE_adult	cell_211	17	4.58824
104	-4.46658	0.17745	MOE_adult	cell_212	21	4.33333
105	-9.9504	5.94139	MOE_adult	cell_213	20	4
106	-3.24181	-4.57462	MOE_adult	cell_214	17	4.70588
107	-10.3861	1.61099	MOE_adult	cell_215	18	4.27778
108	-4.13374	-3.25721	MOE_adult	cell_216	18	3.83333
109	-9.6828	3.29468	MOE_adult	cell_217	16	5
110	-16.0757	5.80119	MOE_adult	cell_218	17	4
111	-10.2648	-0.201212	MOE_adult	cell_219	18	4
112	-1.98257	-4.50049	MOE_adult	cell_220	20	4.25
113	2.70111	-4.44529	MOE_adult	cell_221	13	3.46154
114	2.86767	-6.5222	MOE_adult	cell_222	16	3.875
115	-9.50828	1.32871	MOE_adult	cell_223	20	4.65
116	-7.86801	-0.494598	MOE_adult	cell_224	17	4.11765
117	-4.38145	2.22317	MOE_adult	cell_225	16	5.1875
118	-2.409	-4.77667	MOE_adult	cell_226	18	4.22222
119	-19.736	6.18925	MOE_adult	cell_227	18	4.16667
120	-8.78833	3.92009	MOE_adult	cell_228	19	4.36842
121	-7.58469	3.79402	MOE_adult	cell_229	15	3.93333
122	8.85862	-0.597084	MOE_adult	cell_230	10	3.3
123	-11.5964	0.53486	MOE_adult	cell_231	20	3.95
124	11.0425	-3.30763	MOE_adult	cell_232	14	3.85714
125	19.1784	-0.757353	MOE_adult	cell_233	12	3.16667
126	-15.6237	7.33861	MOE_adult	cell_234	15	4.13333
127	-7.44968	0.213627	MOE_adult	cell_235	18	4.16667
128	0.506154	2.76667	MOE_adult	cell_236	14	4.42857
129	-12.1566	0.976905	MOE_adult	cell_237	18	5.22222
130	-11.4771	0.731024	MOE_adult	cell_238	18	5.38889
131	-7.59139	1.93006	MOE_adult	cell_239	18	4.44444
132	-16.3491	4.96419	MOE_adult	cell_240	20	4.65
133	-18.5215	-3.25713	MOE_adult	cell_241	19	4.47368
134	-10.8704	5.12908	MOE_adult	cell_242	22	3.18182
135	-14.8865	0.934837	MOE_adult	cell_243	17	4.17647
136	-14.9384	6.13141	MOE_adult	cell_244	18	3.61111
137	-3.60896	-3.58269	MOE_adult	cell_245	11	3.36364
138	-11.8161	4.25927	MOE_adult	cell_246	17	5.05882
139	-9.14924	0.566993	MOE_adult	cell_247	16	4.375
140	-10.518	1.88768	MOE_adult	cell_248	16	4.3125
141	-13.6647	3.45087	MOE_adult	cell_249	23	4
142	-14.1214	4.40875	MOE_adult	cell_250	13	4.92308
143	-5.94564	3.74893	MOE_adult	cell_251	16	5.0625
144	-11.3253	5.83295	MOE_adult	cell_252	19	4.63158
145	-7.18172	-0.635128	MOE_adult	cell_253	18	4.16667
146	-3.5581	3.27343	MOE_adult	cell_254	19	4.36842
147	-15.6371	2.02426	MOE_adult	cell_255	18	5.16667
148	0.290579	-1.88219	MOE_adult	cell_256	18	4.55556
149	-7.40507	1.95709	MOE_adult	cell_257	21	4.66667
150	-13.1184	0.800032	MOE_adult	cell_258	14	4.42857
151	-8.6265	-34.3672	MOE_adult	cell_259	20	3.6
152	-3.00513	-4.42987	MOE_adult	cell_260	16	3.75
153	-16.0691	-0.211265	MOE_adult	cell_261	20	4.45
154	-10.9084	8.29936	MOE_adult	cell_262	19	4.15789
155	-10.8218	3.70949	MOE_adult	cell_263	18	4.5
156	7.15706	-15.6003	MOE_adult	cell_264	11	3.81818
157	-3.91543	-7.54426	MOE_adult	cell_265	16	5.5625
158	8.17069	-10.3592	MOE_adult	cell_266	13	4.15385
159	-13.8232	2.33831	MOE_adult	cell_267	17	3.94118
160	-4.5814	1.61571	MOE_adult	cell_268	17	4.41176
161	-14.2214	3.10856	MOE_adult	cell_269	16	4.4375
162	-5.20652	3.70421	MOE_adult	cell_270	18	3.88889
163	17.45	0.753432	MOE_newborn	cell_019	14	3.71429
164	14.2149	-20.2381	MOE_newborn	cell_020	12	3.5
165	6.07102	-13.1717	MOE_newborn	cell_021	14	3.28571
166	23.1378	-7.49683	MOE_newborn	cell_022	10	3.5
167	6.14845	-11.9244	MOE_newborn	cell_023	17	3.70588
168	-8.04361	-5.04073	MOE_newborn	cell_024	16	3.9375
169	0.139871	-10.1993	MOE_newborn	cell_025	12	3.66667
170	5.19256	-9.41292	MOE_newborn	cell_026	16	3.625
171	-10.2801	-0.551127	MOE_newborn	cell_027	16	3.625
172	3.11434	-12.7612	MOE_newborn	cell_028	14	4.21429
173	10.3595	-10.9895	MOE_newborn	cell_029	15	3.06667
174	1.99961	-8.52066	MOE_newborn	cell_030	11	3.27273
175	14.0592	-11.7325	MOE_newborn	cell_031	11	3.27273
176	15.2431	-12.9219	MOE_newborn	cell_032	15	3.33333
177	-4.87908	-8.61544	MOE_newborn	cell_033	16	4.6875
178	-0.289511	-7.09012	MOE_newborn	cell_034	18	4.88889
179	-10.8441	-7.6406	MOE_newborn	cell_035	16	6
180	21.6423	-25.0757	MOE_newborn	cell_036	14	3.35714
181	5.47369	-9.97451	MOE_newborn	cell_037	15	3.6
182	-7.25647	-6.07893	MOE_newborn	cell_038	19	4.89474
183	5.19724	-11.2613	MOE_newborn	cell_039	13	3.61538
184	5.87437	-10.2461	MOE_newborn	cell_040	16	3.25
185	14.6366	-10.4771	MOE_newborn	cell_041	15	3.26667
186	1.87352	-10.0168	MOE_newborn	cell_042	12	3.58333
187	23.5472	-13.6782	MOE_newborn	cell_043	13	3.69231
188	-5.22412	-7.99453	MOE_newborn	cell_044	14	4.71429
189	1.41818	-4.55982	MOE_newborn	cell_045	14	3.35714
190	21.2493	-7.25927	MOE_newborn	cell_046	13	3.61538
191	7.7894	-12.552	MOE_newborn	cell_047	13	3.46154
192	9.04489	-16.0151	MOE_newborn	cell_048	12	3.16667
193	-10.9127	3.62418	MOE_newborn	cell_049	22	3.59091
194	17.9655	-18.4525	MOE_newborn	cell_050	13	3.23077
195	18.4677	-7.09289	MOE_newborn	cell_051	12	3.66667
196	0.660534	-2.59375	MOE_newborn	cell_052	16	3.4375
197	-0.0432944	-8.79496	MOE_newborn	cell_053	19	4.47368
198	-14.6733	-6.0215	MOE_newborn	cell_054	20	4.65
199	-11.062	-2.57535	MOE_newborn	cell_055	18	4.33333
200	-7.2619	-2.23716	MOE_newborn	cell_056	14	5.28571
201	17.2186	-13.1588	MOE_newborn	cell_057	17	3.35294
202	16.383	-12.0464	MOE_newborn	cell_058	14	3.35714
203	18.5685	-13.476	MOE_newborn	cell_059	15	3.66667
204	-2.99086	-7.00216	MOE_newborn	cell_060	16	3.9375
205	12.9388	-12.5014	MOE_newborn	cell_061	18	4
206	10.839	-9.58796	MOE_newborn	cell_062	13	3.38462
207	-8.48828	4.66591	MOE_newborn	cell_063	15	5.46667
208	16.575	-7.43469	MOE_newborn	cell_064	15	3.53333
209	-13.9904	-5.60692	MOE_newborn	cell_065	21	4.19048
210	-9.01608	2.65875	MOE_newborn	cell_066	17	3.94118
211	3.83133	-8.5725	MOE_newborn	cell_067	15	3.46667
212	11.177	-10.8897	MOE_newborn	cell_068	15	3.8
213	0.921732	-11.9766	MOE_newborn	cell_069	18	3.27778
214	11.2826	-10.2671	MOE_newborn	cell_070	16	3.3125
215	37.5429	0.135549	MOE_newborn	cell_271	14	3.21429
216	21.3155	-2.44682	MOE_newborn	cell_272	16	3.375
217	0.188702	14.0669	MOE_newborn	cell_273	18	3.44444
218	15.8522	11.8664	MOE_newborn	cell_274	18	3.72222
219	36.7125	8.98572	MOE_newborn	cell_275	12	3.33333
220	45.0812	-0.0149671	MOE_newborn	cell_276	12	3.25
221	16.1833	-13.3268	MOE_newborn	cell_277	11	3.36364
222	24.7031	9.92298	MOE_newborn	cell_278	17	3.76471
223	18.1372	11.7193	MOE_newborn	cell_279	14	3.64286
224	9.58854	12.8956	MOE_newborn	cell_280	17	4.29412
225	26.0244	-5.05468	MOE_newborn	cell_281	15	3.26667
226	21.0833	4.99688	MOE_newborn	cell_282	15	3.33333
227	24.515	22.291	MOE_newborn	cell_283	15	3.13333
228	23.7089	7.99521	MOE_newborn	cell_284	16	3.4375
229	44.8493	18.6173	MOE_newborn	cell_285	13	3
230	11.2997	-4.15108	MOE_newborn	cell_286	22	4.36364
231	0.441228	7.18851	MOE_newborn	cell_287	18	4.16667
232	-2.35012	-6.49401	MOE_newborn	cell_288	17	4.64706
233	9.11576	-14.5543	MOE_newborn	cell_289	13	3.46154
234	-9.10804	-5.84548	MOE_newborn	cell_290	16	5
235	13.9489	-3.76543	MOE_newborn	cell_291	13	3.84615
236	0.0340101	9.62853	MOE_newborn	cell_292	16	4.1875
237	21.4548	4.29053	MOE_newborn	cell_293	14	3.28571
238	1.45626	22.0846	MOE_newborn	cell_294	16	4.3125
239	17.5356	7.52413	MOE_newborn	cell_295	14	3.64286
240	-13.349	-3.6282	MOE_newborn	cell_296	16	4.4375
241	-6.49549	13.6542	MOE_newborn	cell_297	19	3.63158
242	19.9396	1.66812	MOE_newborn	cell_298	16	3.1875
243	23.5512	4.76115	MOE_newborn	cell_299	16	3.3125
244	7.07383	-17.1662	MOE_newborn	cell_300	18	3.22222
245	4.68324	-13.0781	MOE_newborn	cell_301	19	3.47368
246	6.22034	16.9827	MOE_newborn	cell_302	12	3.41667
247	37.7413	7.08694	MOE_newborn	cell_303	14	3.64286
248	6.62925	25.7489	MOE_newborn	cell_304	16	3.625
249	26.3318	22.9393	MOE_newborn	cell_305	12	3.41667
250	35.2328	20.5578	MOE_newborn	cell_306	14	3.28571
251	13.2628	19.3003	MOE_newborn	cell_307	18	3.66667
252	35.029	14.6313	MOE_newborn	cell_308	15	3.2
253	41.2601	19.4475	MOE_newborn	cell_309	13	3.76923
254	31.6547	9.84905	MOE_newborn	cell_310	11	3.63636
255	2.08161	12.0754	MOE_newborn	cell_311	16	4.3125
256	12.4577	23.0855	MOE_newborn	cell_312	16	3.4375
257	17.8449	11.798	MOE_newborn	cell_313	18	3.83333
258	-2.43427	9.1284	MOE_newborn	cell_314	19	3.57895
259	38.496	2.0753	MOE_newborn	cell_315	16	3.25
260	23.6373	8.22002	MOE_newborn	cell_316	12	3.41667
261	15.6931	22.6928	MOE_newborn	cell_317	12	3.58333
262	34.6149	3.07191	MOE_newborn	cell_318	14	3.57143
263	31.8737	11.6757	MOE_newborn	cell_319	14	3.35714
264	32.961	-17.1671	MOE_newborn	cell_320	14	3.14286
265	-1.02614	4.71749	MOE_newborn	cell_321	20	4.6
266	27.2601	29.8693	MOE_newborn	cell_322	16	3.3125
267	12.8947	18.7427	MOE_newborn	cell_323	17	3.35294
268	2.06686	-8.62778	MOE_newborn	cell_324	15	3.33333
269	10.6657	-0.423811	MOE_newborn	cell_325	13	3.61538
270	32.119	9.81189	MOE_newborn	cell_326	13	3.61538
271	19.0918	-9.549	MOE_newborn	cell_327	11	3.18182
272	-8.00098	-6.68702	MOE_newborn	cell_328	17	5.23529
273	-12.5159	-4.74312	MOE_newborn	cell_329	19	3.63158
274	-0.721247	-17.826	MOE_newborn	cell_330	21	4.04762
275	9.64943	-9.67116	MOE_newborn	cell_331	11	3.36364
276	-0.213336	0.245396	MOE_newborn	cell_332	18	5
277	23.5784	13.6328	MOE_newborn	cell_333	15	3.53333

## Sheet: Ext. Data Fig. 4d
	giDistance	meanNormalizedGIs	se	OR	parent	dataset
1	2.5	0.0149793	0.00551855	P2	nonCas	mor28 DipC
2	5	0.0575766	0.00715991	P2	nonCas	mor28 DipC
3	7.5	0.0508672	0.0062268	P2	nonCas	mor28 DipC
4	10	0.0299586	0.00439268	P2	nonCas	mor28 DipC
5	12.5	0.0290224	0.00402674	P2	nonCas	mor28 DipC
6	2.5	0.0073811	0.00247165	P2	Cas	mor28 DipC
7	5	0.0498224	0.00703149	P2	Cas	mor28 DipC
8	7.5	0.0532054	0.00640352	P2	Cas	mor28 DipC
9	10	0.0332149	0.00382832	P2	Cas	mor28 DipC
10	12.5	0.0267565	0.00381071	P2	Cas	mor28 DipC
11	2.5	0.0744217	0.0114927	mor28	nonCas	mor28 DipC
12	5	0.0726285	0.00756023	mor28	nonCas	mor28 DipC
13	7.5	0.0391536	0.00495795	mor28	nonCas	mor28 DipC
14	10	0.0262269	0.00377897	mor28	nonCas	mor28 DipC
15	12.5	0.0277961	0.00347693	mor28	nonCas	mor28 DipC
16	2.5	0.0444762	0.00830134	mor28	Cas	mor28 DipC
17	5	0.0815397	0.00918853	mor28	Cas	mor28 DipC
18	7.5	0.0406972	0.00528094	mor28	Cas	mor28 DipC
19	10	0.0401158	0.00434767	mor28	Cas	mor28 DipC
20	12.5	0.029302	0.00375592	mor28	Cas	mor28 DipC
