# Supplementary material for: RNA-mediated symmetry breaking enables singular olfactory receptor choice
Source: Nature. 2023 Dec 20;625(7993):181–8. doi: 10.1038/s41586-023-06845-4 (PMC10765522; doi:10.1038/s41586-023-06845-4)
Supplement: Supplementary file 12 — Source Data Extended Data Fig. 5 [file 41586_2023_6845_MOESM12_ESM.xlsx]

## Sheet: Ext. Data Fig. 5b
	geno	cell	ordering	island	haplo	in_hub
chr1,92546156,Rhodes,0	MOR28	12	0,1,92546156	Rhodes	0	0
chr1,92546156,Rhodes,01	MOR28	15	0,1,92546156	Rhodes	0	0
chr1,92546156,Rhodes,02	MOR28	16	0,1,92546156	Rhodes	0	0
chr1,92546156,Rhodes,03	MOR28	17	0,1,92546156	Rhodes	0	0
chr1,92546156,Rhodes,04	MOR28	23	0,1,92546156	Rhodes	0	0
chr1,92546156,Rhodes,05	MOR28	25	0,1,92546156	Rhodes	0	0
chr1,92546156,Rhodes,06	MOR28	26	0,1,92546156	Rhodes	0	0
chr1,92546156,Rhodes,07	MOR28	28	0,1,92546156	Rhodes	0	0
chr1,92546156,Rhodes,08	MOR28	29	0,1,92546156	Rhodes	0	0
chr1,92546156,Rhodes,09	MOR28	3	0,1,92546156	Rhodes	0	0
chr1,92546156,Rhodes,010	MOR28	30	0,1,92546156	Rhodes	0	0
chr1,92546156,Rhodes,011	MOR28	32	0,1,92546156	Rhodes	0	0
chr1,92546156,Rhodes,012	MOR28	33	0,1,92546156	Rhodes	0	0
chr1,92546156,Rhodes,013	MOR28	36	0,1,92546156	Rhodes	0	0
chr1,92546156,Rhodes,014	MOR28	39	0,1,92546156	Rhodes	0	0
chr1,92546156,Rhodes,015	MOR28	4	0,1,92546156	Rhodes	0	0
chr1,92546156,Rhodes,016	MOR28	40	0,1,92546156	Rhodes	0	0
chr1,92546156,Rhodes,017	MOR28	42	0,1,92546156	Rhodes	0	0
chr1,92546156,Rhodes,018	MOR28	43	0,1,92546156	Rhodes	0	0
chr1,92546156,Rhodes,019	MOR28	44	0,1,92546156	Rhodes	0	0
chr1,92546156,Rhodes,020	MOR28	45	0,1,92546156	Rhodes	0	0
chr1,92546156,Rhodes,021	MOR28	47	0,1,92546156	Rhodes	0	0
chr1,92546156,Rhodes,022	MOR28	50	0,1,92546156	Rhodes	0	0
chr1,92546156,Rhodes,023	MOR28	51	0,1,92546156	Rhodes	0	0
chr1,92546156,Rhodes,024	MOR28	53	0,1,92546156	Rhodes	0	0
chr1,92546156,Rhodes,025	MOR28	54	0,1,92546156	Rhodes	0	0
chr1,92546156,Rhodes,026	MOR28	58	0,1,92546156	Rhodes	0	0
chr1,92546156,Rhodes,027	MOR28	60	0,1,92546156	Rhodes	0	0
chr1,92546156,Rhodes,028	MOR28	62	0,1,92546156	Rhodes	0	0
chr1,92546156,Rhodes,029	MOR28	65	0,1,92546156	Rhodes	0	0
chr1,92546156,Rhodes,030	MOR28	66	0,1,92546156	Rhodes	0	0
chr1,92546156,Rhodes,031	MOR28	74	0,1,92546156	Rhodes	0	0
chr1,92546156,Rhodes,032	MOR28	75	0,1,92546156	Rhodes	0	0
chr1,92546156,Rhodes,033	MOR28	76	0,1,92546156	Rhodes	0	0
chr1,92546156,Rhodes,034	MOR28	78	0,1,92546156	Rhodes	0	0
chr1,92546156,Rhodes,035	MOR28	79	0,1,92546156	Rhodes	0	0
chr1,92546156,Rhodes,036	MOR28	8	0,1,92546156	Rhodes	0	0
chr1,92546156,Rhodes,037	MOR28	80	0,1,92546156	Rhodes	0	0
chr1,92546156,Rhodes,038	MOR28	81	0,1,92546156	Rhodes	0	0
chr1,92546156,Rhodes,039	MOR28	85	0,1,92546156	Rhodes	0	0
chr1,92546156,Rhodes,040	MOR28	86	0,1,92546156	Rhodes	0	0
chr1,92546156,Rhodes,041	MOR28	89	0,1,92546156	Rhodes	0	0
chr1,92546156,Rhodes,042	MOR28	90	0,1,92546156	Rhodes	0	1
chr1,92546156,Rhodes,043	MOR28	93	0,1,92546156	Rhodes	0	0
chr1,92546156,Rhodes,044	MOR28	94	0,1,92546156	Rhodes	0	0
chr1,92546156,Rhodes,045	MOR28	14	0,1,92546156	Rhodes	0	0
chr1,92546156,Rhodes,0110	MOR28	18	0,1,92546156	Rhodes	0	0
chr1,92546156,Rhodes,0210	MOR28	19	0,1,92546156	Rhodes	0	0
chr1,92546156,Rhodes,0310	MOR28	20	0,1,92546156	Rhodes	0	0
chr1,92546156,Rhodes,046	MOR28	21	0,1,92546156	Rhodes	0	0
chr1,92546156,Rhodes,051	MOR28	24	0,1,92546156	Rhodes	0	0
chr1,92546156,Rhodes,061	MOR28	27	0,1,92546156	Rhodes	0	0
chr1,92546156,Rhodes,071	MOR28	31	0,1,92546156	Rhodes	0	0
chr1,92546156,Rhodes,081	MOR28	34	0,1,92546156	Rhodes	0	0
chr1,92546156,Rhodes,091	MOR28	35	0,1,92546156	Rhodes	0	0
chr1,92546156,Rhodes,0101	MOR28	37	0,1,92546156	Rhodes	0	0
chr1,92546156,Rhodes,0111	MOR28	38	0,1,92546156	Rhodes	0	0
chr1,92546156,Rhodes,0121	MOR28	41	0,1,92546156	Rhodes	0	0
chr1,92546156,Rhodes,0131	MOR28	46	0,1,92546156	Rhodes	0	0
chr1,92546156,Rhodes,0141	MOR28	49	0,1,92546156	Rhodes	0	0
chr1,92546156,Rhodes,0151	MOR28	52	0,1,92546156	Rhodes	0	0
chr1,92546156,Rhodes,0161	MOR28	55	0,1,92546156	Rhodes	0	0
chr1,92546156,Rhodes,0171	MOR28	56	0,1,92546156	Rhodes	0	0
chr1,92546156,Rhodes,0181	MOR28	57	0,1,92546156	Rhodes	0	0
chr1,92546156,Rhodes,0191	MOR28	59	0,1,92546156	Rhodes	0	0
chr1,92546156,Rhodes,0201	MOR28	63	0,1,92546156	Rhodes	0	0
chr1,92546156,Rhodes,0211	MOR28	64	0,1,92546156	Rhodes	0	0
chr1,92546156,Rhodes,0221	MOR28	7	0,1,92546156	Rhodes	0	0
chr1,92546156,Rhodes,0231	MOR28	73	0,1,92546156	Rhodes	0	0
chr1,92546156,Rhodes,0241	MOR28	77	0,1,92546156	Rhodes	0	0
chr1,92546156,Rhodes,0251	MOR28	82	0,1,92546156	Rhodes	0	0
chr1,92546156,Rhodes,0261	MOR28	88	0,1,92546156	Rhodes	0	0
chr1,92546156,Rhodes,0271	MOR28	9	0,1,92546156	Rhodes	0	0
chr1,92546156,Rhodes,0281	MOR28	91	0,1,92546156	Rhodes	0	0
chr1,173190736,Kea,0	MOR28	12	0,1,173190736	Kea	0	0
chr1,173190736,Kea,01	MOR28	15	0,1,173190736	Kea	0	0
chr1,173190736,Kea,02	MOR28	16	0,1,173190736	Kea	0	0
chr1,173190736,Kea,03	MOR28	17	0,1,173190736	Kea	0	0
chr1,173190736,Kea,04	MOR28	23	0,1,173190736	Kea	0	0
chr1,173190736,Kea,05	MOR28	25	0,1,173190736	Kea	0	0
chr1,173190736,Kea,06	MOR28	26	0,1,173190736	Kea	0	0
chr1,173190736,Kea,07	MOR28	28	0,1,173190736	Kea	0	0
chr1,173190736,Kea,08	MOR28	29	0,1,173190736	Kea	0	0
chr1,173190736,Kea,09	MOR28	3	0,1,173190736	Kea	0	0
chr1,173190736,Kea,010	MOR28	30	0,1,173190736	Kea	0	0
chr1,173190736,Kea,011	MOR28	32	0,1,173190736	Kea	0	0
chr1,173190736,Kea,012	MOR28	33	0,1,173190736	Kea	0	0
chr1,173190736,Kea,013	MOR28	36	0,1,173190736	Kea	0	0
chr1,173190736,Kea,014	MOR28	39	0,1,173190736	Kea	0	0
chr1,173190736,Kea,015	MOR28	4	0,1,173190736	Kea	0	0
chr1,173190736,Kea,016	MOR28	40	0,1,173190736	Kea	0	0
chr1,173190736,Kea,017	MOR28	42	0,1,173190736	Kea	0	0
chr1,173190736,Kea,018	MOR28	43	0,1,173190736	Kea	0	0
chr1,173190736,Kea,019	MOR28	44	0,1,173190736	Kea	0	0
chr1,173190736,Kea,020	MOR28	45	0,1,173190736	Kea	0	0
chr1,173190736,Kea,021	MOR28	47	0,1,173190736	Kea	0	0
chr1,173190736,Kea,022	MOR28	50	0,1,173190736	Kea	0	0
chr1,173190736,Kea,023	MOR28	51	0,1,173190736	Kea	0	0
chr1,173190736,Kea,024	MOR28	53	0,1,173190736	Kea	0	0
chr1,173190736,Kea,025	MOR28	54	0,1,173190736	Kea	0	0
chr1,173190736,Kea,026	MOR28	58	0,1,173190736	Kea	0	0
chr1,173190736,Kea,027	MOR28	60	0,1,173190736	Kea	0	0
chr1,173190736,Kea,028	MOR28	62	0,1,173190736	Kea	0	0
chr1,173190736,Kea,029	MOR28	65	0,1,173190736	Kea	0	0
chr1,173190736,Kea,030	MOR28	66	0,1,173190736	Kea	0	0
chr1,173190736,Kea,031	MOR28	74	0,1,173190736	Kea	0	0
chr1,173190736,Kea,032	MOR28	75	0,1,173190736	Kea	0	0
chr1,173190736,Kea,033	MOR28	76	0,1,173190736	Kea	0	0
chr1,173190736,Kea,034	MOR28	78	0,1,173190736	Kea	0	0
chr1,173190736,Kea,035	MOR28	79	0,1,173190736	Kea	0	0
chr1,173190736,Kea,036	MOR28	8	0,1,173190736	Kea	0	0
chr1,173190736,Kea,037	MOR28	80	0,1,173190736	Kea	0	0
chr1,173190736,Kea,038	MOR28	81	0,1,173190736	Kea	0	0
chr1,173190736,Kea,039	MOR28	85	0,1,173190736	Kea	0	0
chr1,173190736,Kea,040	MOR28	86	0,1,173190736	Kea	0	0
chr1,173190736,Kea,041	MOR28	89	0,1,173190736	Kea	0	0
chr1,173190736,Kea,042	MOR28	90	0,1,173190736	Kea	0	0
chr1,173190736,Kea,043	MOR28	93	0,1,173190736	Kea	0	0
chr1,173190736,Kea,044	MOR28	94	0,1,173190736	Kea	0	0
chr1,173190736,Kea,045	MOR28	14	0,1,173190736	Kea	0	0
chr1,173190736,Kea,0110	MOR28	18	0,1,173190736	Kea	0	0
chr1,173190736,Kea,0210	MOR28	19	0,1,173190736	Kea	0	0
chr1,173190736,Kea,0310	MOR28	20	0,1,173190736	Kea	0	0
chr1,173190736,Kea,046	MOR28	21	0,1,173190736	Kea	0	0
chr1,173190736,Kea,051	MOR28	24	0,1,173190736	Kea	0	0
chr1,173190736,Kea,061	MOR28	27	0,1,173190736	Kea	0	0
chr1,173190736,Kea,071	MOR28	31	0,1,173190736	Kea	0	0
chr1,173190736,Kea,081	MOR28	34	0,1,173190736	Kea	0	0
chr1,173190736,Kea,091	MOR28	35	0,1,173190736	Kea	0	0
chr1,173190736,Kea,0101	MOR28	37	0,1,173190736	Kea	0	0
chr1,173190736,Kea,0111	MOR28	38	0,1,173190736	Kea	0	0
chr1,173190736,Kea,0121	MOR28	41	0,1,173190736	Kea	0	0
chr1,173190736,Kea,0131	MOR28	46	0,1,173190736	Kea	0	0
chr1,173190736,Kea,0141	MOR28	49	0,1,173190736	Kea	0	0
chr1,173190736,Kea,0151	MOR28	52	0,1,173190736	Kea	0	0
chr1,173190736,Kea,0161	MOR28	55	0,1,173190736	Kea	0	0
chr1,173190736,Kea,0171	MOR28	56	0,1,173190736	Kea	0	0
chr1,173190736,Kea,0181	MOR28	57	0,1,173190736	Kea	0	0
chr1,173190736,Kea,0191	MOR28	59	0,1,173190736	Kea	0	0
chr1,173190736,Kea,0201	MOR28	63	0,1,173190736	Kea	0	0
chr1,173190736,Kea,0211	MOR28	64	0,1,173190736	Kea	0	0
chr1,173190736,Kea,0221	MOR28	7	0,1,173190736	Kea	0	0
chr1,173190736,Kea,0231	MOR28	73	0,1,173190736	Kea	0	0
chr1,173190736,Kea,0241	MOR28	77	0,1,173190736	Kea	0	0
chr1,173190736,Kea,0251	MOR28	82	0,1,173190736	Kea	0	0
chr1,173190736,Kea,0261	MOR28	88	0,1,173190736	Kea	0	0
chr1,173190736,Kea,0271	MOR28	9	0,1,173190736	Kea	0	0
chr1,173190736,Kea,0281	MOR28	91	0,1,173190736	Kea	0	0
chr1,173212360,Kythnos,0	MOR28	12	0,1,173212360	Kythnos	0	0
chr1,173212360,Kythnos,01	MOR28	15	0,1,173212360	Kythnos	0	0
chr1,173212360,Kythnos,02	MOR28	16	0,1,173212360	Kythnos	0	0
chr1,173212360,Kythnos,03	MOR28	17	0,1,173212360	Kythnos	0	0
chr1,173212360,Kythnos,04	MOR28	23	0,1,173212360	Kythnos	0	0
chr1,173212360,Kythnos,05	MOR28	25	0,1,173212360	Kythnos	0	0
chr1,173212360,Kythnos,06	MOR28	26	0,1,173212360	Kythnos	0	0
chr1,173212360,Kythnos,07	MOR28	28	0,1,173212360	Kythnos	0	0
chr1,173212360,Kythnos,08	MOR28	29	0,1,173212360	Kythnos	0	0
chr1,173212360,Kythnos,09	MOR28	3	0,1,173212360	Kythnos	0	0
chr1,173212360,Kythnos,010	MOR28	30	0,1,173212360	Kythnos	0	0
chr1,173212360,Kythnos,011	MOR28	32	0,1,173212360	Kythnos	0	0
chr1,173212360,Kythnos,012	MOR28	33	0,1,173212360	Kythnos	0	0
chr1,173212360,Kythnos,013	MOR28	36	0,1,173212360	Kythnos	0	0
chr1,173212360,Kythnos,014	MOR28	39	0,1,173212360	Kythnos	0	0
chr1,173212360,Kythnos,015	MOR28	4	0,1,173212360	Kythnos	0	0
chr1,173212360,Kythnos,016	MOR28	40	0,1,173212360	Kythnos	0	0
chr1,173212360,Kythnos,017	MOR28	42	0,1,173212360	Kythnos	0	0
chr1,173212360,Kythnos,018	MOR28	43	0,1,173212360	Kythnos	0	0
chr1,173212360,Kythnos,019	MOR28	44	0,1,173212360	Kythnos	0	0
chr1,173212360,Kythnos,020	MOR28	45	0,1,173212360	Kythnos	0	0
chr1,173212360,Kythnos,021	MOR28	47	0,1,173212360	Kythnos	0	0
chr1,173212360,Kythnos,022	MOR28	50	0,1,173212360	Kythnos	0	0
chr1,173212360,Kythnos,023	MOR28	51	0,1,173212360	Kythnos	0	0
chr1,173212360,Kythnos,024	MOR28	53	0,1,173212360	Kythnos	0	0
chr1,173212360,Kythnos,025	MOR28	54	0,1,173212360	Kythnos	0	0
chr1,173212360,Kythnos,026	MOR28	58	0,1,173212360	Kythnos	0	0
chr1,173212360,Kythnos,027	MOR28	60	0,1,173212360	Kythnos	0	0
chr1,173212360,Kythnos,028	MOR28	62	0,1,173212360	Kythnos	0	0
chr1,173212360,Kythnos,029	MOR28	65	0,1,173212360	Kythnos	0	0
chr1,173212360,Kythnos,030	MOR28	66	0,1,173212360	Kythnos	0	0
chr1,173212360,Kythnos,031	MOR28	74	0,1,173212360	Kythnos	0	0
chr1,173212360,Kythnos,032	MOR28	75	0,1,173212360	Kythnos	0	0
chr1,173212360,Kythnos,033	MOR28	76	0,1,173212360	Kythnos	0	0
chr1,173212360,Kythnos,034	MOR28	78	0,1,173212360	Kythnos	0	0
chr1,173212360,Kythnos,035	MOR28	79	0,1,173212360	Kythnos	0	0
chr1,173212360,Kythnos,036	MOR28	8	0,1,173212360	Kythnos	0	0
chr1,173212360,Kythnos,037	MOR28	80	0,1,173212360	Kythnos	0	0
chr1,173212360,Kythnos,038	MOR28	81	0,1,173212360	Kythnos	0	0
chr1,173212360,Kythnos,039	MOR28	85	0,1,173212360	Kythnos	0	0
chr1,173212360,Kythnos,040	MOR28	86	0,1,173212360	Kythnos	0	0
chr1,173212360,Kythnos,041	MOR28	89	0,1,173212360	Kythnos	0	0
chr1,173212360,Kythnos,042	MOR28	90	0,1,173212360	Kythnos	0	0
chr1,173212360,Kythnos,043	MOR28	93	0,1,173212360	Kythnos	0	0
chr1,173212360,Kythnos,044	MOR28	94	0,1,173212360	Kythnos	0	0
chr1,173212360,Kythnos,045	MOR28	14	0,1,173212360	Kythnos	0	0
chr1,173212360,Kythnos,0110	MOR28	18	0,1,173212360	Kythnos	0	0
chr1,173212360,Kythnos,0210	MOR28	19	0,1,173212360	Kythnos	0	0
chr1,173212360,Kythnos,0310	MOR28	20	0,1,173212360	Kythnos	0	0
chr1,173212360,Kythnos,046	MOR28	21	0,1,173212360	Kythnos	0	0
chr1,173212360,Kythnos,051	MOR28	24	0,1,173212360	Kythnos	0	0
chr1,173212360,Kythnos,061	MOR28	27	0,1,173212360	Kythnos	0	0
chr1,173212360,Kythnos,071	MOR28	31	0,1,173212360	Kythnos	0	0
chr1,173212360,Kythnos,081	MOR28	34	0,1,173212360	Kythnos	0	0
chr1,173212360,Kythnos,091	MOR28	35	0,1,173212360	Kythnos	0	0
chr1,173212360,Kythnos,0101	MOR28	37	0,1,173212360	Kythnos	0	0
chr1,173212360,Kythnos,0111	MOR28	38	0,1,173212360	Kythnos	0	0
chr1,173212360,Kythnos,0121	MOR28	41	0,1,173212360	Kythnos	0	0
chr1,173212360,Kythnos,0131	MOR28	46	0,1,173212360	Kythnos	0	0
chr1,173212360,Kythnos,0141	MOR28	49	0,1,173212360	Kythnos	0	0
chr1,173212360,Kythnos,0151	MOR28	52	0,1,173212360	Kythnos	0	0
chr1,173212360,Kythnos,0161	MOR28	55	0,1,173212360	Kythnos	0	0
chr1,173212360,Kythnos,0171	MOR28	56	0,1,173212360	Kythnos	0	0
chr1,173212360,Kythnos,0181	MOR28	57	0,1,173212360	Kythnos	0	0
chr1,173212360,Kythnos,0191	MOR28	59	0,1,173212360	Kythnos	0	0
chr1,173212360,Kythnos,0201	MOR28	63	0,1,173212360	Kythnos	0	0
chr1,173212360,Kythnos,0211	MOR28	64	0,1,173212360	Kythnos	0	0
chr1,173212360,Kythnos,0221	MOR28	7	0,1,173212360	Kythnos	0	0
chr1,173212360,Kythnos,0231	MOR28	73	0,1,173212360	Kythnos	0	0
chr1,173212360,Kythnos,0241	MOR28	77	0,1,173212360	Kythnos	0	0
chr1,173212360,Kythnos,0251	MOR28	82	0,1,173212360	Kythnos	0	0
chr1,173212360,Kythnos,0261	MOR28	88	0,1,173212360	Kythnos	0	0
chr1,173212360,Kythnos,0271	MOR28	9	0,1,173212360	Kythnos	0	0
chr1,173212360,Kythnos,0281	MOR28	91	0,1,173212360	Kythnos	0	0
chr1,173265900,Serifos,0	MOR28	12	0,1,173265900	Serifos	0	0
chr1,173265900,Serifos,01	MOR28	15	0,1,173265900	Serifos	0	0
chr1,173265900,Serifos,02	MOR28	16	0,1,173265900	Serifos	0	0
chr1,173265900,Serifos,03	MOR28	17	0,1,173265900	Serifos	0	0
chr1,173265900,Serifos,04	MOR28	23	0,1,173265900	Serifos	0	0
chr1,173265900,Serifos,05	MOR28	25	0,1,173265900	Serifos	0	0
chr1,173265900,Serifos,06	MOR28	26	0,1,173265900	Serifos	0	0
chr1,173265900,Serifos,07	MOR28	28	0,1,173265900	Serifos	0	0
chr1,173265900,Serifos,08	MOR28	29	0,1,173265900	Serifos	0	0
chr1,173265900,Serifos,09	MOR28	3	0,1,173265900	Serifos	0	0
chr1,173265900,Serifos,010	MOR28	30	0,1,173265900	Serifos	0	0
chr1,173265900,Serifos,011	MOR28	32	0,1,173265900	Serifos	0	0
chr1,173265900,Serifos,012	MOR28	33	0,1,173265900	Serifos	0	0
chr1,173265900,Serifos,013	MOR28	36	0,1,173265900	Serifos	0	0
chr1,173265900,Serifos,014	MOR28	39	0,1,173265900	Serifos	0	0
chr1,173265900,Serifos,015	MOR28	4	0,1,173265900	Serifos	0	0
chr1,173265900,Serifos,016	MOR28	40	0,1,173265900	Serifos	0	0
chr1,173265900,Serifos,017	MOR28	42	0,1,173265900	Serifos	0	0
chr1,173265900,Serifos,018	MOR28	43	0,1,173265900	Serifos	0	0
chr1,173265900,Serifos,019	MOR28	44	0,1,173265900	Serifos	0	0
chr1,173265900,Serifos,020	MOR28	45	0,1,173265900	Serifos	0	0
chr1,173265900,Serifos,021	MOR28	47	0,1,173265900	Serifos	0	0
chr1,173265900,Serifos,022	MOR28	50	0,1,173265900	Serifos	0	0
chr1,173265900,Serifos,023	MOR28	51	0,1,173265900	Serifos	0	0
chr1,173265900,Serifos,024	MOR28	53	0,1,173265900	Serifos	0	0
chr1,173265900,Serifos,025	MOR28	54	0,1,173265900	Serifos	0	0
chr1,173265900,Serifos,026	MOR28	58	0,1,173265900	Serifos	0	0
chr1,173265900,Serifos,027	MOR28	60	0,1,173265900	Serifos	0	0
chr1,173265900,Serifos,028	MOR28	62	0,1,173265900	Serifos	0	0
chr1,173265900,Serifos,029	MOR28	65	0,1,173265900	Serifos	0	0
chr1,173265900,Serifos,030	MOR28	66	0,1,173265900	Serifos	0	0
chr1,173265900,Serifos,031	MOR28	74	0,1,173265900	Serifos	0	0
chr1,173265900,Serifos,032	MOR28	75	0,1,173265900	Serifos	0	0
chr1,173265900,Serifos,033	MOR28	76	0,1,173265900	Serifos	0	0
chr1,173265900,Serifos,034	MOR28	78	0,1,173265900	Serifos	0	0
chr1,173265900,Serifos,035	MOR28	79	0,1,173265900	Serifos	0	0
chr1,173265900,Serifos,036	MOR28	8	0,1,173265900	Serifos	0	0
chr1,173265900,Serifos,037	MOR28	80	0,1,173265900	Serifos	0	0
chr1,173265900,Serifos,038	MOR28	81	0,1,173265900	Serifos	0	0
chr1,173265900,Serifos,039	MOR28	85	0,1,173265900	Serifos	0	0
chr1,173265900,Serifos,040	MOR28	86	0,1,173265900	Serifos	0	0
chr1,173265900,Serifos,041	MOR28	89	0,1,173265900	Serifos	0	0
chr1,173265900,Serifos,042	MOR28	90	0,1,173265900	Serifos	0	0
chr1,173265900,Serifos,043	MOR28	93	0,1,173265900	Serifos	0	0
chr1,173265900,Serifos,044	MOR28	94	0,1,173265900	Serifos	0	0
chr1,173265900,Serifos,045	MOR28	14	0,1,173265900	Serifos	0	0
chr1,173265900,Serifos,0110	MOR28	18	0,1,173265900	Serifos	0	0
chr1,173265900,Serifos,0210	MOR28	19	0,1,173265900	Serifos	0	0
chr1,173265900,Serifos,0310	MOR28	20	0,1,173265900	Serifos	0	0
chr1,173265900,Serifos,046	MOR28	21	0,1,173265900	Serifos	0	0
chr1,173265900,Serifos,051	MOR28	24	0,1,173265900	Serifos	0	0
chr1,173265900,Serifos,061	MOR28	27	0,1,173265900	Serifos	0	0
chr1,173265900,Serifos,071	MOR28	31	0,1,173265900	Serifos	0	0
chr1,173265900,Serifos,081	MOR28	34	0,1,173265900	Serifos	0	0
chr1,173265900,Serifos,091	MOR28	35	0,1,173265900	Serifos	0	0
chr1,173265900,Serifos,0101	MOR28	37	0,1,173265900	Serifos	0	0
chr1,173265900,Serifos,0111	MOR28	38	0,1,173265900	Serifos	0	0
chr1,173265900,Serifos,0121	MOR28	41	0,1,173265900	Serifos	0	0
chr1,173265900,Serifos,0131	MOR28	46	0,1,173265900	Serifos	0	0
chr1,173265900,Serifos,0141	MOR28	49	0,1,173265900	Serifos	0	0
chr1,173265900,Serifos,0151	MOR28	52	0,1,173265900	Serifos	0	0
chr1,173265900,Serifos,0161	MOR28	55	0,1,173265900	Serifos	0	0
chr1,173265900,Serifos,0171	MOR28	56	0,1,173265900	Serifos	0	0
chr1,173265900,Serifos,0181	MOR28	57	0,1,173265900	Serifos	0	0
chr1,173265900,Serifos,0191	MOR28	59	0,1,173265900	Serifos	0	0
chr1,173265900,Serifos,0201	MOR28	63	0,1,173265900	Serifos	0	0
chr1,173265900,Serifos,0211	MOR28	64	0,1,173265900	Serifos	0	0
chr1,173265900,Serifos,0221	MOR28	7	0,1,173265900	Serifos	0	0
chr1,173265900,Serifos,0231	MOR28	73	0,1,173265900	Serifos	0	0
chr1,173265900,Serifos,0241	MOR28	77	0,1,173265900	Serifos	0	0
chr1,173265900,Serifos,0251	MOR28	82	0,1,173265900	Serifos	0	0
chr1,173265900,Serifos,0261	MOR28	88	0,1,173265900	Serifos	0	0
chr1,173265900,Serifos,0271	MOR28	9	0,1,173265900	Serifos	0	0
chr1,173265900,Serifos,0281	MOR28	91	0,1,173265900	Serifos	0	0
chr1,174036149,Astypalea,0	MOR28	12	0,1,174036149	Astypalea	0	0
chr1,174036149,Astypalea,01	MOR28	15	0,1,174036149	Astypalea	0	0
chr1,174036149,Astypalea,02	MOR28	16	0,1,174036149	Astypalea	0	0
chr1,174036149,Astypalea,03	MOR28	17	0,1,174036149	Astypalea	0	0
chr1,174036149,Astypalea,04	MOR28	23	0,1,174036149	Astypalea	0	0
chr1,174036149,Astypalea,05	MOR28	25	0,1,174036149	Astypalea	0	0
chr1,174036149,Astypalea,06	MOR28	26	0,1,174036149	Astypalea	0	0
chr1,174036149,Astypalea,07	MOR28	28	0,1,174036149	Astypalea	0	0
chr1,174036149,Astypalea,08	MOR28	29	0,1,174036149	Astypalea	0	0
chr1,174036149,Astypalea,09	MOR28	3	0,1,174036149	Astypalea	0	0
chr1,174036149,Astypalea,010	MOR28	30	0,1,174036149	Astypalea	0	0
chr1,174036149,Astypalea,011	MOR28	32	0,1,174036149	Astypalea	0	0
chr1,174036149,Astypalea,012	MOR28	33	0,1,174036149	Astypalea	0	0
chr1,174036149,Astypalea,013	MOR28	36	0,1,174036149	Astypalea	0	0
chr1,174036149,Astypalea,014	MOR28	39	0,1,174036149	Astypalea	0	0
chr1,174036149,Astypalea,015	MOR28	4	0,1,174036149	Astypalea	0	0
chr1,174036149,Astypalea,016	MOR28	40	0,1,174036149	Astypalea	0	0
chr1,174036149,Astypalea,017	MOR28	42	0,1,174036149	Astypalea	0	0
chr1,174036149,Astypalea,018	MOR28	43	0,1,174036149	Astypalea	0	0
chr1,174036149,Astypalea,019	MOR28	44	0,1,174036149	Astypalea	0	0
chr1,174036149,Astypalea,020	MOR28	45	0,1,174036149	Astypalea	0	0
chr1,174036149,Astypalea,021	MOR28	47	0,1,174036149	Astypalea	0	0
chr1,174036149,Astypalea,022	MOR28	50	0,1,174036149	Astypalea	0	0
chr1,174036149,Astypalea,023	MOR28	51	0,1,174036149	Astypalea	0	0
chr1,174036149,Astypalea,024	MOR28	53	0,1,174036149	Astypalea	0	0
chr1,174036149,Astypalea,025	MOR28	54	0,1,174036149	Astypalea	0	0
chr1,174036149,Astypalea,026	MOR28	58	0,1,174036149	Astypalea	0	0
chr1,174036149,Astypalea,027	MOR28	60	0,1,174036149	Astypalea	0	0
chr1,174036149,Astypalea,028	MOR28	62	0,1,174036149	Astypalea	0	0
chr1,174036149,Astypalea,029	MOR28	65	0,1,174036149	Astypalea	0	0
chr1,174036149,Astypalea,030	MOR28	66	0,1,174036149	Astypalea	0	0
chr1,174036149,Astypalea,031	MOR28	74	0,1,174036149	Astypalea	0	0
chr1,174036149,Astypalea,032	MOR28	75	0,1,174036149	Astypalea	0	0
chr1,174036149,Astypalea,033	MOR28	76	0,1,174036149	Astypalea	0	0
chr1,174036149,Astypalea,034	MOR28	78	0,1,174036149	Astypalea	0	0
chr1,174036149,Astypalea,035	MOR28	79	0,1,174036149	Astypalea	0	0
chr1,174036149,Astypalea,036	MOR28	8	0,1,174036149	Astypalea	0	0
chr1,174036149,Astypalea,037	MOR28	80	0,1,174036149	Astypalea	0	0
chr1,174036149,Astypalea,038	MOR28	81	0,1,174036149	Astypalea	0	0
chr1,174036149,Astypalea,039	MOR28	85	0,1,174036149	Astypalea	0	0
chr1,174036149,Astypalea,040	MOR28	86	0,1,174036149	Astypalea	0	0
chr1,174036149,Astypalea,041	MOR28	89	0,1,174036149	Astypalea	0	0
chr1,174036149,Astypalea,042	MOR28	90	0,1,174036149	Astypalea	0	1
chr1,174036149,Astypalea,043	MOR28	93	0,1,174036149	Astypalea	0	0
chr1,174036149,Astypalea,044	MOR28	94	0,1,174036149	Astypalea	0	0
chr1,174036149,Astypalea,045	MOR28	14	0,1,174036149	Astypalea	0	0
chr1,174036149,Astypalea,0110	MOR28	18	0,1,174036149	Astypalea	0	0
chr1,174036149,Astypalea,0210	MOR28	19	0,1,174036149	Astypalea	0	0
chr1,174036149,Astypalea,0310	MOR28	20	0,1,174036149	Astypalea	0	0
chr1,174036149,Astypalea,046	MOR28	21	0,1,174036149	Astypalea	0	0
chr1,174036149,Astypalea,051	MOR28	24	0,1,174036149	Astypalea	0	0
chr1,174036149,Astypalea,061	MOR28	27	0,1,174036149	Astypalea	0	0
chr1,174036149,Astypalea,071	MOR28	31	0,1,174036149	Astypalea	0	0
chr1,174036149,Astypalea,081	MOR28	34	0,1,174036149	Astypalea	0	0
chr1,174036149,Astypalea,091	MOR28	35	0,1,174036149	Astypalea	0	0
chr1,174036149,Astypalea,0101	MOR28	37	0,1,174036149	Astypalea	0	0
chr1,174036149,Astypalea,0111	MOR28	38	0,1,174036149	Astypalea	0	0
chr1,174036149,Astypalea,0121	MOR28	41	0,1,174036149	Astypalea	0	0
chr1,174036149,Astypalea,0131	MOR28	46	0,1,174036149	Astypalea	0	0
chr1,174036149,Astypalea,0141	MOR28	49	0,1,174036149	Astypalea	0	0
chr1,174036149,Astypalea,0151	MOR28	52	0,1,174036149	Astypalea	0	0
chr1,174036149,Astypalea,0161	MOR28	55	0,1,174036149	Astypalea	0	0
chr1,174036149,Astypalea,0171	MOR28	56	0,1,174036149	Astypalea	0	0
chr1,174036149,Astypalea,0181	MOR28	57	0,1,174036149	Astypalea	0	0
chr1,174036149,Astypalea,0191	MOR28	59	0,1,174036149	Astypalea	0	0
chr1,174036149,Astypalea,0201	MOR28	63	0,1,174036149	Astypalea	0	0
chr1,174036149,Astypalea,0211	MOR28	64	0,1,174036149	Astypalea	0	0
chr1,174036149,Astypalea,0221	MOR28	7	0,1,174036149	Astypalea	0	0
chr1,174036149,Astypalea,0231	MOR28	73	0,1,174036149	Astypalea	0	0
chr1,174036149,Astypalea,0241	MOR28	77	0,1,174036149	Astypalea	0	0
chr1,174036149,Astypalea,0251	MOR28	82	0,1,174036149	Astypalea	0	0
chr1,174036149,Astypalea,0261	MOR28	88	0,1,174036149	Astypalea	0	0
chr1,174036149,Astypalea,0271	MOR28	9	0,1,174036149	Astypalea	0	0
chr1,174036149,Astypalea,0281	MOR28	91	0,1,174036149	Astypalea	0	0
chr1,174342694,Santorini,0	MOR28	12	0,1,174342694	Santorini	0	0
chr1,174342694,Santorini,01	MOR28	15	0,1,174342694	Santorini	0	0
chr1,174342694,Santorini,02	MOR28	16	0,1,174342694	Santorini	0	0
chr1,174342694,Santorini,03	MOR28	17	0,1,174342694	Santorini	0	0
chr1,174342694,Santorini,04	MOR28	23	0,1,174342694	Santorini	0	0
chr1,174342694,Santorini,05	MOR28	25	0,1,174342694	Santorini	0	0
chr1,174342694,Santorini,06	MOR28	26	0,1,174342694	Santorini	0	0
chr1,174342694,Santorini,07	MOR28	28	0,1,174342694	Santorini	0	0
chr1,174342694,Santorini,08	MOR28	29	0,1,174342694	Santorini	0	0
chr1,174342694,Santorini,09	MOR28	3	0,1,174342694	Santorini	0	0
chr1,174342694,Santorini,010	MOR28	30	0,1,174342694	Santorini	0	0
chr1,174342694,Santorini,011	MOR28	32	0,1,174342694	Santorini	0	0
chr1,174342694,Santorini,012	MOR28	33	0,1,174342694	Santorini	0	0
chr1,174342694,Santorini,013	MOR28	36	0,1,174342694	Santorini	0	0
chr1,174342694,Santorini,014	MOR28	39	0,1,174342694	Santorini	0	0
chr1,174342694,Santorini,015	MOR28	4	0,1,174342694	Santorini	0	0
chr1,174342694,Santorini,016	MOR28	40	0,1,174342694	Santorini	0	0
chr1,174342694,Santorini,017	MOR28	42	0,1,174342694	Santorini	0	0
chr1,174342694,Santorini,018	MOR28	43	0,1,174342694	Santorini	0	0
chr1,174342694,Santorini,019	MOR28	44	0,1,174342694	Santorini	0	0
chr1,174342694,Santorini,020	MOR28	45	0,1,174342694	Santorini	0	0
chr1,174342694,Santorini,021	MOR28	47	0,1,174342694	Santorini	0	0
chr1,174342694,Santorini,022	MOR28	50	0,1,174342694	Santorini	0	0
chr1,174342694,Santorini,023	MOR28	51	0,1,174342694	Santorini	0	0
chr1,174342694,Santorini,024	MOR28	53	0,1,174342694	Santorini	0	0
chr1,174342694,Santorini,025	MOR28	54	0,1,174342694	Santorini	0	0
chr1,174342694,Santorini,026	MOR28	58	0,1,174342694	Santorini	0	0
chr1,174342694,Santorini,027	MOR28	60	0,1,174342694	Santorini	0	0
chr1,174342694,Santorini,028	MOR28	62	0,1,174342694	Santorini	0	0
chr1,174342694,Santorini,029	MOR28	65	0,1,174342694	Santorini	0	0
chr1,174342694,Santorini,030	MOR28	66	0,1,174342694	Santorini	0	0
chr1,174342694,Santorini,031	MOR28	74	0,1,174342694	Santorini	0	0
chr1,174342694,Santorini,032	MOR28	75	0,1,174342694	Santorini	0	0
chr1,174342694,Santorini,033	MOR28	76	0,1,174342694	Santorini	0	0
chr1,174342694,Santorini,034	MOR28	78	0,1,174342694	Santorini	0	0
chr1,174342694,Santorini,035	MOR28	79	0,1,174342694	Santorini	0	0
chr1,174342694,Santorini,036	MOR28	8	0,1,174342694	Santorini	0	0
chr1,174342694,Santorini,037	MOR28	80	0,1,174342694	Santorini	0	0
chr1,174342694,Santorini,038	MOR28	81	0,1,174342694	Santorini	0	0
chr1,174342694,Santorini,039	MOR28	85	0,1,174342694	Santorini	0	0
chr1,174342694,Santorini,040	MOR28	86	0,1,174342694	Santorini	0	0
chr1,174342694,Santorini,041	MOR28	89	0,1,174342694	Santorini	0	0
chr1,174342694,Santorini,042	MOR28	90	0,1,174342694	Santorini	0	0
chr1,174342694,Santorini,043	MOR28	93	0,1,174342694	Santorini	0	0
chr1,174342694,Santorini,044	MOR28	94	0,1,174342694	Santorini	0	0
chr1,174342694,Santorini,045	MOR28	14	0,1,174342694	Santorini	0	0
chr1,174342694,Santorini,0110	MOR28	18	0,1,174342694	Santorini	0	0
chr1,174342694,Santorini,0210	MOR28	19	0,1,174342694	Santorini	0	0
chr1,174342694,Santorini,0310	MOR28	20	0,1,174342694	Santorini	0	0
chr1,174342694,Santorini,046	MOR28	21	0,1,174342694	Santorini	0	0
chr1,174342694,Santorini,051	MOR28	24	0,1,174342694	Santorini	0	0
chr1,174342694,Santorini,061	MOR28	27	0,1,174342694	Santorini	0	0
chr1,174342694,Santorini,071	MOR28	31	0,1,174342694	Santorini	0	0
chr1,174342694,Santorini,081	MOR28	34	0,1,174342694	Santorini	0	0
chr1,174342694,Santorini,091	MOR28	35	0,1,174342694	Santorini	0	0
chr1,174342694,Santorini,0101	MOR28	37	0,1,174342694	Santorini	0	0
chr1,174342694,Santorini,0111	MOR28	38	0,1,174342694	Santorini	0	0
chr1,174342694,Santorini,0121	MOR28	41	0,1,174342694	Santorini	0	0
chr1,174342694,Santorini,0131	MOR28	46	0,1,174342694	Santorini	0	0
chr1,174342694,Santorini,0141	MOR28	49	0,1,174342694	Santorini	0	0
chr1,174342694,Santorini,0151	MOR28	52	0,1,174342694	Santorini	0	0
chr1,174342694,Santorini,0161	MOR28	55	0,1,174342694	Santorini	0	0
chr1,174342694,Santorini,0171	MOR28	56	0,1,174342694	Santorini	0	0
chr1,174342694,Santorini,0181	MOR28	57	0,1,174342694	Santorini	0	0
chr1,174342694,Santorini,0191	MOR28	59	0,1,174342694	Santorini	0	0
chr1,174342694,Santorini,0201	MOR28	63	0,1,174342694	Santorini	0	0
chr1,174342694,Santorini,0211	MOR28	64	0,1,174342694	Santorini	0	0
chr1,174342694,Santorini,0221	MOR28	7	0,1,174342694	Santorini	0	0
chr1,174342694,Santorini,0231	MOR28	73	0,1,174342694	Santorini	0	0
chr1,174342694,Santorini,0241	MOR28	77	0,1,174342694	Santorini	0	0
chr1,174342694,Santorini,0251	MOR28	82	0,1,174342694	Santorini	0	0
chr1,174342694,Santorini,0261	MOR28	88	0,1,174342694	Santorini	0	0
chr1,174342694,Santorini,0271	MOR28	9	0,1,174342694	Santorini	0	0
chr1,174342694,Santorini,0281	MOR28	91	0,1,174342694	Santorini	0	0
chr2,37128089,Lipsi,0	MOR28	12	0,2,37128089	Lipsi	0	0
chr2,37128089,Lipsi,01	MOR28	15	0,2,37128089	Lipsi	0	0
chr2,37128089,Lipsi,02	MOR28	16	0,2,37128089	Lipsi	0	0
chr2,37128089,Lipsi,03	MOR28	17	0,2,37128089	Lipsi	0	0
chr2,37128089,Lipsi,04	MOR28	23	0,2,37128089	Lipsi	0	0
chr2,37128089,Lipsi,05	MOR28	25	0,2,37128089	Lipsi	0	0
chr2,37128089,Lipsi,06	MOR28	26	0,2,37128089	Lipsi	0	0
chr2,37128089,Lipsi,07	MOR28	28	0,2,37128089	Lipsi	0	0
chr2,37128089,Lipsi,08	MOR28	29	0,2,37128089	Lipsi	0	0
chr2,37128089,Lipsi,09	MOR28	3	0,2,37128089	Lipsi	0	0
chr2,37128089,Lipsi,010	MOR28	30	0,2,37128089	Lipsi	0	0
chr2,37128089,Lipsi,011	MOR28	32	0,2,37128089	Lipsi	0	1
chr2,37128089,Lipsi,012	MOR28	33	0,2,37128089	Lipsi	0	0
chr2,37128089,Lipsi,013	MOR28	36	0,2,37128089	Lipsi	0	0
chr2,37128089,Lipsi,014	MOR28	39	0,2,37128089	Lipsi	0	0
chr2,37128089,Lipsi,015	MOR28	4	0,2,37128089	Lipsi	0	0
chr2,37128089,Lipsi,016	MOR28	40	0,2,37128089	Lipsi	0	0
chr2,37128089,Lipsi,017	MOR28	42	0,2,37128089	Lipsi	0	0
chr2,37128089,Lipsi,018	MOR28	43	0,2,37128089	Lipsi	0	0
chr2,37128089,Lipsi,019	MOR28	44	0,2,37128089	Lipsi	0	0
chr2,37128089,Lipsi,020	MOR28	45	0,2,37128089	Lipsi	0	0
chr2,37128089,Lipsi,021	MOR28	47	0,2,37128089	Lipsi	0	0
chr2,37128089,Lipsi,022	MOR28	50	0,2,37128089	Lipsi	0	0
chr2,37128089,Lipsi,023	MOR28	51	0,2,37128089	Lipsi	0	0
chr2,37128089,Lipsi,024	MOR28	53	0,2,37128089	Lipsi	0	0
chr2,37128089,Lipsi,025	MOR28	54	0,2,37128089	Lipsi	0	0
chr2,37128089,Lipsi,026	MOR28	58	0,2,37128089	Lipsi	0	0
chr2,37128089,Lipsi,027	MOR28	60	0,2,37128089	Lipsi	0	0
chr2,37128089,Lipsi,028	MOR28	62	0,2,37128089	Lipsi	0	0
chr2,37128089,Lipsi,029	MOR28	65	0,2,37128089	Lipsi	0	0
chr2,37128089,Lipsi,030	MOR28	66	0,2,37128089	Lipsi	0	0
chr2,37128089,Lipsi,031	MOR28	74	0,2,37128089	Lipsi	0	0
chr2,37128089,Lipsi,032	MOR28	75	0,2,37128089	Lipsi	0	0
chr2,37128089,Lipsi,033	MOR28	76	0,2,37128089	Lipsi	0	0
chr2,37128089,Lipsi,034	MOR28	78	0,2,37128089	Lipsi	0	0
chr2,37128089,Lipsi,035	MOR28	79	0,2,37128089	Lipsi	0	0
chr2,37128089,Lipsi,036	MOR28	8	0,2,37128089	Lipsi	0	0
chr2,37128089,Lipsi,037	MOR28	80	0,2,37128089	Lipsi	0	0
chr2,37128089,Lipsi,038	MOR28	81	0,2,37128089	Lipsi	0	0
chr2,37128089,Lipsi,039	MOR28	85	0,2,37128089	Lipsi	0	0
chr2,37128089,Lipsi,040	MOR28	86	0,2,37128089	Lipsi	0	0
chr2,37128089,Lipsi,041	MOR28	89	0,2,37128089	Lipsi	0	0
chr2,37128089,Lipsi,042	MOR28	90	0,2,37128089	Lipsi	0	0
chr2,37128089,Lipsi,043	MOR28	93	0,2,37128089	Lipsi	0	0
chr2,37128089,Lipsi,044	MOR28	94	0,2,37128089	Lipsi	0	0
chr2,37128089,Lipsi,045	MOR28	14	0,2,37128089	Lipsi	0	0
chr2,37128089,Lipsi,0110	MOR28	18	0,2,37128089	Lipsi	0	0
chr2,37128089,Lipsi,0210	MOR28	19	0,2,37128089	Lipsi	0	0
chr2,37128089,Lipsi,0310	MOR28	20	0,2,37128089	Lipsi	0	0
chr2,37128089,Lipsi,046	MOR28	21	0,2,37128089	Lipsi	0	0
chr2,37128089,Lipsi,051	MOR28	24	0,2,37128089	Lipsi	0	0
chr2,37128089,Lipsi,061	MOR28	27	0,2,37128089	Lipsi	0	0
chr2,37128089,Lipsi,071	MOR28	31	0,2,37128089	Lipsi	0	0
chr2,37128089,Lipsi,081	MOR28	34	0,2,37128089	Lipsi	0	0
chr2,37128089,Lipsi,091	MOR28	35	0,2,37128089	Lipsi	0	0
chr2,37128089,Lipsi,0101	MOR28	37	0,2,37128089	Lipsi	0	1
chr2,37128089,Lipsi,0111	MOR28	38	0,2,37128089	Lipsi	0	0
chr2,37128089,Lipsi,0121	MOR28	41	0,2,37128089	Lipsi	0	0
chr2,37128089,Lipsi,0131	MOR28	46	0,2,37128089	Lipsi	0	0
chr2,37128089,Lipsi,0141	MOR28	49	0,2,37128089	Lipsi	0	0
chr2,37128089,Lipsi,0151	MOR28	52	0,2,37128089	Lipsi	0	0
chr2,37128089,Lipsi,0161	MOR28	55	0,2,37128089	Lipsi	0	0
chr2,37128089,Lipsi,0171	MOR28	56	0,2,37128089	Lipsi	0	0
chr2,37128089,Lipsi,0181	MOR28	57	0,2,37128089	Lipsi	0	0
chr2,37128089,Lipsi,0191	MOR28	59	0,2,37128089	Lipsi	0	0
chr2,37128089,Lipsi,0201	MOR28	63	0,2,37128089	Lipsi	0	0
chr2,37128089,Lipsi,0211	MOR28	64	0,2,37128089	Lipsi	0	0
chr2,37128089,Lipsi,0221	MOR28	7	0,2,37128089	Lipsi	0	0
chr2,37128089,Lipsi,0231	MOR28	73	0,2,37128089	Lipsi	0	0
chr2,37128089,Lipsi,0241	MOR28	77	0,2,37128089	Lipsi	0	0
chr2,37128089,Lipsi,0251	MOR28	82	0,2,37128089	Lipsi	0	0
chr2,37128089,Lipsi,0261	MOR28	88	0,2,37128089	Lipsi	0	0
chr2,37128089,Lipsi,0271	MOR28	9	0,2,37128089	Lipsi	0	0
chr2,37128089,Lipsi,0281	MOR28	91	0,2,37128089	Lipsi	0	0
chr2,90414460,Paros,0	MOR28	12	0,2,90414460	Paros	0	0
chr2,90414460,Paros,01	MOR28	15	0,2,90414460	Paros	0	0
chr2,90414460,Paros,02	MOR28	16	0,2,90414460	Paros	0	0
chr2,90414460,Paros,03	MOR28	17	0,2,90414460	Paros	0	0
chr2,90414460,Paros,04	MOR28	23	0,2,90414460	Paros	0	0
chr2,90414460,Paros,05	MOR28	25	0,2,90414460	Paros	0	0
chr2,90414460,Paros,06	MOR28	26	0,2,90414460	Paros	0	0
chr2,90414460,Paros,07	MOR28	28	0,2,90414460	Paros	0	0
chr2,90414460,Paros,08	MOR28	29	0,2,90414460	Paros	0	0
chr2,90414460,Paros,09	MOR28	3	0,2,90414460	Paros	0	0
chr2,90414460,Paros,010	MOR28	30	0,2,90414460	Paros	0	0
chr2,90414460,Paros,011	MOR28	32	0,2,90414460	Paros	0	0
chr2,90414460,Paros,012	MOR28	33	0,2,90414460	Paros	0	0
chr2,90414460,Paros,013	MOR28	36	0,2,90414460	Paros	0	0
chr2,90414460,Paros,014	MOR28	39	0,2,90414460	Paros	0	0
chr2,90414460,Paros,015	MOR28	4	0,2,90414460	Paros	0	0
chr2,90414460,Paros,016	MOR28	40	0,2,90414460	Paros	0	0
chr2,90414460,Paros,017	MOR28	42	0,2,90414460	Paros	0	0
chr2,90414460,Paros,018	MOR28	43	0,2,90414460	Paros	0	0
chr2,90414460,Paros,019	MOR28	44	0,2,90414460	Paros	0	0
chr2,90414460,Paros,020	MOR28	45	0,2,90414460	Paros	0	0
chr2,90414460,Paros,021	MOR28	47	0,2,90414460	Paros	0	0
chr2,90414460,Paros,022	MOR28	50	0,2,90414460	Paros	0	0
chr2,90414460,Paros,023	MOR28	51	0,2,90414460	Paros	0	0
chr2,90414460,Paros,024	MOR28	53	0,2,90414460	Paros	0	0
chr2,90414460,Paros,025	MOR28	54	0,2,90414460	Paros	0	0
chr2,90414460,Paros,026	MOR28	58	0,2,90414460	Paros	0	0
chr2,90414460,Paros,027	MOR28	60	0,2,90414460	Paros	0	0
chr2,90414460,Paros,028	MOR28	62	0,2,90414460	Paros	0	0
chr2,90414460,Paros,029	MOR28	65	0,2,90414460	Paros	0	0
chr2,90414460,Paros,030	MOR28	66	0,2,90414460	Paros	0	0
chr2,90414460,Paros,031	MOR28	74	0,2,90414460	Paros	0	0
chr2,90414460,Paros,032	MOR28	75	0,2,90414460	Paros	0	0
chr2,90414460,Paros,033	MOR28	76	0,2,90414460	Paros	0	0
chr2,90414460,Paros,034	MOR28	78	0,2,90414460	Paros	0	0
chr2,90414460,Paros,035	MOR28	79	0,2,90414460	Paros	0	0
chr2,90414460,Paros,036	MOR28	8	0,2,90414460	Paros	0	0
chr2,90414460,Paros,037	MOR28	80	0,2,90414460	Paros	0	0
chr2,90414460,Paros,038	MOR28	81	0,2,90414460	Paros	0	0
chr2,90414460,Paros,039	MOR28	85	0,2,90414460	Paros	0	0
chr2,90414460,Paros,040	MOR28	86	0,2,90414460	Paros	0	0
chr2,90414460,Paros,041	MOR28	89	0,2,90414460	Paros	0	0
chr2,90414460,Paros,042	MOR28	90	0,2,90414460	Paros	0	0
chr2,90414460,Paros,043	MOR28	93	0,2,90414460	Paros	0	0
chr2,90414460,Paros,044	MOR28	94	0,2,90414460	Paros	0	0
chr2,90414460,Paros,045	MOR28	14	0,2,90414460	Paros	0	0
chr2,90414460,Paros,0110	MOR28	18	0,2,90414460	Paros	0	0
chr2,90414460,Paros,0210	MOR28	19	0,2,90414460	Paros	0	0
chr2,90414460,Paros,0310	MOR28	20	0,2,90414460	Paros	0	0
chr2,90414460,Paros,046	MOR28	21	0,2,90414460	Paros	0	0
chr2,90414460,Paros,051	MOR28	24	0,2,90414460	Paros	0	0
chr2,90414460,Paros,061	MOR28	27	0,2,90414460	Paros	0	0
chr2,90414460,Paros,071	MOR28	31	0,2,90414460	Paros	0	0
chr2,90414460,Paros,081	MOR28	34	0,2,90414460	Paros	0	0
chr2,90414460,Paros,091	MOR28	35	0,2,90414460	Paros	0	0
chr2,90414460,Paros,0101	MOR28	37	0,2,90414460	Paros	0	0
chr2,90414460,Paros,0111	MOR28	38	0,2,90414460	Paros	0	0
chr2,90414460,Paros,0121	MOR28	41	0,2,90414460	Paros	0	0
chr2,90414460,Paros,0131	MOR28	46	0,2,90414460	Paros	0	0
chr2,90414460,Paros,0141	MOR28	49	0,2,90414460	Paros	0	0
chr2,90414460,Paros,0151	MOR28	52	0,2,90414460	Paros	0	0
chr2,90414460,Paros,0161	MOR28	55	0,2,90414460	Paros	0	0
chr2,90414460,Paros,0171	MOR28	56	0,2,90414460	Paros	0	0
chr2,90414460,Paros,0181	MOR28	57	0,2,90414460	Paros	0	1
chr2,90414460,Paros,0191	MOR28	59	0,2,90414460	Paros	0	0
chr2,90414460,Paros,0201	MOR28	63	0,2,90414460	Paros	0	0
chr2,90414460,Paros,0211	MOR28	64	0,2,90414460	Paros	0	0
chr2,90414460,Paros,0221	MOR28	7	0,2,90414460	Paros	0	0
chr2,90414460,Paros,0231	MOR28	73	0,2,90414460	Paros	0	0
chr2,90414460,Paros,0241	MOR28	77	0,2,90414460	Paros	0	0
chr2,90414460,Paros,0251	MOR28	82	0,2,90414460	Paros	0	0
chr2,90414460,Paros,0261	MOR28	88	0,2,90414460	Paros	0	0
chr2,90414460,Paros,0271	MOR28	9	0,2,90414460	Paros	0	0
chr2,90414460,Paros,0281	MOR28	91	0,2,90414460	Paros	0	0
chr2,111727008,Evia,0	MOR28	12	0,2,111727008	Evia	0	0
chr2,111727008,Evia,01	MOR28	15	0,2,111727008	Evia	0	0
chr2,111727008,Evia,02	MOR28	16	0,2,111727008	Evia	0	0
chr2,111727008,Evia,03	MOR28	17	0,2,111727008	Evia	0	0
chr2,111727008,Evia,04	MOR28	23	0,2,111727008	Evia	0	0
chr2,111727008,Evia,05	MOR28	25	0,2,111727008	Evia	0	0
chr2,111727008,Evia,06	MOR28	26	0,2,111727008	Evia	0	0
chr2,111727008,Evia,07	MOR28	28	0,2,111727008	Evia	0	0
chr2,111727008,Evia,08	MOR28	29	0,2,111727008	Evia	0	0
chr2,111727008,Evia,09	MOR28	3	0,2,111727008	Evia	0	0
chr2,111727008,Evia,010	MOR28	30	0,2,111727008	Evia	0	0
chr2,111727008,Evia,011	MOR28	32	0,2,111727008	Evia	0	0
chr2,111727008,Evia,012	MOR28	33	0,2,111727008	Evia	0	0
chr2,111727008,Evia,013	MOR28	36	0,2,111727008	Evia	0	0
chr2,111727008,Evia,014	MOR28	39	0,2,111727008	Evia	0	0
chr2,111727008,Evia,015	MOR28	4	0,2,111727008	Evia	0	0
chr2,111727008,Evia,016	MOR28	40	0,2,111727008	Evia	0	0
chr2,111727008,Evia,017	MOR28	42	0,2,111727008	Evia	0	0
chr2,111727008,Evia,018	MOR28	43	0,2,111727008	Evia	0	0
chr2,111727008,Evia,019	MOR28	44	0,2,111727008	Evia	0	0
chr2,111727008,Evia,020	MOR28	45	0,2,111727008	Evia	0	0
chr2,111727008,Evia,021	MOR28	47	0,2,111727008	Evia	0	0
chr2,111727008,Evia,022	MOR28	50	0,2,111727008	Evia	0	0
chr2,111727008,Evia,023	MOR28	51	0,2,111727008	Evia	0	0
chr2,111727008,Evia,024	MOR28	53	0,2,111727008	Evia	0	0
chr2,111727008,Evia,025	MOR28	54	0,2,111727008	Evia	0	0
chr2,111727008,Evia,026	MOR28	58	0,2,111727008	Evia	0	0
chr2,111727008,Evia,027	MOR28	60	0,2,111727008	Evia	0	0
chr2,111727008,Evia,028	MOR28	62	0,2,111727008	Evia	0	0
chr2,111727008,Evia,029	MOR28	65	0,2,111727008	Evia	0	0
chr2,111727008,Evia,030	MOR28	66	0,2,111727008	Evia	0	0
chr2,111727008,Evia,031	MOR28	74	0,2,111727008	Evia	0	0
chr2,111727008,Evia,032	MOR28	75	0,2,111727008	Evia	0	0
chr2,111727008,Evia,033	MOR28	76	0,2,111727008	Evia	0	1
chr2,111727008,Evia,034	MOR28	78	0,2,111727008	Evia	0	0
chr2,111727008,Evia,035	MOR28	79	0,2,111727008	Evia	0	0
chr2,111727008,Evia,036	MOR28	8	0,2,111727008	Evia	0	0
chr2,111727008,Evia,037	MOR28	80	0,2,111727008	Evia	0	0
chr2,111727008,Evia,038	MOR28	81	0,2,111727008	Evia	0	0
chr2,111727008,Evia,039	MOR28	85	0,2,111727008	Evia	0	0
chr2,111727008,Evia,040	MOR28	86	0,2,111727008	Evia	0	0
chr2,111727008,Evia,041	MOR28	89	0,2,111727008	Evia	0	0
chr2,111727008,Evia,042	MOR28	90	0,2,111727008	Evia	0	0
chr2,111727008,Evia,043	MOR28	93	0,2,111727008	Evia	0	0
chr2,111727008,Evia,044	MOR28	94	0,2,111727008	Evia	0	0
chr2,111727008,Evia,045	MOR28	14	0,2,111727008	Evia	0	0
chr2,111727008,Evia,0110	MOR28	18	0,2,111727008	Evia	0	0
chr2,111727008,Evia,0210	MOR28	19	0,2,111727008	Evia	0	0
chr2,111727008,Evia,0310	MOR28	20	0,2,111727008	Evia	0	0
chr2,111727008,Evia,046	MOR28	21	0,2,111727008	Evia	0	0
chr2,111727008,Evia,051	MOR28	24	0,2,111727008	Evia	0	0
chr2,111727008,Evia,061	MOR28	27	0,2,111727008	Evia	0	0
chr2,111727008,Evia,071	MOR28	31	0,2,111727008	Evia	0	0
chr2,111727008,Evia,081	MOR28	34	0,2,111727008	Evia	0	0
chr2,111727008,Evia,091	MOR28	35	0,2,111727008	Evia	0	0
chr2,111727008,Evia,0101	MOR28	37	0,2,111727008	Evia	0	0
chr2,111727008,Evia,0111	MOR28	38	0,2,111727008	Evia	0	0
chr2,111727008,Evia,0121	MOR28	41	0,2,111727008	Evia	0	0
chr2,111727008,Evia,0131	MOR28	46	0,2,111727008	Evia	0	0
chr2,111727008,Evia,0141	MOR28	49	0,2,111727008	Evia	0	0
chr2,111727008,Evia,0151	MOR28	52	0,2,111727008	Evia	0	0
chr2,111727008,Evia,0161	MOR28	55	0,2,111727008	Evia	0	0
chr2,111727008,Evia,0171	MOR28	56	0,2,111727008	Evia	0	0
chr2,111727008,Evia,0181	MOR28	57	0,2,111727008	Evia	0	1
chr2,111727008,Evia,0191	MOR28	59	0,2,111727008	Evia	0	0
chr2,111727008,Evia,0201	MOR28	63	0,2,111727008	Evia	0	0
chr2,111727008,Evia,0211	MOR28	64	0,2,111727008	Evia	0	0
chr2,111727008,Evia,0221	MOR28	7	0,2,111727008	Evia	0	0
chr2,111727008,Evia,0231	MOR28	73	0,2,111727008	Evia	0	0
chr2,111727008,Evia,0241	MOR28	77	0,2,111727008	Evia	0	0
chr2,111727008,Evia,0251	MOR28	82	0,2,111727008	Evia	0	0
chr2,111727008,Evia,0261	MOR28	88	0,2,111727008	Evia	0	0
chr2,111727008,Evia,0271	MOR28	9	0,2,111727008	Evia	0	0
chr2,111727008,Evia,0281	MOR28	91	0,2,111727008	Evia	0	0
chr2,111790066,Antiparos,0	MOR28	12	0,2,111790066	Antiparos	0	0
chr2,111790066,Antiparos,01	MOR28	15	0,2,111790066	Antiparos	0	0
chr2,111790066,Antiparos,02	MOR28	16	0,2,111790066	Antiparos	0	0
chr2,111790066,Antiparos,03	MOR28	17	0,2,111790066	Antiparos	0	0
chr2,111790066,Antiparos,04	MOR28	23	0,2,111790066	Antiparos	0	0
chr2,111790066,Antiparos,05	MOR28	25	0,2,111790066	Antiparos	0	0
chr2,111790066,Antiparos,06	MOR28	26	0,2,111790066	Antiparos	0	0
chr2,111790066,Antiparos,07	MOR28	28	0,2,111790066	Antiparos	0	0
chr2,111790066,Antiparos,08	MOR28	29	0,2,111790066	Antiparos	0	0
chr2,111790066,Antiparos,09	MOR28	3	0,2,111790066	Antiparos	0	0
chr2,111790066,Antiparos,010	MOR28	30	0,2,111790066	Antiparos	0	0
chr2,111790066,Antiparos,011	MOR28	32	0,2,111790066	Antiparos	0	0
chr2,111790066,Antiparos,012	MOR28	33	0,2,111790066	Antiparos	0	0
chr2,111790066,Antiparos,013	MOR28	36	0,2,111790066	Antiparos	0	0
chr2,111790066,Antiparos,014	MOR28	39	0,2,111790066	Antiparos	0	0
chr2,111790066,Antiparos,015	MOR28	4	0,2,111790066	Antiparos	0	0
chr2,111790066,Antiparos,016	MOR28	40	0,2,111790066	Antiparos	0	0
chr2,111790066,Antiparos,017	MOR28	42	0,2,111790066	Antiparos	0	0
chr2,111790066,Antiparos,018	MOR28	43	0,2,111790066	Antiparos	0	0
chr2,111790066,Antiparos,019	MOR28	44	0,2,111790066	Antiparos	0	0
chr2,111790066,Antiparos,020	MOR28	45	0,2,111790066	Antiparos	0	0
chr2,111790066,Antiparos,021	MOR28	47	0,2,111790066	Antiparos	0	0
chr2,111790066,Antiparos,022	MOR28	50	0,2,111790066	Antiparos	0	0
chr2,111790066,Antiparos,023	MOR28	51	0,2,111790066	Antiparos	0	0
chr2,111790066,Antiparos,024	MOR28	53	0,2,111790066	Antiparos	0	0
chr2,111790066,Antiparos,025	MOR28	54	0,2,111790066	Antiparos	0	0
chr2,111790066,Antiparos,026	MOR28	58	0,2,111790066	Antiparos	0	0
chr2,111790066,Antiparos,027	MOR28	60	0,2,111790066	Antiparos	0	0
chr2,111790066,Antiparos,028	MOR28	62	0,2,111790066	Antiparos	0	0
chr2,111790066,Antiparos,029	MOR28	65	0,2,111790066	Antiparos	0	0
chr2,111790066,Antiparos,030	MOR28	66	0,2,111790066	Antiparos	0	0
chr2,111790066,Antiparos,031	MOR28	74	0,2,111790066	Antiparos	0	0
chr2,111790066,Antiparos,032	MOR28	75	0,2,111790066	Antiparos	0	0
chr2,111790066,Antiparos,033	MOR28	76	0,2,111790066	Antiparos	0	1
chr2,111790066,Antiparos,034	MOR28	78	0,2,111790066	Antiparos	0	0
chr2,111790066,Antiparos,035	MOR28	79	0,2,111790066	Antiparos	0	0
chr2,111790066,Antiparos,036	MOR28	8	0,2,111790066	Antiparos	0	0
chr2,111790066,Antiparos,037	MOR28	80	0,2,111790066	Antiparos	0	0
chr2,111790066,Antiparos,038	MOR28	81	0,2,111790066	Antiparos	0	0
chr2,111790066,Antiparos,039	MOR28	85	0,2,111790066	Antiparos	0	0
chr2,111790066,Antiparos,040	MOR28	86	0,2,111790066	Antiparos	0	0
chr2,111790066,Antiparos,041	MOR28	89	0,2,111790066	Antiparos	0	0
chr2,111790066,Antiparos,042	MOR28	90	0,2,111790066	Antiparos	0	0
chr2,111790066,Antiparos,043	MOR28	93	0,2,111790066	Antiparos	0	0
chr2,111790066,Antiparos,044	MOR28	94	0,2,111790066	Antiparos	0	0
chr2,111790066,Antiparos,045	MOR28	14	0,2,111790066	Antiparos	0	0
chr2,111790066,Antiparos,0110	MOR28	18	0,2,111790066	Antiparos	0	0
chr2,111790066,Antiparos,0210	MOR28	19	0,2,111790066	Antiparos	0	1
chr2,111790066,Antiparos,0310	MOR28	20	0,2,111790066	Antiparos	0	0
chr2,111790066,Antiparos,046	MOR28	21	0,2,111790066	Antiparos	0	0
chr2,111790066,Antiparos,051	MOR28	24	0,2,111790066	Antiparos	0	0
chr2,111790066,Antiparos,061	MOR28	27	0,2,111790066	Antiparos	0	0
chr2,111790066,Antiparos,071	MOR28	31	0,2,111790066	Antiparos	0	0
chr2,111790066,Antiparos,081	MOR28	34	0,2,111790066	Antiparos	0	0
chr2,111790066,Antiparos,091	MOR28	35	0,2,111790066	Antiparos	0	0
chr2,111790066,Antiparos,0101	MOR28	37	0,2,111790066	Antiparos	0	0
chr2,111790066,Antiparos,0111	MOR28	38	0,2,111790066	Antiparos	0	0
chr2,111790066,Antiparos,0121	MOR28	41	0,2,111790066	Antiparos	0	0
chr2,111790066,Antiparos,0131	MOR28	46	0,2,111790066	Antiparos	0	0
chr2,111790066,Antiparos,0141	MOR28	49	0,2,111790066	Antiparos	0	0
chr2,111790066,Antiparos,0151	MOR28	52	0,2,111790066	Antiparos	0	0
chr2,111790066,Antiparos,0161	MOR28	55	0,2,111790066	Antiparos	0	0
chr2,111790066,Antiparos,0171	MOR28	56	0,2,111790066	Antiparos	0	0
chr2,111790066,Antiparos,0181	MOR28	57	0,2,111790066	Antiparos	0	1
chr2,111790066,Antiparos,0191	MOR28	59	0,2,111790066	Antiparos	0	0
chr2,111790066,Antiparos,0201	MOR28	63	0,2,111790066	Antiparos	0	0
chr2,111790066,Antiparos,0211	MOR28	64	0,2,111790066	Antiparos	0	0
chr2,111790066,Antiparos,0221	MOR28	7	0,2,111790066	Antiparos	0	0
chr2,111790066,Antiparos,0231	MOR28	73	0,2,111790066	Antiparos	0	0
chr2,111790066,Antiparos,0241	MOR28	77	0,2,111790066	Antiparos	0	0
chr2,111790066,Antiparos,0251	MOR28	82	0,2,111790066	Antiparos	0	0
chr2,111790066,Antiparos,0261	MOR28	88	0,2,111790066	Antiparos	0	0
chr2,111790066,Antiparos,0271	MOR28	9	0,2,111790066	Antiparos	0	0
chr2,111790066,Antiparos,0281	MOR28	91	0,2,111790066	Antiparos	0	0
chr2,112200848,Zakynthos,0	MOR28	12	0,2,112200848	Zakynthos	0	0
chr2,112200848,Zakynthos,01	MOR28	15	0,2,112200848	Zakynthos	0	0
chr2,112200848,Zakynthos,02	MOR28	16	0,2,112200848	Zakynthos	0	0
chr2,112200848,Zakynthos,03	MOR28	17	0,2,112200848	Zakynthos	0	0
chr2,112200848,Zakynthos,04	MOR28	23	0,2,112200848	Zakynthos	0	0
chr2,112200848,Zakynthos,05	MOR28	25	0,2,112200848	Zakynthos	0	0
chr2,112200848,Zakynthos,06	MOR28	26	0,2,112200848	Zakynthos	0	0
chr2,112200848,Zakynthos,07	MOR28	28	0,2,112200848	Zakynthos	0	0
chr2,112200848,Zakynthos,08	MOR28	29	0,2,112200848	Zakynthos	0	0
chr2,112200848,Zakynthos,09	MOR28	3	0,2,112200848	Zakynthos	0	0
chr2,112200848,Zakynthos,010	MOR28	30	0,2,112200848	Zakynthos	0	0
chr2,112200848,Zakynthos,011	MOR28	32	0,2,112200848	Zakynthos	0	0
chr2,112200848,Zakynthos,012	MOR28	33	0,2,112200848	Zakynthos	0	0
chr2,112200848,Zakynthos,013	MOR28	36	0,2,112200848	Zakynthos	0	0
chr2,112200848,Zakynthos,014	MOR28	39	0,2,112200848	Zakynthos	0	0
chr2,112200848,Zakynthos,015	MOR28	4	0,2,112200848	Zakynthos	0	0
chr2,112200848,Zakynthos,016	MOR28	40	0,2,112200848	Zakynthos	0	0
chr2,112200848,Zakynthos,017	MOR28	42	0,2,112200848	Zakynthos	0	0
chr2,112200848,Zakynthos,018	MOR28	43	0,2,112200848	Zakynthos	0	0
chr2,112200848,Zakynthos,019	MOR28	44	0,2,112200848	Zakynthos	0	0
chr2,112200848,Zakynthos,020	MOR28	45	0,2,112200848	Zakynthos	0	0
chr2,112200848,Zakynthos,021	MOR28	47	0,2,112200848	Zakynthos	0	0
chr2,112200848,Zakynthos,022	MOR28	50	0,2,112200848	Zakynthos	0	0
chr2,112200848,Zakynthos,023	MOR28	51	0,2,112200848	Zakynthos	0	0
chr2,112200848,Zakynthos,024	MOR28	53	0,2,112200848	Zakynthos	0	0
chr2,112200848,Zakynthos,025	MOR28	54	0,2,112200848	Zakynthos	0	0
chr2,112200848,Zakynthos,026	MOR28	58	0,2,112200848	Zakynthos	0	0
chr2,112200848,Zakynthos,027	MOR28	60	0,2,112200848	Zakynthos	0	0
chr2,112200848,Zakynthos,028	MOR28	62	0,2,112200848	Zakynthos	0	0
chr2,112200848,Zakynthos,029	MOR28	65	0,2,112200848	Zakynthos	0	0
chr2,112200848,Zakynthos,030	MOR28	66	0,2,112200848	Zakynthos	0	0
chr2,112200848,Zakynthos,031	MOR28	74	0,2,112200848	Zakynthos	0	0
chr2,112200848,Zakynthos,032	MOR28	75	0,2,112200848	Zakynthos	0	0
chr2,112200848,Zakynthos,033	MOR28	76	0,2,112200848	Zakynthos	0	0
chr2,112200848,Zakynthos,034	MOR28	78	0,2,112200848	Zakynthos	0	0
chr2,112200848,Zakynthos,035	MOR28	79	0,2,112200848	Zakynthos	0	0
chr2,112200848,Zakynthos,036	MOR28	8	0,2,112200848	Zakynthos	0	0
chr2,112200848,Zakynthos,037	MOR28	80	0,2,112200848	Zakynthos	0	0
chr2,112200848,Zakynthos,038	MOR28	81	0,2,112200848	Zakynthos	0	0
chr2,112200848,Zakynthos,039	MOR28	85	0,2,112200848	Zakynthos	0	0
chr2,112200848,Zakynthos,040	MOR28	86	0,2,112200848	Zakynthos	0	0
chr2,112200848,Zakynthos,041	MOR28	89	0,2,112200848	Zakynthos	0	0
chr2,112200848,Zakynthos,042	MOR28	90	0,2,112200848	Zakynthos	0	0
chr2,112200848,Zakynthos,043	MOR28	93	0,2,112200848	Zakynthos	0	0
chr2,112200848,Zakynthos,044	MOR28	94	0,2,112200848	Zakynthos	0	0
chr2,112200848,Zakynthos,045	MOR28	14	0,2,112200848	Zakynthos	0	0
chr2,112200848,Zakynthos,0110	MOR28	18	0,2,112200848	Zakynthos	0	0
chr2,112200848,Zakynthos,0210	MOR28	19	0,2,112200848	Zakynthos	0	0
chr2,112200848,Zakynthos,0310	MOR28	20	0,2,112200848	Zakynthos	0	0
chr2,112200848,Zakynthos,046	MOR28	21	0,2,112200848	Zakynthos	0	0
chr2,112200848,Zakynthos,051	MOR28	24	0,2,112200848	Zakynthos	0	0
chr2,112200848,Zakynthos,061	MOR28	27	0,2,112200848	Zakynthos	0	0
chr2,112200848,Zakynthos,071	MOR28	31	0,2,112200848	Zakynthos	0	0
chr2,112200848,Zakynthos,081	MOR28	34	0,2,112200848	Zakynthos	0	0
chr2,112200848,Zakynthos,091	MOR28	35	0,2,112200848	Zakynthos	0	0
chr2,112200848,Zakynthos,0101	MOR28	37	0,2,112200848	Zakynthos	0	0
chr2,112200848,Zakynthos,0111	MOR28	38	0,2,112200848	Zakynthos	0	0
chr2,112200848,Zakynthos,0121	MOR28	41	0,2,112200848	Zakynthos	0	0
chr2,112200848,Zakynthos,0131	MOR28	46	0,2,112200848	Zakynthos	0	0
chr2,112200848,Zakynthos,0141	MOR28	49	0,2,112200848	Zakynthos	0	0
chr2,112200848,Zakynthos,0151	MOR28	52	0,2,112200848	Zakynthos	0	0
chr2,112200848,Zakynthos,0161	MOR28	55	0,2,112200848	Zakynthos	0	0
chr2,112200848,Zakynthos,0171	MOR28	56	0,2,112200848	Zakynthos	0	0
chr2,112200848,Zakynthos,0181	MOR28	57	0,2,112200848	Zakynthos	0	1
chr2,112200848,Zakynthos,0191	MOR28	59	0,2,112200848	Zakynthos	0	0
chr2,112200848,Zakynthos,0201	MOR28	63	0,2,112200848	Zakynthos	0	0
chr2,112200848,Zakynthos,0211	MOR28	64	0,2,112200848	Zakynthos	0	0
chr2,112200848,Zakynthos,0221	MOR28	7	0,2,112200848	Zakynthos	0	0
chr2,112200848,Zakynthos,0231	MOR28	73	0,2,112200848	Zakynthos	0	0
chr2,112200848,Zakynthos,0241	MOR28	77	0,2,112200848	Zakynthos	0	0
chr2,112200848,Zakynthos,0251	MOR28	82	0,2,112200848	Zakynthos	0	0
chr2,112200848,Zakynthos,0261	MOR28	88	0,2,112200848	Zakynthos	0	0
chr2,112200848,Zakynthos,0271	MOR28	9	0,2,112200848	Zakynthos	0	0
chr2,112200848,Zakynthos,0281	MOR28	91	0,2,112200848	Zakynthos	0	0
chr3,97491365,Folegandros,0	MOR28	12	0,3,97491365	Folegandros	0	0
chr3,97491365,Folegandros,01	MOR28	15	0,3,97491365	Folegandros	0	0
chr3,97491365,Folegandros,02	MOR28	16	0,3,97491365	Folegandros	0	0
chr3,97491365,Folegandros,03	MOR28	17	0,3,97491365	Folegandros	0	0
chr3,97491365,Folegandros,04	MOR28	23	0,3,97491365	Folegandros	0	0
chr3,97491365,Folegandros,05	MOR28	25	0,3,97491365	Folegandros	0	0
chr3,97491365,Folegandros,06	MOR28	26	0,3,97491365	Folegandros	0	0
chr3,97491365,Folegandros,07	MOR28	28	0,3,97491365	Folegandros	0	0
chr3,97491365,Folegandros,08	MOR28	29	0,3,97491365	Folegandros	0	0
chr3,97491365,Folegandros,09	MOR28	3	0,3,97491365	Folegandros	0	0
chr3,97491365,Folegandros,010	MOR28	30	0,3,97491365	Folegandros	0	0
chr3,97491365,Folegandros,011	MOR28	32	0,3,97491365	Folegandros	0	0
chr3,97491365,Folegandros,012	MOR28	33	0,3,97491365	Folegandros	0	0
chr3,97491365,Folegandros,013	MOR28	36	0,3,97491365	Folegandros	0	0
chr3,97491365,Folegandros,014	MOR28	39	0,3,97491365	Folegandros	0	0
chr3,97491365,Folegandros,015	MOR28	4	0,3,97491365	Folegandros	0	0
chr3,97491365,Folegandros,016	MOR28	40	0,3,97491365	Folegandros	0	0
chr3,97491365,Folegandros,017	MOR28	42	0,3,97491365	Folegandros	0	0
chr3,97491365,Folegandros,018	MOR28	43	0,3,97491365	Folegandros	0	0
chr3,97491365,Folegandros,019	MOR28	44	0,3,97491365	Folegandros	0	0
chr3,97491365,Folegandros,020	MOR28	45	0,3,97491365	Folegandros	0	0
chr3,97491365,Folegandros,021	MOR28	47	0,3,97491365	Folegandros	0	0
chr3,97491365,Folegandros,022	MOR28	50	0,3,97491365	Folegandros	0	0
chr3,97491365,Folegandros,023	MOR28	51	0,3,97491365	Folegandros	0	0
chr3,97491365,Folegandros,024	MOR28	53	0,3,97491365	Folegandros	0	0
chr3,97491365,Folegandros,025	MOR28	54	0,3,97491365	Folegandros	0	0
chr3,97491365,Folegandros,026	MOR28	58	0,3,97491365	Folegandros	0	0
chr3,97491365,Folegandros,027	MOR28	60	0,3,97491365	Folegandros	0	0
chr3,97491365,Folegandros,028	MOR28	62	0,3,97491365	Folegandros	0	0
chr3,97491365,Folegandros,029	MOR28	65	0,3,97491365	Folegandros	0	0
chr3,97491365,Folegandros,030	MOR28	66	0,3,97491365	Folegandros	0	0
chr3,97491365,Folegandros,031	MOR28	74	0,3,97491365	Folegandros	0	0
chr3,97491365,Folegandros,032	MOR28	75	0,3,97491365	Folegandros	0	0
chr3,97491365,Folegandros,033	MOR28	76	0,3,97491365	Folegandros	0	0
chr3,97491365,Folegandros,034	MOR28	78	0,3,97491365	Folegandros	0	0
chr3,97491365,Folegandros,035	MOR28	79	0,3,97491365	Folegandros	0	0
chr3,97491365,Folegandros,036	MOR28	8	0,3,97491365	Folegandros	0	0
chr3,97491365,Folegandros,037	MOR28	80	0,3,97491365	Folegandros	0	0
chr3,97491365,Folegandros,038	MOR28	81	0,3,97491365	Folegandros	0	0
chr3,97491365,Folegandros,039	MOR28	85	0,3,97491365	Folegandros	0	0
chr3,97491365,Folegandros,040	MOR28	86	0,3,97491365	Folegandros	0	0
chr3,97491365,Folegandros,041	MOR28	89	0,3,97491365	Folegandros	0	0
chr3,97491365,Folegandros,042	MOR28	90	0,3,97491365	Folegandros	0	0
chr3,97491365,Folegandros,043	MOR28	93	0,3,97491365	Folegandros	0	0
chr3,97491365,Folegandros,044	MOR28	94	0,3,97491365	Folegandros	0	0
chr3,97491365,Folegandros,045	MOR28	14	0,3,97491365	Folegandros	0	0
chr3,97491365,Folegandros,0110	MOR28	18	0,3,97491365	Folegandros	0	0
chr3,97491365,Folegandros,0210	MOR28	19	0,3,97491365	Folegandros	0	0
chr3,97491365,Folegandros,0310	MOR28	20	0,3,97491365	Folegandros	0	0
chr3,97491365,Folegandros,046	MOR28	21	0,3,97491365	Folegandros	0	0
chr3,97491365,Folegandros,051	MOR28	24	0,3,97491365	Folegandros	0	0
chr3,97491365,Folegandros,061	MOR28	27	0,3,97491365	Folegandros	0	0
chr3,97491365,Folegandros,071	MOR28	31	0,3,97491365	Folegandros	0	0
chr3,97491365,Folegandros,081	MOR28	34	0,3,97491365	Folegandros	0	0
chr3,97491365,Folegandros,091	MOR28	35	0,3,97491365	Folegandros	0	0
chr3,97491365,Folegandros,0101	MOR28	37	0,3,97491365	Folegandros	0	0
chr3,97491365,Folegandros,0111	MOR28	38	0,3,97491365	Folegandros	0	0
chr3,97491365,Folegandros,0121	MOR28	41	0,3,97491365	Folegandros	0	0
chr3,97491365,Folegandros,0131	MOR28	46	0,3,97491365	Folegandros	0	0
chr3,97491365,Folegandros,0141	MOR28	49	0,3,97491365	Folegandros	0	0
chr3,97491365,Folegandros,0151	MOR28	52	0,3,97491365	Folegandros	0	0
chr3,97491365,Folegandros,0161	MOR28	55	0,3,97491365	Folegandros	0	0
chr3,97491365,Folegandros,0171	MOR28	56	0,3,97491365	Folegandros	0	0
chr3,97491365,Folegandros,0181	MOR28	57	0,3,97491365	Folegandros	0	0
chr3,97491365,Folegandros,0191	MOR28	59	0,3,97491365	Folegandros	0	0
chr3,97491365,Folegandros,0201	MOR28	63	0,3,97491365	Folegandros	0	0
chr3,97491365,Folegandros,0211	MOR28	64	0,3,97491365	Folegandros	0	0
chr3,97491365,Folegandros,0221	MOR28	7	0,3,97491365	Folegandros	0	0
chr3,97491365,Folegandros,0231	MOR28	73	0,3,97491365	Folegandros	0	0
chr3,97491365,Folegandros,0241	MOR28	77	0,3,97491365	Folegandros	0	0
chr3,97491365,Folegandros,0251	MOR28	82	0,3,97491365	Folegandros	0	0
chr3,97491365,Folegandros,0261	MOR28	88	0,3,97491365	Folegandros	0	0
chr3,97491365,Folegandros,0271	MOR28	9	0,3,97491365	Folegandros	0	0
chr3,97491365,Folegandros,0281	MOR28	91	0,3,97491365	Folegandros	0	0
chr3,106876328,Kos,0	MOR28	12	0,3,106876328	Kos	0	0
chr3,106876328,Kos,01	MOR28	15	0,3,106876328	Kos	0	0
chr3,106876328,Kos,02	MOR28	16	0,3,106876328	Kos	0	0
chr3,106876328,Kos,03	MOR28	17	0,3,106876328	Kos	0	0
chr3,106876328,Kos,04	MOR28	23	0,3,106876328	Kos	0	0
chr3,106876328,Kos,05	MOR28	25	0,3,106876328	Kos	0	0
chr3,106876328,Kos,06	MOR28	26	0,3,106876328	Kos	0	0
chr3,106876328,Kos,07	MOR28	28	0,3,106876328	Kos	0	0
chr3,106876328,Kos,08	MOR28	29	0,3,106876328	Kos	0	0
chr3,106876328,Kos,09	MOR28	3	0,3,106876328	Kos	0	0
chr3,106876328,Kos,010	MOR28	30	0,3,106876328	Kos	0	0
chr3,106876328,Kos,011	MOR28	32	0,3,106876328	Kos	0	0
chr3,106876328,Kos,012	MOR28	33	0,3,106876328	Kos	0	0
chr3,106876328,Kos,013	MOR28	36	0,3,106876328	Kos	0	0
chr3,106876328,Kos,014	MOR28	39	0,3,106876328	Kos	0	0
chr3,106876328,Kos,015	MOR28	4	0,3,106876328	Kos	0	0
chr3,106876328,Kos,016	MOR28	40	0,3,106876328	Kos	0	0
chr3,106876328,Kos,017	MOR28	42	0,3,106876328	Kos	0	0
chr3,106876328,Kos,018	MOR28	43	0,3,106876328	Kos	0	0
chr3,106876328,Kos,019	MOR28	44	0,3,106876328	Kos	0	0
chr3,106876328,Kos,020	MOR28	45	0,3,106876328	Kos	0	0
chr3,106876328,Kos,021	MOR28	47	0,3,106876328	Kos	0	0
chr3,106876328,Kos,022	MOR28	50	0,3,106876328	Kos	0	0
chr3,106876328,Kos,023	MOR28	51	0,3,106876328	Kos	0	0
chr3,106876328,Kos,024	MOR28	53	0,3,106876328	Kos	0	0
chr3,106876328,Kos,025	MOR28	54	0,3,106876328	Kos	0	0
chr3,106876328,Kos,026	MOR28	58	0,3,106876328	Kos	0	0
chr3,106876328,Kos,027	MOR28	60	0,3,106876328	Kos	0	0
chr3,106876328,Kos,028	MOR28	62	0,3,106876328	Kos	0	0
chr3,106876328,Kos,029	MOR28	65	0,3,106876328	Kos	0	0
chr3,106876328,Kos,030	MOR28	66	0,3,106876328	Kos	0	0
chr3,106876328,Kos,031	MOR28	74	0,3,106876328	Kos	0	0
chr3,106876328,Kos,032	MOR28	75	0,3,106876328	Kos	0	0
chr3,106876328,Kos,033	MOR28	76	0,3,106876328	Kos	0	0
chr3,106876328,Kos,034	MOR28	78	0,3,106876328	Kos	0	0
chr3,106876328,Kos,035	MOR28	79	0,3,106876328	Kos	0	0
chr3,106876328,Kos,036	MOR28	8	0,3,106876328	Kos	0	0
chr3,106876328,Kos,037	MOR28	80	0,3,106876328	Kos	0	0
chr3,106876328,Kos,038	MOR28	81	0,3,106876328	Kos	0	0
chr3,106876328,Kos,039	MOR28	85	0,3,106876328	Kos	0	0
chr3,106876328,Kos,040	MOR28	86	0,3,106876328	Kos	0	0
chr3,106876328,Kos,041	MOR28	89	0,3,106876328	Kos	0	0
chr3,106876328,Kos,042	MOR28	90	0,3,106876328	Kos	0	0
chr3,106876328,Kos,043	MOR28	93	0,3,106876328	Kos	0	0
chr3,106876328,Kos,044	MOR28	94	0,3,106876328	Kos	0	0
chr3,106876328,Kos,045	MOR28	14	0,3,106876328	Kos	0	0
chr3,106876328,Kos,0110	MOR28	18	0,3,106876328	Kos	0	0
chr3,106876328,Kos,0210	MOR28	19	0,3,106876328	Kos	0	0
chr3,106876328,Kos,0310	MOR28	20	0,3,106876328	Kos	0	0
chr3,106876328,Kos,046	MOR28	21	0,3,106876328	Kos	0	0
chr3,106876328,Kos,051	MOR28	24	0,3,106876328	Kos	0	0
chr3,106876328,Kos,061	MOR28	27	0,3,106876328	Kos	0	0
chr3,106876328,Kos,071	MOR28	31	0,3,106876328	Kos	0	0
chr3,106876328,Kos,081	MOR28	34	0,3,106876328	Kos	0	0
chr3,106876328,Kos,091	MOR28	35	0,3,106876328	Kos	0	0
chr3,106876328,Kos,0101	MOR28	37	0,3,106876328	Kos	0	0
chr3,106876328,Kos,0111	MOR28	38	0,3,106876328	Kos	0	0
chr3,106876328,Kos,0121	MOR28	41	0,3,106876328	Kos	0	0
chr3,106876328,Kos,0131	MOR28	46	0,3,106876328	Kos	0	0
chr3,106876328,Kos,0141	MOR28	49	0,3,106876328	Kos	0	0
chr3,106876328,Kos,0151	MOR28	52	0,3,106876328	Kos	0	0
chr3,106876328,Kos,0161	MOR28	55	0,3,106876328	Kos	0	0
chr3,106876328,Kos,0171	MOR28	56	0,3,106876328	Kos	0	0
chr3,106876328,Kos,0181	MOR28	57	0,3,106876328	Kos	0	0
chr3,106876328,Kos,0191	MOR28	59	0,3,106876328	Kos	0	0
chr3,106876328,Kos,0201	MOR28	63	0,3,106876328	Kos	0	0
chr3,106876328,Kos,0211	MOR28	64	0,3,106876328	Kos	0	0
chr3,106876328,Kos,0221	MOR28	7	0,3,106876328	Kos	0	0
chr3,106876328,Kos,0231	MOR28	73	0,3,106876328	Kos	0	0
chr3,106876328,Kos,0241	MOR28	77	0,3,106876328	Kos	0	0
chr3,106876328,Kos,0251	MOR28	82	0,3,106876328	Kos	0	0
chr3,106876328,Kos,0261	MOR28	88	0,3,106876328	Kos	0	0
chr3,106876328,Kos,0271	MOR28	9	0,3,106876328	Kos	0	0
chr3,106876328,Kos,0281	MOR28	91	0,3,106876328	Kos	0	0
chr4,43716210,Ithaki,0	MOR28	12	0,4,43716210	Ithaki	0	0
chr4,43716210,Ithaki,01	MOR28	15	0,4,43716210	Ithaki	0	0
chr4,43716210,Ithaki,02	MOR28	16	0,4,43716210	Ithaki	0	0
chr4,43716210,Ithaki,03	MOR28	17	0,4,43716210	Ithaki	0	0
chr4,43716210,Ithaki,04	MOR28	23	0,4,43716210	Ithaki	0	0
chr4,43716210,Ithaki,05	MOR28	25	0,4,43716210	Ithaki	0	0
chr4,43716210,Ithaki,06	MOR28	26	0,4,43716210	Ithaki	0	0
chr4,43716210,Ithaki,07	MOR28	28	0,4,43716210	Ithaki	0	0
chr4,43716210,Ithaki,08	MOR28	29	0,4,43716210	Ithaki	0	0
chr4,43716210,Ithaki,09	MOR28	3	0,4,43716210	Ithaki	0	0
chr4,43716210,Ithaki,010	MOR28	30	0,4,43716210	Ithaki	0	0
chr4,43716210,Ithaki,011	MOR28	32	0,4,43716210	Ithaki	0	0
chr4,43716210,Ithaki,012	MOR28	33	0,4,43716210	Ithaki	0	0
chr4,43716210,Ithaki,013	MOR28	36	0,4,43716210	Ithaki	0	0
chr4,43716210,Ithaki,014	MOR28	39	0,4,43716210	Ithaki	0	0
chr4,43716210,Ithaki,015	MOR28	4	0,4,43716210	Ithaki	0	0
chr4,43716210,Ithaki,016	MOR28	40	0,4,43716210	Ithaki	0	0
chr4,43716210,Ithaki,017	MOR28	42	0,4,43716210	Ithaki	0	0
chr4,43716210,Ithaki,018	MOR28	43	0,4,43716210	Ithaki	0	0
chr4,43716210,Ithaki,019	MOR28	44	0,4,43716210	Ithaki	0	0
chr4,43716210,Ithaki,020	MOR28	45	0,4,43716210	Ithaki	0	0
chr4,43716210,Ithaki,021	MOR28	47	0,4,43716210	Ithaki	0	0
chr4,43716210,Ithaki,022	MOR28	50	0,4,43716210	Ithaki	0	0
chr4,43716210,Ithaki,023	MOR28	51	0,4,43716210	Ithaki	0	0
chr4,43716210,Ithaki,024	MOR28	53	0,4,43716210	Ithaki	0	0
chr4,43716210,Ithaki,025	MOR28	54	0,4,43716210	Ithaki	0	0
chr4,43716210,Ithaki,026	MOR28	58	0,4,43716210	Ithaki	0	0
chr4,43716210,Ithaki,027	MOR28	60	0,4,43716210	Ithaki	0	0
chr4,43716210,Ithaki,028	MOR28	62	0,4,43716210	Ithaki	0	0
chr4,43716210,Ithaki,029	MOR28	65	0,4,43716210	Ithaki	0	0
chr4,43716210,Ithaki,030	MOR28	66	0,4,43716210	Ithaki	0	0
chr4,43716210,Ithaki,031	MOR28	74	0,4,43716210	Ithaki	0	0
chr4,43716210,Ithaki,032	MOR28	75	0,4,43716210	Ithaki	0	0
chr4,43716210,Ithaki,033	MOR28	76	0,4,43716210	Ithaki	0	0
chr4,43716210,Ithaki,034	MOR28	78	0,4,43716210	Ithaki	0	0
chr4,43716210,Ithaki,035	MOR28	79	0,4,43716210	Ithaki	0	0
chr4,43716210,Ithaki,036	MOR28	8	0,4,43716210	Ithaki	0	0
chr4,43716210,Ithaki,037	MOR28	80	0,4,43716210	Ithaki	0	0
chr4,43716210,Ithaki,038	MOR28	81	0,4,43716210	Ithaki	0	0
chr4,43716210,Ithaki,039	MOR28	85	0,4,43716210	Ithaki	0	0
chr4,43716210,Ithaki,040	MOR28	86	0,4,43716210	Ithaki	0	0
chr4,43716210,Ithaki,041	MOR28	89	0,4,43716210	Ithaki	0	0
chr4,43716210,Ithaki,042	MOR28	90	0,4,43716210	Ithaki	0	0
chr4,43716210,Ithaki,043	MOR28	93	0,4,43716210	Ithaki	0	0
chr4,43716210,Ithaki,044	MOR28	94	0,4,43716210	Ithaki	0	0
chr4,43716210,Ithaki,045	MOR28	14	0,4,43716210	Ithaki	0	0
chr4,43716210,Ithaki,0110	MOR28	18	0,4,43716210	Ithaki	0	0
chr4,43716210,Ithaki,0210	MOR28	19	0,4,43716210	Ithaki	0	0
chr4,43716210,Ithaki,0310	MOR28	20	0,4,43716210	Ithaki	0	0
chr4,43716210,Ithaki,046	MOR28	21	0,4,43716210	Ithaki	0	0
chr4,43716210,Ithaki,051	MOR28	24	0,4,43716210	Ithaki	0	0
chr4,43716210,Ithaki,061	MOR28	27	0,4,43716210	Ithaki	0	0
chr4,43716210,Ithaki,071	MOR28	31	0,4,43716210	Ithaki	0	0
chr4,43716210,Ithaki,081	MOR28	34	0,4,43716210	Ithaki	0	0
chr4,43716210,Ithaki,091	MOR28	35	0,4,43716210	Ithaki	0	0
chr4,43716210,Ithaki,0101	MOR28	37	0,4,43716210	Ithaki	0	0
chr4,43716210,Ithaki,0111	MOR28	38	0,4,43716210	Ithaki	0	0
chr4,43716210,Ithaki,0121	MOR28	41	0,4,43716210	Ithaki	0	0
chr4,43716210,Ithaki,0131	MOR28	46	0,4,43716210	Ithaki	0	0
chr4,43716210,Ithaki,0141	MOR28	49	0,4,43716210	Ithaki	0	0
chr4,43716210,Ithaki,0151	MOR28	52	0,4,43716210	Ithaki	0	0
chr4,43716210,Ithaki,0161	MOR28	55	0,4,43716210	Ithaki	0	0
chr4,43716210,Ithaki,0171	MOR28	56	0,4,43716210	Ithaki	0	0
chr4,43716210,Ithaki,0181	MOR28	57	0,4,43716210	Ithaki	0	0
chr4,43716210,Ithaki,0191	MOR28	59	0,4,43716210	Ithaki	0	0
chr4,43716210,Ithaki,0201	MOR28	63	0,4,43716210	Ithaki	0	0
chr4,43716210,Ithaki,0211	MOR28	64	0,4,43716210	Ithaki	0	0
chr4,43716210,Ithaki,0221	MOR28	7	0,4,43716210	Ithaki	0	0
chr4,43716210,Ithaki,0231	MOR28	73	0,4,43716210	Ithaki	0	0
chr4,43716210,Ithaki,0241	MOR28	77	0,4,43716210	Ithaki	0	0
chr4,43716210,Ithaki,0251	MOR28	82	0,4,43716210	Ithaki	0	0
chr4,43716210,Ithaki,0261	MOR28	88	0,4,43716210	Ithaki	0	0
chr4,43716210,Ithaki,0271	MOR28	9	0,4,43716210	Ithaki	0	0
chr4,43716210,Ithaki,0281	MOR28	91	0,4,43716210	Ithaki	0	0
chr4,43726115,Samothraki,0	MOR28	12	0,4,43726115	Samothraki	0	0
chr4,43726115,Samothraki,01	MOR28	15	0,4,43726115	Samothraki	0	0
chr4,43726115,Samothraki,02	MOR28	16	0,4,43726115	Samothraki	0	0
chr4,43726115,Samothraki,03	MOR28	17	0,4,43726115	Samothraki	0	0
chr4,43726115,Samothraki,04	MOR28	23	0,4,43726115	Samothraki	0	0
chr4,43726115,Samothraki,05	MOR28	25	0,4,43726115	Samothraki	0	0
chr4,43726115,Samothraki,06	MOR28	26	0,4,43726115	Samothraki	0	0
chr4,43726115,Samothraki,07	MOR28	28	0,4,43726115	Samothraki	0	0
chr4,43726115,Samothraki,08	MOR28	29	0,4,43726115	Samothraki	0	0
chr4,43726115,Samothraki,09	MOR28	3	0,4,43726115	Samothraki	0	0
chr4,43726115,Samothraki,010	MOR28	30	0,4,43726115	Samothraki	0	0
chr4,43726115,Samothraki,011	MOR28	32	0,4,43726115	Samothraki	0	0
chr4,43726115,Samothraki,012	MOR28	33	0,4,43726115	Samothraki	0	0
chr4,43726115,Samothraki,013	MOR28	36	0,4,43726115	Samothraki	0	0
chr4,43726115,Samothraki,014	MOR28	39	0,4,43726115	Samothraki	0	0
chr4,43726115,Samothraki,015	MOR28	4	0,4,43726115	Samothraki	0	0
chr4,43726115,Samothraki,016	MOR28	40	0,4,43726115	Samothraki	0	0
chr4,43726115,Samothraki,017	MOR28	42	0,4,43726115	Samothraki	0	0
chr4,43726115,Samothraki,018	MOR28	43	0,4,43726115	Samothraki	0	0
chr4,43726115,Samothraki,019	MOR28	44	0,4,43726115	Samothraki	0	0
chr4,43726115,Samothraki,020	MOR28	45	0,4,43726115	Samothraki	0	0
chr4,43726115,Samothraki,021	MOR28	47	0,4,43726115	Samothraki	0	0
chr4,43726115,Samothraki,022	MOR28	50	0,4,43726115	Samothraki	0	0
chr4,43726115,Samothraki,023	MOR28	51	0,4,43726115	Samothraki	0	0
chr4,43726115,Samothraki,024	MOR28	53	0,4,43726115	Samothraki	0	0
chr4,43726115,Samothraki,025	MOR28	54	0,4,43726115	Samothraki	0	0
chr4,43726115,Samothraki,026	MOR28	58	0,4,43726115	Samothraki	0	0
chr4,43726115,Samothraki,027	MOR28	60	0,4,43726115	Samothraki	0	0
chr4,43726115,Samothraki,028	MOR28	62	0,4,43726115	Samothraki	0	0
chr4,43726115,Samothraki,029	MOR28	65	0,4,43726115	Samothraki	0	0
chr4,43726115,Samothraki,030	MOR28	66	0,4,43726115	Samothraki	0	0
chr4,43726115,Samothraki,031	MOR28	74	0,4,43726115	Samothraki	0	0
chr4,43726115,Samothraki,032	MOR28	75	0,4,43726115	Samothraki	0	0
chr4,43726115,Samothraki,033	MOR28	76	0,4,43726115	Samothraki	0	0
chr4,43726115,Samothraki,034	MOR28	78	0,4,43726115	Samothraki	0	0
chr4,43726115,Samothraki,035	MOR28	79	0,4,43726115	Samothraki	0	0
chr4,43726115,Samothraki,036	MOR28	8	0,4,43726115	Samothraki	0	0
chr4,43726115,Samothraki,037	MOR28	80	0,4,43726115	Samothraki	0	0
chr4,43726115,Samothraki,038	MOR28	81	0,4,43726115	Samothraki	0	0
chr4,43726115,Samothraki,039	MOR28	85	0,4,43726115	Samothraki	0	0
chr4,43726115,Samothraki,040	MOR28	86	0,4,43726115	Samothraki	0	0
chr4,43726115,Samothraki,041	MOR28	89	0,4,43726115	Samothraki	0	0
chr4,43726115,Samothraki,042	MOR28	90	0,4,43726115	Samothraki	0	0
chr4,43726115,Samothraki,043	MOR28	93	0,4,43726115	Samothraki	0	0
chr4,43726115,Samothraki,044	MOR28	94	0,4,43726115	Samothraki	0	0
chr4,43726115,Samothraki,045	MOR28	14	0,4,43726115	Samothraki	0	0
chr4,43726115,Samothraki,0110	MOR28	18	0,4,43726115	Samothraki	0	0
chr4,43726115,Samothraki,0210	MOR28	19	0,4,43726115	Samothraki	0	0
chr4,43726115,Samothraki,0310	MOR28	20	0,4,43726115	Samothraki	0	0
chr4,43726115,Samothraki,046	MOR28	21	0,4,43726115	Samothraki	0	0
chr4,43726115,Samothraki,051	MOR28	24	0,4,43726115	Samothraki	0	0
chr4,43726115,Samothraki,061	MOR28	27	0,4,43726115	Samothraki	0	0
chr4,43726115,Samothraki,071	MOR28	31	0,4,43726115	Samothraki	0	0
chr4,43726115,Samothraki,081	MOR28	34	0,4,43726115	Samothraki	0	0
chr4,43726115,Samothraki,091	MOR28	35	0,4,43726115	Samothraki	0	0
chr4,43726115,Samothraki,0101	MOR28	37	0,4,43726115	Samothraki	0	0
chr4,43726115,Samothraki,0111	MOR28	38	0,4,43726115	Samothraki	0	0
chr4,43726115,Samothraki,0121	MOR28	41	0,4,43726115	Samothraki	0	0
chr4,43726115,Samothraki,0131	MOR28	46	0,4,43726115	Samothraki	0	0
chr4,43726115,Samothraki,0141	MOR28	49	0,4,43726115	Samothraki	0	0
chr4,43726115,Samothraki,0151	MOR28	52	0,4,43726115	Samothraki	0	0
chr4,43726115,Samothraki,0161	MOR28	55	0,4,43726115	Samothraki	0	0
chr4,43726115,Samothraki,0171	MOR28	56	0,4,43726115	Samothraki	0	0
chr4,43726115,Samothraki,0181	MOR28	57	0,4,43726115	Samothraki	0	0
chr4,43726115,Samothraki,0191	MOR28	59	0,4,43726115	Samothraki	0	0
chr4,43726115,Samothraki,0201	MOR28	63	0,4,43726115	Samothraki	0	0
chr4,43726115,Samothraki,0211	MOR28	64	0,4,43726115	Samothraki	0	0
chr4,43726115,Samothraki,0221	MOR28	7	0,4,43726115	Samothraki	0	0
chr4,43726115,Samothraki,0231	MOR28	73	0,4,43726115	Samothraki	0	0
chr4,43726115,Samothraki,0241	MOR28	77	0,4,43726115	Samothraki	0	0
chr4,43726115,Samothraki,0251	MOR28	82	0,4,43726115	Samothraki	0	0
chr4,43726115,Samothraki,0261	MOR28	88	0,4,43726115	Samothraki	0	0
chr4,43726115,Samothraki,0271	MOR28	9	0,4,43726115	Samothraki	0	0
chr4,43726115,Samothraki,0281	MOR28	91	0,4,43726115	Samothraki	0	0
chr4,43823984,Makronisos,0	MOR28	12	0,4,43823984	Makronisos	0	0
chr4,43823984,Makronisos,01	MOR28	15	0,4,43823984	Makronisos	0	0
chr4,43823984,Makronisos,02	MOR28	16	0,4,43823984	Makronisos	0	0
chr4,43823984,Makronisos,03	MOR28	17	0,4,43823984	Makronisos	0	0
chr4,43823984,Makronisos,04	MOR28	23	0,4,43823984	Makronisos	0	0
chr4,43823984,Makronisos,05	MOR28	25	0,4,43823984	Makronisos	0	0
chr4,43823984,Makronisos,06	MOR28	26	0,4,43823984	Makronisos	0	0
chr4,43823984,Makronisos,07	MOR28	28	0,4,43823984	Makronisos	0	0
chr4,43823984,Makronisos,08	MOR28	29	0,4,43823984	Makronisos	0	0
chr4,43823984,Makronisos,09	MOR28	3	0,4,43823984	Makronisos	0	0
chr4,43823984,Makronisos,010	MOR28	30	0,4,43823984	Makronisos	0	0
chr4,43823984,Makronisos,011	MOR28	32	0,4,43823984	Makronisos	0	0
chr4,43823984,Makronisos,012	MOR28	33	0,4,43823984	Makronisos	0	0
chr4,43823984,Makronisos,013	MOR28	36	0,4,43823984	Makronisos	0	0
chr4,43823984,Makronisos,014	MOR28	39	0,4,43823984	Makronisos	0	0
chr4,43823984,Makronisos,015	MOR28	4	0,4,43823984	Makronisos	0	0
chr4,43823984,Makronisos,016	MOR28	40	0,4,43823984	Makronisos	0	0
chr4,43823984,Makronisos,017	MOR28	42	0,4,43823984	Makronisos	0	0
chr4,43823984,Makronisos,018	MOR28	43	0,4,43823984	Makronisos	0	0
chr4,43823984,Makronisos,019	MOR28	44	0,4,43823984	Makronisos	0	0
chr4,43823984,Makronisos,020	MOR28	45	0,4,43823984	Makronisos	0	0
chr4,43823984,Makronisos,021	MOR28	47	0,4,43823984	Makronisos	0	0
chr4,43823984,Makronisos,022	MOR28	50	0,4,43823984	Makronisos	0	0
chr4,43823984,Makronisos,023	MOR28	51	0,4,43823984	Makronisos	0	0
chr4,43823984,Makronisos,024	MOR28	53	0,4,43823984	Makronisos	0	0
chr4,43823984,Makronisos,025	MOR28	54	0,4,43823984	Makronisos	0	0
chr4,43823984,Makronisos,026	MOR28	58	0,4,43823984	Makronisos	0	0
chr4,43823984,Makronisos,027	MOR28	60	0,4,43823984	Makronisos	0	0
chr4,43823984,Makronisos,028	MOR28	62	0,4,43823984	Makronisos	0	0
chr4,43823984,Makronisos,029	MOR28	65	0,4,43823984	Makronisos	0	0
chr4,43823984,Makronisos,030	MOR28	66	0,4,43823984	Makronisos	0	0
chr4,43823984,Makronisos,031	MOR28	74	0,4,43823984	Makronisos	0	0
chr4,43823984,Makronisos,032	MOR28	75	0,4,43823984	Makronisos	0	0
chr4,43823984,Makronisos,033	MOR28	76	0,4,43823984	Makronisos	0	0
chr4,43823984,Makronisos,034	MOR28	78	0,4,43823984	Makronisos	0	0
chr4,43823984,Makronisos,035	MOR28	79	0,4,43823984	Makronisos	0	0
chr4,43823984,Makronisos,036	MOR28	8	0,4,43823984	Makronisos	0	0
chr4,43823984,Makronisos,037	MOR28	80	0,4,43823984	Makronisos	0	0
chr4,43823984,Makronisos,038	MOR28	81	0,4,43823984	Makronisos	0	0
chr4,43823984,Makronisos,039	MOR28	85	0,4,43823984	Makronisos	0	0
chr4,43823984,Makronisos,040	MOR28	86	0,4,43823984	Makronisos	0	0
chr4,43823984,Makronisos,041	MOR28	89	0,4,43823984	Makronisos	0	0
chr4,43823984,Makronisos,042	MOR28	90	0,4,43823984	Makronisos	0	0
chr4,43823984,Makronisos,043	MOR28	93	0,4,43823984	Makronisos	0	0
chr4,43823984,Makronisos,044	MOR28	94	0,4,43823984	Makronisos	0	0
chr4,43823984,Makronisos,045	MOR28	14	0,4,43823984	Makronisos	0	0
chr4,43823984,Makronisos,0110	MOR28	18	0,4,43823984	Makronisos	0	0
chr4,43823984,Makronisos,0210	MOR28	19	0,4,43823984	Makronisos	0	0
chr4,43823984,Makronisos,0310	MOR28	20	0,4,43823984	Makronisos	0	0
chr4,43823984,Makronisos,046	MOR28	21	0,4,43823984	Makronisos	0	0
chr4,43823984,Makronisos,051	MOR28	24	0,4,43823984	Makronisos	0	0
chr4,43823984,Makronisos,061	MOR28	27	0,4,43823984	Makronisos	0	0
chr4,43823984,Makronisos,071	MOR28	31	0,4,43823984	Makronisos	0	0
chr4,43823984,Makronisos,081	MOR28	34	0,4,43823984	Makronisos	0	0
chr4,43823984,Makronisos,091	MOR28	35	0,4,43823984	Makronisos	0	0
chr4,43823984,Makronisos,0101	MOR28	37	0,4,43823984	Makronisos	0	0
chr4,43823984,Makronisos,0111	MOR28	38	0,4,43823984	Makronisos	0	0
chr4,43823984,Makronisos,0121	MOR28	41	0,4,43823984	Makronisos	0	0
chr4,43823984,Makronisos,0131	MOR28	46	0,4,43823984	Makronisos	0	0
chr4,43823984,Makronisos,0141	MOR28	49	0,4,43823984	Makronisos	0	0
chr4,43823984,Makronisos,0151	MOR28	52	0,4,43823984	Makronisos	0	0
chr4,43823984,Makronisos,0161	MOR28	55	0,4,43823984	Makronisos	0	0
chr4,43823984,Makronisos,0171	MOR28	56	0,4,43823984	Makronisos	0	0
chr4,43823984,Makronisos,0181	MOR28	57	0,4,43823984	Makronisos	0	0
chr4,43823984,Makronisos,0191	MOR28	59	0,4,43823984	Makronisos	0	0
chr4,43823984,Makronisos,0201	MOR28	63	0,4,43823984	Makronisos	0	0
chr4,43823984,Makronisos,0211	MOR28	64	0,4,43823984	Makronisos	0	0
chr4,43823984,Makronisos,0221	MOR28	7	0,4,43823984	Makronisos	0	0
chr4,43823984,Makronisos,0231	MOR28	73	0,4,43823984	Makronisos	0	0
chr4,43823984,Makronisos,0241	MOR28	77	0,4,43823984	Makronisos	0	0
chr4,43823984,Makronisos,0251	MOR28	82	0,4,43823984	Makronisos	0	0
chr4,43823984,Makronisos,0261	MOR28	88	0,4,43823984	Makronisos	0	0
chr4,43823984,Makronisos,0271	MOR28	9	0,4,43823984	Makronisos	0	0
chr4,43823984,Makronisos,0281	MOR28	91	0,4,43823984	Makronisos	0	0
chr4,58640628,Agios_Efstratios,0	MOR28	12	0,4,58640628	Agios_Efstratios	0	0
chr4,58640628,Agios_Efstratios,01	MOR28	15	0,4,58640628	Agios_Efstratios	0	0
chr4,58640628,Agios_Efstratios,02	MOR28	16	0,4,58640628	Agios_Efstratios	0	0
chr4,58640628,Agios_Efstratios,03	MOR28	17	0,4,58640628	Agios_Efstratios	0	0
chr4,58640628,Agios_Efstratios,04	MOR28	23	0,4,58640628	Agios_Efstratios	0	0
chr4,58640628,Agios_Efstratios,05	MOR28	25	0,4,58640628	Agios_Efstratios	0	0
chr4,58640628,Agios_Efstratios,06	MOR28	26	0,4,58640628	Agios_Efstratios	0	0
chr4,58640628,Agios_Efstratios,07	MOR28	28	0,4,58640628	Agios_Efstratios	0	0
chr4,58640628,Agios_Efstratios,08	MOR28	29	0,4,58640628	Agios_Efstratios	0	0
chr4,58640628,Agios_Efstratios,09	MOR28	3	0,4,58640628	Agios_Efstratios	0	0
chr4,58640628,Agios_Efstratios,010	MOR28	30	0,4,58640628	Agios_Efstratios	0	0
chr4,58640628,Agios_Efstratios,011	MOR28	32	0,4,58640628	Agios_Efstratios	0	0
chr4,58640628,Agios_Efstratios,012	MOR28	33	0,4,58640628	Agios_Efstratios	0	0
chr4,58640628,Agios_Efstratios,013	MOR28	36	0,4,58640628	Agios_Efstratios	0	0
chr4,58640628,Agios_Efstratios,014	MOR28	39	0,4,58640628	Agios_Efstratios	0	0
chr4,58640628,Agios_Efstratios,015	MOR28	4	0,4,58640628	Agios_Efstratios	0	0
chr4,58640628,Agios_Efstratios,016	MOR28	40	0,4,58640628	Agios_Efstratios	0	0
chr4,58640628,Agios_Efstratios,017	MOR28	42	0,4,58640628	Agios_Efstratios	0	0
chr4,58640628,Agios_Efstratios,018	MOR28	43	0,4,58640628	Agios_Efstratios	0	0
chr4,58640628,Agios_Efstratios,019	MOR28	44	0,4,58640628	Agios_Efstratios	0	0
chr4,58640628,Agios_Efstratios,020	MOR28	45	0,4,58640628	Agios_Efstratios	0	0
chr4,58640628,Agios_Efstratios,021	MOR28	47	0,4,58640628	Agios_Efstratios	0	0
chr4,58640628,Agios_Efstratios,022	MOR28	50	0,4,58640628	Agios_Efstratios	0	0
chr4,58640628,Agios_Efstratios,023	MOR28	51	0,4,58640628	Agios_Efstratios	0	0
chr4,58640628,Agios_Efstratios,024	MOR28	53	0,4,58640628	Agios_Efstratios	0	0
chr4,58640628,Agios_Efstratios,025	MOR28	54	0,4,58640628	Agios_Efstratios	0	0
chr4,58640628,Agios_Efstratios,026	MOR28	58	0,4,58640628	Agios_Efstratios	0	0
chr4,58640628,Agios_Efstratios,027	MOR28	60	0,4,58640628	Agios_Efstratios	0	0
chr4,58640628,Agios_Efstratios,028	MOR28	62	0,4,58640628	Agios_Efstratios	0	0
chr4,58640628,Agios_Efstratios,029	MOR28	65	0,4,58640628	Agios_Efstratios	0	0
chr4,58640628,Agios_Efstratios,030	MOR28	66	0,4,58640628	Agios_Efstratios	0	0
chr4,58640628,Agios_Efstratios,031	MOR28	74	0,4,58640628	Agios_Efstratios	0	0
chr4,58640628,Agios_Efstratios,032	MOR28	75	0,4,58640628	Agios_Efstratios	0	0
chr4,58640628,Agios_Efstratios,033	MOR28	76	0,4,58640628	Agios_Efstratios	0	0
chr4,58640628,Agios_Efstratios,034	MOR28	78	0,4,58640628	Agios_Efstratios	0	0
chr4,58640628,Agios_Efstratios,035	MOR28	79	0,4,58640628	Agios_Efstratios	0	0
chr4,58640628,Agios_Efstratios,036	MOR28	8	0,4,58640628	Agios_Efstratios	0	0
chr4,58640628,Agios_Efstratios,037	MOR28	80	0,4,58640628	Agios_Efstratios	0	0
chr4,58640628,Agios_Efstratios,038	MOR28	81	0,4,58640628	Agios_Efstratios	0	0
chr4,58640628,Agios_Efstratios,039	MOR28	85	0,4,58640628	Agios_Efstratios	0	0
chr4,58640628,Agios_Efstratios,040	MOR28	86	0,4,58640628	Agios_Efstratios	0	0
chr4,58640628,Agios_Efstratios,041	MOR28	89	0,4,58640628	Agios_Efstratios	0	0
chr4,58640628,Agios_Efstratios,042	MOR28	90	0,4,58640628	Agios_Efstratios	0	0
chr4,58640628,Agios_Efstratios,043	MOR28	93	0,4,58640628	Agios_Efstratios	0	0
chr4,58640628,Agios_Efstratios,044	MOR28	94	0,4,58640628	Agios_Efstratios	0	0
chr4,58640628,Agios_Efstratios,045	MOR28	14	0,4,58640628	Agios_Efstratios	0	0
chr4,58640628,Agios_Efstratios,0110	MOR28	18	0,4,58640628	Agios_Efstratios	0	0
chr4,58640628,Agios_Efstratios,0210	MOR28	19	0,4,58640628	Agios_Efstratios	0	0
chr4,58640628,Agios_Efstratios,0310	MOR28	20	0,4,58640628	Agios_Efstratios	0	0
chr4,58640628,Agios_Efstratios,046	MOR28	21	0,4,58640628	Agios_Efstratios	0	0
chr4,58640628,Agios_Efstratios,051	MOR28	24	0,4,58640628	Agios_Efstratios	0	0
chr4,58640628,Agios_Efstratios,061	MOR28	27	0,4,58640628	Agios_Efstratios	0	0
chr4,58640628,Agios_Efstratios,071	MOR28	31	0,4,58640628	Agios_Efstratios	0	0
chr4,58640628,Agios_Efstratios,081	MOR28	34	0,4,58640628	Agios_Efstratios	0	0
chr4,58640628,Agios_Efstratios,091	MOR28	35	0,4,58640628	Agios_Efstratios	0	0
chr4,58640628,Agios_Efstratios,0101	MOR28	37	0,4,58640628	Agios_Efstratios	0	0
chr4,58640628,Agios_Efstratios,0111	MOR28	38	0,4,58640628	Agios_Efstratios	0	0
chr4,58640628,Agios_Efstratios,0121	MOR28	41	0,4,58640628	Agios_Efstratios	0	0
chr4,58640628,Agios_Efstratios,0131	MOR28	46	0,4,58640628	Agios_Efstratios	0	0
chr4,58640628,Agios_Efstratios,0141	MOR28	49	0,4,58640628	Agios_Efstratios	0	0
chr4,58640628,Agios_Efstratios,0151	MOR28	52	0,4,58640628	Agios_Efstratios	0	0
chr4,58640628,Agios_Efstratios,0161	MOR28	55	0,4,58640628	Agios_Efstratios	0	0
chr4,58640628,Agios_Efstratios,0171	MOR28	56	0,4,58640628	Agios_Efstratios	0	0
chr4,58640628,Agios_Efstratios,0181	MOR28	57	0,4,58640628	Agios_Efstratios	0	0
chr4,58640628,Agios_Efstratios,0191	MOR28	59	0,4,58640628	Agios_Efstratios	0	0
chr4,58640628,Agios_Efstratios,0201	MOR28	63	0,4,58640628	Agios_Efstratios	0	0
chr4,58640628,Agios_Efstratios,0211	MOR28	64	0,4,58640628	Agios_Efstratios	0	0
chr4,58640628,Agios_Efstratios,0221	MOR28	7	0,4,58640628	Agios_Efstratios	0	0
chr4,58640628,Agios_Efstratios,0231	MOR28	73	0,4,58640628	Agios_Efstratios	0	0
chr4,58640628,Agios_Efstratios,0241	MOR28	77	0,4,58640628	Agios_Efstratios	0	0
chr4,58640628,Agios_Efstratios,0251	MOR28	82	0,4,58640628	Agios_Efstratios	0	0
chr4,58640628,Agios_Efstratios,0261	MOR28	88	0,4,58640628	Agios_Efstratios	0	0
chr4,58640628,Agios_Efstratios,0271	MOR28	9	0,4,58640628	Agios_Efstratios	0	0
chr4,58640628,Agios_Efstratios,0281	MOR28	91	0,4,58640628	Agios_Efstratios	0	0
chr4,58764138,Chios,0	MOR28	12	0,4,58764138	Chios	0	0
chr4,58764138,Chios,01	MOR28	15	0,4,58764138	Chios	0	0
chr4,58764138,Chios,02	MOR28	16	0,4,58764138	Chios	0	0
chr4,58764138,Chios,03	MOR28	17	0,4,58764138	Chios	0	0
chr4,58764138,Chios,04	MOR28	23	0,4,58764138	Chios	0	0
chr4,58764138,Chios,05	MOR28	25	0,4,58764138	Chios	0	0
chr4,58764138,Chios,06	MOR28	26	0,4,58764138	Chios	0	0
chr4,58764138,Chios,07	MOR28	28	0,4,58764138	Chios	0	0
chr4,58764138,Chios,08	MOR28	29	0,4,58764138	Chios	0	0
chr4,58764138,Chios,09	MOR28	3	0,4,58764138	Chios	0	0
chr4,58764138,Chios,010	MOR28	30	0,4,58764138	Chios	0	0
chr4,58764138,Chios,011	MOR28	32	0,4,58764138	Chios	0	0
chr4,58764138,Chios,012	MOR28	33	0,4,58764138	Chios	0	0
chr4,58764138,Chios,013	MOR28	36	0,4,58764138	Chios	0	0
chr4,58764138,Chios,014	MOR28	39	0,4,58764138	Chios	0	0
chr4,58764138,Chios,015	MOR28	4	0,4,58764138	Chios	0	0
chr4,58764138,Chios,016	MOR28	40	0,4,58764138	Chios	0	0
chr4,58764138,Chios,017	MOR28	42	0,4,58764138	Chios	0	0
chr4,58764138,Chios,018	MOR28	43	0,4,58764138	Chios	0	0
chr4,58764138,Chios,019	MOR28	44	0,4,58764138	Chios	0	0
chr4,58764138,Chios,020	MOR28	45	0,4,58764138	Chios	0	0
chr4,58764138,Chios,021	MOR28	47	0,4,58764138	Chios	0	0
chr4,58764138,Chios,022	MOR28	50	0,4,58764138	Chios	0	0
chr4,58764138,Chios,023	MOR28	51	0,4,58764138	Chios	0	0
chr4,58764138,Chios,024	MOR28	53	0,4,58764138	Chios	0	0
chr4,58764138,Chios,025	MOR28	54	0,4,58764138	Chios	0	0
chr4,58764138,Chios,026	MOR28	58	0,4,58764138	Chios	0	0
chr4,58764138,Chios,027	MOR28	60	0,4,58764138	Chios	0	0
chr4,58764138,Chios,028	MOR28	62	0,4,58764138	Chios	0	0
chr4,58764138,Chios,029	MOR28	65	0,4,58764138	Chios	0	0
chr4,58764138,Chios,030	MOR28	66	0,4,58764138	Chios	0	0
chr4,58764138,Chios,031	MOR28	74	0,4,58764138	Chios	0	0
chr4,58764138,Chios,032	MOR28	75	0,4,58764138	Chios	0	0
chr4,58764138,Chios,033	MOR28	76	0,4,58764138	Chios	0	0
chr4,58764138,Chios,034	MOR28	78	0,4,58764138	Chios	0	0
chr4,58764138,Chios,035	MOR28	79	0,4,58764138	Chios	0	0
chr4,58764138,Chios,036	MOR28	8	0,4,58764138	Chios	0	0
chr4,58764138,Chios,037	MOR28	80	0,4,58764138	Chios	0	0
chr4,58764138,Chios,038	MOR28	81	0,4,58764138	Chios	0	0
chr4,58764138,Chios,039	MOR28	85	0,4,58764138	Chios	0	0
chr4,58764138,Chios,040	MOR28	86	0,4,58764138	Chios	0	0
chr4,58764138,Chios,041	MOR28	89	0,4,58764138	Chios	0	0
chr4,58764138,Chios,042	MOR28	90	0,4,58764138	Chios	0	0
chr4,58764138,Chios,043	MOR28	93	0,4,58764138	Chios	0	0
chr4,58764138,Chios,044	MOR28	94	0,4,58764138	Chios	0	0
chr4,58764138,Chios,045	MOR28	14	0,4,58764138	Chios	0	0
chr4,58764138,Chios,0110	MOR28	18	0,4,58764138	Chios	0	0
chr4,58764138,Chios,0210	MOR28	19	0,4,58764138	Chios	0	0
chr4,58764138,Chios,0310	MOR28	20	0,4,58764138	Chios	0	0
chr4,58764138,Chios,046	MOR28	21	0,4,58764138	Chios	0	0
chr4,58764138,Chios,051	MOR28	24	0,4,58764138	Chios	0	0
chr4,58764138,Chios,061	MOR28	27	0,4,58764138	Chios	0	0
chr4,58764138,Chios,071	MOR28	31	0,4,58764138	Chios	0	0
chr4,58764138,Chios,081	MOR28	34	0,4,58764138	Chios	0	0
chr4,58764138,Chios,091	MOR28	35	0,4,58764138	Chios	0	0
chr4,58764138,Chios,0101	MOR28	37	0,4,58764138	Chios	0	0
chr4,58764138,Chios,0111	MOR28	38	0,4,58764138	Chios	0	0
chr4,58764138,Chios,0121	MOR28	41	0,4,58764138	Chios	0	0
chr4,58764138,Chios,0131	MOR28	46	0,4,58764138	Chios	0	0
chr4,58764138,Chios,0141	MOR28	49	0,4,58764138	Chios	0	0
chr4,58764138,Chios,0151	MOR28	52	0,4,58764138	Chios	0	0
chr4,58764138,Chios,0161	MOR28	55	0,4,58764138	Chios	0	0
chr4,58764138,Chios,0171	MOR28	56	0,4,58764138	Chios	0	0
chr4,58764138,Chios,0181	MOR28	57	0,4,58764138	Chios	0	0
chr4,58764138,Chios,0191	MOR28	59	0,4,58764138	Chios	0	0
chr4,58764138,Chios,0201	MOR28	63	0,4,58764138	Chios	0	0
chr4,58764138,Chios,0211	MOR28	64	0,4,58764138	Chios	0	0
chr4,58764138,Chios,0221	MOR28	7	0,4,58764138	Chios	0	0
chr4,58764138,Chios,0231	MOR28	73	0,4,58764138	Chios	0	0
chr4,58764138,Chios,0241	MOR28	77	0,4,58764138	Chios	0	0
chr4,58764138,Chios,0251	MOR28	82	0,4,58764138	Chios	0	0
chr4,58764138,Chios,0261	MOR28	88	0,4,58764138	Chios	0	0
chr4,58764138,Chios,0271	MOR28	9	0,4,58764138	Chios	0	0
chr4,58764138,Chios,0281	MOR28	91	0,4,58764138	Chios	0	0
chr4,118642412,Nimos,0	MOR28	12	0,4,118642412	Nimos	0	0
chr4,118642412,Nimos,01	MOR28	15	0,4,118642412	Nimos	0	0
chr4,118642412,Nimos,02	MOR28	16	0,4,118642412	Nimos	0	0
chr4,118642412,Nimos,03	MOR28	17	0,4,118642412	Nimos	0	0
chr4,118642412,Nimos,04	MOR28	23	0,4,118642412	Nimos	0	0
chr4,118642412,Nimos,05	MOR28	25	0,4,118642412	Nimos	0	0
chr4,118642412,Nimos,06	MOR28	26	0,4,118642412	Nimos	0	0
chr4,118642412,Nimos,07	MOR28	28	0,4,118642412	Nimos	0	0
chr4,118642412,Nimos,08	MOR28	29	0,4,118642412	Nimos	0	0
chr4,118642412,Nimos,09	MOR28	3	0,4,118642412	Nimos	0	0
chr4,118642412,Nimos,010	MOR28	30	0,4,118642412	Nimos	0	0
chr4,118642412,Nimos,011	MOR28	32	0,4,118642412	Nimos	0	0
chr4,118642412,Nimos,012	MOR28	33	0,4,118642412	Nimos	0	0
chr4,118642412,Nimos,013	MOR28	36	0,4,118642412	Nimos	0	0
chr4,118642412,Nimos,014	MOR28	39	0,4,118642412	Nimos	0	0
chr4,118642412,Nimos,015	MOR28	4	0,4,118642412	Nimos	0	0
chr4,118642412,Nimos,016	MOR28	40	0,4,118642412	Nimos	0	0
chr4,118642412,Nimos,017	MOR28	42	0,4,118642412	Nimos	0	0
chr4,118642412,Nimos,018	MOR28	43	0,4,118642412	Nimos	0	0
chr4,118642412,Nimos,019	MOR28	44	0,4,118642412	Nimos	0	0
chr4,118642412,Nimos,020	MOR28	45	0,4,118642412	Nimos	0	0
chr4,118642412,Nimos,021	MOR28	47	0,4,118642412	Nimos	0	0
chr4,118642412,Nimos,022	MOR28	50	0,4,118642412	Nimos	0	0
chr4,118642412,Nimos,023	MOR28	51	0,4,118642412	Nimos	0	0
chr4,118642412,Nimos,024	MOR28	53	0,4,118642412	Nimos	0	0
chr4,118642412,Nimos,025	MOR28	54	0,4,118642412	Nimos	0	0
chr4,118642412,Nimos,026	MOR28	58	0,4,118642412	Nimos	0	0
chr4,118642412,Nimos,027	MOR28	60	0,4,118642412	Nimos	0	0
chr4,118642412,Nimos,028	MOR28	62	0,4,118642412	Nimos	0	0
chr4,118642412,Nimos,029	MOR28	65	0,4,118642412	Nimos	0	0
chr4,118642412,Nimos,030	MOR28	66	0,4,118642412	Nimos	0	0
chr4,118642412,Nimos,031	MOR28	74	0,4,118642412	Nimos	0	0
chr4,118642412,Nimos,032	MOR28	75	0,4,118642412	Nimos	0	0
chr4,118642412,Nimos,033	MOR28	76	0,4,118642412	Nimos	0	0
chr4,118642412,Nimos,034	MOR28	78	0,4,118642412	Nimos	0	0
chr4,118642412,Nimos,035	MOR28	79	0,4,118642412	Nimos	0	0
chr4,118642412,Nimos,036	MOR28	8	0,4,118642412	Nimos	0	0
chr4,118642412,Nimos,037	MOR28	80	0,4,118642412	Nimos	0	0
chr4,118642412,Nimos,038	MOR28	81	0,4,118642412	Nimos	0	1
chr4,118642412,Nimos,039	MOR28	85	0,4,118642412	Nimos	0	0
chr4,118642412,Nimos,040	MOR28	86	0,4,118642412	Nimos	0	0
chr4,118642412,Nimos,041	MOR28	89	0,4,118642412	Nimos	0	0
chr4,118642412,Nimos,042	MOR28	90	0,4,118642412	Nimos	0	0
chr4,118642412,Nimos,043	MOR28	93	0,4,118642412	Nimos	0	0
chr4,118642412,Nimos,044	MOR28	94	0,4,118642412	Nimos	0	0
chr4,118642412,Nimos,045	MOR28	14	0,4,118642412	Nimos	0	1
chr4,118642412,Nimos,0110	MOR28	18	0,4,118642412	Nimos	0	0
chr4,118642412,Nimos,0210	MOR28	19	0,4,118642412	Nimos	0	0
chr4,118642412,Nimos,0310	MOR28	20	0,4,118642412	Nimos	0	0
chr4,118642412,Nimos,046	MOR28	21	0,4,118642412	Nimos	0	0
chr4,118642412,Nimos,051	MOR28	24	0,4,118642412	Nimos	0	0
chr4,118642412,Nimos,061	MOR28	27	0,4,118642412	Nimos	0	0
chr4,118642412,Nimos,071	MOR28	31	0,4,118642412	Nimos	0	0
chr4,118642412,Nimos,081	MOR28	34	0,4,118642412	Nimos	0	0
chr4,118642412,Nimos,091	MOR28	35	0,4,118642412	Nimos	0	0
chr4,118642412,Nimos,0101	MOR28	37	0,4,118642412	Nimos	0	0
chr4,118642412,Nimos,0111	MOR28	38	0,4,118642412	Nimos	0	0
chr4,118642412,Nimos,0121	MOR28	41	0,4,118642412	Nimos	0	0
chr4,118642412,Nimos,0131	MOR28	46	0,4,118642412	Nimos	0	0
chr4,118642412,Nimos,0141	MOR28	49	0,4,118642412	Nimos	0	0
chr4,118642412,Nimos,0151	MOR28	52	0,4,118642412	Nimos	0	0
chr4,118642412,Nimos,0161	MOR28	55	0,4,118642412	Nimos	0	0
chr4,118642412,Nimos,0171	MOR28	56	0,4,118642412	Nimos	0	0
chr4,118642412,Nimos,0181	MOR28	57	0,4,118642412	Nimos	0	0
chr4,118642412,Nimos,0191	MOR28	59	0,4,118642412	Nimos	0	0
chr4,118642412,Nimos,0201	MOR28	63	0,4,118642412	Nimos	0	0
chr4,118642412,Nimos,0211	MOR28	64	0,4,118642412	Nimos	0	0
chr4,118642412,Nimos,0221	MOR28	7	0,4,118642412	Nimos	0	0
chr4,118642412,Nimos,0231	MOR28	73	0,4,118642412	Nimos	0	0
chr4,118642412,Nimos,0241	MOR28	77	0,4,118642412	Nimos	0	0
chr4,118642412,Nimos,0251	MOR28	82	0,4,118642412	Nimos	0	0
chr4,118642412,Nimos,0261	MOR28	88	0,4,118642412	Nimos	0	0
chr4,118642412,Nimos,0271	MOR28	9	0,4,118642412	Nimos	0	0
chr4,118642412,Nimos,0281	MOR28	91	0,4,118642412	Nimos	0	0
chr4,118658778,Mykonos,0	MOR28	12	0,4,118658778	Mykonos	0	0
chr4,118658778,Mykonos,01	MOR28	15	0,4,118658778	Mykonos	0	0
chr4,118658778,Mykonos,02	MOR28	16	0,4,118658778	Mykonos	0	0
chr4,118658778,Mykonos,03	MOR28	17	0,4,118658778	Mykonos	0	0
chr4,118658778,Mykonos,04	MOR28	23	0,4,118658778	Mykonos	0	0
chr4,118658778,Mykonos,05	MOR28	25	0,4,118658778	Mykonos	0	0
chr4,118658778,Mykonos,06	MOR28	26	0,4,118658778	Mykonos	0	0
chr4,118658778,Mykonos,07	MOR28	28	0,4,118658778	Mykonos	0	0
chr4,118658778,Mykonos,08	MOR28	29	0,4,118658778	Mykonos	0	0
chr4,118658778,Mykonos,09	MOR28	3	0,4,118658778	Mykonos	0	0
chr4,118658778,Mykonos,010	MOR28	30	0,4,118658778	Mykonos	0	0
chr4,118658778,Mykonos,011	MOR28	32	0,4,118658778	Mykonos	0	0
chr4,118658778,Mykonos,012	MOR28	33	0,4,118658778	Mykonos	0	0
chr4,118658778,Mykonos,013	MOR28	36	0,4,118658778	Mykonos	0	0
chr4,118658778,Mykonos,014	MOR28	39	0,4,118658778	Mykonos	0	0
chr4,118658778,Mykonos,015	MOR28	4	0,4,118658778	Mykonos	0	0
chr4,118658778,Mykonos,016	MOR28	40	0,4,118658778	Mykonos	0	0
chr4,118658778,Mykonos,017	MOR28	42	0,4,118658778	Mykonos	0	0
chr4,118658778,Mykonos,018	MOR28	43	0,4,118658778	Mykonos	0	0
chr4,118658778,Mykonos,019	MOR28	44	0,4,118658778	Mykonos	0	0
chr4,118658778,Mykonos,020	MOR28	45	0,4,118658778	Mykonos	0	0
chr4,118658778,Mykonos,021	MOR28	47	0,4,118658778	Mykonos	0	0
chr4,118658778,Mykonos,022	MOR28	50	0,4,118658778	Mykonos	0	0
chr4,118658778,Mykonos,023	MOR28	51	0,4,118658778	Mykonos	0	0
chr4,118658778,Mykonos,024	MOR28	53	0,4,118658778	Mykonos	0	0
chr4,118658778,Mykonos,025	MOR28	54	0,4,118658778	Mykonos	0	0
chr4,118658778,Mykonos,026	MOR28	58	0,4,118658778	Mykonos	0	0
chr4,118658778,Mykonos,027	MOR28	60	0,4,118658778	Mykonos	0	0
chr4,118658778,Mykonos,028	MOR28	62	0,4,118658778	Mykonos	0	0
chr4,118658778,Mykonos,029	MOR28	65	0,4,118658778	Mykonos	0	0
chr4,118658778,Mykonos,030	MOR28	66	0,4,118658778	Mykonos	0	0
chr4,118658778,Mykonos,031	MOR28	74	0,4,118658778	Mykonos	0	0
chr4,118658778,Mykonos,032	MOR28	75	0,4,118658778	Mykonos	0	0
chr4,118658778,Mykonos,033	MOR28	76	0,4,118658778	Mykonos	0	0
chr4,118658778,Mykonos,034	MOR28	78	0,4,118658778	Mykonos	0	0
chr4,118658778,Mykonos,035	MOR28	79	0,4,118658778	Mykonos	0	0
chr4,118658778,Mykonos,036	MOR28	8	0,4,118658778	Mykonos	0	0
chr4,118658778,Mykonos,037	MOR28	80	0,4,118658778	Mykonos	0	0
chr4,118658778,Mykonos,038	MOR28	81	0,4,118658778	Mykonos	0	1
chr4,118658778,Mykonos,039	MOR28	85	0,4,118658778	Mykonos	0	0
chr4,118658778,Mykonos,040	MOR28	86	0,4,118658778	Mykonos	0	0
chr4,118658778,Mykonos,041	MOR28	89	0,4,118658778	Mykonos	0	0
chr4,118658778,Mykonos,042	MOR28	90	0,4,118658778	Mykonos	0	0
chr4,118658778,Mykonos,043	MOR28	93	0,4,118658778	Mykonos	0	0
chr4,118658778,Mykonos,044	MOR28	94	0,4,118658778	Mykonos	0	0
chr4,118658778,Mykonos,045	MOR28	14	0,4,118658778	Mykonos	0	1
chr4,118658778,Mykonos,0110	MOR28	18	0,4,118658778	Mykonos	0	0
chr4,118658778,Mykonos,0210	MOR28	19	0,4,118658778	Mykonos	0	0
chr4,118658778,Mykonos,0310	MOR28	20	0,4,118658778	Mykonos	0	0
chr4,118658778,Mykonos,046	MOR28	21	0,4,118658778	Mykonos	0	0
chr4,118658778,Mykonos,051	MOR28	24	0,4,118658778	Mykonos	0	0
chr4,118658778,Mykonos,061	MOR28	27	0,4,118658778	Mykonos	0	0
chr4,118658778,Mykonos,071	MOR28	31	0,4,118658778	Mykonos	0	0
chr4,118658778,Mykonos,081	MOR28	34	0,4,118658778	Mykonos	0	1
chr4,118658778,Mykonos,091	MOR28	35	0,4,118658778	Mykonos	0	0
chr4,118658778,Mykonos,0101	MOR28	37	0,4,118658778	Mykonos	0	0
chr4,118658778,Mykonos,0111	MOR28	38	0,4,118658778	Mykonos	0	0
chr4,118658778,Mykonos,0121	MOR28	41	0,4,118658778	Mykonos	0	0
chr4,118658778,Mykonos,0131	MOR28	46	0,4,118658778	Mykonos	0	0
chr4,118658778,Mykonos,0141	MOR28	49	0,4,118658778	Mykonos	0	0
chr4,118658778,Mykonos,0151	MOR28	52	0,4,118658778	Mykonos	0	0
chr4,118658778,Mykonos,0161	MOR28	55	0,4,118658778	Mykonos	0	0
chr4,118658778,Mykonos,0171	MOR28	56	0,4,118658778	Mykonos	0	0
chr4,118658778,Mykonos,0181	MOR28	57	0,4,118658778	Mykonos	0	0
chr4,118658778,Mykonos,0191	MOR28	59	0,4,118658778	Mykonos	0	0
chr4,118658778,Mykonos,0201	MOR28	63	0,4,118658778	Mykonos	0	0
chr4,118658778,Mykonos,0211	MOR28	64	0,4,118658778	Mykonos	0	0
chr4,118658778,Mykonos,0221	MOR28	7	0,4,118658778	Mykonos	0	0
chr4,118658778,Mykonos,0231	MOR28	73	0,4,118658778	Mykonos	0	0
chr4,118658778,Mykonos,0241	MOR28	77	0,4,118658778	Mykonos	0	0
chr4,118658778,Mykonos,0251	MOR28	82	0,4,118658778	Mykonos	0	0
chr4,118658778,Mykonos,0261	MOR28	88	0,4,118658778	Mykonos	0	0
chr4,118658778,Mykonos,0271	MOR28	9	0,4,118658778	Mykonos	0	0
chr4,118658778,Mykonos,0281	MOR28	91	0,4,118658778	Mykonos	0	0
chr4,118729616,Leros,0	MOR28	12	0,4,118729616	Leros	0	0
chr4,118729616,Leros,01	MOR28	15	0,4,118729616	Leros	0	0
chr4,118729616,Leros,02	MOR28	16	0,4,118729616	Leros	0	0
chr4,118729616,Leros,03	MOR28	17	0,4,118729616	Leros	0	0
chr4,118729616,Leros,04	MOR28	23	0,4,118729616	Leros	0	0
chr4,118729616,Leros,05	MOR28	25	0,4,118729616	Leros	0	0
chr4,118729616,Leros,06	MOR28	26	0,4,118729616	Leros	0	0
chr4,118729616,Leros,07	MOR28	28	0,4,118729616	Leros	0	0
chr4,118729616,Leros,08	MOR28	29	0,4,118729616	Leros	0	0
chr4,118729616,Leros,09	MOR28	3	0,4,118729616	Leros	0	0
chr4,118729616,Leros,010	MOR28	30	0,4,118729616	Leros	0	0
chr4,118729616,Leros,011	MOR28	32	0,4,118729616	Leros	0	0
chr4,118729616,Leros,012	MOR28	33	0,4,118729616	Leros	0	0
chr4,118729616,Leros,013	MOR28	36	0,4,118729616	Leros	0	0
chr4,118729616,Leros,014	MOR28	39	0,4,118729616	Leros	0	0
chr4,118729616,Leros,015	MOR28	4	0,4,118729616	Leros	0	0
chr4,118729616,Leros,016	MOR28	40	0,4,118729616	Leros	0	0
chr4,118729616,Leros,017	MOR28	42	0,4,118729616	Leros	0	0
chr4,118729616,Leros,018	MOR28	43	0,4,118729616	Leros	0	0
chr4,118729616,Leros,019	MOR28	44	0,4,118729616	Leros	0	0
chr4,118729616,Leros,020	MOR28	45	0,4,118729616	Leros	0	0
chr4,118729616,Leros,021	MOR28	47	0,4,118729616	Leros	0	0
chr4,118729616,Leros,022	MOR28	50	0,4,118729616	Leros	0	0
chr4,118729616,Leros,023	MOR28	51	0,4,118729616	Leros	0	0
chr4,118729616,Leros,024	MOR28	53	0,4,118729616	Leros	0	0
chr4,118729616,Leros,025	MOR28	54	0,4,118729616	Leros	0	0
chr4,118729616,Leros,026	MOR28	58	0,4,118729616	Leros	0	0
chr4,118729616,Leros,027	MOR28	60	0,4,118729616	Leros	0	0
chr4,118729616,Leros,028	MOR28	62	0,4,118729616	Leros	0	0
chr4,118729616,Leros,029	MOR28	65	0,4,118729616	Leros	0	0
chr4,118729616,Leros,030	MOR28	66	0,4,118729616	Leros	0	0
chr4,118729616,Leros,031	MOR28	74	0,4,118729616	Leros	0	0
chr4,118729616,Leros,032	MOR28	75	0,4,118729616	Leros	0	0
chr4,118729616,Leros,033	MOR28	76	0,4,118729616	Leros	0	0
chr4,118729616,Leros,034	MOR28	78	0,4,118729616	Leros	0	0
chr4,118729616,Leros,035	MOR28	79	0,4,118729616	Leros	0	0
chr4,118729616,Leros,036	MOR28	8	0,4,118729616	Leros	0	0
chr4,118729616,Leros,037	MOR28	80	0,4,118729616	Leros	0	0
chr4,118729616,Leros,038	MOR28	81	0,4,118729616	Leros	0	0
chr4,118729616,Leros,039	MOR28	85	0,4,118729616	Leros	0	0
chr4,118729616,Leros,040	MOR28	86	0,4,118729616	Leros	0	0
chr4,118729616,Leros,041	MOR28	89	0,4,118729616	Leros	0	0
chr4,118729616,Leros,042	MOR28	90	0,4,118729616	Leros	0	0
chr4,118729616,Leros,043	MOR28	93	0,4,118729616	Leros	0	0
chr4,118729616,Leros,044	MOR28	94	0,4,118729616	Leros	0	0
chr4,118729616,Leros,045	MOR28	14	0,4,118729616	Leros	0	0
chr4,118729616,Leros,0110	MOR28	18	0,4,118729616	Leros	0	0
chr4,118729616,Leros,0210	MOR28	19	0,4,118729616	Leros	0	0
chr4,118729616,Leros,0310	MOR28	20	0,4,118729616	Leros	0	0
chr4,118729616,Leros,046	MOR28	21	0,4,118729616	Leros	0	0
chr4,118729616,Leros,051	MOR28	24	0,4,118729616	Leros	0	0
chr4,118729616,Leros,061	MOR28	27	0,4,118729616	Leros	0	0
chr4,118729616,Leros,071	MOR28	31	0,4,118729616	Leros	0	0
chr4,118729616,Leros,081	MOR28	34	0,4,118729616	Leros	0	0
chr4,118729616,Leros,091	MOR28	35	0,4,118729616	Leros	0	0
chr4,118729616,Leros,0101	MOR28	37	0,4,118729616	Leros	0	0
chr4,118729616,Leros,0111	MOR28	38	0,4,118729616	Leros	0	0
chr4,118729616,Leros,0121	MOR28	41	0,4,118729616	Leros	0	0
chr4,118729616,Leros,0131	MOR28	46	0,4,118729616	Leros	0	0
chr4,118729616,Leros,0141	MOR28	49	0,4,118729616	Leros	0	0
chr4,118729616,Leros,0151	MOR28	52	0,4,118729616	Leros	0	0
chr4,118729616,Leros,0161	MOR28	55	0,4,118729616	Leros	0	0
chr4,118729616,Leros,0171	MOR28	56	0,4,118729616	Leros	0	0
chr4,118729616,Leros,0181	MOR28	57	0,4,118729616	Leros	0	0
chr4,118729616,Leros,0191	MOR28	59	0,4,118729616	Leros	0	0
chr4,118729616,Leros,0201	MOR28	63	0,4,118729616	Leros	0	0
chr4,118729616,Leros,0211	MOR28	64	0,4,118729616	Leros	0	0
chr4,118729616,Leros,0221	MOR28	7	0,4,118729616	Leros	0	0
chr4,118729616,Leros,0231	MOR28	73	0,4,118729616	Leros	0	0
chr4,118729616,Leros,0241	MOR28	77	0,4,118729616	Leros	0	0
chr4,118729616,Leros,0251	MOR28	82	0,4,118729616	Leros	0	0
chr4,118729616,Leros,0261	MOR28	88	0,4,118729616	Leros	0	0
chr4,118729616,Leros,0271	MOR28	9	0,4,118729616	Leros	0	0
chr4,118729616,Leros,0281	MOR28	91	0,4,118729616	Leros	0	0
chr6,42576866,Anafi,0	MOR28	12	0,6,42576866	Anafi	0	0
chr6,42576866,Anafi,01	MOR28	15	0,6,42576866	Anafi	0	0
chr6,42576866,Anafi,02	MOR28	16	0,6,42576866	Anafi	0	0
chr6,42576866,Anafi,03	MOR28	17	0,6,42576866	Anafi	0	0
chr6,42576866,Anafi,04	MOR28	23	0,6,42576866	Anafi	0	0
chr6,42576866,Anafi,05	MOR28	25	0,6,42576866	Anafi	0	0
chr6,42576866,Anafi,06	MOR28	26	0,6,42576866	Anafi	0	0
chr6,42576866,Anafi,07	MOR28	28	0,6,42576866	Anafi	0	0
chr6,42576866,Anafi,08	MOR28	29	0,6,42576866	Anafi	0	0
chr6,42576866,Anafi,09	MOR28	3	0,6,42576866	Anafi	0	0
chr6,42576866,Anafi,010	MOR28	30	0,6,42576866	Anafi	0	0
chr6,42576866,Anafi,011	MOR28	32	0,6,42576866	Anafi	0	0
chr6,42576866,Anafi,012	MOR28	33	0,6,42576866	Anafi	0	0
chr6,42576866,Anafi,013	MOR28	36	0,6,42576866	Anafi	0	0
chr6,42576866,Anafi,014	MOR28	39	0,6,42576866	Anafi	0	0
chr6,42576866,Anafi,015	MOR28	4	0,6,42576866	Anafi	0	0
chr6,42576866,Anafi,016	MOR28	40	0,6,42576866	Anafi	0	0
chr6,42576866,Anafi,017	MOR28	42	0,6,42576866	Anafi	0	0
chr6,42576866,Anafi,018	MOR28	43	0,6,42576866	Anafi	0	0
chr6,42576866,Anafi,019	MOR28	44	0,6,42576866	Anafi	0	0
chr6,42576866,Anafi,020	MOR28	45	0,6,42576866	Anafi	0	0
chr6,42576866,Anafi,021	MOR28	47	0,6,42576866	Anafi	0	0
chr6,42576866,Anafi,022	MOR28	50	0,6,42576866	Anafi	0	0
chr6,42576866,Anafi,023	MOR28	51	0,6,42576866	Anafi	0	0
chr6,42576866,Anafi,024	MOR28	53	0,6,42576866	Anafi	0	0
chr6,42576866,Anafi,025	MOR28	54	0,6,42576866	Anafi	0	0
chr6,42576866,Anafi,026	MOR28	58	0,6,42576866	Anafi	0	0
chr6,42576866,Anafi,027	MOR28	60	0,6,42576866	Anafi	0	0
chr6,42576866,Anafi,028	MOR28	62	0,6,42576866	Anafi	0	0
chr6,42576866,Anafi,029	MOR28	65	0,6,42576866	Anafi	0	0
chr6,42576866,Anafi,030	MOR28	66	0,6,42576866	Anafi	0	0
chr6,42576866,Anafi,031	MOR28	74	0,6,42576866	Anafi	0	0
chr6,42576866,Anafi,032	MOR28	75	0,6,42576866	Anafi	0	0
chr6,42576866,Anafi,033	MOR28	76	0,6,42576866	Anafi	0	0
chr6,42576866,Anafi,034	MOR28	78	0,6,42576866	Anafi	0	0
chr6,42576866,Anafi,035	MOR28	79	0,6,42576866	Anafi	0	0
chr6,42576866,Anafi,036	MOR28	8	0,6,42576866	Anafi	0	0
chr6,42576866,Anafi,037	MOR28	80	0,6,42576866	Anafi	0	0
chr6,42576866,Anafi,038	MOR28	81	0,6,42576866	Anafi	0	0
chr6,42576866,Anafi,039	MOR28	85	0,6,42576866	Anafi	0	0
chr6,42576866,Anafi,040	MOR28	86	0,6,42576866	Anafi	0	0
chr6,42576866,Anafi,041	MOR28	89	0,6,42576866	Anafi	0	0
chr6,42576866,Anafi,042	MOR28	90	0,6,42576866	Anafi	0	0
chr6,42576866,Anafi,043	MOR28	93	0,6,42576866	Anafi	0	0
chr6,42576866,Anafi,044	MOR28	94	0,6,42576866	Anafi	0	0
chr6,42576866,Anafi,045	MOR28	14	0,6,42576866	Anafi	0	0
chr6,42576866,Anafi,0110	MOR28	18	0,6,42576866	Anafi	0	0
chr6,42576866,Anafi,0210	MOR28	19	0,6,42576866	Anafi	0	0
chr6,42576866,Anafi,0310	MOR28	20	0,6,42576866	Anafi	0	0
chr6,42576866,Anafi,046	MOR28	21	0,6,42576866	Anafi	0	0
chr6,42576866,Anafi,051	MOR28	24	0,6,42576866	Anafi	0	0
chr6,42576866,Anafi,061	MOR28	27	0,6,42576866	Anafi	0	0
chr6,42576866,Anafi,071	MOR28	31	0,6,42576866	Anafi	0	0
chr6,42576866,Anafi,081	MOR28	34	0,6,42576866	Anafi	0	0
chr6,42576866,Anafi,091	MOR28	35	0,6,42576866	Anafi	0	0
chr6,42576866,Anafi,0101	MOR28	37	0,6,42576866	Anafi	0	0
chr6,42576866,Anafi,0111	MOR28	38	0,6,42576866	Anafi	0	0
chr6,42576866,Anafi,0121	MOR28	41	0,6,42576866	Anafi	0	0
chr6,42576866,Anafi,0131	MOR28	46	0,6,42576866	Anafi	0	0
chr6,42576866,Anafi,0141	MOR28	49	0,6,42576866	Anafi	0	0
chr6,42576866,Anafi,0151	MOR28	52	0,6,42576866	Anafi	0	0
chr6,42576866,Anafi,0161	MOR28	55	0,6,42576866	Anafi	0	0
chr6,42576866,Anafi,0171	MOR28	56	0,6,42576866	Anafi	0	0
chr6,42576866,Anafi,0181	MOR28	57	0,6,42576866	Anafi	0	0
chr6,42576866,Anafi,0191	MOR28	59	0,6,42576866	Anafi	0	0
chr6,42576866,Anafi,0201	MOR28	63	0,6,42576866	Anafi	0	0
chr6,42576866,Anafi,0211	MOR28	64	0,6,42576866	Anafi	0	0
chr6,42576866,Anafi,0221	MOR28	7	0,6,42576866	Anafi	0	0
chr6,42576866,Anafi,0231	MOR28	73	0,6,42576866	Anafi	0	0
chr6,42576866,Anafi,0241	MOR28	77	0,6,42576866	Anafi	0	0
chr6,42576866,Anafi,0251	MOR28	82	0,6,42576866	Anafi	0	0
chr6,42576866,Anafi,0261	MOR28	88	0,6,42576866	Anafi	0	0
chr6,42576866,Anafi,0271	MOR28	9	0,6,42576866	Anafi	0	0
chr6,42576866,Anafi,0281	MOR28	91	0,6,42576866	Anafi	0	0
chr6,42869928,Sfaktiria,0	MOR28	12	0,6,42869928	Sfaktiria	0	0
chr6,42869928,Sfaktiria,01	MOR28	15	0,6,42869928	Sfaktiria	0	0
chr6,42869928,Sfaktiria,02	MOR28	16	0,6,42869928	Sfaktiria	0	0
chr6,42869928,Sfaktiria,03	MOR28	17	0,6,42869928	Sfaktiria	0	0
chr6,42869928,Sfaktiria,04	MOR28	23	0,6,42869928	Sfaktiria	0	0
chr6,42869928,Sfaktiria,05	MOR28	25	0,6,42869928	Sfaktiria	0	0
chr6,42869928,Sfaktiria,06	MOR28	26	0,6,42869928	Sfaktiria	0	0
chr6,42869928,Sfaktiria,07	MOR28	28	0,6,42869928	Sfaktiria	0	0
chr6,42869928,Sfaktiria,08	MOR28	29	0,6,42869928	Sfaktiria	0	0
chr6,42869928,Sfaktiria,09	MOR28	3	0,6,42869928	Sfaktiria	0	0
chr6,42869928,Sfaktiria,010	MOR28	30	0,6,42869928	Sfaktiria	0	0
chr6,42869928,Sfaktiria,011	MOR28	32	0,6,42869928	Sfaktiria	0	0
chr6,42869928,Sfaktiria,012	MOR28	33	0,6,42869928	Sfaktiria	0	0
chr6,42869928,Sfaktiria,013	MOR28	36	0,6,42869928	Sfaktiria	0	0
chr6,42869928,Sfaktiria,014	MOR28	39	0,6,42869928	Sfaktiria	0	0
chr6,42869928,Sfaktiria,015	MOR28	4	0,6,42869928	Sfaktiria	0	0
chr6,42869928,Sfaktiria,016	MOR28	40	0,6,42869928	Sfaktiria	0	0
chr6,42869928,Sfaktiria,017	MOR28	42	0,6,42869928	Sfaktiria	0	0
chr6,42869928,Sfaktiria,018	MOR28	43	0,6,42869928	Sfaktiria	0	0
chr6,42869928,Sfaktiria,019	MOR28	44	0,6,42869928	Sfaktiria	0	0
chr6,42869928,Sfaktiria,020	MOR28	45	0,6,42869928	Sfaktiria	0	1
chr6,42869928,Sfaktiria,021	MOR28	47	0,6,42869928	Sfaktiria	0	0
chr6,42869928,Sfaktiria,022	MOR28	50	0,6,42869928	Sfaktiria	0	0
chr6,42869928,Sfaktiria,023	MOR28	51	0,6,42869928	Sfaktiria	0	0
chr6,42869928,Sfaktiria,024	MOR28	53	0,6,42869928	Sfaktiria	0	0
chr6,42869928,Sfaktiria,025	MOR28	54	0,6,42869928	Sfaktiria	0	0
chr6,42869928,Sfaktiria,026	MOR28	58	0,6,42869928	Sfaktiria	0	0
chr6,42869928,Sfaktiria,027	MOR28	60	0,6,42869928	Sfaktiria	0	0
chr6,42869928,Sfaktiria,028	MOR28	62	0,6,42869928	Sfaktiria	0	0
chr6,42869928,Sfaktiria,029	MOR28	65	0,6,42869928	Sfaktiria	0	0
chr6,42869928,Sfaktiria,030	MOR28	66	0,6,42869928	Sfaktiria	0	0
chr6,42869928,Sfaktiria,031	MOR28	74	0,6,42869928	Sfaktiria	0	0
chr6,42869928,Sfaktiria,032	MOR28	75	0,6,42869928	Sfaktiria	0	0
chr6,42869928,Sfaktiria,033	MOR28	76	0,6,42869928	Sfaktiria	0	0
chr6,42869928,Sfaktiria,034	MOR28	78	0,6,42869928	Sfaktiria	0	0
chr6,42869928,Sfaktiria,035	MOR28	79	0,6,42869928	Sfaktiria	0	0
chr6,42869928,Sfaktiria,036	MOR28	8	0,6,42869928	Sfaktiria	0	0
chr6,42869928,Sfaktiria,037	MOR28	80	0,6,42869928	Sfaktiria	0	0
chr6,42869928,Sfaktiria,038	MOR28	81	0,6,42869928	Sfaktiria	0	0
chr6,42869928,Sfaktiria,039	MOR28	85	0,6,42869928	Sfaktiria	0	0
chr6,42869928,Sfaktiria,040	MOR28	86	0,6,42869928	Sfaktiria	0	0
chr6,42869928,Sfaktiria,041	MOR28	89	0,6,42869928	Sfaktiria	0	0
chr6,42869928,Sfaktiria,042	MOR28	90	0,6,42869928	Sfaktiria	0	0
chr6,42869928,Sfaktiria,043	MOR28	93	0,6,42869928	Sfaktiria	0	0
chr6,42869928,Sfaktiria,044	MOR28	94	0,6,42869928	Sfaktiria	0	0
chr6,42869928,Sfaktiria,045	MOR28	14	0,6,42869928	Sfaktiria	0	0
chr6,42869928,Sfaktiria,0110	MOR28	18	0,6,42869928	Sfaktiria	0	0
chr6,42869928,Sfaktiria,0210	MOR28	19	0,6,42869928	Sfaktiria	0	0
chr6,42869928,Sfaktiria,0310	MOR28	20	0,6,42869928	Sfaktiria	0	0
chr6,42869928,Sfaktiria,046	MOR28	21	0,6,42869928	Sfaktiria	0	0
chr6,42869928,Sfaktiria,051	MOR28	24	0,6,42869928	Sfaktiria	0	0
chr6,42869928,Sfaktiria,061	MOR28	27	0,6,42869928	Sfaktiria	0	0
chr6,42869928,Sfaktiria,071	MOR28	31	0,6,42869928	Sfaktiria	0	0
chr6,42869928,Sfaktiria,081	MOR28	34	0,6,42869928	Sfaktiria	0	0
chr6,42869928,Sfaktiria,091	MOR28	35	0,6,42869928	Sfaktiria	0	0
chr6,42869928,Sfaktiria,0101	MOR28	37	0,6,42869928	Sfaktiria	0	0
chr6,42869928,Sfaktiria,0111	MOR28	38	0,6,42869928	Sfaktiria	0	0
chr6,42869928,Sfaktiria,0121	MOR28	41	0,6,42869928	Sfaktiria	0	0
chr6,42869928,Sfaktiria,0131	MOR28	46	0,6,42869928	Sfaktiria	0	0
chr6,42869928,Sfaktiria,0141	MOR28	49	0,6,42869928	Sfaktiria	0	0
chr6,42869928,Sfaktiria,0151	MOR28	52	0,6,42869928	Sfaktiria	0	0
chr6,42869928,Sfaktiria,0161	MOR28	55	0,6,42869928	Sfaktiria	0	0
chr6,42869928,Sfaktiria,0171	MOR28	56	0,6,42869928	Sfaktiria	0	0
chr6,42869928,Sfaktiria,0181	MOR28	57	0,6,42869928	Sfaktiria	0	0
chr6,42869928,Sfaktiria,0191	MOR28	59	0,6,42869928	Sfaktiria	0	0
chr6,42869928,Sfaktiria,0201	MOR28	63	0,6,42869928	Sfaktiria	0	0
chr6,42869928,Sfaktiria,0211	MOR28	64	0,6,42869928	Sfaktiria	0	1
chr6,42869928,Sfaktiria,0221	MOR28	7	0,6,42869928	Sfaktiria	0	0
chr6,42869928,Sfaktiria,0231	MOR28	73	0,6,42869928	Sfaktiria	0	0
chr6,42869928,Sfaktiria,0241	MOR28	77	0,6,42869928	Sfaktiria	0	0
chr6,42869928,Sfaktiria,0251	MOR28	82	0,6,42869928	Sfaktiria	0	0
chr6,42869928,Sfaktiria,0261	MOR28	88	0,6,42869928	Sfaktiria	0	0
chr6,42869928,Sfaktiria,0271	MOR28	9	0,6,42869928	Sfaktiria	0	0
chr6,42869928,Sfaktiria,0281	MOR28	91	0,6,42869928	Sfaktiria	0	0
chr6,116614138,Kalymnos,0	MOR28	12	0,6,116614138	Kalymnos	0	0
chr6,116614138,Kalymnos,01	MOR28	15	0,6,116614138	Kalymnos	0	0
chr6,116614138,Kalymnos,02	MOR28	16	0,6,116614138	Kalymnos	0	0
chr6,116614138,Kalymnos,03	MOR28	17	0,6,116614138	Kalymnos	0	0
chr6,116614138,Kalymnos,04	MOR28	23	0,6,116614138	Kalymnos	0	0
chr6,116614138,Kalymnos,05	MOR28	25	0,6,116614138	Kalymnos	0	0
chr6,116614138,Kalymnos,06	MOR28	26	0,6,116614138	Kalymnos	0	0
chr6,116614138,Kalymnos,07	MOR28	28	0,6,116614138	Kalymnos	0	0
chr6,116614138,Kalymnos,08	MOR28	29	0,6,116614138	Kalymnos	0	0
chr6,116614138,Kalymnos,09	MOR28	3	0,6,116614138	Kalymnos	0	0
chr6,116614138,Kalymnos,010	MOR28	30	0,6,116614138	Kalymnos	0	0
chr6,116614138,Kalymnos,011	MOR28	32	0,6,116614138	Kalymnos	0	0
chr6,116614138,Kalymnos,012	MOR28	33	0,6,116614138	Kalymnos	0	0
chr6,116614138,Kalymnos,013	MOR28	36	0,6,116614138	Kalymnos	0	0
chr6,116614138,Kalymnos,014	MOR28	39	0,6,116614138	Kalymnos	0	0
chr6,116614138,Kalymnos,015	MOR28	4	0,6,116614138	Kalymnos	0	0
chr6,116614138,Kalymnos,016	MOR28	40	0,6,116614138	Kalymnos	0	0
chr6,116614138,Kalymnos,017	MOR28	42	0,6,116614138	Kalymnos	0	0
chr6,116614138,Kalymnos,018	MOR28	43	0,6,116614138	Kalymnos	0	0
chr6,116614138,Kalymnos,019	MOR28	44	0,6,116614138	Kalymnos	0	0
chr6,116614138,Kalymnos,020	MOR28	45	0,6,116614138	Kalymnos	0	1
chr6,116614138,Kalymnos,021	MOR28	47	0,6,116614138	Kalymnos	0	0
chr6,116614138,Kalymnos,022	MOR28	50	0,6,116614138	Kalymnos	0	0
chr6,116614138,Kalymnos,023	MOR28	51	0,6,116614138	Kalymnos	0	0
chr6,116614138,Kalymnos,024	MOR28	53	0,6,116614138	Kalymnos	0	0
chr6,116614138,Kalymnos,025	MOR28	54	0,6,116614138	Kalymnos	0	0
chr6,116614138,Kalymnos,026	MOR28	58	0,6,116614138	Kalymnos	0	0
chr6,116614138,Kalymnos,027	MOR28	60	0,6,116614138	Kalymnos	0	0
chr6,116614138,Kalymnos,028	MOR28	62	0,6,116614138	Kalymnos	0	0
chr6,116614138,Kalymnos,029	MOR28	65	0,6,116614138	Kalymnos	0	0
chr6,116614138,Kalymnos,030	MOR28	66	0,6,116614138	Kalymnos	0	0
chr6,116614138,Kalymnos,031	MOR28	74	0,6,116614138	Kalymnos	0	0
chr6,116614138,Kalymnos,032	MOR28	75	0,6,116614138	Kalymnos	0	0
chr6,116614138,Kalymnos,033	MOR28	76	0,6,116614138	Kalymnos	0	0
chr6,116614138,Kalymnos,034	MOR28	78	0,6,116614138	Kalymnos	0	0
chr6,116614138,Kalymnos,035	MOR28	79	0,6,116614138	Kalymnos	0	0
chr6,116614138,Kalymnos,036	MOR28	8	0,6,116614138	Kalymnos	0	0
chr6,116614138,Kalymnos,037	MOR28	80	0,6,116614138	Kalymnos	0	0
chr6,116614138,Kalymnos,038	MOR28	81	0,6,116614138	Kalymnos	0	0
chr6,116614138,Kalymnos,039	MOR28	85	0,6,116614138	Kalymnos	0	0
chr6,116614138,Kalymnos,040	MOR28	86	0,6,116614138	Kalymnos	0	0
chr6,116614138,Kalymnos,041	MOR28	89	0,6,116614138	Kalymnos	0	0
chr6,116614138,Kalymnos,042	MOR28	90	0,6,116614138	Kalymnos	0	0
chr6,116614138,Kalymnos,043	MOR28	93	0,6,116614138	Kalymnos	0	0
chr6,116614138,Kalymnos,044	MOR28	94	0,6,116614138	Kalymnos	0	0
chr6,116614138,Kalymnos,045	MOR28	14	0,6,116614138	Kalymnos	0	0
chr6,116614138,Kalymnos,0110	MOR28	18	0,6,116614138	Kalymnos	0	0
chr6,116614138,Kalymnos,0210	MOR28	19	0,6,116614138	Kalymnos	0	0
chr6,116614138,Kalymnos,0310	MOR28	20	0,6,116614138	Kalymnos	0	0
chr6,116614138,Kalymnos,046	MOR28	21	0,6,116614138	Kalymnos	0	0
chr6,116614138,Kalymnos,051	MOR28	24	0,6,116614138	Kalymnos	0	0
chr6,116614138,Kalymnos,061	MOR28	27	0,6,116614138	Kalymnos	0	0
chr6,116614138,Kalymnos,071	MOR28	31	0,6,116614138	Kalymnos	0	0
chr6,116614138,Kalymnos,081	MOR28	34	0,6,116614138	Kalymnos	0	0
chr6,116614138,Kalymnos,091	MOR28	35	0,6,116614138	Kalymnos	0	0
chr6,116614138,Kalymnos,0101	MOR28	37	0,6,116614138	Kalymnos	0	1
chr6,116614138,Kalymnos,0111	MOR28	38	0,6,116614138	Kalymnos	0	0
chr6,116614138,Kalymnos,0121	MOR28	41	0,6,116614138	Kalymnos	0	0
chr6,116614138,Kalymnos,0131	MOR28	46	0,6,116614138	Kalymnos	0	0
chr6,116614138,Kalymnos,0141	MOR28	49	0,6,116614138	Kalymnos	0	0
chr6,116614138,Kalymnos,0151	MOR28	52	0,6,116614138	Kalymnos	0	0
chr6,116614138,Kalymnos,0161	MOR28	55	0,6,116614138	Kalymnos	0	0
chr6,116614138,Kalymnos,0171	MOR28	56	0,6,116614138	Kalymnos	0	0
chr6,116614138,Kalymnos,0181	MOR28	57	0,6,116614138	Kalymnos	0	0
chr6,116614138,Kalymnos,0191	MOR28	59	0,6,116614138	Kalymnos	0	0
chr6,116614138,Kalymnos,0201	MOR28	63	0,6,116614138	Kalymnos	0	0
chr6,116614138,Kalymnos,0211	MOR28	64	0,6,116614138	Kalymnos	0	0
chr6,116614138,Kalymnos,0221	MOR28	7	0,6,116614138	Kalymnos	0	0
chr6,116614138,Kalymnos,0231	MOR28	73	0,6,116614138	Kalymnos	0	0
chr6,116614138,Kalymnos,0241	MOR28	77	0,6,116614138	Kalymnos	0	0
chr6,116614138,Kalymnos,0251	MOR28	82	0,6,116614138	Kalymnos	0	0
chr6,116614138,Kalymnos,0261	MOR28	88	0,6,116614138	Kalymnos	0	0
chr6,116614138,Kalymnos,0271	MOR28	9	0,6,116614138	Kalymnos	0	0
chr6,116614138,Kalymnos,0281	MOR28	91	0,6,116614138	Kalymnos	0	0
chr7,6545373,Kefallonia,0	MOR28	12	0,7,6545373	Kefallonia	0	0
chr7,6545373,Kefallonia,01	MOR28	15	0,7,6545373	Kefallonia	0	0
chr7,6545373,Kefallonia,02	MOR28	16	0,7,6545373	Kefallonia	0	0
chr7,6545373,Kefallonia,03	MOR28	17	0,7,6545373	Kefallonia	0	0
chr7,6545373,Kefallonia,04	MOR28	23	0,7,6545373	Kefallonia	0	0
chr7,6545373,Kefallonia,05	MOR28	25	0,7,6545373	Kefallonia	0	0
chr7,6545373,Kefallonia,06	MOR28	26	0,7,6545373	Kefallonia	0	0
chr7,6545373,Kefallonia,07	MOR28	28	0,7,6545373	Kefallonia	0	0
chr7,6545373,Kefallonia,08	MOR28	29	0,7,6545373	Kefallonia	0	0
chr7,6545373,Kefallonia,09	MOR28	3	0,7,6545373	Kefallonia	0	0
chr7,6545373,Kefallonia,010	MOR28	30	0,7,6545373	Kefallonia	0	0
chr7,6545373,Kefallonia,011	MOR28	32	0,7,6545373	Kefallonia	0	0
chr7,6545373,Kefallonia,012	MOR28	33	0,7,6545373	Kefallonia	0	0
chr7,6545373,Kefallonia,013	MOR28	36	0,7,6545373	Kefallonia	0	0
chr7,6545373,Kefallonia,014	MOR28	39	0,7,6545373	Kefallonia	0	0
chr7,6545373,Kefallonia,015	MOR28	4	0,7,6545373	Kefallonia	0	0
chr7,6545373,Kefallonia,016	MOR28	40	0,7,6545373	Kefallonia	0	0
chr7,6545373,Kefallonia,017	MOR28	42	0,7,6545373	Kefallonia	0	0
chr7,6545373,Kefallonia,018	MOR28	43	0,7,6545373	Kefallonia	0	0
chr7,6545373,Kefallonia,019	MOR28	44	0,7,6545373	Kefallonia	0	0
chr7,6545373,Kefallonia,020	MOR28	45	0,7,6545373	Kefallonia	0	0
chr7,6545373,Kefallonia,021	MOR28	47	0,7,6545373	Kefallonia	0	0
chr7,6545373,Kefallonia,022	MOR28	50	0,7,6545373	Kefallonia	0	0
chr7,6545373,Kefallonia,023	MOR28	51	0,7,6545373	Kefallonia	0	0
chr7,6545373,Kefallonia,024	MOR28	53	0,7,6545373	Kefallonia	0	0
chr7,6545373,Kefallonia,025	MOR28	54	0,7,6545373	Kefallonia	0	0
chr7,6545373,Kefallonia,026	MOR28	58	0,7,6545373	Kefallonia	0	0
chr7,6545373,Kefallonia,027	MOR28	60	0,7,6545373	Kefallonia	0	0
chr7,6545373,Kefallonia,028	MOR28	62	0,7,6545373	Kefallonia	0	0
chr7,6545373,Kefallonia,029	MOR28	65	0,7,6545373	Kefallonia	0	0
chr7,6545373,Kefallonia,030	MOR28	66	0,7,6545373	Kefallonia	0	0
chr7,6545373,Kefallonia,031	MOR28	74	0,7,6545373	Kefallonia	0	0
chr7,6545373,Kefallonia,032	MOR28	75	0,7,6545373	Kefallonia	0	0
chr7,6545373,Kefallonia,033	MOR28	76	0,7,6545373	Kefallonia	0	0
chr7,6545373,Kefallonia,034	MOR28	78	0,7,6545373	Kefallonia	0	0
chr7,6545373,Kefallonia,035	MOR28	79	0,7,6545373	Kefallonia	0	0
chr7,6545373,Kefallonia,036	MOR28	8	0,7,6545373	Kefallonia	0	0
chr7,6545373,Kefallonia,037	MOR28	80	0,7,6545373	Kefallonia	0	0
chr7,6545373,Kefallonia,038	MOR28	81	0,7,6545373	Kefallonia	0	0
chr7,6545373,Kefallonia,039	MOR28	85	0,7,6545373	Kefallonia	0	0
chr7,6545373,Kefallonia,040	MOR28	86	0,7,6545373	Kefallonia	0	0
chr7,6545373,Kefallonia,041	MOR28	89	0,7,6545373	Kefallonia	0	0
chr7,6545373,Kefallonia,042	MOR28	90	0,7,6545373	Kefallonia	0	0
chr7,6545373,Kefallonia,043	MOR28	93	0,7,6545373	Kefallonia	0	0
chr7,6545373,Kefallonia,044	MOR28	94	0,7,6545373	Kefallonia	0	0
chr7,6545373,Kefallonia,045	MOR28	14	0,7,6545373	Kefallonia	0	0
chr7,6545373,Kefallonia,0110	MOR28	18	0,7,6545373	Kefallonia	0	0
chr7,6545373,Kefallonia,0210	MOR28	19	0,7,6545373	Kefallonia	0	0
chr7,6545373,Kefallonia,0310	MOR28	20	0,7,6545373	Kefallonia	0	0
chr7,6545373,Kefallonia,046	MOR28	21	0,7,6545373	Kefallonia	0	0
chr7,6545373,Kefallonia,051	MOR28	24	0,7,6545373	Kefallonia	0	0
chr7,6545373,Kefallonia,061	MOR28	27	0,7,6545373	Kefallonia	0	0
chr7,6545373,Kefallonia,071	MOR28	31	0,7,6545373	Kefallonia	0	0
chr7,6545373,Kefallonia,081	MOR28	34	0,7,6545373	Kefallonia	0	0
chr7,6545373,Kefallonia,091	MOR28	35	0,7,6545373	Kefallonia	0	0
chr7,6545373,Kefallonia,0101	MOR28	37	0,7,6545373	Kefallonia	0	0
chr7,6545373,Kefallonia,0111	MOR28	38	0,7,6545373	Kefallonia	0	0
chr7,6545373,Kefallonia,0121	MOR28	41	0,7,6545373	Kefallonia	0	0
chr7,6545373,Kefallonia,0131	MOR28	46	0,7,6545373	Kefallonia	0	0
chr7,6545373,Kefallonia,0141	MOR28	49	0,7,6545373	Kefallonia	0	0
chr7,6545373,Kefallonia,0151	MOR28	52	0,7,6545373	Kefallonia	0	0
chr7,6545373,Kefallonia,0161	MOR28	55	0,7,6545373	Kefallonia	0	0
chr7,6545373,Kefallonia,0171	MOR28	56	0,7,6545373	Kefallonia	0	0
chr7,6545373,Kefallonia,0181	MOR28	57	0,7,6545373	Kefallonia	0	0
chr7,6545373,Kefallonia,0191	MOR28	59	0,7,6545373	Kefallonia	0	0
chr7,6545373,Kefallonia,0201	MOR28	63	0,7,6545373	Kefallonia	0	0
chr7,6545373,Kefallonia,0211	MOR28	64	0,7,6545373	Kefallonia	0	0
chr7,6545373,Kefallonia,0221	MOR28	7	0,7,6545373	Kefallonia	0	0
chr7,6545373,Kefallonia,0231	MOR28	73	0,7,6545373	Kefallonia	0	0
chr7,6545373,Kefallonia,0241	MOR28	77	0,7,6545373	Kefallonia	0	0
chr7,6545373,Kefallonia,0251	MOR28	82	0,7,6545373	Kefallonia	0	0
chr7,6545373,Kefallonia,0261	MOR28	88	0,7,6545373	Kefallonia	0	0
chr7,6545373,Kefallonia,0271	MOR28	9	0,7,6545373	Kefallonia	0	0
chr7,6545373,Kefallonia,0281	MOR28	91	0,7,6545373	Kefallonia	0	0
chr7,6650058,Amorgos,0	MOR28	12	0,7,6650058	Amorgos	0	0
chr7,6650058,Amorgos,01	MOR28	15	0,7,6650058	Amorgos	0	0
chr7,6650058,Amorgos,02	MOR28	16	0,7,6650058	Amorgos	0	0
chr7,6650058,Amorgos,03	MOR28	17	0,7,6650058	Amorgos	0	0
chr7,6650058,Amorgos,04	MOR28	23	0,7,6650058	Amorgos	0	0
chr7,6650058,Amorgos,05	MOR28	25	0,7,6650058	Amorgos	0	0
chr7,6650058,Amorgos,06	MOR28	26	0,7,6650058	Amorgos	0	0
chr7,6650058,Amorgos,07	MOR28	28	0,7,6650058	Amorgos	0	0
chr7,6650058,Amorgos,08	MOR28	29	0,7,6650058	Amorgos	0	0
chr7,6650058,Amorgos,09	MOR28	3	0,7,6650058	Amorgos	0	0
chr7,6650058,Amorgos,010	MOR28	30	0,7,6650058	Amorgos	0	0
chr7,6650058,Amorgos,011	MOR28	32	0,7,6650058	Amorgos	0	0
chr7,6650058,Amorgos,012	MOR28	33	0,7,6650058	Amorgos	0	0
chr7,6650058,Amorgos,013	MOR28	36	0,7,6650058	Amorgos	0	0
chr7,6650058,Amorgos,014	MOR28	39	0,7,6650058	Amorgos	0	0
chr7,6650058,Amorgos,015	MOR28	4	0,7,6650058	Amorgos	0	0
chr7,6650058,Amorgos,016	MOR28	40	0,7,6650058	Amorgos	0	0
chr7,6650058,Amorgos,017	MOR28	42	0,7,6650058	Amorgos	0	0
chr7,6650058,Amorgos,018	MOR28	43	0,7,6650058	Amorgos	0	0
chr7,6650058,Amorgos,019	MOR28	44	0,7,6650058	Amorgos	0	0
chr7,6650058,Amorgos,020	MOR28	45	0,7,6650058	Amorgos	0	0
chr7,6650058,Amorgos,021	MOR28	47	0,7,6650058	Amorgos	0	0
chr7,6650058,Amorgos,022	MOR28	50	0,7,6650058	Amorgos	0	0
chr7,6650058,Amorgos,023	MOR28	51	0,7,6650058	Amorgos	0	0
chr7,6650058,Amorgos,024	MOR28	53	0,7,6650058	Amorgos	0	0
chr7,6650058,Amorgos,025	MOR28	54	0,7,6650058	Amorgos	0	0
chr7,6650058,Amorgos,026	MOR28	58	0,7,6650058	Amorgos	0	0
chr7,6650058,Amorgos,027	MOR28	60	0,7,6650058	Amorgos	0	0
chr7,6650058,Amorgos,028	MOR28	62	0,7,6650058	Amorgos	0	0
chr7,6650058,Amorgos,029	MOR28	65	0,7,6650058	Amorgos	0	0
chr7,6650058,Amorgos,030	MOR28	66	0,7,6650058	Amorgos	0	0
chr7,6650058,Amorgos,031	MOR28	74	0,7,6650058	Amorgos	0	0
chr7,6650058,Amorgos,032	MOR28	75	0,7,6650058	Amorgos	0	0
chr7,6650058,Amorgos,033	MOR28	76	0,7,6650058	Amorgos	0	0
chr7,6650058,Amorgos,034	MOR28	78	0,7,6650058	Amorgos	0	0
chr7,6650058,Amorgos,035	MOR28	79	0,7,6650058	Amorgos	0	0
chr7,6650058,Amorgos,036	MOR28	8	0,7,6650058	Amorgos	0	0
chr7,6650058,Amorgos,037	MOR28	80	0,7,6650058	Amorgos	0	0
chr7,6650058,Amorgos,038	MOR28	81	0,7,6650058	Amorgos	0	0
chr7,6650058,Amorgos,039	MOR28	85	0,7,6650058	Amorgos	0	0
chr7,6650058,Amorgos,040	MOR28	86	0,7,6650058	Amorgos	0	0
chr7,6650058,Amorgos,041	MOR28	89	0,7,6650058	Amorgos	0	0
chr7,6650058,Amorgos,042	MOR28	90	0,7,6650058	Amorgos	0	0
chr7,6650058,Amorgos,043	MOR28	93	0,7,6650058	Amorgos	0	0
chr7,6650058,Amorgos,044	MOR28	94	0,7,6650058	Amorgos	0	0
chr7,6650058,Amorgos,045	MOR28	14	0,7,6650058	Amorgos	0	0
chr7,6650058,Amorgos,0110	MOR28	18	0,7,6650058	Amorgos	0	0
chr7,6650058,Amorgos,0210	MOR28	19	0,7,6650058	Amorgos	0	0
chr7,6650058,Amorgos,0310	MOR28	20	0,7,6650058	Amorgos	0	0
chr7,6650058,Amorgos,046	MOR28	21	0,7,6650058	Amorgos	0	0
chr7,6650058,Amorgos,051	MOR28	24	0,7,6650058	Amorgos	0	0
chr7,6650058,Amorgos,061	MOR28	27	0,7,6650058	Amorgos	0	0
chr7,6650058,Amorgos,071	MOR28	31	0,7,6650058	Amorgos	0	0
chr7,6650058,Amorgos,081	MOR28	34	0,7,6650058	Amorgos	0	0
chr7,6650058,Amorgos,091	MOR28	35	0,7,6650058	Amorgos	0	0
chr7,6650058,Amorgos,0101	MOR28	37	0,7,6650058	Amorgos	0	0
chr7,6650058,Amorgos,0111	MOR28	38	0,7,6650058	Amorgos	0	0
chr7,6650058,Amorgos,0121	MOR28	41	0,7,6650058	Amorgos	0	0
chr7,6650058,Amorgos,0131	MOR28	46	0,7,6650058	Amorgos	0	0
chr7,6650058,Amorgos,0141	MOR28	49	0,7,6650058	Amorgos	0	0
chr7,6650058,Amorgos,0151	MOR28	52	0,7,6650058	Amorgos	0	0
chr7,6650058,Amorgos,0161	MOR28	55	0,7,6650058	Amorgos	0	0
chr7,6650058,Amorgos,0171	MOR28	56	0,7,6650058	Amorgos	0	0
chr7,6650058,Amorgos,0181	MOR28	57	0,7,6650058	Amorgos	0	0
chr7,6650058,Amorgos,0191	MOR28	59	0,7,6650058	Amorgos	0	0
chr7,6650058,Amorgos,0201	MOR28	63	0,7,6650058	Amorgos	0	0
chr7,6650058,Amorgos,0211	MOR28	64	0,7,6650058	Amorgos	0	0
chr7,6650058,Amorgos,0221	MOR28	7	0,7,6650058	Amorgos	0	0
chr7,6650058,Amorgos,0231	MOR28	73	0,7,6650058	Amorgos	0	0
chr7,6650058,Amorgos,0241	MOR28	77	0,7,6650058	Amorgos	0	0
chr7,6650058,Amorgos,0251	MOR28	82	0,7,6650058	Amorgos	0	0
chr7,6650058,Amorgos,0261	MOR28	88	0,7,6650058	Amorgos	0	0
chr7,6650058,Amorgos,0271	MOR28	9	0,7,6650058	Amorgos	0	0
chr7,6650058,Amorgos,0281	MOR28	91	0,7,6650058	Amorgos	0	0
chr7,86295200,Thira,0	MOR28	12	0,7,86295200	Thira	0	0
chr7,86295200,Thira,01	MOR28	15	0,7,86295200	Thira	0	0
chr7,86295200,Thira,02	MOR28	16	0,7,86295200	Thira	0	0
chr7,86295200,Thira,03	MOR28	17	0,7,86295200	Thira	0	0
chr7,86295200,Thira,04	MOR28	23	0,7,86295200	Thira	0	0
chr7,86295200,Thira,05	MOR28	25	0,7,86295200	Thira	0	0
chr7,86295200,Thira,06	MOR28	26	0,7,86295200	Thira	0	0
chr7,86295200,Thira,07	MOR28	28	0,7,86295200	Thira	0	0
chr7,86295200,Thira,08	MOR28	29	0,7,86295200	Thira	0	0
chr7,86295200,Thira,09	MOR28	3	0,7,86295200	Thira	0	1
chr7,86295200,Thira,010	MOR28	30	0,7,86295200	Thira	0	0
chr7,86295200,Thira,011	MOR28	32	0,7,86295200	Thira	0	1
chr7,86295200,Thira,012	MOR28	33	0,7,86295200	Thira	0	0
chr7,86295200,Thira,013	MOR28	36	0,7,86295200	Thira	0	0
chr7,86295200,Thira,014	MOR28	39	0,7,86295200	Thira	0	0
chr7,86295200,Thira,015	MOR28	4	0,7,86295200	Thira	0	0
chr7,86295200,Thira,016	MOR28	40	0,7,86295200	Thira	0	0
chr7,86295200,Thira,017	MOR28	42	0,7,86295200	Thira	0	0
chr7,86295200,Thira,018	MOR28	43	0,7,86295200	Thira	0	0
chr7,86295200,Thira,019	MOR28	44	0,7,86295200	Thira	0	0
chr7,86295200,Thira,020	MOR28	45	0,7,86295200	Thira	0	0
chr7,86295200,Thira,021	MOR28	47	0,7,86295200	Thira	0	0
chr7,86295200,Thira,022	MOR28	50	0,7,86295200	Thira	0	0
chr7,86295200,Thira,023	MOR28	51	0,7,86295200	Thira	0	0
chr7,86295200,Thira,024	MOR28	53	0,7,86295200	Thira	0	0
chr7,86295200,Thira,025	MOR28	54	0,7,86295200	Thira	0	0
chr7,86295200,Thira,026	MOR28	58	0,7,86295200	Thira	0	0
chr7,86295200,Thira,027	MOR28	60	0,7,86295200	Thira	0	0
chr7,86295200,Thira,028	MOR28	62	0,7,86295200	Thira	0	0
chr7,86295200,Thira,029	MOR28	65	0,7,86295200	Thira	0	0
chr7,86295200,Thira,030	MOR28	66	0,7,86295200	Thira	0	0
chr7,86295200,Thira,031	MOR28	74	0,7,86295200	Thira	0	0
chr7,86295200,Thira,032	MOR28	75	0,7,86295200	Thira	0	0
chr7,86295200,Thira,033	MOR28	76	0,7,86295200	Thira	0	0
chr7,86295200,Thira,034	MOR28	78	0,7,86295200	Thira	0	0
chr7,86295200,Thira,035	MOR28	79	0,7,86295200	Thira	0	0
chr7,86295200,Thira,036	MOR28	8	0,7,86295200	Thira	0	0
chr7,86295200,Thira,037	MOR28	80	0,7,86295200	Thira	0	0
chr7,86295200,Thira,038	MOR28	81	0,7,86295200	Thira	0	0
chr7,86295200,Thira,039	MOR28	85	0,7,86295200	Thira	0	0
chr7,86295200,Thira,040	MOR28	86	0,7,86295200	Thira	0	0
chr7,86295200,Thira,041	MOR28	89	0,7,86295200	Thira	0	0
chr7,86295200,Thira,042	MOR28	90	0,7,86295200	Thira	0	0
chr7,86295200,Thira,043	MOR28	93	0,7,86295200	Thira	0	0
chr7,86295200,Thira,044	MOR28	94	0,7,86295200	Thira	0	0
chr7,86295200,Thira,045	MOR28	14	0,7,86295200	Thira	0	0
chr7,86295200,Thira,0110	MOR28	18	0,7,86295200	Thira	0	0
chr7,86295200,Thira,0210	MOR28	19	0,7,86295200	Thira	0	0
chr7,86295200,Thira,0310	MOR28	20	0,7,86295200	Thira	0	0
chr7,86295200,Thira,046	MOR28	21	0,7,86295200	Thira	0	0
chr7,86295200,Thira,051	MOR28	24	0,7,86295200	Thira	0	0
chr7,86295200,Thira,061	MOR28	27	0,7,86295200	Thira	0	0
chr7,86295200,Thira,071	MOR28	31	0,7,86295200	Thira	0	0
chr7,86295200,Thira,081	MOR28	34	0,7,86295200	Thira	0	0
chr7,86295200,Thira,091	MOR28	35	0,7,86295200	Thira	0	0
chr7,86295200,Thira,0101	MOR28	37	0,7,86295200	Thira	0	0
chr7,86295200,Thira,0111	MOR28	38	0,7,86295200	Thira	0	0
chr7,86295200,Thira,0121	MOR28	41	0,7,86295200	Thira	0	0
chr7,86295200,Thira,0131	MOR28	46	0,7,86295200	Thira	0	0
chr7,86295200,Thira,0141	MOR28	49	0,7,86295200	Thira	0	0
chr7,86295200,Thira,0151	MOR28	52	0,7,86295200	Thira	0	0
chr7,86295200,Thira,0161	MOR28	55	0,7,86295200	Thira	0	0
chr7,86295200,Thira,0171	MOR28	56	0,7,86295200	Thira	0	0
chr7,86295200,Thira,0181	MOR28	57	0,7,86295200	Thira	0	0
chr7,86295200,Thira,0191	MOR28	59	0,7,86295200	Thira	0	0
chr7,86295200,Thira,0201	MOR28	63	0,7,86295200	Thira	0	0
chr7,86295200,Thira,0211	MOR28	64	0,7,86295200	Thira	0	0
chr7,86295200,Thira,0221	MOR28	7	0,7,86295200	Thira	0	0
chr7,86295200,Thira,0231	MOR28	73	0,7,86295200	Thira	0	0
chr7,86295200,Thira,0241	MOR28	77	0,7,86295200	Thira	0	0
chr7,86295200,Thira,0251	MOR28	82	0,7,86295200	Thira	0	0
chr7,86295200,Thira,0261	MOR28	88	0,7,86295200	Thira	0	0
chr7,86295200,Thira,0271	MOR28	9	0,7,86295200	Thira	0	0
chr7,86295200,Thira,0281	MOR28	91	0,7,86295200	Thira	0	0
chr7,99730118,Patmos,0	MOR28	12	0,7,99730118	Patmos	0	0
[truncated: 12,137 more rows]

## Sheet: Ext. Data. Fig. 5c
	a	count	comp
1	0	94.0767	P2vP2
2	1	5.8072	P2vP2
3	2	0.116144	P2vP2
4	0	94.9206	mor28vmor28
5	1	4.60317	mor28vmor28
6	2	0.47619	mor28vmor28
7	0	94.246	P2vmor28
8	1	5.62169	P2vmor28
9	2	0.132275	P2vmor28

## Sheet: Ext. Data. Fig. 5d
	cell	geno	state	sum
1	3	P2	active	0
2	5	P2	active	3
3	7	P2	active	9
4	9	P2	active	9
5	10	P2	active	10
6	11	P2	active	2
7	13	P2	active	5
8	16	P2	active	5
9	22	P2	active	9
10	24	P2	active	0
11	25	P2	active	9
12	26	P2	active	8
13	28	P2	active	9
14	30	P2	active	7
15	34	P2	active	6
16	37	P2	active	10
17	42	P2	active	2
18	44	P2	active	4
19	55	P2	active	6
20	64	P2	active	1
21	66	P2	active	3
22	76	P2	active	11
23	80	P2	active	4
24	85	P2	active	12
25	90	P2	active	6
26	92	P2	active	6
27	1	P2	active	6
28	2	P2	active	8
29	4	P2	active	1
30	8	P2	active	7
31	12	P2	active	7
32	14	P2	active	4
33	15	P2	active	0
34	17	P2	active	8
35	18	P2	active	0
36	19	P2	active	2
37	20	P2	active	8
38	21	P2	active	3
39	23	P2	active	7
40	27	P2	active	6
41	29	P2	active	8
42	31	P2	active	14
43	32	P2	active	3
44	33	P2	active	4
45	35	P2	active	5
46	38	P2	active	6
47	40	P2	active	6
48	41	P2	active	3
49	43	P2	active	5
50	45	P2	active	10
51	46	P2	active	4
52	47	P2	active	10
53	48	P2	active	7
54	49	P2	active	4
55	50	P2	active	5
56	51	P2	active	7
57	52	P2	active	4
58	53	P2	active	6
59	54	P2	active	5
60	61	P2	active	1
61	62	P2	active	1
62	63	P2	active	5
63	65	P2	active	4
64	67	P2	active	6
65	68	P2	active	7
66	69	P2	active	10
67	70	P2	active	7
68	71	P2	active	5
69	72	P2	active	2
70	73	P2	active	4
71	74	P2	active	8
72	75	P2	active	8
73	77	P2	active	5
74	78	P2	active	6
75	79	P2	active	6
76	81	P2	active	12
77	82	P2	active	3
78	83	P2	active	2
79	84	P2	active	0
80	86	P2	active	2
81	88	P2	active	10
82	89	P2	active	8
83	91	P2	active	1
84	93	P2	active	7
85	94	P2	active	5
86	95	P2	active	6
87	96	P2	active	8
88	3	MOR28	active	9
89	4	MOR28	active	1
90	8	MOR28	active	9
91	12	MOR28	active	4
92	15	MOR28	active	4
93	16	MOR28	active	7
94	17	MOR28	active	1
95	23	MOR28	active	7
96	25	MOR28	active	8
97	26	MOR28	active	3
98	28	MOR28	active	3
99	29	MOR28	active	6
100	30	MOR28	active	1
101	32	MOR28	active	10
102	33	MOR28	active	7
103	36	MOR28	active	9
104	39	MOR28	active	3
105	40	MOR28	active	2
106	42	MOR28	active	6
107	43	MOR28	active	7
108	44	MOR28	active	4
109	45	MOR28	active	4
110	47	MOR28	active	2
111	50	MOR28	active	4
112	51	MOR28	active	5
113	53	MOR28	active	5
114	54	MOR28	active	5
115	58	MOR28	active	13
116	60	MOR28	active	5
117	62	MOR28	active	2
118	65	MOR28	active	2
119	66	MOR28	active	1
120	74	MOR28	active	2
121	75	MOR28	active	5
122	76	MOR28	active	6
123	78	MOR28	active	2
124	79	MOR28	active	7
125	80	MOR28	active	3
126	81	MOR28	active	9
127	85	MOR28	active	7
128	86	MOR28	active	1
129	89	MOR28	active	3
130	90	MOR28	active	5
131	93	MOR28	active	5
132	94	MOR28	active	5
133	7	MOR28	active	1
134	9	MOR28	active	4
135	14	MOR28	active	8
136	18	MOR28	active	11
137	19	MOR28	active	6
138	20	MOR28	active	3
139	21	MOR28	active	2
140	24	MOR28	active	6
141	27	MOR28	active	7
142	31	MOR28	active	8
143	34	MOR28	active	10
144	35	MOR28	active	5
145	37	MOR28	active	4
146	38	MOR28	active	2
147	41	MOR28	active	6
148	46	MOR28	active	3
149	49	MOR28	active	9
150	52	MOR28	active	2
151	55	MOR28	active	5
152	56	MOR28	active	2
153	57	MOR28	active	11
154	59	MOR28	active	8
155	63	MOR28	active	8
156	64	MOR28	active	8
157	73	MOR28	active	8
158	77	MOR28	active	6
159	82	MOR28	active	7
160	88	MOR28	active	2
161	91	MOR28	active	3
21000	10	P2	inactive	2
3900	10	P2	inactive	2
4413	10	P2	inactive	4
5102	10	P2	inactive	4
6102	10	P2	inactive	2
7102	10	P2	inactive	1
8101	10	P2	inactive	3
9102	10	P2	inactive	3
10102	10	P2	inactive	1
11102	10	P2	inactive	1
12102	10	P2	inactive	1
13102	10	P2	inactive	8
14102	10	P2	inactive	5
15102	10	P2	inactive	8
16100	10	P2	inactive	5
17102	10	P2	inactive	1
18102	10	P2	inactive	3
19102	10	P2	inactive	3
20102	10	P2	inactive	2
21102	10	P2	inactive	2
22102	10	P2	inactive	1
23102	10	P2	inactive	1
24102	10	P2	inactive	5
25102	10	P2	inactive	1
26102	10	P2	inactive	2
27102	10	P2	inactive	2
28102	10	P2	inactive	2
29101	10	P2	inactive	1
30102	10	P2	inactive	2
31102	10	P2	inactive	2
32102	10	P2	inactive	2
33102	10	P2	inactive	1
34102	10	P2	inactive	3
35102	10	P2	inactive	1
36102	10	P2	inactive	1
37100	10	P2	inactive	1
38100	10	P2	inactive	1
39100	10	P2	inactive	3
40100	10	P2	inactive	2
41100	10	P2	inactive	2
42100	10	P2	inactive	3
43100	10	P2	inactive	1
4414	10	P2	inactive	1
4512	10	P2	inactive	6
4612	10	P2	inactive	3
4712	10	P2	inactive	1
4812	10	P2	inactive	1
4910	10	P2	inactive	1
5112	11	P2	inactive	6
5212	11	P2	inactive	3
5312	11	P2	inactive	4
5412	11	P2	inactive	7
5512	11	P2	inactive	2
5611	11	P2	inactive	1
5712	11	P2	inactive	2
5812	11	P2	inactive	1
5912	11	P2	inactive	3
6012	11	P2	inactive	3
6111	11	P2	inactive	1
6212	11	P2	inactive	1
6312	11	P2	inactive	3
6412	11	P2	inactive	3
6512	11	P2	inactive	8
6612	11	P2	inactive	1
6712	11	P2	inactive	3
6812	11	P2	inactive	3
6912	11	P2	inactive	7
7012	11	P2	inactive	4
7112	11	P2	inactive	2
7212	11	P2	inactive	3
7312	11	P2	inactive	3
7412	11	P2	inactive	2
7512	11	P2	inactive	2
7612	11	P2	inactive	7
7712	11	P2	inactive	1
7812	11	P2	inactive	7
7912	11	P2	inactive	3
8012	11	P2	inactive	1
8112	11	P2	inactive	1
8212	11	P2	inactive	1
8312	11	P2	inactive	3
8412	11	P2	inactive	3
8512	11	P2	inactive	2
8612	11	P2	inactive	2
8712	11	P2	inactive	3
8812	11	P2	inactive	2
8912	11	P2	inactive	1
9011	11	P2	inactive	2
9112	11	P2	inactive	2
9212	11	P2	inactive	1
9312	11	P2	inactive	1
9412	11	P2	inactive	1
9612	13	P2	inactive	6
9712	13	P2	inactive	9
9812	13	P2	inactive	3
9912	13	P2	inactive	6
10012	13	P2	inactive	3
10112	13	P2	inactive	1
10212	13	P2	inactive	2
10312	13	P2	inactive	1
10412	13	P2	inactive	1
10512	13	P2	inactive	1
10612	13	P2	inactive	1
10712	13	P2	inactive	1
10812	13	P2	inactive	4
10912	13	P2	inactive	2
11012	13	P2	inactive	3
11112	13	P2	inactive	1
11212	13	P2	inactive	1
11312	13	P2	inactive	1
11412	13	P2	inactive	1
11512	13	P2	inactive	3
11612	13	P2	inactive	2
11712	13	P2	inactive	2
11812	13	P2	inactive	1
11912	13	P2	inactive	1
12012	13	P2	inactive	6
12112	13	P2	inactive	2
12212	13	P2	inactive	4
12310	13	P2	inactive	2
12412	13	P2	inactive	1
12512	13	P2	inactive	1
12612	13	P2	inactive	1
12712	13	P2	inactive	1
12811	13	P2	inactive	2
12912	13	P2	inactive	2
13012	13	P2	inactive	2
13112	13	P2	inactive	1
13212	13	P2	inactive	2
13312	13	P2	inactive	1
13412	13	P2	inactive	1
13512	13	P2	inactive	1
13612	13	P2	inactive	1
13712	13	P2	inactive	1
13812	13	P2	inactive	3
13912	13	P2	inactive	3
14012	13	P2	inactive	2
14112	13	P2	inactive	2
14212	13	P2	inactive	3
14312	13	P2	inactive	6
14412	13	P2	inactive	1
14512	13	P2	inactive	2
14612	13	P2	inactive	1
14712	13	P2	inactive	1
14812	13	P2	inactive	1
14912	13	P2	inactive	1
15012	13	P2	inactive	1
15112	13	P2	inactive	2
15212	13	P2	inactive	1
15412	16	P2	inactive	8
15512	16	P2	inactive	4
15612	16	P2	inactive	5
15712	16	P2	inactive	1
15812	16	P2	inactive	1
15912	16	P2	inactive	1
16012	16	P2	inactive	4
16112	16	P2	inactive	3
162	16	P2	inactive	1
163	16	P2	inactive	6
164	16	P2	inactive	2
165	16	P2	inactive	5
166	16	P2	inactive	3
167	16	P2	inactive	1
168	16	P2	inactive	2
169	16	P2	inactive	6
170	16	P2	inactive	3
171	16	P2	inactive	3
172	16	P2	inactive	2
173	16	P2	inactive	1
174	16	P2	inactive	1
175	16	P2	inactive	2
176	16	P2	inactive	2
177	16	P2	inactive	5
178	16	P2	inactive	1
179	16	P2	inactive	1
180	16	P2	inactive	1
181	16	P2	inactive	1
182	16	P2	inactive	3
183	16	P2	inactive	1
184	16	P2	inactive	2
185	16	P2	inactive	2
186	16	P2	inactive	1
187	16	P2	inactive	1
188	16	P2	inactive	3
189	16	P2	inactive	1
190	16	P2	inactive	3
191	16	P2	inactive	2
192	16	P2	inactive	2
193	16	P2	inactive	3
194	16	P2	inactive	3
195	16	P2	inactive	1
196	16	P2	inactive	2
197	16	P2	inactive	1
198	16	P2	inactive	1
199	16	P2	inactive	2
200	16	P2	inactive	2
201	16	P2	inactive	3
202	16	P2	inactive	1
203	16	P2	inactive	1
204	16	P2	inactive	1
205	16	P2	inactive	1
207	22	P2	inactive	9
208	22	P2	inactive	12
209	22	P2	inactive	1
210	22	P2	inactive	2
211	22	P2	inactive	2
212	22	P2	inactive	4
213	22	P2	inactive	1
214	22	P2	inactive	1
215	22	P2	inactive	6
216	22	P2	inactive	1
217	22	P2	inactive	1
218	22	P2	inactive	2
219	22	P2	inactive	6
220	22	P2	inactive	4
221	22	P2	inactive	2
222	22	P2	inactive	5
223	22	P2	inactive	4
224	22	P2	inactive	1
225	22	P2	inactive	1
226	22	P2	inactive	1
227	22	P2	inactive	1
228	22	P2	inactive	7
229	22	P2	inactive	2
230	22	P2	inactive	1
231	22	P2	inactive	5
232	22	P2	inactive	1
233	22	P2	inactive	1
234	22	P2	inactive	2
235	22	P2	inactive	1
236	22	P2	inactive	3
237	22	P2	inactive	2
238	22	P2	inactive	3
239	22	P2	inactive	3
240	22	P2	inactive	3
241	22	P2	inactive	3
242	22	P2	inactive	3
243	22	P2	inactive	1
244	22	P2	inactive	1
245	22	P2	inactive	1
246	22	P2	inactive	1
247	22	P2	inactive	1
248	22	P2	inactive	1
249	22	P2	inactive	1
250	22	P2	inactive	1
252	24	P2	inactive	7
253	24	P2	inactive	1
254	24	P2	inactive	5
255	24	P2	inactive	5
256	24	P2	inactive	2
257	24	P2	inactive	1
258	24	P2	inactive	1
259	24	P2	inactive	1
260	24	P2	inactive	2
261	24	P2	inactive	4
262	24	P2	inactive	1
263	24	P2	inactive	3
264	24	P2	inactive	4
265	24	P2	inactive	2
266	24	P2	inactive	2
267	24	P2	inactive	2
268	24	P2	inactive	1
269	24	P2	inactive	3
270	24	P2	inactive	4
271	24	P2	inactive	2
272	24	P2	inactive	2
273	24	P2	inactive	1
274	24	P2	inactive	1
275	24	P2	inactive	4
276	24	P2	inactive	6
277	24	P2	inactive	2
278	24	P2	inactive	1
279	24	P2	inactive	1
280	24	P2	inactive	1
281	24	P2	inactive	1
282	24	P2	inactive	1
283	24	P2	inactive	1
284	24	P2	inactive	4
285	24	P2	inactive	2
286	24	P2	inactive	1
287	24	P2	inactive	1
288	24	P2	inactive	1
289	24	P2	inactive	3
290	24	P2	inactive	3
291	24	P2	inactive	1
292	24	P2	inactive	1
293	24	P2	inactive	3
294	24	P2	inactive	2
295	24	P2	inactive	2
296	24	P2	inactive	3
297	24	P2	inactive	3
298	24	P2	inactive	1
299	24	P2	inactive	2
300	24	P2	inactive	2
301	24	P2	inactive	1
302	24	P2	inactive	1
303	24	P2	inactive	3
304	24	P2	inactive	2
305	24	P2	inactive	2
306	24	P2	inactive	1
307	24	P2	inactive	1
308	24	P2	inactive	2
309	24	P2	inactive	1
311	25	P2	inactive	3
312	25	P2	inactive	3
313	25	P2	inactive	4
314	25	P2	inactive	5
315	25	P2	inactive	1
316	25	P2	inactive	1
317	25	P2	inactive	7
318	25	P2	inactive	3
319	25	P2	inactive	1
320	25	P2	inactive	4
321	25	P2	inactive	3
322	25	P2	inactive	1
323	25	P2	inactive	8
324	25	P2	inactive	3
325	25	P2	inactive	1
326	25	P2	inactive	4
327	25	P2	inactive	1
328	25	P2	inactive	3
329	25	P2	inactive	2
330	25	P2	inactive	2
331	25	P2	inactive	1
332	25	P2	inactive	3
333	25	P2	inactive	1
334	25	P2	inactive	1
335	25	P2	inactive	1
336	25	P2	inactive	3
337	25	P2	inactive	1
338	25	P2	inactive	1
339	25	P2	inactive	1
340	25	P2	inactive	1
341	25	P2	inactive	3
342	25	P2	inactive	4
343	25	P2	inactive	2
344	25	P2	inactive	1
345	25	P2	inactive	2
346	25	P2	inactive	3
347	25	P2	inactive	1
348	25	P2	inactive	1
349	25	P2	inactive	4
350	25	P2	inactive	3
351	25	P2	inactive	2
352	25	P2	inactive	2
353	25	P2	inactive	1
354	25	P2	inactive	1
355	25	P2	inactive	1
356	25	P2	inactive	1
357	25	P2	inactive	1
358	25	P2	inactive	5
359	25	P2	inactive	2
360	25	P2	inactive	1
362	26	P2	inactive	1
363	26	P2	inactive	7
364	26	P2	inactive	5
365	26	P2	inactive	7
366	26	P2	inactive	1
367	26	P2	inactive	4
368	26	P2	inactive	3
369	26	P2	inactive	1
370	26	P2	inactive	1
371	26	P2	inactive	2
372	26	P2	inactive	3
373	26	P2	inactive	3
374	26	P2	inactive	4
375	26	P2	inactive	1
376	26	P2	inactive	1
377	26	P2	inactive	3
378	26	P2	inactive	3
379	26	P2	inactive	3
380	26	P2	inactive	2
381	26	P2	inactive	2
382	26	P2	inactive	1
383	26	P2	inactive	1
384	26	P2	inactive	2
385	26	P2	inactive	2
386	26	P2	inactive	2
387	26	P2	inactive	2
388	26	P2	inactive	1
389	26	P2	inactive	1
390	26	P2	inactive	1
391	26	P2	inactive	1
392	26	P2	inactive	3
393	26	P2	inactive	2
394	26	P2	inactive	1
395	26	P2	inactive	2
396	26	P2	inactive	2
397	26	P2	inactive	2
398	26	P2	inactive	1
399	26	P2	inactive	1
400	26	P2	inactive	1
401	26	P2	inactive	3
402	26	P2	inactive	1
403	26	P2	inactive	1
404	26	P2	inactive	1
405	26	P2	inactive	4
406	26	P2	inactive	3
407	26	P2	inactive	1
408	26	P2	inactive	1
409	26	P2	inactive	1
410	26	P2	inactive	2
411	26	P2	inactive	2
412	26	P2	inactive	1
413	26	P2	inactive	1
414	26	P2	inactive	5
415	26	P2	inactive	1
416	26	P2	inactive	1
417	26	P2	inactive	1
419	28	P2	inactive	6
420	28	P2	inactive	1
421	28	P2	inactive	13
422	28	P2	inactive	4
423	28	P2	inactive	1
424	28	P2	inactive	3
425	28	P2	inactive	8
426	28	P2	inactive	2
427	28	P2	inactive	1
428	28	P2	inactive	5
429	28	P2	inactive	6
430	28	P2	inactive	6
431	28	P2	inactive	3
432	28	P2	inactive	2
433	28	P2	inactive	2
434	28	P2	inactive	1
435	28	P2	inactive	2
436	28	P2	inactive	2
437	28	P2	inactive	4
438	28	P2	inactive	1
439	28	P2	inactive	2
440	28	P2	inactive	1
441	28	P2	inactive	2
442	28	P2	inactive	2
443	28	P2	inactive	2
444	28	P2	inactive	2
445	28	P2	inactive	1
446	28	P2	inactive	3
447	28	P2	inactive	3
448	28	P2	inactive	1
449	28	P2	inactive	1
450	28	P2	inactive	3
451	28	P2	inactive	3
452	28	P2	inactive	2
453	28	P2	inactive	2
454	28	P2	inactive	1
455	28	P2	inactive	2
456	28	P2	inactive	2
457	28	P2	inactive	1
458	28	P2	inactive	1
459	28	P2	inactive	2
460	28	P2	inactive	2
461	28	P2	inactive	1
463	3	P2	inactive	6
464	3	P2	inactive	1
465	3	P2	inactive	6
466	3	P2	inactive	5
467	3	P2	inactive	1
468	3	P2	inactive	6
469	3	P2	inactive	4
470	3	P2	inactive	3
471	3	P2	inactive	1
472	3	P2	inactive	5
473	3	P2	inactive	1
474	3	P2	inactive	4
475	3	P2	inactive	2
476	3	P2	inactive	2
477	3	P2	inactive	8
478	3	P2	inactive	1
479	3	P2	inactive	2
480	3	P2	inactive	3
481	3	P2	inactive	2
482	3	P2	inactive	3
483	3	P2	inactive	2
484	3	P2	inactive	1
485	3	P2	inactive	1
486	3	P2	inactive	1
487	3	P2	inactive	2
488	3	P2	inactive	2
489	3	P2	inactive	1
490	3	P2	inactive	6
491	3	P2	inactive	1
492	3	P2	inactive	3
493	3	P2	inactive	1
494	3	P2	inactive	2
495	3	P2	inactive	3
496	3	P2	inactive	2
497	3	P2	inactive	4
498	3	P2	inactive	2
499	3	P2	inactive	1
500	3	P2	inactive	1
501	3	P2	inactive	1
502	3	P2	inactive	3
503	3	P2	inactive	3
504	3	P2	inactive	2
505	3	P2	inactive	6
506	3	P2	inactive	1
507	3	P2	inactive	1
508	3	P2	inactive	1
509	3	P2	inactive	1
510	3	P2	inactive	1
511	3	P2	inactive	1
512	3	P2	inactive	1
514	30	P2	inactive	1
515	30	P2	inactive	4
516	30	P2	inactive	8
517	30	P2	inactive	8
518	30	P2	inactive	6
519	30	P2	inactive	2
520	30	P2	inactive	2
521	30	P2	inactive	9
522	30	P2	inactive	9
523	30	P2	inactive	4
524	30	P2	inactive	2
525	30	P2	inactive	2
526	30	P2	inactive	1
527	30	P2	inactive	1
528	30	P2	inactive	7
529	30	P2	inactive	2
530	30	P2	inactive	2
531	30	P2	inactive	2
532	30	P2	inactive	1
533	30	P2	inactive	3
534	30	P2	inactive	1
535	30	P2	inactive	2
536	30	P2	inactive	2
537	30	P2	inactive	1
538	30	P2	inactive	6
539	30	P2	inactive	1
540	30	P2	inactive	1
541	30	P2	inactive	1
542	30	P2	inactive	1
543	30	P2	inactive	3
544	30	P2	inactive	3
545	30	P2	inactive	3
546	30	P2	inactive	2
547	30	P2	inactive	1
548	30	P2	inactive	1
549	30	P2	inactive	2
550	30	P2	inactive	2
551	30	P2	inactive	2
552	30	P2	inactive	2
553	30	P2	inactive	1
554	30	P2	inactive	3
556	34	P2	inactive	3
557	34	P2	inactive	2
558	34	P2	inactive	7
559	34	P2	inactive	5
560	34	P2	inactive	4
561	34	P2	inactive	1
562	34	P2	inactive	5
563	34	P2	inactive	1
564	34	P2	inactive	4
565	34	P2	inactive	1
566	34	P2	inactive	2
567	34	P2	inactive	2
568	34	P2	inactive	1
569	34	P2	inactive	1
570	34	P2	inactive	4
571	34	P2	inactive	1
572	34	P2	inactive	3
573	34	P2	inactive	3
574	34	P2	inactive	2
575	34	P2	inactive	2
576	34	P2	inactive	1
577	34	P2	inactive	1
578	34	P2	inactive	1
579	34	P2	inactive	1
580	34	P2	inactive	2
581	34	P2	inactive	2
582	34	P2	inactive	1
583	34	P2	inactive	2
584	34	P2	inactive	1
585	34	P2	inactive	1
586	34	P2	inactive	1
587	34	P2	inactive	4
588	34	P2	inactive	5
589	34	P2	inactive	4
590	34	P2	inactive	2
591	34	P2	inactive	4
592	34	P2	inactive	2
593	34	P2	inactive	3
594	34	P2	inactive	1
595	34	P2	inactive	1
596	34	P2	inactive	1
597	34	P2	inactive	1
598	34	P2	inactive	1
599	34	P2	inactive	3
600	34	P2	inactive	3
601	34	P2	inactive	2
602	34	P2	inactive	3
603	34	P2	inactive	1
604	34	P2	inactive	1
605	34	P2	inactive	2
606	34	P2	inactive	1
607	34	P2	inactive	1
608	34	P2	inactive	2
609	34	P2	inactive	1
610	34	P2	inactive	1
612	37	P2	inactive	1
613	37	P2	inactive	3
614	37	P2	inactive	4
615	37	P2	inactive	4
616	37	P2	inactive	1
617	37	P2	inactive	7
618	37	P2	inactive	2
619	37	P2	inactive	5
620	37	P2	inactive	1
621	37	P2	inactive	1
622	37	P2	inactive	3
623	37	P2	inactive	2
624	37	P2	inactive	2
625	37	P2	inactive	1
626	37	P2	inactive	7
627	37	P2	inactive	3
628	37	P2	inactive	2
629	37	P2	inactive	2
630	37	P2	inactive	1
631	37	P2	inactive	1
632	37	P2	inactive	5
633	37	P2	inactive	2
634	37	P2	inactive	2
635	37	P2	inactive	4
636	37	P2	inactive	1
637	37	P2	inactive	1
638	37	P2	inactive	4
639	37	P2	inactive	1
640	37	P2	inactive	1
641	37	P2	inactive	1
642	37	P2	inactive	1
643	37	P2	inactive	2
644	37	P2	inactive	2
645	37	P2	inactive	1
646	37	P2	inactive	3
647	37	P2	inactive	1
648	37	P2	inactive	1
649	37	P2	inactive	1
650	37	P2	inactive	1
651	37	P2	inactive	3
652	37	P2	inactive	3
653	37	P2	inactive	2
654	37	P2	inactive	1
655	37	P2	inactive	1
656	37	P2	inactive	1
657	37	P2	inactive	2
658	37	P2	inactive	2
659	37	P2	inactive	2
660	37	P2	inactive	1
661	37	P2	inactive	1
662	37	P2	inactive	2
663	37	P2	inactive	2
664	37	P2	inactive	1
665	37	P2	inactive	1
666	37	P2	inactive	1
668	42	P2	inactive	1
669	42	P2	inactive	1
670	42	P2	inactive	5
671	42	P2	inactive	9
672	42	P2	inactive	2
673	42	P2	inactive	1
674	42	P2	inactive	1
675	42	P2	inactive	1
676	42	P2	inactive	7
677	42	P2	inactive	6
678	42	P2	inactive	1
679	42	P2	inactive	3
680	42	P2	inactive	4
681	42	P2	inactive	8
682	42	P2	inactive	6
683	42	P2	inactive	4
684	42	P2	inactive	3
685	42	P2	inactive	3
686	42	P2	inactive	4
687	42	P2	inactive	2
688	42	P2	inactive	1
689	42	P2	inactive	4
690	42	P2	inactive	3
691	42	P2	inactive	2
692	42	P2	inactive	5
693	42	P2	inactive	1
694	42	P2	inactive	1
695	42	P2	inactive	3
696	42	P2	inactive	1
697	42	P2	inactive	1
698	42	P2	inactive	3
699	42	P2	inactive	3
700	42	P2	inactive	1
701	42	P2	inactive	1
702	42	P2	inactive	3
703	42	P2	inactive	3
704	42	P2	inactive	2
705	42	P2	inactive	2
706	42	P2	inactive	1
707	42	P2	inactive	1
708	42	P2	inactive	3
709	42	P2	inactive	2
710	42	P2	inactive	2
711	42	P2	inactive	1
713	44	P2	inactive	3
714	44	P2	inactive	8
715	44	P2	inactive	3
716	44	P2	inactive	4
717	44	P2	inactive	2
718	44	P2	inactive	1
719	44	P2	inactive	1
720	44	P2	inactive	1
721	44	P2	inactive	6
722	44	P2	inactive	2
723	44	P2	inactive	1
724	44	P2	inactive	6
725	44	P2	inactive	1
726	44	P2	inactive	4
727	44	P2	inactive	3
728	44	P2	inactive	3
729	44	P2	inactive	1
730	44	P2	inactive	5
731	44	P2	inactive	2
732	44	P2	inactive	3
733	44	P2	inactive	3
734	44	P2	inactive	2
735	44	P2	inactive	2
736	44	P2	inactive	1
737	44	P2	inactive	1
738	44	P2	inactive	2
739	44	P2	inactive	1
740	44	P2	inactive	2
741	44	P2	inactive	4
742	44	P2	inactive	1
743	44	P2	inactive	3
744	44	P2	inactive	1
745	44	P2	inactive	3
746	44	P2	inactive	3
747	44	P2	inactive	2
748	44	P2	inactive	1
749	44	P2	inactive	1
750	44	P2	inactive	1
751	44	P2	inactive	1
752	44	P2	inactive	1
753	44	P2	inactive	1
754	44	P2	inactive	3
755	44	P2	inactive	2
756	44	P2	inactive	2
757	44	P2	inactive	2
758	44	P2	inactive	1
759	44	P2	inactive	2
760	44	P2	inactive	1
761	44	P2	inactive	1
762	44	P2	inactive	5
763	44	P2	inactive	1
764	44	P2	inactive	2
765	44	P2	inactive	1
767	5	P2	inactive	1
768	5	P2	inactive	1
769	5	P2	inactive	9
770	5	P2	inactive	5
771	5	P2	inactive	1
772	5	P2	inactive	2
773	5	P2	inactive	4
774	5	P2	inactive	1
775	5	P2	inactive	1
776	5	P2	inactive	3
777	5	P2	inactive	9
778	5	P2	inactive	5
779	5	P2	inactive	2
780	5	P2	inactive	3
781	5	P2	inactive	3
782	5	P2	inactive	2
783	5	P2	inactive	1
784	5	P2	inactive	2
785	5	P2	inactive	3
786	5	P2	inactive	2
787	5	P2	inactive	2
788	5	P2	inactive	2
789	5	P2	inactive	1
790	5	P2	inactive	2
791	5	P2	inactive	1
792	5	P2	inactive	2
793	5	P2	inactive	2
794	5	P2	inactive	7
795	5	P2	inactive	2
796	5	P2	inactive	3
797	5	P2	inactive	1
798	5	P2	inactive	1
799	5	P2	inactive	1
800	5	P2	inactive	3
801	5	P2	inactive	3
802	5	P2	inactive	2
803	5	P2	inactive	2
804	5	P2	inactive	3
805	5	P2	inactive	4
806	5	P2	inactive	1
807	5	P2	inactive	1
808	5	P2	inactive	2
809	5	P2	inactive	1
810	5	P2	inactive	2
811	5	P2	inactive	1
812	5	P2	inactive	2
813	5	P2	inactive	2
814	5	P2	inactive	2
815	5	P2	inactive	2
816	5	P2	inactive	1
818	55	P2	inactive	4
819	55	P2	inactive	7
820	55	P2	inactive	10
821	55	P2	inactive	4
822	55	P2	inactive	1
823	55	P2	inactive	3
824	55	P2	inactive	2
825	55	P2	inactive	2
826	55	P2	inactive	2
827	55	P2	inactive	1
828	55	P2	inactive	8
829	55	P2	inactive	1
830	55	P2	inactive	4
831	55	P2	inactive	1
832	55	P2	inactive	3
833	55	P2	inactive	3
834	55	P2	inactive	2
835	55	P2	inactive	1
836	55	P2	inactive	2
837	55	P2	inactive	2
838	55	P2	inactive	4
839	55	P2	inactive	1
840	55	P2	inactive	1
841	55	P2	inactive	1
842	55	P2	inactive	6
843	55	P2	inactive	1
844	55	P2	inactive	10
845	55	P2	inactive	2
846	55	P2	inactive	2
847	55	P2	inactive	1
848	55	P2	inactive	2
849	55	P2	inactive	2
850	55	P2	inactive	1
851	55	P2	inactive	3
852	55	P2	inactive	2
853	55	P2	inactive	2
854	55	P2	inactive	2
855	55	P2	inactive	1
856	55	P2	inactive	1
857	55	P2	inactive	8
858	55	P2	inactive	1
859	55	P2	inactive	1
861	64	P2	inactive	3
862	64	P2	inactive	8
863	64	P2	inactive	4
864	64	P2	inactive	3
865	64	P2	inactive	2
866	64	P2	inactive	1
867	64	P2	inactive	2
868	64	P2	inactive	3
869	64	P2	inactive	3
870	64	P2	inactive	4
871	64	P2	inactive	1
872	64	P2	inactive	2
873	64	P2	inactive	1
874	64	P2	inactive	1
875	64	P2	inactive	3
876	64	P2	inactive	1
877	64	P2	inactive	1
878	64	P2	inactive	1
879	64	P2	inactive	3
880	64	P2	inactive	2
881	64	P2	inactive	3
882	64	P2	inactive	3
883	64	P2	inactive	2
884	64	P2	inactive	2
885	64	P2	inactive	1
886	64	P2	inactive	1
887	64	P2	inactive	3
888	64	P2	inactive	3
889	64	P2	inactive	2
890	64	P2	inactive	2
891	64	P2	inactive	1
892	64	P2	inactive	5
893	64	P2	inactive	1
894	64	P2	inactive	1
895	64	P2	inactive	2
896	64	P2	inactive	3
897	64	P2	inactive	1
898	64	P2	inactive	1
899	64	P2	inactive	3
900	64	P2	inactive	1
901	64	P2	inactive	1
902	64	P2	inactive	1
903	64	P2	inactive	3
904	64	P2	inactive	2
905	64	P2	inactive	1
906	64	P2	inactive	2
907	64	P2	inactive	1
908	64	P2	inactive	3
909	64	P2	inactive	1
910	64	P2	inactive	2
911	64	P2	inactive	1
912	64	P2	inactive	1
913	64	P2	inactive	1
914	64	P2	inactive	1
915	64	P2	inactive	1
916	64	P2	inactive	1
917	64	P2	inactive	2
918	64	P2	inactive	2
919	64	P2	inactive	1
920	64	P2	inactive	2
921	64	P2	inactive	1
922	64	P2	inactive	1
923	64	P2	inactive	1
925	66	P2	inactive	7
926	66	P2	inactive	2
927	66	P2	inactive	8
928	66	P2	inactive	2
929	66	P2	inactive	1
930	66	P2	inactive	1
931	66	P2	inactive	3
932	66	P2	inactive	4
933	66	P2	inactive	2
934	66	P2	inactive	4
935	66	P2	inactive	2
936	66	P2	inactive	2
937	66	P2	inactive	1
938	66	P2	inactive	1
939	66	P2	inactive	4
940	66	P2	inactive	1
941	66	P2	inactive	5
942	66	P2	inactive	3
943	66	P2	inactive	2
944	66	P2	inactive	2
945	66	P2	inactive	1
946	66	P2	inactive	1
947	66	P2	inactive	1
948	66	P2	inactive	2
949	66	P2	inactive	1
950	66	P2	inactive	2
951	66	P2	inactive	2
952	66	P2	inactive	1
953	66	P2	inactive	1
954	66	P2	inactive	1
955	66	P2	inactive	3
956	66	P2	inactive	4
957	66	P2	inactive	3
958	66	P2	inactive	3
959	66	P2	inactive	4
960	66	P2	inactive	1
961	66	P2	inactive	1
962	66	P2	inactive	1
963	66	P2	inactive	2
964	66	P2	inactive	3
965	66	P2	inactive	3
966	66	P2	inactive	1
967	66	P2	inactive	1
968	66	P2	inactive	6
969	66	P2	inactive	2
970	66	P2	inactive	2
971	66	P2	inactive	2
972	66	P2	inactive	1
973	66	P2	inactive	2
974	66	P2	inactive	4
975	66	P2	inactive	1
976	66	P2	inactive	1
978	7	P2	inactive	4
979	7	P2	inactive	6
980	7	P2	inactive	5
981	7	P2	inactive	1
982	7	P2	inactive	1
983	7	P2	inactive	2
984	7	P2	inactive	3
985	7	P2	inactive	1
986	7	P2	inactive	1
987	7	P2	inactive	4
988	7	P2	inactive	3
989	7	P2	inactive	1
990	7	P2	inactive	3
991	7	P2	inactive	3
992	7	P2	inactive	5
993	7	P2	inactive	3
994	7	P2	inactive	3
995	7	P2	inactive	2
996	7	P2	inactive	1
997	7	P2	inactive	1
998	7	P2	inactive	2
999	7	P2	inactive	1
1000	7	P2	inactive	3
1001	7	P2	inactive	4
1002	7	P2	inactive	1
1003	7	P2	inactive	1
1004	7	P2	inactive	3
1005	7	P2	inactive	1
1006	7	P2	inactive	3
1007	7	P2	inactive	6
1008	7	P2	inactive	2
1009	7	P2	inactive	5
1010	7	P2	inactive	3
1011	7	P2	inactive	3
1012	7	P2	inactive	1
1013	7	P2	inactive	1
1014	7	P2	inactive	3
1015	7	P2	inactive	3
1016	7	P2	inactive	2
1017	7	P2	inactive	2
1018	7	P2	inactive	1
1019	7	P2	inactive	1
1020	7	P2	inactive	1
1021	7	P2	inactive	2
1022	7	P2	inactive	2
1023	7	P2	inactive	1
1024	7	P2	inactive	1
1025	7	P2	inactive	2
1026	7	P2	inactive	1
1028	76	P2	inactive	2
1029	76	P2	inactive	5
1030	76	P2	inactive	5
1031	76	P2	inactive	1
1032	76	P2	inactive	1
1033	76	P2	inactive	1
1034	76	P2	inactive	3
1035	76	P2	inactive	1
1036	76	P2	inactive	1
1037	76	P2	inactive	5
1038	76	P2	inactive	1
1039	76	P2	inactive	3
1040	76	P2	inactive	1
1041	76	P2	inactive	2
1042	76	P2	inactive	3
1043	76	P2	inactive	3
1044	76	P2	inactive	4
1045	76	P2	inactive	1
1046	76	P2	inactive	1
1047	76	P2	inactive	2
1048	76	P2	inactive	1
1049	76	P2	inactive	1
1050	76	P2	inactive	2
1051	76	P2	inactive	2
1052	76	P2	inactive	1
1053	76	P2	inactive	4
1054	76	P2	inactive	1
1055	76	P2	inactive	1
1056	76	P2	inactive	1
1057	76	P2	inactive	6
1058	76	P2	inactive	3
1059	76	P2	inactive	3
1060	76	P2	inactive	2
1061	76	P2	inactive	2
1062	76	P2	inactive	2
1063	76	P2	inactive	3
1064	76	P2	inactive	3
1065	76	P2	inactive	1
1066	76	P2	inactive	1
1067	76	P2	inactive	1
1068	76	P2	inactive	1
1069	76	P2	inactive	3
1070	76	P2	inactive	2
1071	76	P2	inactive	1
1072	76	P2	inactive	2
1073	76	P2	inactive	2
1074	76	P2	inactive	1
1075	76	P2	inactive	2
1076	76	P2	inactive	1
1077	76	P2	inactive	2
1078	76	P2	inactive	1
1079	76	P2	inactive	1
1080	76	P2	inactive	4
1081	76	P2	inactive	1
1082	76	P2	inactive	1
1083	76	P2	inactive	1
1085	80	P2	inactive	9
1086	80	P2	inactive	2
1087	80	P2	inactive	4
1088	80	P2	inactive	2
1089	80	P2	inactive	6
1090	80	P2	inactive	1
1091	80	P2	inactive	4
1092	80	P2	inactive	2
1093	80	P2	inactive	2
1094	80	P2	inactive	8
1095	80	P2	inactive	1
1096	80	P2	inactive	7
1097	80	P2	inactive	4
1098	80	P2	inactive	1
1099	80	P2	inactive	2
1100	80	P2	inactive	1
1101	80	P2	inactive	1
1102	80	P2	inactive	5
1103	80	P2	inactive	2
1104	80	P2	inactive	2
1105	80	P2	inactive	2
1106	80	P2	inactive	1
1107	80	P2	inactive	1
1108	80	P2	inactive	1
1109	80	P2	inactive	2
1110	80	P2	inactive	2
1111	80	P2	inactive	2
1112	80	P2	inactive	1
1113	80	P2	inactive	2
1114	80	P2	inactive	2
1115	80	P2	inactive	1
1116	80	P2	inactive	1
1117	80	P2	inactive	4
1118	80	P2	inactive	1
1119	80	P2	inactive	1
1120	80	P2	inactive	3
1121	80	P2	inactive	3
1122	80	P2	inactive	2
1123	80	P2	inactive	1
1124	80	P2	inactive	1
1125	80	P2	inactive	4
1126	80	P2	inactive	1
1127	80	P2	inactive	2
1128	80	P2	inactive	3
1129	80	P2	inactive	2
1130	80	P2	inactive	3
1131	80	P2	inactive	2
1132	80	P2	inactive	1
1133	80	P2	inactive	1
1134	80	P2	inactive	1
1136	85	P2	inactive	11
1137	85	P2	inactive	4
1138	85	P2	inactive	1
1139	85	P2	inactive	3
1140	85	P2	inactive	4
1141	85	P2	inactive	2
1142	85	P2	inactive	4
1143	85	P2	inactive	6
1144	85	P2	inactive	1
1145	85	P2	inactive	4
1146	85	P2	inactive	5
1147	85	P2	inactive	2
1148	85	P2	inactive	3
1149	85	P2	inactive	5
1150	85	P2	inactive	1
1151	85	P2	inactive	3
1152	85	P2	inactive	7
1153	85	P2	inactive	1
1154	85	P2	inactive	1
1155	85	P2	inactive	1
1156	85	P2	inactive	1
1157	85	P2	inactive	2
1158	85	P2	inactive	5
1159	85	P2	inactive	3
1160	85	P2	inactive	2
1161	85	P2	inactive	4
1162	85	P2	inactive	3
1163	85	P2	inactive	1
1164	85	P2	inactive	3
1165	85	P2	inactive	3
1166	85	P2	inactive	3
1167	85	P2	inactive	2
1168	85	P2	inactive	2
1169	85	P2	inactive	1
1170	85	P2	inactive	1
1171	85	P2	inactive	3
1172	85	P2	inactive	2
1173	85	P2	inactive	1
1174	85	P2	inactive	1
1176	9	P2	inactive	5
1177	9	P2	inactive	4
1178	9	P2	inactive	1
1179	9	P2	inactive	1
1180	9	P2	inactive	1
1181	9	P2	inactive	2
1182	9	P2	inactive	5
1183	9	P2	inactive	1
1184	9	P2	inactive	1
1185	9	P2	inactive	1
1186	9	P2	inactive	3
1187	9	P2	inactive	2
1188	9	P2	inactive	1
1189	9	P2	inactive	2
1190	9	P2	inactive	2
1191	9	P2	inactive	1
1192	9	P2	inactive	2
1193	9	P2	inactive	6
1194	9	P2	inactive	3
1195	9	P2	inactive	3
1196	9	P2	inactive	2
1197	9	P2	inactive	1
1198	9	P2	inactive	1
1199	9	P2	inactive	4
1200	9	P2	inactive	1
1201	9	P2	inactive	1
1202	9	P2	inactive	2
1203	9	P2	inactive	2
1204	9	P2	inactive	2
1205	9	P2	inactive	1
1206	9	P2	inactive	1
1207	9	P2	inactive	3
1208	9	P2	inactive	6
1209	9	P2	inactive	3
1210	9	P2	inactive	2
1211	9	P2	inactive	4
1212	9	P2	inactive	1
1213	9	P2	inactive	2
1214	9	P2	inactive	1
1215	9	P2	inactive	1
1216	9	P2	inactive	1
1217	9	P2	inactive	1
1218	9	P2	inactive	3
1219	9	P2	inactive	3
1220	9	P2	inactive	4
1221	9	P2	inactive	2
1222	9	P2	inactive	2
1223	9	P2	inactive	1
1224	9	P2	inactive	3
1225	9	P2	inactive	2
1226	9	P2	inactive	1
1227	9	P2	inactive	1
1228	9	P2	inactive	1
1229	9	P2	inactive	1
1230	9	P2	inactive	1
1232	90	P2	inactive	11
1233	90	P2	inactive	6
1234	90	P2	inactive	4
1235	90	P2	inactive	3
1236	90	P2	inactive	1
1237	90	P2	inactive	1
1238	90	P2	inactive	4
1239	90	P2	inactive	1
1240	90	P2	inactive	3
1241	90	P2	inactive	2
1242	90	P2	inactive	1
1243	90	P2	inactive	1
1244	90	P2	inactive	9
1245	90	P2	inactive	1
1246	90	P2	inactive	6
1247	90	P2	inactive	2
1248	90	P2	inactive	1
1249	90	P2	inactive	1
1250	90	P2	inactive	2
1251	90	P2	inactive	3
1252	90	P2	inactive	1
1253	90	P2	inactive	2
1254	90	P2	inactive	2
1255	90	P2	inactive	2
1256	90	P2	inactive	1
1257	90	P2	inactive	1
1258	90	P2	inactive	2
1259	90	P2	inactive	5
1260	90	P2	inactive	1
1261	90	P2	inactive	2
1262	90	P2	inactive	2
1263	90	P2	inactive	1
1264	90	P2	inactive	1
1265	90	P2	inactive	4
1266	90	P2	inactive	4
1267	90	P2	inactive	1
1268	90	P2	inactive	1
1269	90	P2	inactive	1
1270	90	P2	inactive	3
1271	90	P2	inactive	3
1272	90	P2	inactive	2
1273	90	P2	inactive	2
1274	90	P2	inactive	4
1275	90	P2	inactive	1
1276	90	P2	inactive	1
1277	90	P2	inactive	2
1278	90	P2	inactive	1
1279	90	P2	inactive	1
1280	90	P2	inactive	1
1282	92	P2	inactive	1
1283	92	P2	inactive	1
1284	92	P2	inactive	7
1285	92	P2	inactive	9
1286	92	P2	inactive	1
1287	92	P2	inactive	1
1288	92	P2	inactive	1
1289	92	P2	inactive	2
1290	92	P2	inactive	5
1291	92	P2	inactive	4
1292	92	P2	inactive	1
1293	92	P2	inactive	2
1294	92	P2	inactive	2
1295	92	P2	inactive	1
1296	92	P2	inactive	1
1297	92	P2	inactive	4
1298	92	P2	inactive	5
1299	92	P2	inactive	1
1300	92	P2	inactive	1
1301	92	P2	inactive	5
1302	92	P2	inactive	2
1303	92	P2	inactive	7
1304	92	P2	inactive	1
1305	92	P2	inactive	3
1306	92	P2	inactive	2
1307	92	P2	inactive	2
1308	92	P2	inactive	3
1309	92	P2	inactive	1
1310	92	P2	inactive	1
1311	92	P2	inactive	2
1312	92	P2	inactive	1
1313	92	P2	inactive	1
1314	92	P2	inactive	1
1315	92	P2	inactive	1
1316	92	P2	inactive	2
1317	92	P2	inactive	2
1318	92	P2	inactive	3
1319	92	P2	inactive	1
1320	92	P2	inactive	1
1321	92	P2	inactive	3
1322	92	P2	inactive	3
1323	92	P2	inactive	2
1324	92	P2	inactive	2
1325	92	P2	inactive	1
1326	92	P2	inactive	1
1327	92	P2	inactive	2
1328	92	P2	inactive	3
1329	92	P2	inactive	1
1330	92	P2	inactive	2
1331	92	P2	inactive	4
1332	92	P2	inactive	2
1334	1	P2	inactive	1
1335	1	P2	inactive	1
1336	1	P2	inactive	6
1337	1	P2	inactive	9
1338	1	P2	inactive	3
1339	1	P2	inactive	7
1340	1	P2	inactive	5
1341	1	P2	inactive	3
1342	1	P2	inactive	3
1343	1	P2	inactive	6
1344	1	P2	inactive	3
1345	1	P2	inactive	1
1346	1	P2	inactive	10
1347	1	P2	inactive	3
1348	1	P2	inactive	5
1349	1	P2	inactive	2
1350	1	P2	inactive	1
1351	1	P2	inactive	1
1352	1	P2	inactive	1
1353	1	P2	inactive	1
1354	1	P2	inactive	4
1355	1	P2	inactive	1
1356	1	P2	inactive	4
1357	1	P2	inactive	1
1358	1	P2	inactive	1
1359	1	P2	inactive	2
1360	1	P2	inactive	2
1361	1	P2	inactive	2
1362	1	P2	inactive	1
1363	1	P2	inactive	3
1364	1	P2	inactive	1
1365	1	P2	inactive	1
1366	1	P2	inactive	2
1367	1	P2	inactive	3
1368	1	P2	inactive	3
1369	1	P2	inactive	2
1370	1	P2	inactive	2
1371	1	P2	inactive	3
1372	1	P2	inactive	2
1373	1	P2	inactive	1
1374	1	P2	inactive	2
1375	1	P2	inactive	1
1376	1	P2	inactive	1
1377	1	P2	inactive	1
1379	12	P2	inactive	2
1380	12	P2	inactive	4
1381	12	P2	inactive	10
1382	12	P2	inactive	3
1383	12	P2	inactive	8
1384	12	P2	inactive	3
1385	12	P2	inactive	1
1386	12	P2	inactive	1
1387	12	P2	inactive	2
1388	12	P2	inactive	6
1389	12	P2	inactive	1
1390	12	P2	inactive	7
1391	12	P2	inactive	1
1392	12	P2	inactive	1
1393	12	P2	inactive	3
1394	12	P2	inactive	1
1395	12	P2	inactive	1
1396	12	P2	inactive	3
1397	12	P2	inactive	3
1398	12	P2	inactive	2
1399	12	P2	inactive	2
1400	12	P2	inactive	1
1401	12	P2	inactive	1
1402	12	P2	inactive	4
1403	12	P2	inactive	2
1404	12	P2	inactive	7
1405	12	P2	inactive	2
1406	12	P2	inactive	3
1407	12	P2	inactive	1
1408	12	P2	inactive	1
1409	12	P2	inactive	3
1410	12	P2	inactive	2
1411	12	P2	inactive	2
1412	12	P2	inactive	1
1413	12	P2	inactive	1
1414	12	P2	inactive	1
1415	12	P2	inactive	1
1416	12	P2	inactive	3
1417	12	P2	inactive	3
1418	12	P2	inactive	2
1419	12	P2	inactive	2
1420	12	P2	inactive	1
1421	12	P2	inactive	1
1422	12	P2	inactive	1
1423	12	P2	inactive	4
1424	12	P2	inactive	1
1425	12	P2	inactive	1
1427	14	P2	inactive	4
1428	14	P2	inactive	10
1429	14	P2	inactive	8
1430	14	P2	inactive	2
1431	14	P2	inactive	2
1432	14	P2	inactive	10
1433	14	P2	inactive	1
1434	14	P2	inactive	3
1435	14	P2	inactive	2
1436	14	P2	inactive	3
1437	14	P2	inactive	2
1438	14	P2	inactive	4
1439	14	P2	inactive	4
1440	14	P2	inactive	1
1441	14	P2	inactive	2
1442	14	P2	inactive	3
1443	14	P2	inactive	4
1444	14	P2	inactive	1
1445	14	P2	inactive	1
1446	14	P2	inactive	1
1447	14	P2	inactive	5
1448	14	P2	inactive	5
1449	14	P2	inactive	2
1450	14	P2	inactive	2
1451	14	P2	inactive	1
1452	14	P2	inactive	6
1453	14	P2	inactive	1
1454	14	P2	inactive	1
1455	14	P2	inactive	1
1456	14	P2	inactive	1
1457	14	P2	inactive	2
1458	14	P2	inactive	1
1459	14	P2	inactive	7
1460	14	P2	inactive	2
1461	14	P2	inactive	1
1462	14	P2	inactive	1
1463	14	P2	inactive	1
1464	14	P2	inactive	1
1465	14	P2	inactive	1
1466	14	P2	inactive	3
1467	14	P2	inactive	1
1468	14	P2	inactive	1
1469	14	P2	inactive	2
1470	14	P2	inactive	2
1471	14	P2	inactive	1
1473	15	P2	inactive	2
1474	15	P2	inactive	5
1475	15	P2	inactive	7
1476	15	P2	inactive	8
1477	15	P2	inactive	1
1478	15	P2	inactive	1
1479	15	P2	inactive	3
1480	15	P2	inactive	3
1481	15	P2	inactive	1
1482	15	P2	inactive	1
1483	15	P2	inactive	3
1484	15	P2	inactive	2
1485	15	P2	inactive	4
1486	15	P2	inactive	3
1487	15	P2	inactive	8
1488	15	P2	inactive	5
1489	15	P2	inactive	4
1490	15	P2	inactive	2
1491	15	P2	inactive	1
1492	15	P2	inactive	2
1493	15	P2	inactive	2
1494	15	P2	inactive	5
1495	15	P2	inactive	1
1496	15	P2	inactive	1
1497	15	P2	inactive	7
1498	15	P2	inactive	4
1499	15	P2	inactive	2
1500	15	P2	inactive	2
1501	15	P2	inactive	3
1502	15	P2	inactive	3
1503	15	P2	inactive	1
1504	15	P2	inactive	1
1505	15	P2	inactive	3
1506	15	P2	inactive	3
1507	15	P2	inactive	2
1508	15	P2	inactive	3
1509	15	P2	inactive	1
1510	15	P2	inactive	1
1511	15	P2	inactive	3
1512	15	P2	inactive	3
1513	15	P2	inactive	1
1514	15	P2	inactive	1
1515	15	P2	inactive	1
1516	15	P2	inactive	2
1517	15	P2	inactive	2
1519	17	P2	inactive	2
1520	17	P2	inactive	1
1521	17	P2	inactive	5
1522	17	P2	inactive	9
1523	17	P2	inactive	1
1524	17	P2	inactive	1
1525	17	P2	inactive	6
1526	17	P2	inactive	2
1527	17	P2	inactive	1
1528	17	P2	inactive	1
1529	17	P2	inactive	1
1530	17	P2	inactive	2
1531	17	P2	inactive	4
1532	17	P2	inactive	3
1533	17	P2	inactive	1
1534	17	P2	inactive	1
1535	17	P2	inactive	2
1536	17	P2	inactive	3
1537	17	P2	inactive	3
1538	17	P2	inactive	2
1539	17	P2	inactive	3
1540	17	P2	inactive	1
1541	17	P2	inactive	1
1542	17	P2	inactive	1
1543	17	P2	inactive	2
1544	17	P2	inactive	2
1545	17	P2	inactive	2
1546	17	P2	inactive	1
1547	17	P2	inactive	1
1548	17	P2	inactive	1
1549	17	P2	inactive	1
1550	17	P2	inactive	1
1551	17	P2	inactive	4
1552	17	P2	inactive	1
1553	17	P2	inactive	2
1554	17	P2	inactive	2
1555	17	P2	inactive	1
1556	17	P2	inactive	4
1557	17	P2	inactive	2
1558	17	P2	inactive	1
1559	17	P2	inactive	3
1560	17	P2	inactive	3
1561	17	P2	inactive	2
1562	17	P2	inactive	2
1563	17	P2	inactive	1
1564	17	P2	inactive	2
1565	17	P2	inactive	1
1566	17	P2	inactive	3
1567	17	P2	inactive	2
1568	17	P2	inactive	6
1569	17	P2	inactive	1
1570	17	P2	inactive	2
1571	17	P2	inactive	1
1572	17	P2	inactive	1
1573	17	P2	inactive	1
1575	18	P2	inactive	7
1576	18	P2	inactive	3
1577	18	P2	inactive	7
1578	18	P2	inactive	6
1579	18	P2	inactive	3
1580	18	P2	inactive	8
1581	18	P2	inactive	1
1582	18	P2	inactive	4
1583	18	P2	inactive	2
1584	18	P2	inactive	2
1585	18	P2	inactive	5
1586	18	P2	inactive	2
1587	18	P2	inactive	2
1588	18	P2	inactive	1
1589	18	P2	inactive	1
1590	18	P2	inactive	4
1591	18	P2	inactive	3
1592	18	P2	inactive	5
1593	18	P2	inactive	2
1594	18	P2	inactive	2
1595	18	P2	inactive	2
1596	18	P2	inactive	1
1597	18	P2	inactive	4
1598	18	P2	inactive	9
1599	18	P2	inactive	1
1600	18	P2	inactive	1
1601	18	P2	inactive	2
1602	18	P2	inactive	1
1603	18	P2	inactive	1
1604	18	P2	inactive	2
1605	18	P2	inactive	4
1606	18	P2	inactive	1
1607	18	P2	inactive	3
1608	18	P2	inactive	2
1609	18	P2	inactive	1
1610	18	P2	inactive	3
1611	18	P2	inactive	3
1612	18	P2	inactive	2
1613	18	P2	inactive	1
1614	18	P2	inactive	1
1615	18	P2	inactive	2
1616	18	P2	inactive	1
1617	18	P2	inactive	2
1618	18	P2	inactive	1
1619	18	P2	inactive	1
1620	18	P2	inactive	2
1622	19	P2	inactive	2
1623	19	P2	inactive	4
1624	19	P2	inactive	3
1625	19	P2	inactive	9
1626	19	P2	inactive	2
1627	19	P2	inactive	2
1628	19	P2	inactive	2
1629	19	P2	inactive	1
1630	19	P2	inactive	6
1631	19	P2	inactive	2
1632	19	P2	inactive	4
1633	19	P2	inactive	2
1634	19	P2	inactive	1
1635	19	P2	inactive	3
1636	19	P2	inactive	3
1637	19	P2	inactive	3
1638	19	P2	inactive	2
1639	19	P2	inactive	5
1640	19	P2	inactive	5
1641	19	P2	inactive	2
1642	19	P2	inactive	2
1643	19	P2	inactive	1
1644	19	P2	inactive	1
1645	19	P2	inactive	2
1646	19	P2	inactive	1
1647	19	P2	inactive	1
1648	19	P2	inactive	1
1649	19	P2	inactive	1
1650	19	P2	inactive	1
1651	19	P2	inactive	2
1652	19	P2	inactive	2
1653	19	P2	inactive	2
1654	19	P2	inactive	3
1655	19	P2	inactive	1
1656	19	P2	inactive	1
1657	19	P2	inactive	4
1658	19	P2	inactive	1
1659	19	P2	inactive	1
1660	19	P2	inactive	6
1661	19	P2	inactive	3
1662	19	P2	inactive	2
1663	19	P2	inactive	2
1664	19	P2	inactive	1
1665	19	P2	inactive	3
1666	19	P2	inactive	1
1667	19	P2	inactive	1
1668	19	P2	inactive	4
1669	19	P2	inactive	2
1670	19	P2	inactive	2
1671	19	P2	inactive	1
1672	19	P2	inactive	1
1673	19	P2	inactive	2
1675	2	P2	inactive	2
1676	2	P2	inactive	4
1677	2	P2	inactive	10
1678	2	P2	inactive	3
1679	2	P2	inactive	1
1680	2	P2	inactive	9
1681	2	P2	inactive	6
1682	2	P2	inactive	1
1683	2	P2	inactive	6
1684	2	P2	inactive	10
1685	2	P2	inactive	2
1686	2	P2	inactive	2
1687	2	P2	inactive	1
1688	2	P2	inactive	3
1689	2	P2	inactive	3
1690	2	P2	inactive	3
1691	2	P2	inactive	2
1692	2	P2	inactive	4
1693	2	P2	inactive	1
1694	2	P2	inactive	1
1695	2	P2	inactive	2
1696	2	P2	inactive	1
1697	2	P2	inactive	2
1698	2	P2	inactive	1
1699	2	P2	inactive	1
1700	2	P2	inactive	1
1701	2	P2	inactive	8
1702	2	P2	inactive	2
1703	2	P2	inactive	1
1704	2	P2	inactive	1
1705	2	P2	inactive	1
1706	2	P2	inactive	1
1707	2	P2	inactive	1
1708	2	P2	inactive	3
1709	2	P2	inactive	3
1710	2	P2	inactive	2
1711	2	P2	inactive	2
1712	2	P2	inactive	2
1713	2	P2	inactive	2
1714	2	P2	inactive	1
1715	2	P2	inactive	1
1716	2	P2	inactive	2
1717	2	P2	inactive	1
1719	20	P2	inactive	9
1720	20	P2	inactive	5
1721	20	P2	inactive	8
1722	20	P2	inactive	1
1723	20	P2	inactive	6
1724	20	P2	inactive	1
1725	20	P2	inactive	2
1726	20	P2	inactive	3
1727	20	P2	inactive	4
1728	20	P2	inactive	1
1729	20	P2	inactive	4
1730	20	P2	inactive	3
1731	20	P2	inactive	2
1732	20	P2	inactive	3
1733	20	P2	inactive	2
1734	20	P2	inactive	1
1735	20	P2	inactive	9
1736	20	P2	inactive	1
1737	20	P2	inactive	1
1738	20	P2	inactive	1
1739	20	P2	inactive	2
1740	20	P2	inactive	3
1741	20	P2	inactive	1
1742	20	P2	inactive	1
1743	20	P2	inactive	1
1744	20	P2	inactive	2
1745	20	P2	inactive	1
1746	20	P2	inactive	6
1747	20	P2	inactive	3
1748	20	P2	inactive	1
1749	20	P2	inactive	1
1750	20	P2	inactive	1
1751	20	P2	inactive	3
1752	20	P2	inactive	3
1753	20	P2	inactive	2
1754	20	P2	inactive	2
1755	20	P2	inactive	3
1756	20	P2	inactive	1
1757	20	P2	inactive	1
1758	20	P2	inactive	1
1759	20	P2	inactive	2
1760	20	P2	inactive	2
1761	20	P2	inactive	1
1762	20	P2	inactive	1
1763	20	P2	inactive	2
1764	20	P2	inactive	1
1765	20	P2	inactive	1
1767	21	P2	inactive	6
1768	21	P2	inactive	1
1769	21	P2	inactive	6
1770	21	P2	inactive	6
1771	21	P2	inactive	1
1772	21	P2	inactive	3
1773	21	P2	inactive	2
1774	21	P2	inactive	3
1775	21	P2	inactive	2
1776	21	P2	inactive	6
1777	21	P2	inactive	1
1778	21	P2	inactive	3
1779	21	P2	inactive	5
1780	21	P2	inactive	1
1781	21	P2	inactive	1
1782	21	P2	inactive	5
1783	21	P2	inactive	5
1784	21	P2	inactive	4
1785	21	P2	inactive	3
1786	21	P2	inactive	3
1787	21	P2	inactive	4
1788	21	P2	inactive	1
1789	21	P2	inactive	1
1790	21	P2	inactive	5
1791	21	P2	inactive	3
1792	21	P2	inactive	1
1793	21	P2	inactive	2
1794	21	P2	inactive	1
1795	21	P2	inactive	1
1796	21	P2	inactive	3
1797	21	P2	inactive	1
1798	21	P2	inactive	2
1799	21	P2	inactive	4
1800	21	P2	inactive	4
1801	21	P2	inactive	2
1802	21	P2	inactive	1
1803	21	P2	inactive	1
1804	21	P2	inactive	3
1805	21	P2	inactive	3
1806	21	P2	inactive	2
1807	21	P2	inactive	3
1808	21	P2	inactive	2
1809	21	P2	inactive	1
1810	21	P2	inactive	1
1811	21	P2	inactive	1
1812	21	P2	inactive	1
1814	23	P2	inactive	1
1815	23	P2	inactive	7
1816	23	P2	inactive	7
1817	23	P2	inactive	5
1818	23	P2	inactive	1
1819	23	P2	inactive	6
1820	23	P2	inactive	1
1821	23	P2	inactive	1
1822	23	P2	inactive	1
1823	23	P2	inactive	8
1824	23	P2	inactive	1
1825	23	P2	inactive	3
1826	23	P2	inactive	5
1827	23	P2	inactive	2
1828	23	P2	inactive	3
1829	23	P2	inactive	1
1830	23	P2	inactive	1
1831	23	P2	inactive	1
1832	23	P2	inactive	1
1833	23	P2	inactive	1
1834	23	P2	inactive	2
1835	23	P2	inactive	2
1836	23	P2	inactive	4
1837	23	P2	inactive	1
1838	23	P2	inactive	1
1839	23	P2	inactive	2
1840	23	P2	inactive	1
1841	23	P2	inactive	2
1842	23	P2	inactive	1
1843	23	P2	inactive	1
1844	23	P2	inactive	2
1845	23	P2	inactive	4
1846	23	P2	inactive	2
1847	23	P2	inactive	1
1848	23	P2	inactive	1
1849	23	P2	inactive	1
1850	23	P2	inactive	1
1851	23	P2	inactive	6
1852	23	P2	inactive	2
1853	23	P2	inactive	2
1854	23	P2	inactive	1
1855	23	P2	inactive	1
1856	23	P2	inactive	1
1857	23	P2	inactive	1
1858	23	P2	inactive	1
1859	23	P2	inactive	2
1860	23	P2	inactive	1
1861	23	P2	inactive	1
1862	23	P2	inactive	2
1863	23	P2	inactive	2
1864	23	P2	inactive	4
1865	23	P2	inactive	2
1866	23	P2	inactive	1
1867	23	P2	inactive	1
1869	27	P2	inactive	2
1870	27	P2	inactive	5
1871	27	P2	inactive	6
1872	27	P2	inactive	3
1873	27	P2	inactive	1
1874	27	P2	inactive	5
1875	27	P2	inactive	1
1876	27	P2	inactive	7
[truncated: 6,152 more rows]
