# Supplementary material for: RNA-mediated symmetry breaking enables singular olfactory receptor choice
Source: Nature. 2023 Dec 20;625(7993):181–8. doi: 10.1038/s41586-023-06845-4 (PMC10765522; doi:10.1038/s41586-023-06845-4)
Supplement: Supplementary file 13 — Source Data Extended Data Fig. 6 [file 41586_2023_6845_MOESM13_ESM.xlsx]

## Sheet: Ext. Data Fig. 6b
1	0.000271578	0.000240735	0.000271327	0.000266032	0.000284436	0.000286223	0.000252075	0.000263243	0.000287799	0.000349702	0.000304598	0.000265244	0.000273163	0.000238844	0.000302467	0.000280541	0.000262954	0.000296827	0.000333465	0.000374941	0.000343357	0.000335116	0.000310741	0.000306701	0.00032157	0.000309001	0.00033199	0.000322814	0.000313192	0.000288953	0.000280494	0.000267708	0.00024676	0.000268974	0.000254401	0.000239518	0.00026338	0.000209626	0.000249856
2	0.000269689	0.000273886	0.000295434	0.000293605	0.000273908	0.000286213	0.000296201	0.000290161	0.000327153	0.000375162	0.000301464	0.000319354	0.000327243	0.000280632	0.000327357	0.000296135	0.000310053	0.000357887	0.000377712	0.000413249	0.000391877	0.000390187	0.00037411	0.000372348	0.000383776	0.000375228	0.000378817	0.000375912	0.000328429	0.000289434	0.000309799	0.000292604	0.00028964	0.000296163	0.000275829	0.000239046	0.000291949	0.000242358	0.000267532
3	0.000237333	0.00021937	0.000237837	0.000277319	0.000261921	0.000275632	0.000251889	0.000289584	0.000313385	0.000366834	0.000348716	0.000344358	0.000374279	0.000327205	0.000349371	0.000343179	0.000330548	0.000368081	0.000421014	0.000443911	0.000388723	0.000420235	0.000417235	0.000418593	0.000408344	0.000417317	0.000439124	0.000421999	0.000363324	0.000350779	0.000333407	0.000328933	0.000296173	0.000262745	0.00024975	0.000239726	0.000277808	0.000275904	0.000269166
4	0.000295632	0.000277555	0.000306915	0.000363661	0.000341302	0.000307055	0.000263306	0.000316592	0.000346112	0.000406544	0.000343972	0.000319658	0.000346643	0.000349173	0.000410289	0.000381897	0.000350466	0.000378227	0.000444033	0.000530217	0.000464047	0.000494657	0.000496877	0.000445356	0.0004461	0.000408563	0.000373931	0.000376524	0.000416359	0.000345362	0.000303801	0.000342809	0.000316141	0.000335908	0.000361091	0.000339307	0.000348082	0.000297641	0.000289705
5	0.00028542	0.000277715	0.000339013	0.000401047	0.0003684	0.000325142	0.000274869	0.000324456	0.000349402	0.000426576	0.000372553	0.000361246	0.000351976	0.000427948	0.000493216	0.000480516	0.000479963	0.000500821	0.000577099	0.00067181	0.000568738	0.000567993	0.000542917	0.000516239	0.000491008	0.000430962	0.000414211	0.000373678	0.000436264	0.000373099	0.000338548	0.000355156	0.000337396	0.000357107	0.000386715	0.000379556	0.000384296	0.000303043	0.000281731
6	0.000290757	0.000259604	0.000320894	0.000344391	0.00034663	0.00029989	0.000263818	0.000327846	0.000358013	0.000465043	0.000417831	0.000424967	0.000403112	0.000460041	0.000563784	0.000526549	0.000560613	0.000519329	0.000625926	0.000643644	0.000524965	0.000526637	0.000562428	0.000523944	0.000545834	0.000490683	0.000436553	0.000404077	0.000461275	0.000394867	0.000354642	0.000381332	0.000343226	0.000351061	0.000409634	0.000396695	0.000426513	0.000394723	0.00035214
7	0.000296806	0.000306279	0.000330039	0.000353885	0.000381246	0.000355499	0.000324803	0.000380064	0.000399098	0.000473052	0.000470933	0.000532105	0.000516949	0.000537137	0.000584207	0.000574765	0.000603372	0.000606618	0.000673864	0.000722806	0.000550847	0.00054189	0.000605321	0.000549564	0.000527205	0.000515601	0.00049266	0.000442193	0.000473513	0.000413315	0.000386416	0.000396011	0.00037922	0.000386387	0.000391628	0.000389857	0.00043964	0.000406104	0.00039399
8	0.000354856	0.000368848	0.0003511	0.000420777	0.000437405	0.000416507	0.000377215	0.000434996	0.00042237	0.00048587	0.000496716	0.000591995	0.00058434	0.000585312	0.00066545	0.000705871	0.000720463	0.000698522	0.000754107	0.000814224	0.000647416	0.000699489	0.000748895	0.000697782	0.000638387	0.000609739	0.000556431	0.000492085	0.000488774	0.000476041	0.000467501	0.000434792	0.00043001	0.000428887	0.000458246	0.000495957	0.000510171	0.000522813	0.00043502
9	0.000378602	0.000371921	0.000364496	0.000415386	0.000488946	0.000409398	0.000384264	0.000436156	0.000467135	0.000496964	0.000495723	0.000582959	0.000616396	0.000598694	0.0007088	0.000731706	0.00072001	0.000720962	0.00077486	0.000922359	0.000837163	0.0008198	0.000805691	0.000702141	0.000637202	0.00061617	0.000531724	0.000466825	0.000484606	0.000487514	0.000506404	0.000477533	0.000480956	0.000434579	0.000489438	0.000534067	0.000559545	0.000548603	0.000429902
10	0.000371307	0.000362309	0.00036565	0.000429922	0.000494487	0.000454796	0.000422599	0.00045106	0.000476341	0.000493155	0.000500302	0.000589938	0.000658952	0.000663776	0.000679485	0.000713882	0.000680399	0.000762893	0.00087016	0.00101903	0.000977593	0.000912826	0.000842536	0.000709089	0.000664799	0.000662858	0.000585904	0.000486409	0.000513962	0.000528852	0.000493278	0.000505937	0.000447091	0.000394676	0.000445637	0.000464099	0.000505699	0.00051847	0.000396817
11	0.00039015	0.000383051	0.000394828	0.000442827	0.000453919	0.00044628	0.000443588	0.000500338	0.000460643	0.000471774	0.000480798	0.000563016	0.000628736	0.000652064	0.000665119	0.000734281	0.000717459	0.000783633	0.000920412	0.00106809	0.00103266	0.000975188	0.000892287	0.000831402	0.000776039	0.000727944	0.000604603	0.000540326	0.000588464	0.000610638	0.000582777	0.000528755	0.000463031	0.00044198	0.000526035	0.000518457	0.000470924	0.000507157	0.000400322
12	0.000410034	0.000402509	0.000359249	0.000463115	0.000480661	0.00043224	0.000476687	0.000504948	0.000550072	0.000587626	0.000575359	0.000620668	0.000673881	0.000694314	0.000777542	0.000841319	0.000839202	0.000883895	0.00103978	0.00112257	0.00109945	0.00101709	0.00101978	0.000877546	0.000861448	0.000800189	0.000678626	0.000620911	0.000638777	0.000628791	0.000585181	0.00058176	0.000482396	0.000545127	0.000575889	0.0005478	0.000525162	0.000524545	0.000465863
13	0.00049121	0.000474929	0.000473808	0.000569822	0.000588729	0.000504112	0.000524895	0.000609287	0.000612849	0.00063881	0.000626863	0.000692217	0.000754231	0.000780093	0.000918325	0.000966105	0.000986957	0.001007	0.0012162	0.00130998	0.00132839	0.00109535	0.00107772	0.000970176	0.000916184	0.000849423	0.000732918	0.000665454	0.00069902	0.000718839	0.000714185	0.000646184	0.000553386	0.000586939	0.000589677	0.000574843	0.000549581	0.000629101	0.000505087
14	0.00048186	0.000512586	0.000523321	0.000616623	0.000645237	0.000547226	0.000593982	0.000654609	0.000649213	0.000706235	0.000745859	0.000798701	0.000939638	0.000938872	0.00102542	0.00104687	0.00116877	0.00119077	0.00140754	0.00149969	0.00147359	0.00120972	0.00110635	0.00100849	0.000892473	0.000863668	0.000772057	0.000664683	0.000713988	0.000706406	0.000622174	0.000600217	0.000569512	0.000563975	0.000617782	0.000594929	0.000571228	0.000585817	0.000491125
15	0.000538975	0.000538596	0.00056602	0.000682369	0.000702619	0.000596909	0.000610156	0.000664569	0.000648823	0.000694797	0.000719139	0.000774088	0.000854596	0.000948459	0.000977993	0.000986466	0.00114006	0.00120792	0.00144109	0.00162303	0.00150007	0.00128763	0.0011792	0.00103224	0.000936423	0.000918611	0.000845525	0.000703145	0.000756217	0.000677588	0.000616959	0.000588876	0.000517166	0.000597466	0.00060106	0.000590545	0.000552893	0.000516455	0.00045749
16	0.000539504	0.000507679	0.000517484	0.000672236	0.000670644	0.000608685	0.000659078	0.000748593	0.00077792	0.000811972	0.000820716	0.000914385	0.00094408	0.00101642	0.00110816	0.00114944	0.00127523	0.00141356	0.00165799	0.00185046	0.00173722	0.00147603	0.00138203	0.00124749	0.00113336	0.00107591	0.000961917	0.000793075	0.000797857	0.000761753	0.000703751	0.000647565	0.000546074	0.000608918	0.000620039	0.000644274	0.000592998	0.000539403	0.000443575
17	0.000540997	0.000514151	0.000570257	0.000690748	0.000617921	0.000574558	0.000646578	0.000755511	0.000749823	0.000819456	0.000837935	0.000902031	0.00100549	0.00106979	0.00113399	0.00117017	0.00130396	0.00144799	0.00170406	0.00193711	0.00180604	0.00149412	0.00135387	0.00129819	0.00116863	0.00108452	0.00090649	0.000780591	0.000750756	0.000733372	0.000684237	0.000697521	0.000600623	0.00067417	0.000667358	0.000643917	0.000589995	0.000556055	0.000481734
18	0.000580203	0.000562241	0.000579341	0.000691675	0.000630102	0.000596921	0.000668219	0.000757237	0.000775813	0.000869901	0.000938184	0.00107391	0.00109722	0.00123684	0.00132369	0.00141667	0.00157823	0.00183517	0.00212666	0.00244327	0.00227938	0.00183104	0.00166179	0.00145205	0.001302	0.00123112	0.00112405	0.00089613	0.00084666	0.000860685	0.00082878	0.000716263	0.000615905	0.000643928	0.000638197	0.000600772	0.00055841	0.000504812	0.000432487
19	0.000580655	0.000617622	0.000629155	0.000688016	0.000704387	0.000666908	0.000719451	0.000799241	0.000834901	0.000932682	0.00100516	0.00119633	0.00125655	0.00138847	0.00144833	0.0015036	0.00179617	0.00220711	0.00261293	0.00311085	0.00271699	0.00218042	0.00191267	0.00161644	0.00148197	0.00141817	0.00128474	0.00110107	0.000969231	0.000985931	0.00100235	0.000791725	0.000686021	0.000755777	0.000711302	0.000664674	0.000619527	0.000545932	0.00045695
20	0.000631787	0.000639284	0.000706366	0.000745067	0.000767507	0.000731432	0.000785089	0.000896976	0.000995765	0.00104025	0.00107745	0.00120774	0.00132267	0.00158638	0.00163746	0.0017165	0.00204534	0.00244801	0.00309555	0.00378291	0.00333931	0.00248261	0.00206806	0.00184134	0.00168818	0.00149643	0.00133088	0.00112824	0.000978209	0.00099544	0.000993973	0.000859574	0.000740893	0.000756067	0.000777659	0.000665678	0.000653112	0.000562163	0.000515857
21	0.000541138	0.000606425	0.000652125	0.000639306	0.000693164	0.000606393	0.00071538	0.000842593	0.000902955	0.000945672	0.00101075	0.00103412	0.00122834	0.00138842	0.00149173	0.00152446	0.00181528	0.00217126	0.00279616	0.00326357	0.00302856	0.00234186	0.00198109	0.00170856	0.00147025	0.00127529	0.00116733	0.00095896	0.000876002	0.000860105	0.000858628	0.000780702	0.00066808	0.000660614	0.000650496	0.000585019	0.000588281	0.000525542	0.000486737
22	0.000531942	0.000542854	0.00053815	0.000535972	0.000544638	0.000534351	0.000618408	0.000714206	0.000785904	0.000800025	0.000866106	0.000978043	0.00112935	0.0012039	0.00128139	0.00129246	0.00147399	0.00187049	0.00217208	0.0025504	0.00237308	0.00197382	0.00162874	0.00154262	0.00137871	0.00119371	0.00108578	0.000889699	0.000813072	0.000781449	0.000766782	0.00070006	0.000613787	0.000669774	0.000666374	0.000574746	0.000606943	0.000517517	0.000474306
23	0.00054198	0.000540095	0.000500546	0.000502625	0.00048002	0.000516395	0.000603388	0.000667924	0.000690744	0.000797783	0.00078435	0.000901393	0.00105177	0.00110899	0.00117427	0.00119599	0.00139861	0.00165044	0.00184811	0.00214154	0.0020461	0.00172767	0.00152736	0.00141687	0.00130753	0.00116218	0.00105262	0.000905307	0.000788876	0.000771729	0.000780157	0.000724041	0.000673757	0.000720342	0.000732672	0.000674157	0.00062875	0.000540608	0.000505941
24	0.00046502	0.000487138	0.000457148	0.000466314	0.000480396	0.000555989	0.000549173	0.000582971	0.000666048	0.000698772	0.00068423	0.000699365	0.000796172	0.000809935	0.000926629	0.00100738	0.00114383	0.00129265	0.00154483	0.00182699	0.00172821	0.00144925	0.00126471	0.0012073	0.00115342	0.00108085	0.00102878	0.000853791	0.000755173	0.000773382	0.000783067	0.000747037	0.000622041	0.000627988	0.000629086	0.000562703	0.000534019	0.000487122	0.000458915
25	0.000462683	0.000474578	0.000451191	0.000472394	0.000475546	0.000507432	0.000528128	0.000543144	0.000612666	0.000645898	0.000656266	0.000685286	0.000781203	0.000849864	0.000879898	0.000924932	0.00111604	0.00128908	0.00135446	0.00157061	0.0014774	0.00125792	0.00116523	0.00105891	0.00101764	0.00096079	0.000869045	0.000673893	0.000638526	0.000668705	0.000674873	0.000635433	0.000541044	0.000584318	0.000551027	0.000507937	0.000506002	0.000495735	0.000432112
26	0.000423029	0.000447606	0.000435801	0.000464705	0.000506781	0.000503757	0.000547119	0.000579051	0.000616343	0.000641489	0.000636308	0.000666885	0.000810366	0.000876893	0.000864665	0.000853425	0.00101397	0.00109753	0.00119951	0.00147678	0.00138557	0.00112657	0.0010318	0.000946275	0.000984332	0.000938866	0.000820234	0.000671064	0.000561401	0.0006112	0.000595117	0.000570722	0.000504481	0.000556928	0.00059883	0.000505539	0.000515405	0.000529163	0.000464157
27	0.000412953	0.000423521	0.000393565	0.000437644	0.000482474	0.000450122	0.000451875	0.000490326	0.000572716	0.000607221	0.000591102	0.00066298	0.000798858	0.000849693	0.000844172	0.000873238	0.000995986	0.00106885	0.00113816	0.00129106	0.00125842	0.0011494	0.000975754	0.000883256	0.000884325	0.000833179	0.000791731	0.000713075	0.00063654	0.000695348	0.000622103	0.00060088	0.000566002	0.000575221	0.000555046	0.000491213	0.000490312	0.000505263	0.000420635
28	0.000398212	0.000367444	0.000379107	0.000441559	0.000425718	0.000402663	0.000398592	0.000416363	0.000495052	0.000539882	0.000574457	0.000645582	0.000713232	0.000771217	0.000802018	0.000780473	0.000859917	0.000927005	0.00108354	0.00124571	0.00120519	0.001032	0.000897921	0.000847369	0.000816941	0.000849643	0.000795847	0.000752083	0.00064098	0.000669843	0.000621362	0.000568558	0.000480947	0.000524355	0.000496556	0.000429195	0.000446503	0.000476218	0.000421783
29	0.000411585	0.00039972	0.000438253	0.000463654	0.000508523	0.000488186	0.000484939	0.00049262	0.000573784	0.000636284	0.000616637	0.000688072	0.000740025	0.000807417	0.000824636	0.000830156	0.000922319	0.000922043	0.00100221	0.00116295	0.00105878	0.00101885	0.000878668	0.000785536	0.000759031	0.000791773	0.000768941	0.000688004	0.000603183	0.000643557	0.000597189	0.000542882	0.000461941	0.000499861	0.000492336	0.000423039	0.000404896	0.000386434	0.00041031
30	0.00040138	0.000409304	0.000417475	0.000428258	0.000435202	0.000426271	0.000463989	0.000485341	0.000586012	0.000591511	0.000587253	0.000679058	0.00079471	0.000783714	0.000817186	0.000802933	0.000932234	0.000943704	0.000986198	0.00114762	0.00096741	0.000904531	0.000788885	0.00073339	0.000761388	0.000777271	0.000710256	0.000585969	0.000565336	0.000577668	0.000590423	0.000528767	0.000475066	0.000519253	0.000511311	0.000467418	0.000425395	0.000352221	0.00037091
31	0.000345845	0.00033968	0.000364358	0.000362385	0.000407603	0.000352932	0.000398732	0.000459824	0.000542704	0.000585343	0.000554901	0.000616951	0.000702071	0.000767578	0.000725646	0.000695763	0.000758848	0.000839452	0.000839399	0.000966852	0.000892723	0.000834715	0.000702607	0.000617523	0.000694948	0.00071433	0.000702573	0.000599095	0.000520224	0.00054477	0.000578905	0.000541567	0.000461597	0.000511177	0.000508025	0.000446097	0.000405683	0.00035856	0.000363888
32	0.000330819	0.00034645	0.000379391	0.000358076	0.000379459	0.000321371	0.000358625	0.000422223	0.000512849	0.000543933	0.000516051	0.000554015	0.000620695	0.000677248	0.000697726	0.000679478	0.000750943	0.000750053	0.000754685	0.000928007	0.000840008	0.000821987	0.000653616	0.000616463	0.000665202	0.000695651	0.000632515	0.000588343	0.000496759	0.000488838	0.000503196	0.000496315	0.000420772	0.00045698	0.000480562	0.000412152	0.000374496	0.000363975	0.000331419
33	0.000289837	0.000331029	0.000402165	0.000373836	0.000363707	0.000307241	0.000350127	0.0003827	0.000504756	0.000520852	0.000447858	0.000500686	0.000602565	0.000641652	0.000623239	0.000605374	0.000661519	0.000725404	0.000714628	0.000814097	0.000796841	0.000753517	0.000620607	0.000565164	0.000604422	0.000647291	0.000584024	0.000535952	0.000468272	0.00047843	0.0005333	0.000493613	0.000438008	0.000470097	0.000462828	0.000397051	0.000345527	0.000362612	0.000314036
34	0.000279344	0.000281674	0.000338093	0.000291308	0.000275695	0.000274638	0.000313418	0.000346198	0.000454278	0.000497858	0.000483788	0.00050894	0.00056443	0.000597958	0.000618001	0.000558664	0.000571418	0.000639417	0.000648136	0.000750699	0.000715964	0.000693296	0.000591434	0.000598446	0.000690689	0.00068354	0.000570082	0.000541894	0.000479496	0.000484911	0.000496698	0.000492601	0.000452663	0.000458335	0.000421732	0.000388395	0.000379985	0.000367694	0.00032218
35	0.000249927	0.000253027	0.00028419	0.000237423	0.000276155	0.000282794	0.000301156	0.000337844	0.000402338	0.000453611	0.000445929	0.000492981	0.0005903	0.000625309	0.000590208	0.000584192	0.000611695	0.000663534	0.000599597	0.00069539	0.000636846	0.000616856	0.000562361	0.000551889	0.000634208	0.000606841	0.000527405	0.000467624	0.000422971	0.000470014	0.000468706	0.00046695	0.000428011	0.000434635	0.000437324	0.000412054	0.000408037	0.000382122	0.000331862
36	0.000231391	0.000255672	0.000280336	0.000229448	0.000226563	0.000240461	0.000263875	0.000283539	0.000337901	0.000405807	0.000388083	0.000398324	0.000446538	0.000557018	0.000543086	0.000513704	0.000486111	0.000520959	0.00049746	0.000609175	0.000510165	0.000512522	0.000507472	0.000503745	0.000519303	0.000512906	0.000469045	0.000380053	0.00034108	0.000359325	0.000381141	0.000409673	0.000353125	0.000390741	0.000390918	0.000380165	0.000355267	0.000318781	0.000295323
37	0.000234107	0.000213825	0.000259667	0.000272488	0.000327818	0.000327559	0.000333306	0.000290858	0.000344113	0.000344453	0.00031831	0.000413087	0.000455986	0.000487203	0.000483318	0.000464494	0.000476167	0.000474906	0.000484499	0.000564673	0.000499769	0.000541696	0.000526671	0.000482366	0.00051866	0.000496325	0.000462338	0.000461193	0.000405817	0.000405829	0.000406139	0.000430434	0.000385194	0.000390964	0.000391365	0.000362049	0.000357856	0.000367846	0.000294942
38	0.000262118	0.0002455	0.000309786	0.000310811	0.000340485	0.000341014	0.00028777	0.000315815	0.000351799	0.000312548	0.000306073	0.000383317	0.000436591	0.000434392	0.000464544	0.000451498	0.000463058	0.000471245	0.000454107	0.000483776	0.000454993	0.000472252	0.000480466	0.000452473	0.000524659	0.000543225	0.000470781	0.000457624	0.000416809	0.000396296	0.000382331	0.000425633	0.000371876	0.000379777	0.000370564	0.000370859	0.000363131	0.000363701	0.000303327
39	0.000234359	0.00024184	0.000283842	0.000251052	0.000282574	0.000298605	0.000282521	0.000272841	0.000278369	0.000311114	0.000307208	0.000365272	0.000402022	0.000436476	0.00042489	0.000381454	0.000428572	0.000427835	0.000425219	0.000456304	0.000410595	0.000456015	0.000407292	0.00040288	0.000435725	0.000447788	0.000375444	0.000355034	0.00033159	0.000315261	0.000291816	0.000338641	0.000306653	0.000349309	0.000358674	0.000316348	0.000301461	0.000272942	0.000238544

## Sheet: Ext. Data Fig. 6c
1	0.000219576	0.000190146	0.00020324	0.000254092	0.000287865	0.000272441	0.000307974	0.000351634	0.00031906	0.000351539	0.000296626	0.000333763	0.000395456	0.000328057	0.000386877	0.000423116	0.000440702	0.000449123	0.000523019	0.000538576	0.000559017	0.000524458	0.000365174	0.000289498	0.000324805	0.000308255	0.000302681	0.000266869	0.000286126	0.000239348	0.000228919	0.000226591	0.000217707	0.000207986	0.000172007	0.000181258	0.000207229	0.000250516	0.000203612
2	0.000181613	0.000207221	0.000231075	0.000255588	0.000256916	0.00023318	0.000282783	0.000309938	0.000281099	0.000308282	0.000291987	0.000289586	0.000355073	0.000284797	0.000412692	0.000456051	0.000531139	0.000513187	0.000659287	0.000670275	0.000688131	0.000550433	0.000394702	0.000331777	0.000365238	0.000422927	0.000367905	0.000339535	0.00037236	0.00028921	0.000214779	0.000239469	0.000240944	0.000241573	0.00018532	0.000168828	0.000212706	0.000252004	0.000234717
3	0.000249247	0.000271354	0.00029167	0.000288104	0.000280045	0.000222908	0.000227803	0.000317197	0.000303018	0.000318601	0.000312438	0.00037128	0.00031538	0.000312957	0.000432463	0.000503957	0.000586322	0.00051928	0.000705151	0.000685286	0.000660608	0.000583312	0.000387452	0.000361935	0.00037313	0.000461503	0.000459165	0.000401544	0.000418772	0.000338942	0.000293136	0.000299058	0.000309976	0.000271006	0.000230075	0.000246209	0.000239324	0.000270052	0.000265514
4	0.00026093	0.000284763	0.000293367	0.000297772	0.000256995	0.000279386	0.000261855	0.000366825	0.000425848	0.000448119	0.000468532	0.000530414	0.000497549	0.00037875	0.000477724	0.000610102	0.00064828	0.000620792	0.000688099	0.000718162	0.000633317	0.000544307	0.000340848	0.000313431	0.000332456	0.000370801	0.000382681	0.000353399	0.0003893	0.000354916	0.000293951	0.00030472	0.00031431	0.000306196	0.000286489	0.00034053	0.000330514	0.00030921	0.00031295
5	0.000264268	0.00026362	0.000241826	0.000249906	0.000272192	0.000258663	0.000231728	0.000370603	0.000397308	0.000428397	0.000458819	0.000493436	0.000525631	0.000433535	0.000531487	0.000668498	0.00069451	0.000681284	0.000722672	0.000645415	0.000582011	0.000535705	0.00047168	0.000387595	0.000350566	0.000393218	0.00042255	0.000339081	0.000350612	0.000315097	0.000301928	0.000350107	0.000335469	0.000320237	0.000256623	0.000306749	0.000309451	0.000275315	0.000295443
6	0.0002822	0.000267016	0.000280684	0.000295605	0.000280199	0.000233743	0.000248269	0.000410709	0.000419227	0.000487315	0.000468843	0.0004437	0.0004481	0.00043582	0.000599581	0.000703443	0.000722651	0.000680542	0.000834091	0.000715176	0.000727499	0.000609102	0.000519532	0.000399351	0.0003963	0.000407847	0.000387339	0.000359994	0.000393498	0.000362941	0.000347028	0.000313259	0.000282445	0.000336022	0.000274239	0.000246314	0.000270989	0.000235188	0.000312283
7	0.000246658	0.000278345	0.000239328	0.000256775	0.000319353	0.000297121	0.000274197	0.000363798	0.000410359	0.000483026	0.000514661	0.000597013	0.000548754	0.000480801	0.0006161	0.000680078	0.00076049	0.000763306	0.00097228	0.000832336	0.000866339	0.000720241	0.000637587	0.000527967	0.000521093	0.000524502	0.000479414	0.000446169	0.000427748	0.000376424	0.00034298	0.000346984	0.00038297	0.000382114	0.000365044	0.000373332	0.000298959	0.000266277	0.000312035
8	0.000240887	0.000230585	0.000282107	0.000334273	0.000286707	0.000308497	0.000286252	0.000379111	0.000405537	0.000475924	0.000542511	0.00061632	0.000523007	0.000561634	0.000649355	0.000686638	0.000769742	0.000809907	0.000906379	0.00088068	0.000865699	0.000738582	0.000636086	0.000540092	0.00055731	0.000562108	0.000459706	0.000505611	0.000462081	0.000474332	0.000425996	0.000403226	0.00037883	0.000377517	0.000394558	0.000357401	0.000318277	0.00033123	0.000345049
9	0.000299209	0.000270351	0.000302935	0.0003553	0.000321299	0.000378013	0.000359957	0.00044395	0.000524088	0.000572892	0.000651532	0.000619016	0.000622966	0.000548066	0.000653989	0.000765999	0.000851452	0.000942851	0.00106457	0.00112637	0.00110033	0.000937323	0.000865457	0.000755273	0.00078413	0.000666509	0.000639027	0.000614326	0.00063514	0.000557897	0.000473393	0.000439186	0.000414777	0.000510112	0.000396462	0.000400569	0.000416636	0.000413051	0.000425668
10	0.000298615	0.000319811	0.000288834	0.000362637	0.0003806	0.000377943	0.000326893	0.000463427	0.000498996	0.000445024	0.000530892	0.000553432	0.000554776	0.000550847	0.000728069	0.000788856	0.000872625	0.000956437	0.00103641	0.00111771	0.00118684	0.00100947	0.000792144	0.000684759	0.000696744	0.000645379	0.000626492	0.000565522	0.000565643	0.000453237	0.000402016	0.000384463	0.000380565	0.000423278	0.000375179	0.000420542	0.000404045	0.00040898	0.000576351
11	0.00033919	0.000360072	0.000325266	0.000387452	0.000379089	0.000349975	0.000341984	0.00041362	0.000453294	0.000513755	0.000545807	0.000473219	0.000532005	0.000599592	0.000887569	0.000919268	0.000991093	0.00109605	0.00123428	0.00127871	0.00135543	0.00114759	0.000871194	0.000757656	0.000738052	0.000669017	0.000626705	0.000544052	0.000516981	0.000428089	0.000496597	0.000423638	0.000364628	0.000439752	0.00044615	0.000496993	0.000462558	0.000443078	0.000500553
12	0.000335337	0.000340273	0.000356952	0.000398024	0.000400404	0.000455202	0.00039824	0.000489548	0.000539051	0.000569865	0.000578481	0.000630548	0.000670645	0.000682378	0.00103889	0.00107147	0.00104698	0.00133938	0.00151855	0.00146719	0.00146537	0.00120275	0.000964185	0.000896093	0.000810526	0.000748171	0.000712755	0.000663493	0.000584848	0.000606551	0.000559345	0.000440619	0.0004837	0.000520345	0.000497785	0.000525265	0.000422344	0.000421341	0.0004171
13	0.00028047	0.000328018	0.000390835	0.000476865	0.000451539	0.000455628	0.000398429	0.000500435	0.000598807	0.000672244	0.00071801	0.00073717	0.000693458	0.000750922	0.000961182	0.00108113	0.00108168	0.00125992	0.00151275	0.00142919	0.00147176	0.00127783	0.00100701	0.000929038	0.000861408	0.000788762	0.000745154	0.00064679	0.000597892	0.00054928	0.000503936	0.000470885	0.000473407	0.000509754	0.000474954	0.000463761	0.000419774	0.000481028	0.000369831
14	0.000351342	0.000382975	0.000451367	0.000540807	0.000515229	0.000441798	0.000457178	0.000571826	0.000717415	0.000797189	0.000840353	0.000780632	0.000816007	0.000914136	0.00110408	0.00112756	0.00121432	0.00143538	0.00170014	0.00169061	0.0016633	0.00140095	0.00115869	0.00103767	0.00100192	0.000860464	0.000735704	0.000678412	0.000673793	0.000557969	0.000590389	0.000538804	0.000522489	0.000536764	0.000541726	0.000533373	0.000507749	0.000447247	0.000407705
15	0.000396182	0.000335128	0.0004695	0.000577013	0.000497789	0.000462295	0.000429969	0.00056718	0.000612013	0.000700071	0.000810284	0.000893769	0.000878633	0.00101521	0.00132277	0.00136617	0.00146879	0.00175066	0.00199627	0.0020537	0.00194979	0.00163663	0.00134836	0.00119514	0.001197	0.00101276	0.000936353	0.000787202	0.000779805	0.00064465	0.00064204	0.000569029	0.000479819	0.000525371	0.000547	0.000378079	0.000450751	0.000375861	0.000302371
16	0.000348014	0.000374629	0.000461222	0.000598747	0.000529075	0.000428815	0.000487172	0.000640467	0.000709832	0.000846509	0.000870043	0.000958692	0.00097731	0.0010801	0.00141389	0.00154984	0.00167066	0.00201344	0.00227017	0.00246234	0.00217262	0.00181235	0.0014584	0.00132671	0.001261	0.00116692	0.000973067	0.000944141	0.000881141	0.000790495	0.000737592	0.00066511	0.000659528	0.000629543	0.000583133	0.000442895	0.000486659	0.000421525	0.000341537
17	0.000408461	0.000343456	0.000374711	0.000540546	0.000513878	0.000457011	0.000480564	0.000720198	0.000791546	0.000940849	0.00100025	0.00100822	0.00101263	0.00114919	0.00136873	0.00157616	0.0018471	0.00218411	0.00246605	0.00267564	0.00257194	0.0020945	0.00178434	0.00155874	0.00149578	0.00134528	0.00117227	0.000998133	0.000989249	0.000921038	0.00081467	0.00075045	0.000755252	0.000771133	0.000733431	0.000575241	0.000633248	0.000551248	0.000453193
18	0.000342726	0.000359748	0.000425402	0.000490966	0.000462067	0.000388302	0.000520337	0.000733645	0.000863052	0.00091704	0.0010441	0.00116734	0.00114193	0.00127643	0.00152379	0.00171444	0.00201825	0.00233965	0.0027726	0.00327496	0.00302953	0.00257489	0.00208225	0.00175116	0.00159754	0.00138678	0.00126351	0.00100766	0.0010127	0.00082617	0.000786874	0.000802129	0.000708867	0.000654332	0.000689377	0.000549586	0.000606685	0.000516046	0.000449575
19	0.000350704	0.000411427	0.000499215	0.000565474	0.000622917	0.000507866	0.000670027	0.000771636	0.000924287	0.000858878	0.000909905	0.00105513	0.00114015	0.00141617	0.0016306	0.00188577	0.00230599	0.00247232	0.00300257	0.00373993	0.00334703	0.00269217	0.00219362	0.00179459	0.00155283	0.00143156	0.0012677	0.00103947	0.00102853	0.000844201	0.000800492	0.0007743	0.000724579	0.000626236	0.000685326	0.00058259	0.000581486	0.000490538	0.000493168
20	0.000451398	0.000454958	0.000525049	0.000670174	0.000674546	0.000627468	0.000714625	0.000737012	0.000923344	0.000954256	0.000914569	0.00101677	0.0011645	0.00143662	0.00188348	0.00209426	0.00244011	0.00289102	0.00353327	0.00432725	0.00382014	0.0029309	0.00254191	0.00207924	0.00170485	0.00145599	0.00125957	0.00106646	0.00101938	0.00086456	0.000820454	0.000824257	0.000748529	0.000648354	0.000737529	0.000614374	0.000647295	0.000571519	0.00055782
21	0.000425964	0.000435053	0.000471849	0.000607458	0.000602537	0.000617987	0.000775735	0.00085069	0.000935639	0.00103253	0.000963753	0.00102362	0.0012035	0.00132041	0.00178036	0.00208342	0.00218036	0.00256735	0.00326266	0.00377032	0.00339959	0.00262957	0.00225627	0.00184375	0.0015066	0.00133646	0.00111303	0.00096904	0.000877399	0.000775995	0.000629053	0.000693586	0.000687661	0.000546605	0.000655942	0.00061474	0.000617032	0.000509344	0.000483608
22	0.000474855	0.000414972	0.000448209	0.000550954	0.000649639	0.000602805	0.000709974	0.000889978	0.000920938	0.000867846	0.000910837	0.00103127	0.00119305	0.00134398	0.00158867	0.0018058	0.00191786	0.00216327	0.00268241	0.00305425	0.00268359	0.0022084	0.00181536	0.00154894	0.00130587	0.00114814	0.00102603	0.000903051	0.000820992	0.000624853	0.000598452	0.000669613	0.000589334	0.000502432	0.000574426	0.000596086	0.000541183	0.000481279	0.000433648
23	0.000478194	0.000377673	0.000496632	0.000474166	0.000484127	0.000527218	0.000580654	0.000784362	0.000823361	0.00070868	0.000828011	0.00102944	0.00112396	0.00125593	0.00140903	0.00152135	0.00177406	0.00192322	0.00223531	0.00259873	0.00230024	0.00190665	0.00158355	0.00136117	0.00116982	0.000995373	0.00100543	0.000849306	0.000799659	0.000639107	0.000560404	0.000634496	0.000550515	0.000557556	0.000532815	0.000521818	0.000534152	0.000522199	0.000390045
24	0.000390559	0.000317277	0.000427723	0.000449934	0.000476805	0.000469892	0.000465917	0.000613499	0.000725805	0.000656159	0.000792222	0.00102932	0.00101175	0.00107071	0.00129091	0.00145218	0.00155129	0.00170998	0.00199086	0.0022778	0.00189921	0.00169627	0.00150729	0.00124525	0.00101111	0.000818343	0.000866963	0.000804596	0.000742025	0.000662727	0.000537328	0.000601809	0.000612484	0.00052341	0.00054991	0.000551527	0.000530448	0.000486379	0.00041474
25	0.000311448	0.000302382	0.000369974	0.000329531	0.00043505	0.000445357	0.00044602	0.000532712	0.000667172	0.00066594	0.000760329	0.000817214	0.000871982	0.000852882	0.00107726	0.00112715	0.00114424	0.00129295	0.00150644	0.00172695	0.00157961	0.0013301	0.0012771	0.00108261	0.0009773	0.000793618	0.000780745	0.000757223	0.000751714	0.000670919	0.000581447	0.000612583	0.000598597	0.000532467	0.000521378	0.000469691	0.000495476	0.000405535	0.000376659
26	0.00030562	0.000322805	0.000368081	0.000338537	0.00035372	0.00044255	0.000367876	0.000422349	0.000489869	0.000497972	0.00057663	0.000620728	0.000666394	0.000681011	0.000849703	0.000872155	0.000907678	0.00103629	0.00134084	0.00149212	0.00143021	0.00126465	0.00115223	0.00104156	0.000928349	0.000829007	0.000803284	0.000717794	0.000731135	0.000644656	0.000540843	0.000568595	0.000517124	0.000519427	0.000506839	0.000506567	0.000486169	0.000396844	0.000414647
27	0.000404702	0.00039226	0.000441746	0.0004078	0.000432275	0.000404175	0.000382305	0.000413413	0.000464093	0.000530615	0.000549122	0.000643902	0.000704273	0.000729257	0.000784099	0.000790843	0.00076605	0.000959321	0.00110081	0.00121988	0.00122304	0.00109341	0.00103085	0.000928804	0.000843578	0.000786726	0.000775754	0.000729091	0.000663006	0.000530694	0.000466337	0.000465384	0.000463063	0.000479746	0.000486007	0.000457778	0.000503303	0.000449412	0.000424558
28	0.000411377	0.0004005	0.000410139	0.000383079	0.000413655	0.00040648	0.000392575	0.000476549	0.00049174	0.000492334	0.000509167	0.00060169	0.000611267	0.000675081	0.000720715	0.000709088	0.000702291	0.000838473	0.00107562	0.00114149	0.00112216	0.00103062	0.000848286	0.000755944	0.000732159	0.000708992	0.000687055	0.000592445	0.0005782	0.000522702	0.000464007	0.000439572	0.000422929	0.000461962	0.000461012	0.000396618	0.000454039	0.000469345	0.000436417
29	0.000315076	0.00034093	0.000379272	0.000316991	0.000379113	0.000350919	0.000336154	0.000426007	0.00045956	0.0004649	0.000431223	0.000482332	0.000487731	0.000563599	0.000672409	0.000666302	0.000647027	0.00071481	0.000868184	0.000925705	0.000906784	0.000849146	0.000800463	0.000679264	0.000714474	0.000635628	0.000687821	0.000661751	0.00062358	0.000512481	0.000437982	0.000450928	0.000416212	0.000349919	0.000434268	0.000434206	0.00049743	0.000488927	0.000495717
30	0.000388134	0.000382995	0.000433369	0.000389965	0.000393977	0.000355939	0.000359177	0.000435919	0.000373335	0.000407177	0.000455126	0.00049185	0.000532023	0.000521914	0.000640925	0.000668344	0.000618102	0.000740447	0.000908457	0.000983397	0.000840622	0.000783761	0.000708121	0.000660652	0.000683627	0.00061453	0.000670255	0.000610366	0.000572375	0.000540837	0.000443781	0.000467485	0.000409816	0.00032718	0.000442375	0.000369386	0.000408742	0.000430626	0.00041954
31	0.000413848	0.000381085	0.000408674	0.000415924	0.000372977	0.000377498	0.000334909	0.000402229	0.000364048	0.000403196	0.00044834	0.000459063	0.000513028	0.000586026	0.000633545	0.000638553	0.000609291	0.000706019	0.000720169	0.00079186	0.000731964	0.000737734	0.000620598	0.000656511	0.000584834	0.000551585	0.000621708	0.000522091	0.000493045	0.000518063	0.000495477	0.000476124	0.000371195	0.000390309	0.000451849	0.000374398	0.000383173	0.000427879	0.000377194
32	0.000338872	0.000326356	0.000380183	0.000433898	0.000339473	0.00036227	0.000320638	0.00038384	0.000316466	0.000369778	0.000405529	0.000460119	0.000540245	0.000587584	0.000579815	0.000615335	0.000541939	0.000637519	0.000730317	0.000722226	0.000655958	0.000680819	0.000653349	0.000647171	0.000603933	0.000543687	0.000615262	0.000496678	0.000529658	0.00045844	0.000424806	0.000365463	0.000309092	0.000319433	0.000350169	0.000339842	0.000352093	0.000386261	0.00035477
33	0.00033219	0.000319766	0.000337016	0.000382691	0.000324602	0.000327311	0.000327281	0.000383086	0.000360202	0.000382051	0.000408258	0.000418964	0.000494978	0.000488341	0.00053458	0.000528621	0.000411163	0.000466672	0.000612192	0.000548016	0.000537504	0.000599767	0.000611199	0.000640179	0.000567315	0.000508858	0.00055504	0.000420084	0.000443734	0.000401845	0.000328316	0.000367915	0.00035208	0.000331719	0.00039497	0.000369333	0.000364625	0.000352649	0.000350111
34	0.000309426	0.000319588	0.000267863	0.000366918	0.000317176	0.000406665	0.000407668	0.000458231	0.000348984	0.000407788	0.000399738	0.000328311	0.000427859	0.000455848	0.000475406	0.000424137	0.00036626	0.000431956	0.000548374	0.000450843	0.000391096	0.000476229	0.000568477	0.000583362	0.000534351	0.000474024	0.000451814	0.000298759	0.000359622	0.000267973	0.000269853	0.00035455	0.000287798	0.000243754	0.000295049	0.000320637	0.00032515	0.000298243	0.000278632
35	0.000274955	0.000272496	0.000235931	0.000286966	0.000258945	0.000308719	0.000336469	0.000406358	0.000312875	0.000382231	0.000356437	0.000351214	0.000433442	0.000419069	0.00047041	0.00051738	0.000395505	0.000466711	0.000582231	0.000446868	0.000399737	0.000408674	0.000492783	0.000512461	0.000402204	0.00037486	0.000417853	0.00032271	0.000307126	0.000272266	0.000254562	0.000345575	0.000339845	0.000277395	0.00030885	0.000325973	0.000269299	0.00029665	0.000297248
36	0.000263055	0.000266654	0.000264216	0.000319459	0.00025705	0.0002726	0.000267518	0.000351163	0.00035588	0.000357296	0.000419626	0.000444419	0.000402247	0.000389539	0.000478265	0.000509534	0.000479876	0.000525154	0.000668911	0.000566046	0.000495159	0.000475062	0.000558352	0.000540251	0.000371074	0.000387127	0.000416864	0.000281085	0.000271919	0.000214658	0.000220076	0.000294689	0.000292764	0.000241806	0.000269772	0.000277152	0.000274285	0.000276572	0.000280495
37	0.000281907	0.000324481	0.000315558	0.000331986	0.000257552	0.000282374	0.00028883	0.000372009	0.00034037	0.000352725	0.000453302	0.000442653	0.000440708	0.00044451	0.000489824	0.000520091	0.000475175	0.000535229	0.00059715	0.000488472	0.000484596	0.000475874	0.000519336	0.000499119	0.000446148	0.000454273	0.000416394	0.000306657	0.000295815	0.000290912	0.000300983	0.000363276	0.000332962	0.000266894	0.00026812	0.000289006	0.000296166	0.000280824	0.00026223
38	0.000259292	0.000305164	0.000310896	0.000287977	0.000232798	0.000271798	0.000307539	0.000302067	0.000288531	0.000345629	0.000388862	0.000401928	0.000412782	0.000464048	0.000464161	0.000494966	0.000393729	0.000498514	0.000575611	0.000450584	0.00042468	0.000438206	0.000425006	0.00038514	0.000392753	0.000407814	0.000399301	0.000351213	0.000282096	0.000310627	0.000298484	0.00030005	0.000290595	0.000274629	0.00026129	0.000235951	0.000273375	0.000298929	0.000246648
39	0.000160561	0.000234805	0.000260846	0.000268678	0.000212717	0.000209611	0.000280437	0.000328849	0.000309141	0.000341406	0.00033187	0.000384894	0.000416382	0.00042514	0.000440528	0.000484502	0.000349796	0.00043327	0.00049519	0.000444909	0.000414299	0.000371108	0.000410318	0.00037961	0.000383106	0.000463209	0.000398779	0.000304639	0.000304315	0.000310888	0.000282973	0.000282791	0.000262775	0.000254853	0.000194821	0.000257566	0.000296263	0.000321412	0.00027163

## Sheet: Ext. Data. Fig. 6d
	islandLeft	islandRight	value	state	cell
1	chr14,52548102,H,0	chr14,50758873,Lesvos,0	3.90052	active	14
2	chr4,118642412,Nimos,0	chr14,50758873,Lesvos,0	5.47057	active	14
3	chr4,118658778,Mykonos,0	chr14,50758873,Lesvos,0	5.13254	active	14
4	chr4,118729616,Leros,0	chr14,50758873,Lesvos,0	6.14781	active	14
5	chr7,6545373,Kefallonia,1	chr14,50758873,Lesvos,0	2.12859	active	14
6	chr7,6650058,Amorgos,1	chr14,50758873,Lesvos,0	2.87624	active	14
7	chr7,108797663,Ios,1	chr14,50758873,Lesvos,0	1.59513	active	14
8	chr14,50758873,Lesvos,0	chr14,52548102,H,0	3.90052	active	14
9	chr4,118642412,Nimos,0	chr14,52548102,H,0	2.3697	active	14
10	chr4,118658778,Mykonos,0	chr14,52548102,H,0	1.91598	active	14
11	chr4,118729616,Leros,0	chr14,52548102,H,0	4.30263	active	14
12	chr7,6545373,Kefallonia,1	chr14,52548102,H,0	2.43899	active	14
13	chr7,6650058,Amorgos,1	chr14,52548102,H,0	3.71589	active	14
14	chr7,108797663,Ios,1	chr14,52548102,H,0	5.01957	active	14
15	chr14,50758873,Lesvos,0	chr4,118642412,Nimos,0	5.47057	active	14
16	chr14,52548102,H,0	chr4,118642412,Nimos,0	2.3697	active	14
17	chr4,118658778,Mykonos,0	chr4,118642412,Nimos,0	0.454303	active	14
18	chr4,118729616,Leros,0	chr4,118642412,Nimos,0	3.17911	active	14
19	chr7,6545373,Kefallonia,1	chr4,118642412,Nimos,0	4.40554	active	14
20	chr7,6650058,Amorgos,1	chr4,118642412,Nimos,0	5.94943	active	14
21	chr7,108797663,Ios,1	chr4,118642412,Nimos,0	6.53763	active	14
22	chr14,50758873,Lesvos,0	chr4,118658778,Mykonos,0	5.13254	active	14
23	chr14,52548102,H,0	chr4,118658778,Mykonos,0	1.91598	active	14
24	chr4,118642412,Nimos,0	chr4,118658778,Mykonos,0	0.454303	active	14
25	chr4,118729616,Leros,0	chr4,118658778,Mykonos,0	3.31101	active	14
26	chr7,6545373,Kefallonia,1	chr4,118658778,Mykonos,0	4.00433	active	14
27	chr7,6650058,Amorgos,1	chr4,118658778,Mykonos,0	5.51879	active	14
28	chr7,108797663,Ios,1	chr4,118658778,Mykonos,0	6.21298	active	14
29	chr14,50758873,Lesvos,0	chr4,118729616,Leros,0	6.14781	active	14
30	chr14,52548102,H,0	chr4,118729616,Leros,0	4.30263	active	14
31	chr4,118642412,Nimos,0	chr4,118729616,Leros,0	3.17911	active	14
32	chr4,118658778,Mykonos,0	chr4,118729616,Leros,0	3.31101	active	14
33	chr7,6545373,Kefallonia,1	chr4,118729616,Leros,0	5.03803	active	14
34	chr7,6650058,Amorgos,1	chr4,118729616,Leros,0	6.60017	active	14
35	chr7,108797663,Ios,1	chr4,118729616,Leros,0	7.55914	active	14
36	chr14,50758873,Lesvos,0	chr7,6545373,Kefallonia,1	2.12859	active	14
37	chr14,52548102,H,0	chr7,6545373,Kefallonia,1	2.43899	active	14
38	chr4,118642412,Nimos,0	chr7,6545373,Kefallonia,1	4.40554	active	14
39	chr4,118658778,Mykonos,0	chr7,6545373,Kefallonia,1	4.00433	active	14
40	chr4,118729616,Leros,0	chr7,6545373,Kefallonia,1	5.03803	active	14
41	chr7,6650058,Amorgos,1	chr7,6545373,Kefallonia,1	1.75603	active	14
42	chr7,108797663,Ios,1	chr7,6545373,Kefallonia,1	3.56059	active	14
43	chr14,50758873,Lesvos,0	chr7,6650058,Amorgos,1	2.87624	active	14
44	chr14,52548102,H,0	chr7,6650058,Amorgos,1	3.71589	active	14
45	chr4,118642412,Nimos,0	chr7,6650058,Amorgos,1	5.94943	active	14
46	chr4,118658778,Mykonos,0	chr7,6650058,Amorgos,1	5.51879	active	14
47	chr4,118729616,Leros,0	chr7,6650058,Amorgos,1	6.60017	active	14
48	chr7,6545373,Kefallonia,1	chr7,6650058,Amorgos,1	1.75603	active	14
49	chr7,108797663,Ios,1	chr7,6650058,Amorgos,1	3.89654	active	14
50	chr14,50758873,Lesvos,0	chr7,108797663,Ios,1	1.59513	active	14
51	chr14,52548102,H,0	chr7,108797663,Ios,1	5.01957	active	14
52	chr4,118642412,Nimos,0	chr7,108797663,Ios,1	6.53763	active	14
53	chr4,118658778,Mykonos,0	chr7,108797663,Ios,1	6.21298	active	14
54	chr4,118729616,Leros,0	chr7,108797663,Ios,1	7.55914	active	14
55	chr7,6545373,Kefallonia,1	chr7,108797663,Ios,1	3.56059	active	14
56	chr7,6650058,Amorgos,1	chr7,108797663,Ios,1	3.89654	active	14
57	chr7,86295200,Thira,0	chr10,78618146,Aigina,0	3.51659	inactive	14
58	chr7,102513116,Milos,0	chr10,78618146,Aigina,0	4.38389	inactive	14
59	chr7,102673445,Pontikonisi,0	chr10,78618146,Aigina,0	2.53487	inactive	14
60	chr7,108797663,Ios,0	chr10,78618146,Aigina,0	3.01211	inactive	14
61	chr9,39952214,Psara,0	chr10,78618146,Aigina,0	5.03614	inactive	14
62	chr10,78618146,Aigina,0	chr7,86295200,Thira,0	3.51659	inactive	14
63	chr7,102513116,Milos,0	chr7,86295200,Thira,0	3.99163	inactive	14
64	chr7,102673445,Pontikonisi,0	chr7,86295200,Thira,0	4.46793	inactive	14
65	chr7,108797663,Ios,0	chr7,86295200,Thira,0	2.91166	inactive	14
66	chr9,39952214,Psara,0	chr7,86295200,Thira,0	4.39696	inactive	14
67	chr10,78618146,Aigina,0	chr7,102513116,Milos,0	4.38389	inactive	14
68	chr7,86295200,Thira,0	chr7,102513116,Milos,0	3.99163	inactive	14
69	chr7,102673445,Pontikonisi,0	chr7,102513116,Milos,0	2.70476	inactive	14
70	chr7,108797663,Ios,0	chr7,102513116,Milos,0	6.0238	inactive	14
71	chr9,39952214,Psara,0	chr7,102513116,Milos,0	5.87979	inactive	14
72	chr10,78618146,Aigina,0	chr7,102673445,Pontikonisi,0	2.53487	inactive	14
73	chr7,86295200,Thira,0	chr7,102673445,Pontikonisi,0	4.46793	inactive	14
74	chr7,102513116,Milos,0	chr7,102673445,Pontikonisi,0	2.70476	inactive	14
75	chr7,108797663,Ios,0	chr7,102673445,Pontikonisi,0	5.158	inactive	14
76	chr9,39952214,Psara,0	chr7,102673445,Pontikonisi,0	5.68995	inactive	14
77	chr10,78618146,Aigina,0	chr7,108797663,Ios,0	3.01211	inactive	14
78	chr7,86295200,Thira,0	chr7,108797663,Ios,0	2.91166	inactive	14
79	chr7,102513116,Milos,0	chr7,108797663,Ios,0	6.0238	inactive	14
80	chr7,102673445,Pontikonisi,0	chr7,108797663,Ios,0	5.158	inactive	14
81	chr9,39952214,Psara,0	chr7,108797663,Ios,0	3.86506	inactive	14
82	chr10,78618146,Aigina,0	chr9,39952214,Psara,0	5.03614	inactive	14
83	chr7,86295200,Thira,0	chr9,39952214,Psara,0	4.39696	inactive	14
84	chr7,102513116,Milos,0	chr9,39952214,Psara,0	5.87979	inactive	14
85	chr7,102673445,Pontikonisi,0	chr9,39952214,Psara,0	5.68995	inactive	14
86	chr7,108797663,Ios,0	chr9,39952214,Psara,0	3.86506	inactive	14
87	chr11,49575570,Skyros,0	chr1,174342694,Santorini,1	2.68756	active	18
88	chr11,50999358,Symi,0	chr1,174342694,Santorini,1	4.23168	active	18
89	chr11,58739310,Souda,0	chr1,174342694,Santorini,1	3.08548	active	18
90	chr11,58810944,Andros,0	chr1,174342694,Santorini,1	4.53736	active	18
91	chr11,59576044,Delos,0	chr1,174342694,Santorini,1	4.45959	active	18
92	chr14,50758873,Lesvos,0	chr1,174342694,Santorini,1	6.15902	active	18
93	chr14,52548102,H,0	chr1,174342694,Santorini,1	4.00633	active	18
94	chr19,12831017,Rho,1	chr1,174342694,Santorini,1	7.29659	active	18
95	chr9,37687840,Kimolos,0	chr1,174342694,Santorini,1	5.25665	active	18
96	chr9,39952214,Psara,0	chr1,174342694,Santorini,1	1.45688	active	18
97	chr1,174342694,Santorini,1	chr11,49575570,Skyros,0	2.68756	active	18
98	chr11,50999358,Symi,0	chr11,49575570,Skyros,0	2.8869	active	18
99	chr11,58739310,Souda,0	chr11,49575570,Skyros,0	1.29211	active	18
100	chr11,58810944,Andros,0	chr11,49575570,Skyros,0	2.76034	active	18
101	chr11,59576044,Delos,0	chr11,49575570,Skyros,0	3.25978	active	18
102	chr14,50758873,Lesvos,0	chr11,49575570,Skyros,0	4.43149	active	18
103	chr14,52548102,H,0	chr11,49575570,Skyros,0	3.1024	active	18
104	chr19,12831017,Rho,1	chr11,49575570,Skyros,0	5.5035	active	18
105	chr9,37687840,Kimolos,0	chr11,49575570,Skyros,0	4.87292	active	18
106	chr9,39952214,Psara,0	chr11,49575570,Skyros,0	2.06567	active	18
107	chr1,174342694,Santorini,1	chr11,50999358,Symi,0	4.23168	active	18
108	chr11,49575570,Skyros,0	chr11,50999358,Symi,0	2.8869	active	18
109	chr11,58739310,Souda,0	chr11,50999358,Symi,0	1.83227	active	18
110	chr11,58810944,Andros,0	chr11,50999358,Symi,0	1.36534	active	18
111	chr11,59576044,Delos,0	chr11,50999358,Symi,0	6.07623	active	18
112	chr14,50758873,Lesvos,0	chr11,50999358,Symi,0	1.98818	active	18
113	chr14,52548102,H,0	chr11,50999358,Symi,0	0.635457	active	18
114	chr19,12831017,Rho,1	chr11,50999358,Symi,0	3.07626	active	18
115	chr9,37687840,Kimolos,0	chr11,50999358,Symi,0	2.38749	active	18
116	chr9,39952214,Psara,0	chr11,50999358,Symi,0	2.82916	active	18
117	chr1,174342694,Santorini,1	chr11,58739310,Souda,0	3.08548	active	18
118	chr11,49575570,Skyros,0	chr11,58739310,Souda,0	1.29211	active	18
119	chr11,50999358,Symi,0	chr11,58739310,Souda,0	1.83227	active	18
120	chr11,58810944,Andros,0	chr11,58739310,Souda,0	2.23906	active	18
121	chr11,59576044,Delos,0	chr11,58739310,Souda,0	4.48249	active	18
122	chr14,50758873,Lesvos,0	chr11,58739310,Souda,0	3.3656	active	18
123	chr14,52548102,H,0	chr11,58739310,Souda,0	2.04635	active	18
124	chr19,12831017,Rho,1	chr11,58739310,Souda,0	4.53151	active	18
125	chr9,37687840,Kimolos,0	chr11,58739310,Souda,0	3.99635	active	18
126	chr9,39952214,Psara,0	chr11,58739310,Souda,0	1.8853	active	18
127	chr1,174342694,Santorini,1	chr11,58810944,Andros,0	4.53736	active	18
128	chr11,49575570,Skyros,0	chr11,58810944,Andros,0	2.76034	active	18
129	chr11,50999358,Symi,0	chr11,58810944,Andros,0	1.36534	active	18
130	chr11,58739310,Souda,0	chr11,58810944,Andros,0	2.23906	active	18
131	chr11,59576044,Delos,0	chr11,58810944,Andros,0	5.58759	active	18
132	chr14,50758873,Lesvos,0	chr11,58810944,Andros,0	2.44189	active	18
133	chr14,52548102,H,0	chr11,58810944,Andros,0	1.82791	active	18
134	chr19,12831017,Rho,1	chr11,58810944,Andros,0	3.20316	active	18
135	chr9,37687840,Kimolos,0	chr11,58810944,Andros,0	2.94515	active	18
136	chr9,39952214,Psara,0	chr11,58810944,Andros,0	3.35809	active	18
137	chr1,174342694,Santorini,1	chr11,59576044,Delos,0	4.45959	active	18
138	chr11,49575570,Skyros,0	chr11,59576044,Delos,0	3.25978	active	18
139	chr11,50999358,Symi,0	chr11,59576044,Delos,0	6.07623	active	18
140	chr11,58739310,Souda,0	chr11,59576044,Delos,0	4.48249	active	18
141	chr11,58810944,Andros,0	chr11,59576044,Delos,0	5.58759	active	18
142	chr14,50758873,Lesvos,0	chr11,59576044,Delos,0	7.35557	active	18
143	chr14,52548102,H,0	chr11,59576044,Delos,0	6.34461	active	18
144	chr19,12831017,Rho,1	chr11,59576044,Delos,0	8.28321	active	18
145	chr9,37687840,Kimolos,0	chr11,59576044,Delos,0	8.00721	active	18
146	chr9,39952214,Psara,0	chr11,59576044,Delos,0	4.83202	active	18
147	chr1,174342694,Santorini,1	chr14,50758873,Lesvos,0	6.15902	active	18
148	chr11,49575570,Skyros,0	chr14,50758873,Lesvos,0	4.43149	active	18
149	chr11,50999358,Symi,0	chr14,50758873,Lesvos,0	1.98818	active	18
150	chr11,58739310,Souda,0	chr14,50758873,Lesvos,0	3.3656	active	18
151	chr11,58810944,Andros,0	chr14,50758873,Lesvos,0	2.44189	active	18
152	chr11,59576044,Delos,0	chr14,50758873,Lesvos,0	7.35557	active	18
153	chr14,52548102,H,0	chr14,50758873,Lesvos,0	2.39125	active	18
154	chr19,12831017,Rho,1	chr14,50758873,Lesvos,0	1.24036	active	18
155	chr9,37687840,Kimolos,0	chr14,50758873,Lesvos,0	3.20023	active	18
156	chr9,39952214,Psara,0	chr14,50758873,Lesvos,0	4.73906	active	18
157	chr1,174342694,Santorini,1	chr14,52548102,H,0	4.00633	active	18
158	chr11,49575570,Skyros,0	chr14,52548102,H,0	3.1024	active	18
159	chr11,50999358,Symi,0	chr14,52548102,H,0	0.635457	active	18
160	chr11,58739310,Souda,0	chr14,52548102,H,0	2.04635	active	18
161	chr11,58810944,Andros,0	chr14,52548102,H,0	1.82791	active	18
162	chr11,59576044,Delos,0	chr14,52548102,H,0	6.34461	active	18
163	chr14,50758873,Lesvos,0	chr14,52548102,H,0	2.39125	active	18
164	chr19,12831017,Rho,1	chr14,52548102,H,0	3.44867	active	18
165	chr9,37687840,Kimolos,0	chr14,52548102,H,0	2.00366	active	18
166	chr9,39952214,Psara,0	chr14,52548102,H,0	2.59064	active	18
167	chr1,174342694,Santorini,1	chr19,12831017,Rho,1	7.29659	active	18
168	chr11,49575570,Skyros,0	chr19,12831017,Rho,1	5.5035	active	18
169	chr11,50999358,Symi,0	chr19,12831017,Rho,1	3.07626	active	18
170	chr11,58739310,Souda,0	chr19,12831017,Rho,1	4.53151	active	18
171	chr11,58810944,Andros,0	chr19,12831017,Rho,1	3.20316	active	18
172	chr11,59576044,Delos,0	chr19,12831017,Rho,1	8.28321	active	18
173	chr14,50758873,Lesvos,0	chr19,12831017,Rho,1	1.24036	active	18
174	chr14,52548102,H,0	chr19,12831017,Rho,1	3.44867	active	18
175	chr9,37687840,Kimolos,0	chr19,12831017,Rho,1	3.71279	active	18
176	chr9,39952214,Psara,0	chr19,12831017,Rho,1	5.89345	active	18
177	chr1,174342694,Santorini,1	chr9,37687840,Kimolos,0	5.25665	active	18
178	chr11,49575570,Skyros,0	chr9,37687840,Kimolos,0	4.87292	active	18
179	chr11,50999358,Symi,0	chr9,37687840,Kimolos,0	2.38749	active	18
180	chr11,58739310,Souda,0	chr9,37687840,Kimolos,0	3.99635	active	18
181	chr11,58810944,Andros,0	chr9,37687840,Kimolos,0	2.94515	active	18
182	chr11,59576044,Delos,0	chr9,37687840,Kimolos,0	8.00721	active	18
183	chr14,50758873,Lesvos,0	chr9,37687840,Kimolos,0	3.20023	active	18
184	chr14,52548102,H,0	chr9,37687840,Kimolos,0	2.00366	active	18
185	chr19,12831017,Rho,1	chr9,37687840,Kimolos,0	3.71279	active	18
186	chr9,39952214,Psara,0	chr9,37687840,Kimolos,0	4.04042	active	18
187	chr1,174342694,Santorini,1	chr9,39952214,Psara,0	1.45688	active	18
188	chr11,49575570,Skyros,0	chr9,39952214,Psara,0	2.06567	active	18
189	chr11,50999358,Symi,0	chr9,39952214,Psara,0	2.82916	active	18
190	chr11,58739310,Souda,0	chr9,39952214,Psara,0	1.8853	active	18
191	chr11,58810944,Andros,0	chr9,39952214,Psara,0	3.35809	active	18
192	chr11,59576044,Delos,0	chr9,39952214,Psara,0	4.83202	active	18
193	chr14,50758873,Lesvos,0	chr9,39952214,Psara,0	4.73906	active	18
194	chr14,52548102,H,0	chr9,39952214,Psara,0	2.59064	active	18
195	chr19,12831017,Rho,1	chr9,39952214,Psara,0	5.89345	active	18
196	chr9,37687840,Kimolos,0	chr9,39952214,Psara,0	4.04042	active	18
197	chr1,173212360,Kythnos,1	chr1,173190736,Kea,1	0.705717	inactive	18
198	chr1,173265900,Serifos,1	chr1,173190736,Kea,1	2.63913	inactive	18
199	chr1,174036149,Astypalea,1	chr1,173190736,Kea,1	3.76482	inactive	18
200	chr10,128978954,Poros,1	chr1,173190736,Kea,1	1.65862	inactive	18
201	chr11,74036298,Crete,0	chr1,173190736,Kea,1	5.6712	inactive	18
202	chr7,6545373,Kefallonia,1	chr1,173190736,Kea,1	1.8058	inactive	18
203	chr7,6650058,Amorgos,1	chr1,173190736,Kea,1	3.05984	inactive	18
204	chr9,19651318,Donousa,0	chr1,173190736,Kea,1	2.89388	inactive	18
205	chr1,173190736,Kea,1	chr1,173212360,Kythnos,1	0.705717	inactive	18
206	chr1,173265900,Serifos,1	chr1,173212360,Kythnos,1	2.26427	inactive	18
207	chr1,174036149,Astypalea,1	chr1,173212360,Kythnos,1	3.30338	inactive	18
208	chr10,128978954,Poros,1	chr1,173212360,Kythnos,1	1.79295	inactive	18
209	chr11,74036298,Crete,0	chr1,173212360,Kythnos,1	5.77163	inactive	18
210	chr7,6545373,Kefallonia,1	chr1,173212360,Kythnos,1	1.95321	inactive	18
211	chr7,6650058,Amorgos,1	chr1,173212360,Kythnos,1	2.60752	inactive	18
212	chr9,19651318,Donousa,0	chr1,173212360,Kythnos,1	2.78068	inactive	18
213	chr1,173190736,Kea,1	chr1,173265900,Serifos,1	2.63913	inactive	18
214	chr1,173212360,Kythnos,1	chr1,173265900,Serifos,1	2.26427	inactive	18
215	chr1,174036149,Astypalea,1	chr1,173265900,Serifos,1	2.54385	inactive	18
216	chr10,128978954,Poros,1	chr1,173265900,Serifos,1	1.87449	inactive	18
217	chr11,74036298,Crete,0	chr1,173265900,Serifos,1	5.29447	inactive	18
218	chr7,6545373,Kefallonia,1	chr1,173265900,Serifos,1	3.19796	inactive	18
219	chr7,6650058,Amorgos,1	chr1,173265900,Serifos,1	2.74964	inactive	18
220	chr9,19651318,Donousa,0	chr1,173265900,Serifos,1	4.38686	inactive	18
221	chr1,173190736,Kea,1	chr1,174036149,Astypalea,1	3.76482	inactive	18
222	chr1,173212360,Kythnos,1	chr1,174036149,Astypalea,1	3.30338	inactive	18
223	chr1,173265900,Serifos,1	chr1,174036149,Astypalea,1	2.54385	inactive	18
224	chr10,128978954,Poros,1	chr1,174036149,Astypalea,1	3.04535	inactive	18
225	chr11,74036298,Crete,0	chr1,174036149,Astypalea,1	4.32652	inactive	18
226	chr7,6545373,Kefallonia,1	chr1,174036149,Astypalea,1	3.07251	inactive	18
227	chr7,6650058,Amorgos,1	chr1,174036149,Astypalea,1	1.15565	inactive	18
228	chr9,19651318,Donousa,0	chr1,174036149,Astypalea,1	3.54755	inactive	18
229	chr1,173190736,Kea,1	chr10,128978954,Poros,1	1.65862	inactive	18
230	chr1,173212360,Kythnos,1	chr10,128978954,Poros,1	1.79295	inactive	18
231	chr1,173265900,Serifos,1	chr10,128978954,Poros,1	1.87449	inactive	18
232	chr1,174036149,Astypalea,1	chr10,128978954,Poros,1	3.04535	inactive	18
233	chr11,74036298,Crete,0	chr10,128978954,Poros,1	4.34291	inactive	18
234	chr7,6545373,Kefallonia,1	chr10,128978954,Poros,1	1.81189	inactive	18
235	chr7,6650058,Amorgos,1	chr10,128978954,Poros,1	2.78518	inactive	18
236	chr9,19651318,Donousa,0	chr10,128978954,Poros,1	3.54041	inactive	18
237	chr1,173190736,Kea,1	chr11,74036298,Crete,0	5.6712	inactive	18
238	chr1,173212360,Kythnos,1	chr11,74036298,Crete,0	5.77163	inactive	18
239	chr1,173265900,Serifos,1	chr11,74036298,Crete,0	5.29447	inactive	18
240	chr1,174036149,Astypalea,1	chr11,74036298,Crete,0	4.32652	inactive	18
241	chr10,128978954,Poros,1	chr11,74036298,Crete,0	4.34291	inactive	18
242	chr7,6545373,Kefallonia,1	chr11,74036298,Crete,0	4.24958	inactive	18
243	chr7,6650058,Amorgos,1	chr11,74036298,Crete,0	4.58286	inactive	18
244	chr9,19651318,Donousa,0	chr11,74036298,Crete,0	5.43595	inactive	18
245	chr1,173190736,Kea,1	chr7,6545373,Kefallonia,1	1.8058	inactive	18
246	chr1,173212360,Kythnos,1	chr7,6545373,Kefallonia,1	1.95321	inactive	18
247	chr1,173265900,Serifos,1	chr7,6545373,Kefallonia,1	3.19796	inactive	18
248	chr1,174036149,Astypalea,1	chr7,6545373,Kefallonia,1	3.07251	inactive	18
249	chr10,128978954,Poros,1	chr7,6545373,Kefallonia,1	1.81189	inactive	18
250	chr11,74036298,Crete,0	chr7,6545373,Kefallonia,1	4.24958	inactive	18
251	chr7,6650058,Amorgos,1	chr7,6545373,Kefallonia,1	2.25957	inactive	18
252	chr9,19651318,Donousa,0	chr7,6545373,Kefallonia,1	1.89744	inactive	18
253	chr1,173190736,Kea,1	chr7,6650058,Amorgos,1	3.05984	inactive	18
254	chr1,173212360,Kythnos,1	chr7,6650058,Amorgos,1	2.60752	inactive	18
255	chr1,173265900,Serifos,1	chr7,6650058,Amorgos,1	2.74964	inactive	18
256	chr1,174036149,Astypalea,1	chr7,6650058,Amorgos,1	1.15565	inactive	18
257	chr10,128978954,Poros,1	chr7,6650058,Amorgos,1	2.78518	inactive	18
258	chr11,74036298,Crete,0	chr7,6650058,Amorgos,1	4.58286	inactive	18
259	chr7,6545373,Kefallonia,1	chr7,6650058,Amorgos,1	2.25957	inactive	18
260	chr9,19651318,Donousa,0	chr7,6650058,Amorgos,1	2.41255	inactive	18
261	chr1,173190736,Kea,1	chr9,19651318,Donousa,0	2.89388	inactive	18
262	chr1,173212360,Kythnos,1	chr9,19651318,Donousa,0	2.78068	inactive	18
263	chr1,173265900,Serifos,1	chr9,19651318,Donousa,0	4.38686	inactive	18
264	chr1,174036149,Astypalea,1	chr9,19651318,Donousa,0	3.54755	inactive	18
265	chr10,128978954,Poros,1	chr9,19651318,Donousa,0	3.54041	inactive	18
266	chr11,74036298,Crete,0	chr9,19651318,Donousa,0	5.43595	inactive	18
267	chr7,6545373,Kefallonia,1	chr9,19651318,Donousa,0	1.89744	inactive	18
268	chr7,6650058,Amorgos,1	chr9,19651318,Donousa,0	2.41255	inactive	18
269	chr2,90414460,Paros,0	chr14,52548102,H,0	3.20844	active	19
270	chr2,111727008,Evia,0	chr14,52548102,H,0	2.23048	active	19
271	chr2,111790066,Antiparos,0	chr14,52548102,H,0	1.16652	active	19
272	chr2,112200848,Zakynthos,0	chr14,52548102,H,0	3.16634	active	19
273	chr7,86295200,Thira,1	chr14,52548102,H,0	1.53642	active	19
274	chr14,52548102,H,0	chr2,90414460,Paros,0	3.20844	active	19
275	chr2,111727008,Evia,0	chr2,90414460,Paros,0	5.21521	active	19
276	chr2,111790066,Antiparos,0	chr2,90414460,Paros,0	4.35893	active	19
277	chr2,112200848,Zakynthos,0	chr2,90414460,Paros,0	5.61761	active	19
278	chr7,86295200,Thira,1	chr2,90414460,Paros,0	2.87518	active	19
279	chr14,52548102,H,0	chr2,111727008,Evia,0	2.23048	active	19
280	chr2,90414460,Paros,0	chr2,111727008,Evia,0	5.21521	active	19
281	chr2,111790066,Antiparos,0	chr2,111727008,Evia,0	1.54505	active	19
282	chr2,112200848,Zakynthos,0	chr2,111727008,Evia,0	3.37101	active	19
283	chr7,86295200,Thira,1	chr2,111727008,Evia,0	3.63221	active	19
284	chr14,52548102,H,0	chr2,111790066,Antiparos,0	1.16652	active	19
285	chr2,90414460,Paros,0	chr2,111790066,Antiparos,0	4.35893	active	19
286	chr2,111727008,Evia,0	chr2,111790066,Antiparos,0	1.54505	active	19
287	chr2,112200848,Zakynthos,0	chr2,111790066,Antiparos,0	2.49051	active	19
288	chr7,86295200,Thira,1	chr2,111790066,Antiparos,0	2.24942	active	19
289	chr14,52548102,H,0	chr2,112200848,Zakynthos,0	3.16634	active	19
290	chr2,90414460,Paros,0	chr2,112200848,Zakynthos,0	5.61761	active	19
291	chr2,111727008,Evia,0	chr2,112200848,Zakynthos,0	3.37101	active	19
292	chr2,111790066,Antiparos,0	chr2,112200848,Zakynthos,0	2.49051	active	19
293	chr7,86295200,Thira,1	chr2,112200848,Zakynthos,0	3.60841	active	19
294	chr14,52548102,H,0	chr7,86295200,Thira,1	1.53642	active	19
295	chr2,90414460,Paros,0	chr7,86295200,Thira,1	2.87518	active	19
296	chr2,111727008,Evia,0	chr7,86295200,Thira,1	3.63221	active	19
297	chr2,111790066,Antiparos,0	chr7,86295200,Thira,1	2.24942	active	19
298	chr2,112200848,Zakynthos,0	chr7,86295200,Thira,1	3.60841	active	19
299	chr11,50999358,Symi,0	chr10,130098702,Kithira,1	5.06628	inactive	19
300	chr11,58739310,Souda,0	chr10,130098702,Kithira,1	2.68632	inactive	19
301	chr11,58810944,Andros,0	chr10,130098702,Kithira,1	2.74167	inactive	19
302	chr11,74036298,Crete,0	chr10,130098702,Kithira,1	4.60783	inactive	19
303	chr9,19651318,Donousa,0	chr10,130098702,Kithira,1	3.53574	inactive	19
304	chr10,130098702,Kithira,1	chr11,50999358,Symi,0	5.06628	inactive	19
305	chr11,58739310,Souda,0	chr11,50999358,Symi,0	5.76458	inactive	19
306	chr11,58810944,Andros,0	chr11,50999358,Symi,0	4.58878	inactive	19
307	chr11,74036298,Crete,0	chr11,50999358,Symi,0	7.87271	inactive	19
308	chr9,19651318,Donousa,0	chr11,50999358,Symi,0	7.05185	inactive	19
309	chr10,130098702,Kithira,1	chr11,58739310,Souda,0	2.68632	inactive	19
310	chr11,50999358,Symi,0	chr11,58739310,Souda,0	5.76458	inactive	19
311	chr11,58810944,Andros,0	chr11,58739310,Souda,0	1.25049	inactive	19
312	chr11,74036298,Crete,0	chr11,58739310,Souda,0	2.71926	inactive	19
313	chr9,19651318,Donousa,0	chr11,58739310,Souda,0	1.8109	inactive	19
314	chr10,130098702,Kithira,1	chr11,58810944,Andros,0	2.74167	inactive	19
315	chr11,50999358,Symi,0	chr11,58810944,Andros,0	4.58878	inactive	19
316	chr11,58739310,Souda,0	chr11,58810944,Andros,0	1.25049	inactive	19
317	chr11,74036298,Crete,0	chr11,58810944,Andros,0	3.61212	inactive	19
318	chr9,19651318,Donousa,0	chr11,58810944,Andros,0	2.77644	inactive	19
319	chr10,130098702,Kithira,1	chr11,74036298,Crete,0	4.60783	inactive	19
320	chr11,50999358,Symi,0	chr11,74036298,Crete,0	7.87271	inactive	19
321	chr11,58739310,Souda,0	chr11,74036298,Crete,0	2.71926	inactive	19
322	chr11,58810944,Andros,0	chr11,74036298,Crete,0	3.61212	inactive	19
323	chr9,19651318,Donousa,0	chr11,74036298,Crete,0	1.08101	inactive	19
324	chr10,130098702,Kithira,1	chr9,19651318,Donousa,0	3.53574	inactive	19
325	chr11,50999358,Symi,0	chr9,19651318,Donousa,0	7.05185	inactive	19
326	chr11,58739310,Souda,0	chr9,19651318,Donousa,0	1.8109	inactive	19
327	chr11,58810944,Andros,0	chr9,19651318,Donousa,0	2.77644	inactive	19
328	chr11,74036298,Crete,0	chr9,19651318,Donousa,0	1.08101	inactive	19
329	chr14,54285038,Agistri,0	chr14,52548102,H,0	4.7703	active	20
330	chr14,54304274,Salamina,0	chr14,52548102,H,0	4.62139	active	20
331	chr14,52548102,H,0	chr14,54285038,Agistri,0	4.7703	active	20
332	chr14,54304274,Salamina,0	chr14,54285038,Agistri,0	0.657505	active	20
333	chr14,52548102,H,0	chr14,54304274,Salamina,0	4.62139	active	20
334	chr14,54285038,Agistri,0	chr14,54304274,Salamina,0	0.657505	active	20
335	chr4,43726115,Samothraki,0	chr4,43716210,Ithaki,0	0.411834	inactive	20
336	chr4,43823984,Makronisos,0	chr4,43716210,Ithaki,0	1.13636	inactive	20
337	chr4,43716210,Ithaki,0	chr4,43726115,Samothraki,0	0.411834	inactive	20
338	chr4,43823984,Makronisos,0	chr4,43726115,Samothraki,0	0.799144	inactive	20
339	chr4,43716210,Ithaki,0	chr4,43823984,Makronisos,0	1.13636	inactive	20
340	chr4,43726115,Samothraki,0	chr4,43823984,Makronisos,0	0.799144	inactive	20
341	chr14,52548102,H,0	chr14,50758873,Lesvos,0	3.21103	active	21
342	chr14,50758873,Lesvos,0	chr14,52548102,H,0	3.21103	active	21
343	chr7,99788064,Ikaria,1	chr7,99730118,Patmos,1	1.49891	inactive	21
344	chr7,99730118,Patmos,1	chr7,99788064,Ikaria,1	1.49891	inactive	21
345	chr14,52548102,H,0	chr14,50758873,Lesvos,0	3.56179	active	24
346	chr14,54285038,Agistri,0	chr14,50758873,Lesvos,0	4.46719	active	24
347	chr14,54304274,Salamina,0	chr14,50758873,Lesvos,0	3.67925	active	24
348	chr15,98263558,Paxi,0	chr14,50758873,Lesvos,0	2.34547	active	24
349	chr3,97491365,Folegandros,0	chr14,50758873,Lesvos,0	4.08461	active	24
350	chr14,50758873,Lesvos,0	chr14,52548102,H,0	3.56179	active	24
351	chr14,54285038,Agistri,0	chr14,52548102,H,0	3.41919	active	24
352	chr14,54304274,Salamina,0	chr14,52548102,H,0	3.47452	active	24
353	chr15,98263558,Paxi,0	chr14,52548102,H,0	4.60655	active	24
354	chr3,97491365,Folegandros,0	chr14,52548102,H,0	3.95249	active	24
355	chr14,50758873,Lesvos,0	chr14,54285038,Agistri,0	4.46719	active	24
356	chr14,52548102,H,0	chr14,54285038,Agistri,0	3.41919	active	24
357	chr14,54304274,Salamina,0	chr14,54285038,Agistri,0	1.16115	active	24
358	chr15,98263558,Paxi,0	chr14,54285038,Agistri,0	3.69736	active	24
359	chr3,97491365,Folegandros,0	chr14,54285038,Agistri,0	1.43796	active	24
360	chr14,50758873,Lesvos,0	chr14,54304274,Salamina,0	3.67925	active	24
361	chr14,52548102,H,0	chr14,54304274,Salamina,0	3.47452	active	24
362	chr14,54285038,Agistri,0	chr14,54304274,Salamina,0	1.16115	active	24
363	chr15,98263558,Paxi,0	chr14,54304274,Salamina,0	2.97254	active	24
364	chr3,97491365,Folegandros,0	chr14,54304274,Salamina,0	1.64968	active	24
365	chr14,50758873,Lesvos,0	chr15,98263558,Paxi,0	2.34547	active	24
366	chr14,52548102,H,0	chr15,98263558,Paxi,0	4.60655	active	24
367	chr14,54285038,Agistri,0	chr15,98263558,Paxi,0	3.69736	active	24
368	chr14,54304274,Salamina,0	chr15,98263558,Paxi,0	2.97254	active	24
369	chr3,97491365,Folegandros,0	chr15,98263558,Paxi,0	2.70685	active	24
370	chr14,50758873,Lesvos,0	chr3,97491365,Folegandros,0	4.08461	active	24
371	chr14,52548102,H,0	chr3,97491365,Folegandros,0	3.95249	active	24
372	chr14,54285038,Agistri,0	chr3,97491365,Folegandros,0	1.43796	active	24
373	chr14,54304274,Salamina,0	chr3,97491365,Folegandros,0	1.64968	active	24
374	chr15,98263558,Paxi,0	chr3,97491365,Folegandros,0	2.70685	active	24
375	chr11,58739310,Souda,1	chr10,128978954,Poros,1	5.91284	inactive	24
376	chr11,58810944,Andros,1	chr10,128978954,Poros,1	6.71583	inactive	24
377	chr7,102513116,Milos,1	chr10,128978954,Poros,1	3.33507	inactive	24
378	chr7,102673445,Pontikonisi,1	chr10,128978954,Poros,1	2.52918	inactive	24
379	chr7,140187230,Fourni,0	chr10,128978954,Poros,1	1.32875	inactive	24
380	chr10,128978954,Poros,1	chr11,58739310,Souda,1	5.91284	inactive	24
381	chr11,58810944,Andros,1	chr11,58739310,Souda,1	2.64707	inactive	24
382	chr7,102513116,Milos,1	chr11,58739310,Souda,1	6.08111	inactive	24
383	chr7,102673445,Pontikonisi,1	chr11,58739310,Souda,1	5.0453	inactive	24
384	chr7,140187230,Fourni,0	chr11,58739310,Souda,1	4.79173	inactive	24
385	chr10,128978954,Poros,1	chr11,58810944,Andros,1	6.71583	inactive	24
386	chr11,58739310,Souda,1	chr11,58810944,Andros,1	2.64707	inactive	24
387	chr7,102513116,Milos,1	chr11,58810944,Andros,1	5.66162	inactive	24
388	chr7,102673445,Pontikonisi,1	chr11,58810944,Andros,1	5.25292	inactive	24
389	chr7,140187230,Fourni,0	chr11,58810944,Andros,1	5.98823	inactive	24
390	chr10,128978954,Poros,1	chr7,102513116,Milos,1	3.33507	inactive	24
391	chr11,58739310,Souda,1	chr7,102513116,Milos,1	6.08111	inactive	24
392	chr11,58810944,Andros,1	chr7,102513116,Milos,1	5.66162	inactive	24
393	chr7,102673445,Pontikonisi,1	chr7,102513116,Milos,1	3.63376	inactive	24
394	chr7,140187230,Fourni,0	chr7,102513116,Milos,1	3.83018	inactive	24
395	chr10,128978954,Poros,1	chr7,102673445,Pontikonisi,1	2.52918	inactive	24
396	chr11,58739310,Souda,1	chr7,102673445,Pontikonisi,1	5.0453	inactive	24
397	chr11,58810944,Andros,1	chr7,102673445,Pontikonisi,1	5.25292	inactive	24
398	chr7,102513116,Milos,1	chr7,102673445,Pontikonisi,1	3.63376	inactive	24
399	chr7,140187230,Fourni,0	chr7,102673445,Pontikonisi,1	2.60682	inactive	24
400	chr10,128978954,Poros,1	chr7,140187230,Fourni,0	1.32875	inactive	24
401	chr11,58739310,Souda,1	chr7,140187230,Fourni,0	4.79173	inactive	24
402	chr11,58810944,Andros,1	chr7,140187230,Fourni,0	5.98823	inactive	24
403	chr7,102513116,Milos,1	chr7,140187230,Fourni,0	3.83018	inactive	24
404	chr7,102673445,Pontikonisi,1	chr7,140187230,Fourni,0	2.60682	inactive	24
405	chr11,58739310,Souda,1	chr10,128978954,Poros,0	1.75461	active	27
406	chr11,58810944,Andros,1	chr10,128978954,Poros,0	1.67835	active	27
407	chr14,52548102,H,0	chr10,128978954,Poros,0	2.82064	active	27
408	chr15,98263558,Paxi,0	chr10,128978954,Poros,0	3.71854	active	27
409	chr7,6545373,Kefallonia,1	chr10,128978954,Poros,0	3.55038	active	27
410	chr7,6650058,Amorgos,1	chr10,128978954,Poros,0	3.86111	active	27
411	chr10,128978954,Poros,0	chr11,58739310,Souda,1	1.75461	active	27
412	chr11,58810944,Andros,1	chr11,58739310,Souda,1	1.64462	active	27
413	chr14,52548102,H,0	chr11,58739310,Souda,1	4.28618	active	27
414	chr15,98263558,Paxi,0	chr11,58739310,Souda,1	3.13698	active	27
415	chr7,6545373,Kefallonia,1	chr11,58739310,Souda,1	4.00607	active	27
416	chr7,6650058,Amorgos,1	chr11,58739310,Souda,1	3.1045	active	27
417	chr10,128978954,Poros,0	chr11,58810944,Andros,1	1.67835	active	27
418	chr11,58739310,Souda,1	chr11,58810944,Andros,1	1.64462	active	27
419	chr14,52548102,H,0	chr11,58810944,Andros,1	3.9063	active	27
420	chr15,98263558,Paxi,0	chr11,58810944,Andros,1	2.55086	active	27
421	chr7,6545373,Kefallonia,1	chr11,58810944,Andros,1	4.58986	active	27
422	chr7,6650058,Amorgos,1	chr11,58810944,Andros,1	4.02038	active	27
423	chr10,128978954,Poros,0	chr14,52548102,H,0	2.82064	active	27
424	chr11,58739310,Souda,1	chr14,52548102,H,0	4.28618	active	27
425	chr11,58810944,Andros,1	chr14,52548102,H,0	3.9063	active	27
426	chr15,98263558,Paxi,0	chr14,52548102,H,0	6.26798	active	27
427	chr7,6545373,Kefallonia,1	chr14,52548102,H,0	2.83063	active	27
428	chr7,6650058,Amorgos,1	chr14,52548102,H,0	4.6395	active	27
429	chr10,128978954,Poros,0	chr15,98263558,Paxi,0	3.71854	active	27
430	chr11,58739310,Souda,1	chr15,98263558,Paxi,0	3.13698	active	27
431	chr11,58810944,Andros,1	chr15,98263558,Paxi,0	2.55086	active	27
432	chr14,52548102,H,0	chr15,98263558,Paxi,0	6.26798	active	27
433	chr7,6545373,Kefallonia,1	chr15,98263558,Paxi,0	6.95417	active	27
434	chr7,6650058,Amorgos,1	chr15,98263558,Paxi,0	5.98955	active	27
435	chr10,128978954,Poros,0	chr7,6545373,Kefallonia,1	3.55038	active	27
436	chr11,58739310,Souda,1	chr7,6545373,Kefallonia,1	4.00607	active	27
437	chr11,58810944,Andros,1	chr7,6545373,Kefallonia,1	4.58986	active	27
438	chr14,52548102,H,0	chr7,6545373,Kefallonia,1	2.83063	active	27
439	chr15,98263558,Paxi,0	chr7,6545373,Kefallonia,1	6.95417	active	27
440	chr7,6650058,Amorgos,1	chr7,6545373,Kefallonia,1	2.66168	active	27
441	chr10,128978954,Poros,0	chr7,6650058,Amorgos,1	3.86111	active	27
442	chr11,58739310,Souda,1	chr7,6650058,Amorgos,1	3.1045	active	27
443	chr11,58810944,Andros,1	chr7,6650058,Amorgos,1	4.02038	active	27
444	chr14,52548102,H,0	chr7,6650058,Amorgos,1	4.6395	active	27
445	chr15,98263558,Paxi,0	chr7,6650058,Amorgos,1	5.98955	active	27
446	chr7,6545373,Kefallonia,1	chr7,6650058,Amorgos,1	2.66168	active	27
447	chr4,118658778,Mykonos,0	chr4,118642412,Nimos,0	0.66437	inactive	27
448	chr4,118729616,Leros,0	chr4,118642412,Nimos,0	1.17303	inactive	27
449	chr7,6545373,Kefallonia,0	chr4,118642412,Nimos,0	2.89966	inactive	27
450	chr7,6650058,Amorgos,0	chr4,118642412,Nimos,0	2.47913	inactive	27
451	chr7,108797663,Ios,0	chr4,118642412,Nimos,0	2.87832	inactive	27
452	chr4,118642412,Nimos,0	chr4,118658778,Mykonos,0	0.66437	inactive	27
453	chr4,118729616,Leros,0	chr4,118658778,Mykonos,0	1.48118	inactive	27
454	chr7,6545373,Kefallonia,0	chr4,118658778,Mykonos,0	3.47294	inactive	27
455	chr7,6650058,Amorgos,0	chr4,118658778,Mykonos,0	3.00834	inactive	27
456	chr7,108797663,Ios,0	chr4,118658778,Mykonos,0	2.26407	inactive	27
457	chr4,118642412,Nimos,0	chr4,118729616,Leros,0	1.17303	inactive	27
458	chr4,118658778,Mykonos,0	chr4,118729616,Leros,0	1.48118	inactive	27
459	chr7,6545373,Kefallonia,0	chr4,118729616,Leros,0	2.19292	inactive	27
460	chr7,6650058,Amorgos,0	chr4,118729616,Leros,0	2.07726	inactive	27
461	chr7,108797663,Ios,0	chr4,118729616,Leros,0	3.57281	inactive	27
462	chr4,118642412,Nimos,0	chr7,6545373,Kefallonia,0	2.89966	inactive	27
463	chr4,118658778,Mykonos,0	chr7,6545373,Kefallonia,0	3.47294	inactive	27
464	chr4,118729616,Leros,0	chr7,6545373,Kefallonia,0	2.19292	inactive	27
465	chr7,6650058,Amorgos,0	chr7,6545373,Kefallonia,0	1.79912	inactive	27
466	chr7,108797663,Ios,0	chr7,6545373,Kefallonia,0	5.62554	inactive	27
467	chr4,118642412,Nimos,0	chr7,6650058,Amorgos,0	2.47913	inactive	27
468	chr4,118658778,Mykonos,0	chr7,6650058,Amorgos,0	3.00834	inactive	27
469	chr4,118729616,Leros,0	chr7,6650058,Amorgos,0	2.07726	inactive	27
470	chr7,6545373,Kefallonia,0	chr7,6650058,Amorgos,0	1.79912	inactive	27
471	chr7,108797663,Ios,0	chr7,6650058,Amorgos,0	5.25586	inactive	27
472	chr4,118642412,Nimos,0	chr7,108797663,Ios,0	2.87832	inactive	27
473	chr4,118658778,Mykonos,0	chr7,108797663,Ios,0	2.26407	inactive	27
474	chr4,118729616,Leros,0	chr7,108797663,Ios,0	3.57281	inactive	27
475	chr7,6545373,Kefallonia,0	chr7,108797663,Ios,0	5.62554	inactive	27
476	chr7,6650058,Amorgos,0	chr7,108797663,Ios,0	5.25586	inactive	27
477	chr16,3781465,Kastelorizo,0	chr14,52548102,H,0	2.62543	active	31
478	chr16,58957158,Gavdos,0	chr14,52548102,H,0	3.69198	active	31
479	chr2,37128089,Lipsi,1	chr14,52548102,H,0	1.02842	active	31
480	chr2,111727008,Evia,1	chr14,52548102,H,0	1.77158	active	31
481	chr2,111790066,Antiparos,1	chr14,52548102,H,0	2.17693	active	31
482	chr2,112200848,Zakynthos,1	chr14,52548102,H,0	3.36188	active	31
483	chr9,37687840,Kimolos,0	chr14,52548102,H,0	2.28272	active	31
484	chr14,52548102,H,0	chr16,3781465,Kastelorizo,0	2.62543	active	31
485	chr16,58957158,Gavdos,0	chr16,3781465,Kastelorizo,0	2.58299	active	31
486	chr2,37128089,Lipsi,1	chr16,3781465,Kastelorizo,0	2.70313	active	31
487	chr2,111727008,Evia,1	chr16,3781465,Kastelorizo,0	4.03683	active	31
488	chr2,111790066,Antiparos,1	chr16,3781465,Kastelorizo,0	4.22966	active	31
489	chr2,112200848,Zakynthos,1	chr16,3781465,Kastelorizo,0	2.43697	active	31
490	chr9,37687840,Kimolos,0	chr16,3781465,Kastelorizo,0	2.51749	active	31
491	chr14,52548102,H,0	chr16,58957158,Gavdos,0	3.69198	active	31
492	chr16,3781465,Kastelorizo,0	chr16,58957158,Gavdos,0	2.58299	active	31
493	chr2,37128089,Lipsi,1	chr16,58957158,Gavdos,0	4.35123	active	31
494	chr2,111727008,Evia,1	chr16,58957158,Gavdos,0	4.58762	active	31
495	chr2,111790066,Antiparos,1	chr16,58957158,Gavdos,0	5.10141	active	31
496	chr2,112200848,Zakynthos,1	chr16,58957158,Gavdos,0	3.25065	active	31
497	chr9,37687840,Kimolos,0	chr16,58957158,Gavdos,0	2.54202	active	31
498	chr14,52548102,H,0	chr2,37128089,Lipsi,1	1.02842	active	31
499	chr16,3781465,Kastelorizo,0	chr2,37128089,Lipsi,1	2.70313	active	31
500	chr16,58957158,Gavdos,0	chr2,37128089,Lipsi,1	4.35123	active	31
501	chr2,111727008,Evia,1	chr2,37128089,Lipsi,1	2.48669	active	31
502	chr2,111790066,Antiparos,1	chr2,37128089,Lipsi,1	2.63921	active	31
503	chr2,112200848,Zakynthos,1	chr2,37128089,Lipsi,1	3.78996	active	31
504	chr9,37687840,Kimolos,0	chr2,37128089,Lipsi,1	3.0972	active	31
505	chr14,52548102,H,0	chr2,111727008,Evia,1	1.77158	active	31
506	chr16,3781465,Kastelorizo,0	chr2,111727008,Evia,1	4.03683	active	31
507	chr16,58957158,Gavdos,0	chr2,111727008,Evia,1	4.58762	active	31
508	chr2,37128089,Lipsi,1	chr2,111727008,Evia,1	2.48669	active	31
509	chr2,111790066,Antiparos,1	chr2,111727008,Evia,1	0.856869	active	31
510	chr2,112200848,Zakynthos,1	chr2,111727008,Evia,1	3.70585	active	31
511	chr9,37687840,Kimolos,0	chr2,111727008,Evia,1	2.47328	active	31
512	chr14,52548102,H,0	chr2,111790066,Antiparos,1	2.17693	active	31
513	chr16,3781465,Kastelorizo,0	chr2,111790066,Antiparos,1	4.22966	active	31
514	chr16,58957158,Gavdos,0	chr2,111790066,Antiparos,1	5.10141	active	31
515	chr2,37128089,Lipsi,1	chr2,111790066,Antiparos,1	2.63921	active	31
516	chr2,111727008,Evia,1	chr2,111790066,Antiparos,1	0.856869	active	31
517	chr2,112200848,Zakynthos,1	chr2,111790066,Antiparos,1	3.63479	active	31
518	chr9,37687840,Kimolos,0	chr2,111790066,Antiparos,1	2.77149	active	31
519	chr14,52548102,H,0	chr2,112200848,Zakynthos,1	3.36188	active	31
520	chr16,3781465,Kastelorizo,0	chr2,112200848,Zakynthos,1	2.43697	active	31
521	chr16,58957158,Gavdos,0	chr2,112200848,Zakynthos,1	3.25065	active	31
522	chr2,37128089,Lipsi,1	chr2,112200848,Zakynthos,1	3.78996	active	31
523	chr2,111727008,Evia,1	chr2,112200848,Zakynthos,1	3.70585	active	31
524	chr2,111790066,Antiparos,1	chr2,112200848,Zakynthos,1	3.63479	active	31
525	chr9,37687840,Kimolos,0	chr2,112200848,Zakynthos,1	1.73521	active	31
526	chr14,52548102,H,0	chr9,37687840,Kimolos,0	2.28272	active	31
527	chr16,3781465,Kastelorizo,0	chr9,37687840,Kimolos,0	2.51749	active	31
528	chr16,58957158,Gavdos,0	chr9,37687840,Kimolos,0	2.54202	active	31
529	chr2,37128089,Lipsi,1	chr9,37687840,Kimolos,0	3.0972	active	31
530	chr2,111727008,Evia,1	chr9,37687840,Kimolos,0	2.47328	active	31
531	chr2,111790066,Antiparos,1	chr9,37687840,Kimolos,0	2.77149	active	31
532	chr2,112200848,Zakynthos,1	chr9,37687840,Kimolos,0	1.73521	active	31
533	chr7,99730118,Patmos,0	chr11,50999358,Symi,0	1.43518	inactive	31
534	chr7,99788064,Ikaria,0	chr11,50999358,Symi,0	1.68072	inactive	31
535	chr7,108797663,Ios,1	chr11,50999358,Symi,0	1.50453	inactive	31
536	chr7,140187230,Fourni,1	chr11,50999358,Symi,0	2.61479	inactive	31
537	chr9,19651318,Donousa,1	chr11,50999358,Symi,0	2.55105	inactive	31
538	chr9,37687840,Kimolos,1	chr11,50999358,Symi,0	4.13803	inactive	31
539	chr9,39952214,Psara,1	chr11,50999358,Symi,0	4.03537	inactive	31
540	chr11,50999358,Symi,0	chr7,99730118,Patmos,0	1.43518	inactive	31
541	chr7,99788064,Ikaria,0	chr7,99730118,Patmos,0	1.50153	inactive	31
542	chr7,108797663,Ios,1	chr7,99730118,Patmos,0	1.53919	inactive	31
543	chr7,140187230,Fourni,1	chr7,99730118,Patmos,0	2.0187	inactive	31
544	chr9,19651318,Donousa,1	chr7,99730118,Patmos,0	3.35796	inactive	31
545	chr9,37687840,Kimolos,1	chr7,99730118,Patmos,0	5.10436	inactive	31
546	chr9,39952214,Psara,1	chr7,99730118,Patmos,0	4.04706	inactive	31
547	chr11,50999358,Symi,0	chr7,99788064,Ikaria,0	1.68072	inactive	31
548	chr7,99730118,Patmos,0	chr7,99788064,Ikaria,0	1.50153	inactive	31
549	chr7,108797663,Ios,1	chr7,99788064,Ikaria,0	1.98156	inactive	31
550	chr7,140187230,Fourni,1	chr7,99788064,Ikaria,0	2.75954	inactive	31
551	chr9,19651318,Donousa,1	chr7,99788064,Ikaria,0	4.12142	inactive	31
552	chr9,37687840,Kimolos,1	chr7,99788064,Ikaria,0	5.56853	inactive	31
553	chr9,39952214,Psara,1	chr7,99788064,Ikaria,0	5.13513	inactive	31
554	chr11,50999358,Symi,0	chr7,108797663,Ios,1	1.50453	inactive	31
555	chr7,99730118,Patmos,0	chr7,108797663,Ios,1	1.53919	inactive	31
556	chr7,99788064,Ikaria,0	chr7,108797663,Ios,1	1.98156	inactive	31
557	chr7,140187230,Fourni,1	chr7,108797663,Ios,1	1.22717	inactive	31
558	chr9,19651318,Donousa,1	chr7,108797663,Ios,1	2.64429	inactive	31
559	chr9,37687840,Kimolos,1	chr7,108797663,Ios,1	4.00633	inactive	31
560	chr9,39952214,Psara,1	chr7,108797663,Ios,1	3.23969	inactive	31
561	chr11,50999358,Symi,0	chr7,140187230,Fourni,1	2.61479	inactive	31
562	chr7,99730118,Patmos,0	chr7,140187230,Fourni,1	2.0187	inactive	31
563	chr7,99788064,Ikaria,0	chr7,140187230,Fourni,1	2.75954	inactive	31
564	chr7,108797663,Ios,1	chr7,140187230,Fourni,1	1.22717	inactive	31
565	chr9,19651318,Donousa,1	chr7,140187230,Fourni,1	3.26552	inactive	31
566	chr9,37687840,Kimolos,1	chr7,140187230,Fourni,1	4.55997	inactive	31
567	chr9,39952214,Psara,1	chr7,140187230,Fourni,1	2.90201	inactive	31
568	chr11,50999358,Symi,0	chr9,19651318,Donousa,1	2.55105	inactive	31
569	chr7,99730118,Patmos,0	chr9,19651318,Donousa,1	3.35796	inactive	31
570	chr7,99788064,Ikaria,0	chr9,19651318,Donousa,1	4.12142	inactive	31
571	chr7,108797663,Ios,1	chr9,19651318,Donousa,1	2.64429	inactive	31
572	chr7,140187230,Fourni,1	chr9,19651318,Donousa,1	3.26552	inactive	31
573	chr9,37687840,Kimolos,1	chr9,19651318,Donousa,1	1.97278	inactive	31
574	chr9,39952214,Psara,1	chr9,19651318,Donousa,1	2.39157	inactive	31
575	chr11,50999358,Symi,0	chr9,37687840,Kimolos,1	4.13803	inactive	31
576	chr7,99730118,Patmos,0	chr9,37687840,Kimolos,1	5.10436	inactive	31
577	chr7,99788064,Ikaria,0	chr9,37687840,Kimolos,1	5.56853	inactive	31
578	chr7,108797663,Ios,1	chr9,37687840,Kimolos,1	4.00633	inactive	31
579	chr7,140187230,Fourni,1	chr9,37687840,Kimolos,1	4.55997	inactive	31
580	chr9,19651318,Donousa,1	chr9,37687840,Kimolos,1	1.97278	inactive	31
581	chr9,39952214,Psara,1	chr9,37687840,Kimolos,1	3.15238	inactive	31
582	chr11,50999358,Symi,0	chr9,39952214,Psara,1	4.03537	inactive	31
583	chr7,99730118,Patmos,0	chr9,39952214,Psara,1	4.04706	inactive	31
584	chr7,99788064,Ikaria,0	chr9,39952214,Psara,1	5.13513	inactive	31
585	chr7,108797663,Ios,1	chr9,39952214,Psara,1	3.23969	inactive	31
586	chr7,140187230,Fourni,1	chr9,39952214,Psara,1	2.90201	inactive	31
587	chr9,19651318,Donousa,1	chr9,39952214,Psara,1	2.39157	inactive	31
588	chr9,37687840,Kimolos,1	chr9,39952214,Psara,1	3.15238	inactive	31
589	chr14,52548102,H,0	chr10,128978954,Poros,1	4.32576	active	34
590	chr2,90414460,Paros,0	chr10,128978954,Poros,1	2.88995	active	34
591	chr2,111727008,Evia,0	chr10,128978954,Poros,1	7.82772	active	34
592	chr2,111790066,Antiparos,0	chr10,128978954,Poros,1	6.14023	active	34
593	chr2,112200848,Zakynthos,0	chr10,128978954,Poros,1	3.32416	active	34
594	chr4,118642412,Nimos,0	chr10,128978954,Poros,1	3.16713	active	34
595	chr4,118658778,Mykonos,0	chr10,128978954,Poros,1	3.16317	active	34
596	chr4,118729616,Leros,0	chr10,128978954,Poros,1	2.20129	active	34
597	chr9,39952214,Psara,1	chr10,128978954,Poros,1	2.51471	active	34
598	chr10,128978954,Poros,1	chr14,52548102,H,0	4.32576	active	34
599	chr2,90414460,Paros,0	chr14,52548102,H,0	4.73991	active	34
600	chr2,111727008,Evia,0	chr14,52548102,H,0	4.38316	active	34
601	chr2,111790066,Antiparos,0	chr14,52548102,H,0	3.45152	active	34
602	chr2,112200848,Zakynthos,0	chr14,52548102,H,0	4.78312	active	34
603	chr4,118642412,Nimos,0	chr14,52548102,H,0	2.34827	active	34
604	chr4,118658778,Mykonos,0	chr14,52548102,H,0	2.42359	active	34
605	chr4,118729616,Leros,0	chr14,52548102,H,0	2.63336	active	34
606	chr9,39952214,Psara,1	chr14,52548102,H,0	2.14692	active	34
607	chr10,128978954,Poros,1	chr2,90414460,Paros,0	2.88995	active	34
608	chr14,52548102,H,0	chr2,90414460,Paros,0	4.73991	active	34
609	chr2,111727008,Evia,0	chr2,90414460,Paros,0	6.52208	active	34
610	chr2,111790066,Antiparos,0	chr2,90414460,Paros,0	4.94249	active	34
611	chr2,112200848,Zakynthos,0	chr2,90414460,Paros,0	0.522061	active	34
612	chr4,118642412,Nimos,0	chr2,90414460,Paros,0	2.50522	active	34
613	chr4,118658778,Mykonos,0	chr2,90414460,Paros,0	2.47695	active	34
614	chr4,118729616,Leros,0	chr2,90414460,Paros,0	2.33491	active	34
615	chr9,39952214,Psara,1	chr2,90414460,Paros,0	3.56972	active	34
616	chr10,128978954,Poros,1	chr2,111727008,Evia,0	7.82772	active	34
617	chr14,52548102,H,0	chr2,111727008,Evia,0	4.38316	active	34
618	chr2,90414460,Paros,0	chr2,111727008,Evia,0	6.52208	active	34
619	chr2,111790066,Antiparos,0	chr2,111727008,Evia,0	2.65984	active	34
620	chr2,112200848,Zakynthos,0	chr2,111727008,Evia,0	6.23804	active	34
621	chr4,118642412,Nimos,0	chr2,111727008,Evia,0	4.7255	active	34
622	chr4,118658778,Mykonos,0	chr2,111727008,Evia,0	4.76843	active	34
623	chr4,118729616,Leros,0	chr2,111727008,Evia,0	5.67337	active	34
624	chr9,39952214,Psara,1	chr2,111727008,Evia,0	5.92632	active	34
625	chr10,128978954,Poros,1	chr2,111790066,Antiparos,0	6.14023	active	34
626	chr14,52548102,H,0	chr2,111790066,Antiparos,0	3.45152	active	34
627	chr2,90414460,Paros,0	chr2,111790066,Antiparos,0	4.94249	active	34
628	chr2,111727008,Evia,0	chr2,111790066,Antiparos,0	2.65984	active	34
629	chr2,112200848,Zakynthos,0	chr2,111790066,Antiparos,0	4.80948	active	34
630	chr4,118642412,Nimos,0	chr2,111790066,Antiparos,0	3.50845	active	34
631	chr4,118658778,Mykonos,0	chr2,111790066,Antiparos,0	3.03546	active	34
632	chr4,118729616,Leros,0	chr2,111790066,Antiparos,0	4.29266	active	34
633	chr9,39952214,Psara,1	chr2,111790066,Antiparos,0	4.83395	active	34
634	chr10,128978954,Poros,1	chr2,112200848,Zakynthos,0	3.32416	active	34
635	chr14,52548102,H,0	chr2,112200848,Zakynthos,0	4.78312	active	34
636	chr2,90414460,Paros,0	chr2,112200848,Zakynthos,0	0.522061	active	34
637	chr2,111727008,Evia,0	chr2,112200848,Zakynthos,0	6.23804	active	34
638	chr2,111790066,Antiparos,0	chr2,112200848,Zakynthos,0	4.80948	active	34
639	chr4,118642412,Nimos,0	chr2,112200848,Zakynthos,0	2.47455	active	34
640	chr4,118658778,Mykonos,0	chr2,112200848,Zakynthos,0	2.53951	active	34
641	chr4,118729616,Leros,0	chr2,112200848,Zakynthos,0	2.48775	active	34
642	chr9,39952214,Psara,1	chr2,112200848,Zakynthos,0	3.72128	active	34
643	chr10,128978954,Poros,1	chr4,118642412,Nimos,0	3.16713	active	34
644	chr14,52548102,H,0	chr4,118642412,Nimos,0	2.34827	active	34
645	chr2,90414460,Paros,0	chr4,118642412,Nimos,0	2.50522	active	34
646	chr2,111727008,Evia,0	chr4,118642412,Nimos,0	4.7255	active	34
647	chr2,111790066,Antiparos,0	chr4,118642412,Nimos,0	3.50845	active	34
648	chr2,112200848,Zakynthos,0	chr4,118642412,Nimos,0	2.47455	active	34
649	chr4,118658778,Mykonos,0	chr4,118642412,Nimos,0	0.948636	active	34
650	chr4,118729616,Leros,0	chr4,118642412,Nimos,0	0.986946	active	34
651	chr9,39952214,Psara,1	chr4,118642412,Nimos,0	1.8163	active	34
652	chr10,128978954,Poros,1	chr4,118658778,Mykonos,0	3.16317	active	34
653	chr14,52548102,H,0	chr4,118658778,Mykonos,0	2.42359	active	34
654	chr2,90414460,Paros,0	chr4,118658778,Mykonos,0	2.47695	active	34
655	chr2,111727008,Evia,0	chr4,118658778,Mykonos,0	4.76843	active	34
656	chr2,111790066,Antiparos,0	chr4,118658778,Mykonos,0	3.03546	active	34
657	chr2,112200848,Zakynthos,0	chr4,118658778,Mykonos,0	2.53951	active	34
658	chr4,118642412,Nimos,0	chr4,118658778,Mykonos,0	0.948636	active	34
659	chr4,118729616,Leros,0	chr4,118658778,Mykonos,0	1.33632	active	34
660	chr9,39952214,Psara,1	chr4,118658778,Mykonos,0	2.26228	active	34
661	chr10,128978954,Poros,1	chr4,118729616,Leros,0	2.20129	active	34
662	chr14,52548102,H,0	chr4,118729616,Leros,0	2.63336	active	34
663	chr2,90414460,Paros,0	chr4,118729616,Leros,0	2.33491	active	34
664	chr2,111727008,Evia,0	chr4,118729616,Leros,0	5.67337	active	34
665	chr2,111790066,Antiparos,0	chr4,118729616,Leros,0	4.29266	active	34
666	chr2,112200848,Zakynthos,0	chr4,118729616,Leros,0	2.48775	active	34
667	chr4,118642412,Nimos,0	chr4,118729616,Leros,0	0.986946	active	34
668	chr4,118658778,Mykonos,0	chr4,118729616,Leros,0	1.33632	active	34
669	chr9,39952214,Psara,1	chr4,118729616,Leros,0	1.28192	active	34
670	chr10,128978954,Poros,1	chr9,39952214,Psara,1	2.51471	active	34
671	chr14,52548102,H,0	chr9,39952214,Psara,1	2.14692	active	34
672	chr2,90414460,Paros,0	chr9,39952214,Psara,1	3.56972	active	34
673	chr2,111727008,Evia,0	chr9,39952214,Psara,1	5.92632	active	34
674	chr2,111790066,Antiparos,0	chr9,39952214,Psara,1	4.83395	active	34
675	chr2,112200848,Zakynthos,0	chr9,39952214,Psara,1	3.72128	active	34
676	chr4,118642412,Nimos,0	chr9,39952214,Psara,1	1.8163	active	34
677	chr4,118658778,Mykonos,0	chr9,39952214,Psara,1	2.26228	active	34
678	chr4,118729616,Leros,0	chr9,39952214,Psara,1	1.28192	active	34
679	chr11,58739310,Souda,0	chr11,49575570,Skyros,0	3.80054	inactive	34
680	chr11,58810944,Andros,0	chr11,49575570,Skyros,0	5.48233	inactive	34
681	chr11,59576044,Delos,0	chr11,49575570,Skyros,0	3.48429	inactive	34
682	chr14,50758873,Lesvos,1	chr11,49575570,Skyros,0	6.05405	inactive	34
683	chr14,54285038,Agistri,1	chr11,49575570,Skyros,0	3.38837	inactive	34
684	chr14,54304274,Salamina,1	chr11,49575570,Skyros,0	3.95533	inactive	34
685	chr7,102513116,Milos,1	chr11,49575570,Skyros,0	1.41005	inactive	34
686	chr7,102673445,Pontikonisi,1	chr11,49575570,Skyros,0	2.72084	inactive	34
687	chr11,49575570,Skyros,0	chr11,58739310,Souda,0	3.80054	inactive	34
688	chr11,58810944,Andros,0	chr11,58739310,Souda,0	2.10888	inactive	34
689	chr11,59576044,Delos,0	chr11,58739310,Souda,0	2.48241	inactive	34
690	chr14,50758873,Lesvos,1	chr11,58739310,Souda,0	2.89077	inactive	34
691	chr14,54285038,Agistri,1	chr11,58739310,Souda,0	4.33128	inactive	34
692	chr14,54304274,Salamina,1	chr11,58739310,Souda,0	5.1942	inactive	34
693	chr7,102513116,Milos,1	chr11,58739310,Souda,0	3.13708	inactive	34
694	chr7,102673445,Pontikonisi,1	chr11,58739310,Souda,0	2.21006	inactive	34
695	chr11,49575570,Skyros,0	chr11,58810944,Andros,0	5.48233	inactive	34
696	chr11,58739310,Souda,0	chr11,58810944,Andros,0	2.10888	inactive	34
697	chr11,59576044,Delos,0	chr11,58810944,Andros,0	4.27592	inactive	34
698	chr14,50758873,Lesvos,1	chr11,58810944,Andros,0	3.36066	inactive	34
699	chr14,54285038,Agistri,1	chr11,58810944,Andros,0	5.34931	inactive	34
700	chr14,54304274,Salamina,1	chr11,58810944,Andros,0	6.07113	inactive	34
701	chr7,102513116,Milos,1	chr11,58810944,Andros,0	4.675	inactive	34
702	chr7,102673445,Pontikonisi,1	chr11,58810944,Andros,0	4.01736	inactive	34
703	chr11,49575570,Skyros,0	chr11,59576044,Delos,0	3.48429	inactive	34
704	chr11,58739310,Souda,0	chr11,59576044,Delos,0	2.48241	inactive	34
705	chr11,58810944,Andros,0	chr11,59576044,Delos,0	4.27592	inactive	34
706	chr14,50758873,Lesvos,1	chr11,59576044,Delos,0	2.94705	inactive	34
707	chr14,54285038,Agistri,1	chr11,59576044,Delos,0	3.32209	inactive	34
708	chr14,54304274,Salamina,1	chr11,59576044,Delos,0	4.21338	inactive	34
709	chr7,102513116,Milos,1	chr11,59576044,Delos,0	2.63421	inactive	34
710	chr7,102673445,Pontikonisi,1	chr11,59576044,Delos,0	0.908967	inactive	34
711	chr11,49575570,Skyros,0	chr14,50758873,Lesvos,1	6.05405	inactive	34
712	chr11,58739310,Souda,0	chr14,50758873,Lesvos,1	2.89077	inactive	34
713	chr11,58810944,Andros,0	chr14,50758873,Lesvos,1	3.36066	inactive	34
714	chr11,59576044,Delos,0	chr14,50758873,Lesvos,1	2.94705	inactive	34
715	chr14,54285038,Agistri,1	chr14,50758873,Lesvos,1	5.34438	inactive	34
716	chr14,54304274,Salamina,1	chr14,50758873,Lesvos,1	6.16734	inactive	34
717	chr7,102513116,Milos,1	chr14,50758873,Lesvos,1	5.08534	inactive	34
718	chr7,102673445,Pontikonisi,1	chr14,50758873,Lesvos,1	3.46692	inactive	34
719	chr11,49575570,Skyros,0	chr14,54285038,Agistri,1	3.38837	inactive	34
720	chr11,58739310,Souda,0	chr14,54285038,Agistri,1	4.33128	inactive	34
721	chr11,58810944,Andros,0	chr14,54285038,Agistri,1	5.34931	inactive	34
722	chr11,59576044,Delos,0	chr14,54285038,Agistri,1	3.32209	inactive	34
723	chr14,50758873,Lesvos,1	chr14,54285038,Agistri,1	5.34438	inactive	34
724	chr14,54304274,Salamina,1	chr14,54285038,Agistri,1	0.912748	inactive	34
725	chr7,102513116,Milos,1	chr14,54285038,Agistri,1	2.1441	inactive	34
726	chr7,102673445,Pontikonisi,1	chr14,54285038,Agistri,1	2.75175	inactive	34
727	chr11,49575570,Skyros,0	chr14,54304274,Salamina,1	3.95533	inactive	34
728	chr11,58739310,Souda,0	chr14,54304274,Salamina,1	5.1942	inactive	34
729	chr11,58810944,Andros,0	chr14,54304274,Salamina,1	6.07113	inactive	34
730	chr11,59576044,Delos,0	chr14,54304274,Salamina,1	4.21338	inactive	34
731	chr14,50758873,Lesvos,1	chr14,54304274,Salamina,1	6.16734	inactive	34
732	chr14,54285038,Agistri,1	chr14,54304274,Salamina,1	0.912748	inactive	34
733	chr7,102513116,Milos,1	chr14,54304274,Salamina,1	2.86322	inactive	34
734	chr7,102673445,Pontikonisi,1	chr14,54304274,Salamina,1	3.65795	inactive	34
735	chr11,49575570,Skyros,0	chr7,102513116,Milos,1	1.41005	inactive	34
736	chr11,58739310,Souda,0	chr7,102513116,Milos,1	3.13708	inactive	34
737	chr11,58810944,Andros,0	chr7,102513116,Milos,1	4.675	inactive	34
738	chr11,59576044,Delos,0	chr7,102513116,Milos,1	2.63421	inactive	34
739	chr14,50758873,Lesvos,1	chr7,102513116,Milos,1	5.08534	inactive	34
740	chr14,54285038,Agistri,1	chr7,102513116,Milos,1	2.1441	inactive	34
741	chr14,54304274,Salamina,1	chr7,102513116,Milos,1	2.86322	inactive	34
742	chr7,102673445,Pontikonisi,1	chr7,102513116,Milos,1	1.76543	inactive	34
743	chr11,49575570,Skyros,0	chr7,102673445,Pontikonisi,1	2.72084	inactive	34
744	chr11,58739310,Souda,0	chr7,102673445,Pontikonisi,1	2.21006	inactive	34
745	chr11,58810944,Andros,0	chr7,102673445,Pontikonisi,1	4.01736	inactive	34
746	chr11,59576044,Delos,0	chr7,102673445,Pontikonisi,1	0.908967	inactive	34
747	chr14,50758873,Lesvos,1	chr7,102673445,Pontikonisi,1	3.46692	inactive	34
748	chr14,54285038,Agistri,1	chr7,102673445,Pontikonisi,1	2.75175	inactive	34
749	chr14,54304274,Salamina,1	chr7,102673445,Pontikonisi,1	3.65795	inactive	34
750	chr7,102513116,Milos,1	chr7,102673445,Pontikonisi,1	1.76543	inactive	34
751	chr11,58739310,Souda,1	chr11,50999358,Symi,1	2.50473	active	35
752	chr11,58810944,Andros,1	chr11,50999358,Symi,1	2.52348	active	35
753	chr14,52548102,H,0	chr11,50999358,Symi,1	3.79942	active	35
754	chr7,108797663,Ios,0	chr11,50999358,Symi,1	2.24043	active	35
755	chr11,50999358,Symi,1	chr11,58739310,Souda,1	2.50473	active	35
756	chr11,58810944,Andros,1	chr11,58739310,Souda,1	2.48903	active	35
757	chr14,52548102,H,0	chr11,58739310,Souda,1	1.75535	active	35
758	chr7,108797663,Ios,0	chr11,58739310,Souda,1	1.73934	active	35
759	chr11,50999358,Symi,1	chr11,58810944,Andros,1	2.52348	active	35
760	chr11,58739310,Souda,1	chr11,58810944,Andros,1	2.48903	active	35
761	chr14,52548102,H,0	chr11,58810944,Andros,1	2.7693	active	35
762	chr7,108797663,Ios,0	chr11,58810944,Andros,1	0.74998	active	35
763	chr11,50999358,Symi,1	chr14,52548102,H,0	3.79942	active	35
764	chr11,58739310,Souda,1	chr14,52548102,H,0	1.75535	active	35
765	chr11,58810944,Andros,1	chr14,52548102,H,0	2.7693	active	35
766	chr7,108797663,Ios,0	chr14,52548102,H,0	2.24279	active	35
767	chr11,50999358,Symi,1	chr7,108797663,Ios,0	2.24043	active	35
768	chr11,58739310,Souda,1	chr7,108797663,Ios,0	1.73934	active	35
769	chr11,58810944,Andros,1	chr7,108797663,Ios,0	0.74998	active	35
770	chr14,52548102,H,0	chr7,108797663,Ios,0	2.24279	active	35
771	chr2,111790066,Antiparos,1	chr2,111727008,Evia,1	2.13134	inactive	35
772	chr2,112200848,Zakynthos,1	chr2,111727008,Evia,1	3.19843	inactive	35
773	chr6,116614138,Kalymnos,0	chr2,111727008,Evia,1	2.68812	inactive	35
774	chr7,140187230,Fourni,1	chr2,111727008,Evia,1	3.9468	inactive	35
775	chr2,111727008,Evia,1	chr2,111790066,Antiparos,1	2.13134	inactive	35
776	chr2,112200848,Zakynthos,1	chr2,111790066,Antiparos,1	1.48586	inactive	35
777	chr6,116614138,Kalymnos,0	chr2,111790066,Antiparos,1	0.730111	inactive	35
778	chr7,140187230,Fourni,1	chr2,111790066,Antiparos,1	3.97743	inactive	35
779	chr2,111727008,Evia,1	chr2,112200848,Zakynthos,1	3.19843	inactive	35
780	chr2,111790066,Antiparos,1	chr2,112200848,Zakynthos,1	1.48586	inactive	35
781	chr6,116614138,Kalymnos,0	chr2,112200848,Zakynthos,1	1.66069	inactive	35
782	chr7,140187230,Fourni,1	chr2,112200848,Zakynthos,1	4.99066	inactive	35
783	chr2,111727008,Evia,1	chr6,116614138,Kalymnos,0	2.68812	inactive	35
784	chr2,111790066,Antiparos,1	chr6,116614138,Kalymnos,0	0.730111	inactive	35
785	chr2,112200848,Zakynthos,1	chr6,116614138,Kalymnos,0	1.66069	inactive	35
786	chr7,140187230,Fourni,1	chr6,116614138,Kalymnos,0	3.67341	inactive	35
787	chr2,111727008,Evia,1	chr7,140187230,Fourni,1	3.9468	inactive	35
788	chr2,111790066,Antiparos,1	chr7,140187230,Fourni,1	3.97743	inactive	35
789	chr2,112200848,Zakynthos,1	chr7,140187230,Fourni,1	4.99066	inactive	35
790	chr6,116614138,Kalymnos,0	chr7,140187230,Fourni,1	3.67341	inactive	35
791	chr2,37128089,Lipsi,0	chr10,78618146,Aigina,1	4.10857	active	37
792	chr2,90414460,Paros,1	chr10,78618146,Aigina,1	4.9095	active	37
793	chr6,116614138,Kalymnos,0	chr10,78618146,Aigina,1	2.11014	active	37
794	chr10,78618146,Aigina,1	chr2,37128089,Lipsi,0	4.10857	active	37
795	chr2,90414460,Paros,1	chr2,37128089,Lipsi,0	2.3921	active	37
796	chr6,116614138,Kalymnos,0	chr2,37128089,Lipsi,0	2.28961	active	37
797	chr10,78618146,Aigina,1	chr2,90414460,Paros,1	4.9095	active	37
798	chr2,37128089,Lipsi,0	chr2,90414460,Paros,1	2.3921	active	37
799	chr6,116614138,Kalymnos,0	chr2,90414460,Paros,1	2.94472	active	37
800	chr10,78618146,Aigina,1	chr6,116614138,Kalymnos,0	2.11014	active	37
801	chr2,37128089,Lipsi,0	chr6,116614138,Kalymnos,0	2.28961	active	37
802	chr2,90414460,Paros,1	chr6,116614138,Kalymnos,0	2.94472	active	37
803	chr19,12831017,Rho,1	chr14,50758873,Lesvos,0	2.99422	inactive	37
804	chr19,12831017,Rho,0	chr14,50758873,Lesvos,0	2.55055	inactive	37
805	chr9,37687840,Kimolos,1	chr14,50758873,Lesvos,0	1.52772	inactive	37
806	chr14,50758873,Lesvos,0	chr19,12831017,Rho,1	2.99422	inactive	37
807	chr19,12831017,Rho,0	chr19,12831017,Rho,1	3.41863	inactive	37
808	chr9,37687840,Kimolos,1	chr19,12831017,Rho,1	3.68962	inactive	37
809	chr14,50758873,Lesvos,0	chr19,12831017,Rho,0	2.55055	inactive	37
810	chr19,12831017,Rho,1	chr19,12831017,Rho,0	3.41863	inactive	37
811	chr9,37687840,Kimolos,1	chr19,12831017,Rho,0	1.75476	inactive	37
812	chr14,50758873,Lesvos,0	chr9,37687840,Kimolos,1	1.52772	inactive	37
813	chr19,12831017,Rho,1	chr9,37687840,Kimolos,1	3.68962	inactive	37
814	chr19,12831017,Rho,0	chr9,37687840,Kimolos,1	1.75476	inactive	37
815	chr14,52548102,H,0	chr10,78618146,Aigina,1	3.09018	active	38
816	chr10,78618146,Aigina,1	chr14,52548102,H,0	3.09018	active	38
817	chr11,74036298,Crete,0	chr11,50999358,Symi,1	4.39005	inactive	38
818	chr11,50999358,Symi,1	chr11,74036298,Crete,0	4.39005	inactive	38
819	chr13,21341290,Tils,1	chr10,128978954,Poros,1	3.3213	active	41
820	chr13,21343730,Halki,1	chr10,128978954,Poros,1	3.20262	active	41
821	chr13,65163423,Agathonisi,1	chr10,128978954,Poros,1	2.33904	active	41
822	chr14,50758873,Lesvos,0	chr10,128978954,Poros,1	1.79436	active	41
823	chr14,52548102,H,0	chr10,128978954,Poros,1	3.10866	active	41
824	chr10,128978954,Poros,1	chr13,21341290,Tils,1	3.3213	active	41
825	chr13,21343730,Halki,1	chr13,21341290,Tils,1	0.15815	active	41
826	chr13,65163423,Agathonisi,1	chr13,21341290,Tils,1	2.52113	active	41
827	chr14,50758873,Lesvos,0	chr13,21341290,Tils,1	2.27795	active	41
828	chr14,52548102,H,0	chr13,21341290,Tils,1	3.18074	active	41
829	chr10,128978954,Poros,1	chr13,21343730,Halki,1	3.20262	active	41
830	chr13,21341290,Tils,1	chr13,21343730,Halki,1	0.15815	active	41
831	chr13,65163423,Agathonisi,1	chr13,21343730,Halki,1	2.42599	active	41
832	chr14,50758873,Lesvos,0	chr13,21343730,Halki,1	2.18935	active	41
833	chr14,52548102,H,0	chr13,21343730,Halki,1	3.19107	active	41
834	chr10,128978954,Poros,1	chr13,65163423,Agathonisi,1	2.33904	active	41
835	chr13,21341290,Tils,1	chr13,65163423,Agathonisi,1	2.52113	active	41
836	chr13,21343730,Halki,1	chr13,65163423,Agathonisi,1	2.42599	active	41
837	chr14,50758873,Lesvos,0	chr13,65163423,Agathonisi,1	0.837151	active	41
838	chr14,52548102,H,0	chr13,65163423,Agathonisi,1	2.55291	active	41
839	chr10,128978954,Poros,1	chr14,50758873,Lesvos,0	1.79436	active	41
840	chr13,21341290,Tils,1	chr14,50758873,Lesvos,0	2.27795	active	41
841	chr13,21343730,Halki,1	chr14,50758873,Lesvos,0	2.18935	active	41
842	chr13,65163423,Agathonisi,1	chr14,50758873,Lesvos,0	0.837151	active	41
843	chr14,52548102,H,0	chr14,50758873,Lesvos,0	2.02258	active	41
844	chr10,128978954,Poros,1	chr14,52548102,H,0	3.10866	active	41
845	chr13,21341290,Tils,1	chr14,52548102,H,0	3.18074	active	41
846	chr13,21343730,Halki,1	chr14,52548102,H,0	3.19107	active	41
847	chr13,65163423,Agathonisi,1	chr14,52548102,H,0	2.55291	active	41
848	chr14,50758873,Lesvos,0	chr14,52548102,H,0	2.02258	active	41
849	chr17,37544209,Tilos,1	chr11,58739310,Souda,0	2.28949	inactive	41
850	chr19,14090659,Oinouses,0	chr11,58739310,Souda,0	2.02501	inactive	41
851	chr19,14096517,Tinos,0	chr11,58739310,Souda,0	2.23578	inactive	41
852	chr7,102513116,Milos,1	chr11,58739310,Souda,0	4.41976	inactive	41
853	chr7,102673445,Pontikonisi,1	chr11,58739310,Souda,0	4.30257	inactive	41
854	chr11,58739310,Souda,0	chr17,37544209,Tilos,1	2.28949	inactive	41
855	chr19,14090659,Oinouses,0	chr17,37544209,Tilos,1	2.85681	inactive	41
856	chr19,14096517,Tinos,0	chr17,37544209,Tilos,1	2.85489	inactive	41
857	chr7,102513116,Milos,1	chr17,37544209,Tilos,1	3.08533	inactive	41
858	chr7,102673445,Pontikonisi,1	chr17,37544209,Tilos,1	3.69169	inactive	41
859	chr11,58739310,Souda,0	chr19,14090659,Oinouses,0	2.02501	inactive	41
860	chr17,37544209,Tilos,1	chr19,14090659,Oinouses,0	2.85681	inactive	41
861	chr19,14096517,Tinos,0	chr19,14090659,Oinouses,0	0.378201	inactive	41
862	chr7,102513116,Milos,1	chr19,14090659,Oinouses,0	3.95305	inactive	41
863	chr7,102673445,Pontikonisi,1	chr19,14090659,Oinouses,0	2.5915	inactive	41
864	chr11,58739310,Souda,0	chr19,14096517,Tinos,0	2.23578	inactive	41
865	chr17,37544209,Tilos,1	chr19,14096517,Tinos,0	2.85489	inactive	41
866	chr19,14090659,Oinouses,0	chr19,14096517,Tinos,0	0.378201	inactive	41
867	chr7,102513116,Milos,1	chr19,14096517,Tinos,0	4.00653	inactive	41
868	chr7,102673445,Pontikonisi,1	chr19,14096517,Tinos,0	2.31151	inactive	41
869	chr11,58739310,Souda,0	chr7,102513116,Milos,1	4.41976	inactive	41
870	chr17,37544209,Tilos,1	chr7,102513116,Milos,1	3.08533	inactive	41
871	chr19,14090659,Oinouses,0	chr7,102513116,Milos,1	3.95305	inactive	41
872	chr19,14096517,Tinos,0	chr7,102513116,Milos,1	4.00653	inactive	41
873	chr7,102673445,Pontikonisi,1	chr7,102513116,Milos,1	3.68266	inactive	41
874	chr11,58739310,Souda,0	chr7,102673445,Pontikonisi,1	4.30257	inactive	41
875	chr17,37544209,Tilos,1	chr7,102673445,Pontikonisi,1	3.69169	inactive	41
876	chr19,14090659,Oinouses,0	chr7,102673445,Pontikonisi,1	2.5915	inactive	41
877	chr19,14096517,Tinos,0	chr7,102673445,Pontikonisi,1	2.31151	inactive	41
878	chr7,102513116,Milos,1	chr7,102673445,Pontikonisi,1	3.68266	inactive	41
879	chr14,52548102,H,0	chr14,50758873,Lesvos,0	4.97198	active	46
880	chr7,140187230,Fourni,0	chr14,50758873,Lesvos,0	4.65542	active	46
881	chr14,50758873,Lesvos,0	chr14,52548102,H,0	4.97198	active	46
882	chr7,140187230,Fourni,0	chr14,52548102,H,0	3.05792	active	46
883	chr14,50758873,Lesvos,0	chr7,140187230,Fourni,0	4.65542	active	46
884	chr14,52548102,H,0	chr7,140187230,Fourni,0	3.05792	active	46
885	chr14,54304274,Salamina,1	chr14,54285038,Agistri,1	0.384333	inactive	46
886	chr19,12831017,Rho,0	chr14,54285038,Agistri,1	1.90506	inactive	46
887	chr14,54285038,Agistri,1	chr14,54304274,Salamina,1	0.384333	inactive	46
888	chr19,12831017,Rho,0	chr14,54304274,Salamina,1	1.89858	inactive	46
889	chr14,54285038,Agistri,1	chr19,12831017,Rho,0	1.90506	inactive	46
890	chr14,54304274,Salamina,1	chr19,12831017,Rho,0	1.89858	inactive	46
891	chr14,52548102,H,0	chr14,50758873,Lesvos,0	4.43499	active	49
892	chr14,54285038,Agistri,0	chr14,50758873,Lesvos,0	6.6026	active	49
893	chr14,54304274,Salamina,0	chr14,50758873,Lesvos,0	7.09045	active	49
894	chr15,98263558,Paxi,1	chr14,50758873,Lesvos,0	3.42031	active	49
895	chr16,3781465,Kastelorizo,1	chr14,50758873,Lesvos,0	5.82948	active	49
896	chr7,6545373,Kefallonia,1	chr14,50758873,Lesvos,0	5.10893	active	49
897	chr7,6650058,Amorgos,1	chr14,50758873,Lesvos,0	6.07561	active	49
898	chr9,19651318,Donousa,1	chr14,50758873,Lesvos,0	2.57912	active	49
899	chr14,50758873,Lesvos,0	chr14,52548102,H,0	4.43499	active	49
900	chr14,54285038,Agistri,0	chr14,52548102,H,0	2.21072	active	49
901	chr14,54304274,Salamina,0	chr14,52548102,H,0	2.67362	active	49
902	chr15,98263558,Paxi,1	chr14,52548102,H,0	3.19588	active	49
903	chr16,3781465,Kastelorizo,1	chr14,52548102,H,0	2.0427	active	49
904	chr7,6545373,Kefallonia,1	chr14,52548102,H,0	3.36157	active	49
905	chr7,6650058,Amorgos,1	chr14,52548102,H,0	4.8883	active	49
906	chr9,19651318,Donousa,1	chr14,52548102,H,0	3.57777	active	49
907	chr14,50758873,Lesvos,0	chr14,54285038,Agistri,0	6.6026	active	49
908	chr14,52548102,H,0	chr14,54285038,Agistri,0	2.21072	active	49
909	chr14,54304274,Salamina,0	chr14,54285038,Agistri,0	0.633785	active	49
910	chr15,98263558,Paxi,1	chr14,54285038,Agistri,0	5.14006	active	49
911	chr16,3781465,Kastelorizo,1	chr14,54285038,Agistri,0	1.95727	active	49
912	chr7,6545373,Kefallonia,1	chr14,54285038,Agistri,0	4.44245	active	49
913	chr7,6650058,Amorgos,1	chr14,54285038,Agistri,0	5.71174	active	49
914	chr9,19651318,Donousa,1	chr14,54285038,Agistri,0	5.32701	active	49
915	chr14,50758873,Lesvos,0	chr14,54304274,Salamina,0	7.09045	active	49
916	chr14,52548102,H,0	chr14,54304274,Salamina,0	2.67362	active	49
917	chr14,54285038,Agistri,0	chr14,54304274,Salamina,0	0.633785	active	49
918	chr15,98263558,Paxi,1	chr14,54304274,Salamina,0	5.46034	active	49
919	chr16,3781465,Kastelorizo,1	chr14,54304274,Salamina,0	2.0366	active	49
920	chr7,6545373,Kefallonia,1	chr14,54304274,Salamina,0	4.48802	active	49
921	chr7,6650058,Amorgos,1	chr14,54304274,Salamina,0	5.70479	active	49
922	chr9,19651318,Donousa,1	chr14,54304274,Salamina,0	5.80912	active	49
923	chr14,50758873,Lesvos,0	chr15,98263558,Paxi,1	3.42031	active	49
924	chr14,52548102,H,0	chr15,98263558,Paxi,1	3.19588	active	49
925	chr14,54285038,Agistri,0	chr15,98263558,Paxi,1	5.14006	active	49
926	chr14,54304274,Salamina,0	chr15,98263558,Paxi,1	5.46034	active	49
927	chr16,3781465,Kastelorizo,1	chr15,98263558,Paxi,1	4.74373	active	49
928	chr7,6545373,Kefallonia,1	chr15,98263558,Paxi,1	4.1992	active	49
929	chr7,6650058,Amorgos,1	chr15,98263558,Paxi,1	5.8276	active	49
930	chr9,19651318,Donousa,1	chr15,98263558,Paxi,1	4.53966	active	49
931	chr14,50758873,Lesvos,0	chr16,3781465,Kastelorizo,1	5.82948	active	49
932	chr14,52548102,H,0	chr16,3781465,Kastelorizo,1	2.0427	active	49
933	chr14,54285038,Agistri,0	chr16,3781465,Kastelorizo,1	1.95727	active	49
934	chr14,54304274,Salamina,0	chr16,3781465,Kastelorizo,1	2.0366	active	49
935	chr15,98263558,Paxi,1	chr16,3781465,Kastelorizo,1	4.74373	active	49
936	chr7,6545373,Kefallonia,1	chr16,3781465,Kastelorizo,1	2.64934	active	49
937	chr7,6650058,Amorgos,1	chr16,3781465,Kastelorizo,1	3.7642	active	49
938	chr9,19651318,Donousa,1	chr16,3781465,Kastelorizo,1	4.31512	active	49
939	chr14,50758873,Lesvos,0	chr7,6545373,Kefallonia,1	5.10893	active	49
940	chr14,52548102,H,0	chr7,6545373,Kefallonia,1	3.36157	active	49
941	chr14,54285038,Agistri,0	chr7,6545373,Kefallonia,1	4.44245	active	49
942	chr14,54304274,Salamina,0	chr7,6545373,Kefallonia,1	4.48802	active	49
943	chr15,98263558,Paxi,1	chr7,6545373,Kefallonia,1	4.1992	active	49
944	chr16,3781465,Kastelorizo,1	chr7,6545373,Kefallonia,1	2.64934	active	49
945	chr7,6650058,Amorgos,1	chr7,6545373,Kefallonia,1	1.7706	active	49
946	chr9,19651318,Donousa,1	chr7,6545373,Kefallonia,1	4.15873	active	49
947	chr14,50758873,Lesvos,0	chr7,6650058,Amorgos,1	6.07561	active	49
948	chr14,52548102,H,0	chr7,6650058,Amorgos,1	4.8883	active	49
949	chr14,54285038,Agistri,0	chr7,6650058,Amorgos,1	5.71174	active	49
950	chr14,54304274,Salamina,0	chr7,6650058,Amorgos,1	5.70479	active	49
951	chr15,98263558,Paxi,1	chr7,6650058,Amorgos,1	5.8276	active	49
952	chr16,3781465,Kastelorizo,1	chr7,6650058,Amorgos,1	3.7642	active	49
953	chr7,6545373,Kefallonia,1	chr7,6650058,Amorgos,1	1.7706	active	49
954	chr9,19651318,Donousa,1	chr7,6650058,Amorgos,1	4.78424	active	49
955	chr14,50758873,Lesvos,0	chr9,19651318,Donousa,1	2.57912	active	49
956	chr14,52548102,H,0	chr9,19651318,Donousa,1	3.57777	active	49
957	chr14,54285038,Agistri,0	chr9,19651318,Donousa,1	5.32701	active	49
958	chr14,54304274,Salamina,0	chr9,19651318,Donousa,1	5.80912	active	49
959	chr15,98263558,Paxi,1	chr9,19651318,Donousa,1	4.53966	active	49
960	chr16,3781465,Kastelorizo,1	chr9,19651318,Donousa,1	4.31512	active	49
961	chr7,6545373,Kefallonia,1	chr9,19651318,Donousa,1	4.15873	active	49
962	chr7,6650058,Amorgos,1	chr9,19651318,Donousa,1	4.78424	active	49
963	chr14,54304274,Salamina,1	chr14,54285038,Agistri,1	0.954742	inactive	49
964	chr2,111727008,Evia,1	chr14,54285038,Agistri,1	1.1391	inactive	49
965	chr2,111790066,Antiparos,1	chr14,54285038,Agistri,1	2.58258	inactive	49
966	chr7,140187230,Fourni,1	chr14,54285038,Agistri,1	6.11158	inactive	49
967	chr9,37687840,Kimolos,1	chr14,54285038,Agistri,1	5.63279	inactive	49
968	chr9,39952214,Psara,1	chr14,54285038,Agistri,1	6.27127	inactive	49
969	chr14,54285038,Agistri,1	chr14,54304274,Salamina,1	0.954742	inactive	49
970	chr2,111727008,Evia,1	chr14,54304274,Salamina,1	1.5351	inactive	49
971	chr2,111790066,Antiparos,1	chr14,54304274,Salamina,1	2.89074	inactive	49
972	chr7,140187230,Fourni,1	chr14,54304274,Salamina,1	5.50023	inactive	49
973	chr9,37687840,Kimolos,1	chr14,54304274,Salamina,1	4.91104	inactive	49
974	chr9,39952214,Psara,1	chr14,54304274,Salamina,1	5.58317	inactive	49
975	chr14,54285038,Agistri,1	chr2,111727008,Evia,1	1.1391	inactive	49
976	chr14,54304274,Salamina,1	chr2,111727008,Evia,1	1.5351	inactive	49
977	chr2,111790066,Antiparos,1	chr2,111727008,Evia,1	1.67094	inactive	49
978	chr7,140187230,Fourni,1	chr2,111727008,Evia,1	5.48197	inactive	49
979	chr9,37687840,Kimolos,1	chr2,111727008,Evia,1	5.30639	inactive	49
980	chr9,39952214,Psara,1	chr2,111727008,Evia,1	5.71554	inactive	49
981	chr14,54285038,Agistri,1	chr2,111790066,Antiparos,1	2.58258	inactive	49
982	chr14,54304274,Salamina,1	chr2,111790066,Antiparos,1	2.89074	inactive	49
983	chr2,111727008,Evia,1	chr2,111790066,Antiparos,1	1.67094	inactive	49
984	chr7,140187230,Fourni,1	chr2,111790066,Antiparos,1	4.98217	inactive	49
985	chr9,37687840,Kimolos,1	chr2,111790066,Antiparos,1	6.06887	inactive	49
986	chr9,39952214,Psara,1	chr2,111790066,Antiparos,1	6.01467	inactive	49
987	chr14,54285038,Agistri,1	chr7,140187230,Fourni,1	6.11158	inactive	49
988	chr14,54304274,Salamina,1	chr7,140187230,Fourni,1	5.50023	inactive	49
989	chr2,111727008,Evia,1	chr7,140187230,Fourni,1	5.48197	inactive	49
990	chr2,111790066,Antiparos,1	chr7,140187230,Fourni,1	4.98217	inactive	49
991	chr9,37687840,Kimolos,1	chr7,140187230,Fourni,1	4.51699	inactive	49
992	chr9,39952214,Psara,1	chr7,140187230,Fourni,1	3.31332	inactive	49
993	chr14,54285038,Agistri,1	chr9,37687840,Kimolos,1	5.63279	inactive	49
994	chr14,54304274,Salamina,1	chr9,37687840,Kimolos,1	4.91104	inactive	49
995	chr2,111727008,Evia,1	chr9,37687840,Kimolos,1	5.30639	inactive	49
996	chr2,111790066,Antiparos,1	chr9,37687840,Kimolos,1	6.06887	inactive	49
997	chr7,140187230,Fourni,1	chr9,37687840,Kimolos,1	4.51699	inactive	49
998	chr9,39952214,Psara,1	chr9,37687840,Kimolos,1	1.69882	inactive	49
999	chr14,54285038,Agistri,1	chr9,39952214,Psara,1	6.27127	inactive	49
1000	chr14,54304274,Salamina,1	chr9,39952214,Psara,1	5.58317	inactive	49
1001	chr2,111727008,Evia,1	chr9,39952214,Psara,1	5.71554	inactive	49
1002	chr2,111790066,Antiparos,1	chr9,39952214,Psara,1	6.01467	inactive	49
1003	chr7,140187230,Fourni,1	chr9,39952214,Psara,1	3.31332	inactive	49
1004	chr9,37687840,Kimolos,1	chr9,39952214,Psara,1	1.69882	inactive	49
1005	chr7,140187230,Fourni,0	chr14,52548102,H,0	3.16344	active	52
1006	chr14,52548102,H,0	chr7,140187230,Fourni,0	3.16344	active	52
1007	chr11,59576044,Delos,0	chr11,49575570,Skyros,0	2.78073	inactive	52
1008	chr11,49575570,Skyros,0	chr11,59576044,Delos,0	2.78073	inactive	52
1009	chr13,21343730,Halki,0	chr13,21341290,Tils,0	0.142121	active	55
1010	chr14,52548102,H,0	chr13,21341290,Tils,0	3.00546	active	55
1011	chr14,54285038,Agistri,0	chr13,21341290,Tils,0	3.36615	active	55
1012	chr14,54304274,Salamina,0	chr13,21341290,Tils,0	3.2907	active	55
1013	chr13,21341290,Tils,0	chr13,21343730,Halki,0	0.142121	active	55
1014	chr14,52548102,H,0	chr13,21343730,Halki,0	3.05054	active	55
1015	chr14,54285038,Agistri,0	chr13,21343730,Halki,0	3.41968	active	55
1016	chr14,54304274,Salamina,0	chr13,21343730,Halki,0	3.34961	active	55
1017	chr13,21341290,Tils,0	chr14,52548102,H,0	3.00546	active	55
1018	chr13,21343730,Halki,0	chr14,52548102,H,0	3.05054	active	55
1019	chr14,54285038,Agistri,0	chr14,52548102,H,0	1.965	active	55
1020	chr14,54304274,Salamina,0	chr14,52548102,H,0	1.87901	active	55
1021	chr13,21341290,Tils,0	chr14,54285038,Agistri,0	3.36615	active	55
1022	chr13,21343730,Halki,0	chr14,54285038,Agistri,0	3.41968	active	55
1023	chr14,52548102,H,0	chr14,54285038,Agistri,0	1.965	active	55
1024	chr14,54304274,Salamina,0	chr14,54285038,Agistri,0	0.168343	active	55
1025	chr13,21341290,Tils,0	chr14,54304274,Salamina,0	3.2907	active	55
1026	chr13,21343730,Halki,0	chr14,54304274,Salamina,0	3.34961	active	55
1027	chr14,52548102,H,0	chr14,54304274,Salamina,0	1.87901	active	55
1028	chr14,54285038,Agistri,0	chr14,54304274,Salamina,0	0.168343	active	55
1029	chr1,173212360,Kythnos,0	chr1,173190736,Kea,0	0.891911	inactive	55
1030	chr1,173265900,Serifos,0	chr1,173190736,Kea,0	3.76643	inactive	55
1031	chr1,174036149,Astypalea,0	chr1,173190736,Kea,0	3.95433	inactive	55
1032	chr1,174342694,Santorini,0	chr1,173190736,Kea,0	1.24623	inactive	55
1033	chr1,173190736,Kea,0	chr1,173212360,Kythnos,0	0.891911	inactive	55
1034	chr1,173265900,Serifos,0	chr1,173212360,Kythnos,0	2.93538	inactive	55
1035	chr1,174036149,Astypalea,0	chr1,173212360,Kythnos,0	3.35413	inactive	55
1036	chr1,174342694,Santorini,0	chr1,173212360,Kythnos,0	1.01425	inactive	55
1037	chr1,173190736,Kea,0	chr1,173265900,Serifos,0	3.76643	inactive	55
1038	chr1,173212360,Kythnos,0	chr1,173265900,Serifos,0	2.93538	inactive	55
1039	chr1,174036149,Astypalea,0	chr1,173265900,Serifos,0	2.22096	inactive	55
1040	chr1,174342694,Santorini,0	chr1,173265900,Serifos,0	2.93586	inactive	55
1041	chr1,173190736,Kea,0	chr1,174036149,Astypalea,0	3.95433	inactive	55
1042	chr1,173212360,Kythnos,0	chr1,174036149,Astypalea,0	3.35413	inactive	55
1043	chr1,173265900,Serifos,0	chr1,174036149,Astypalea,0	2.22096	inactive	55
1044	chr1,174342694,Santorini,0	chr1,174036149,Astypalea,0	2.75396	inactive	55
1045	chr1,173190736,Kea,0	chr1,174342694,Santorini,0	1.24623	inactive	55
1046	chr1,173212360,Kythnos,0	chr1,174342694,Santorini,0	1.01425	inactive	55
1047	chr1,173265900,Serifos,0	chr1,174342694,Santorini,0	2.93586	inactive	55
1048	chr1,174036149,Astypalea,0	chr1,174342694,Santorini,0	2.75396	inactive	55
1049	chr14,52548102,H,0	chr14,50758873,Lesvos,0	3.73128	active	56
1050	chr14,50758873,Lesvos,0	chr14,52548102,H,0	3.73128	active	56
1051	chr7,102673445,Pontikonisi,1	chr7,102513116,Milos,1	1.12815	inactive	56
1052	chr7,102513116,Milos,1	chr7,102673445,Pontikonisi,1	1.12815	inactive	56
1053	chr14,50758873,Lesvos,0	chr10,128978954,Poros,0	2.63681	active	57
1054	chr14,52548102,H,0	chr10,128978954,Poros,0	2.08093	active	57
1055	chr14,54285038,Agistri,0	chr10,128978954,Poros,0	2.97445	active	57
1056	chr14,54304274,Salamina,0	chr10,128978954,Poros,0	3.58522	active	57
1057	chr2,37128089,Lipsi,0	chr10,128978954,Poros,0	7.15362	active	57
1058	chr2,90414460,Paros,0	chr10,128978954,Poros,0	3.82919	active	57
1059	chr2,111727008,Evia,0	chr10,128978954,Poros,0	4.10864	active	57
1060	chr2,111790066,Antiparos,0	chr10,128978954,Poros,0	4.95053	active	57
1061	chr2,112200848,Zakynthos,0	chr10,128978954,Poros,0	3.70391	active	57
1062	chr7,140187230,Fourni,1	chr10,128978954,Poros,0	4.64421	active	57
1063	chr10,128978954,Poros,0	chr14,50758873,Lesvos,0	2.63681	active	57
1064	chr14,52548102,H,0	chr14,50758873,Lesvos,0	2.59788	active	57
1065	chr14,54285038,Agistri,0	chr14,50758873,Lesvos,0	0.555367	active	57
1066	chr14,54304274,Salamina,0	chr14,50758873,Lesvos,0	1.02855	active	57
1067	chr2,37128089,Lipsi,0	chr14,50758873,Lesvos,0	6.50461	active	57
1068	chr2,90414460,Paros,0	chr14,50758873,Lesvos,0	1.93071	active	57
1069	chr2,111727008,Evia,0	chr14,50758873,Lesvos,0	3.26732	active	57
1070	chr2,111790066,Antiparos,0	chr14,50758873,Lesvos,0	4.02624	active	57
1071	chr2,112200848,Zakynthos,0	chr14,50758873,Lesvos,0	3.82072	active	57
1072	chr7,140187230,Fourni,1	chr14,50758873,Lesvos,0	4.19537	active	57
1073	chr10,128978954,Poros,0	chr14,52548102,H,0	2.08093	active	57
1074	chr14,50758873,Lesvos,0	chr14,52548102,H,0	2.59788	active	57
1075	chr14,54285038,Agistri,0	chr14,52548102,H,0	2.52131	active	57
1076	chr14,54304274,Salamina,0	chr14,52548102,H,0	3.05408	active	57
1077	chr2,37128089,Lipsi,0	chr14,52548102,H,0	5.7716	active	57
1078	chr2,90414460,Paros,0	chr14,52548102,H,0	2.78309	active	57
1079	chr2,111727008,Evia,0	chr14,52548102,H,0	2.13342	active	57
1080	chr2,111790066,Antiparos,0	chr14,52548102,H,0	2.97009	active	57
1081	chr2,112200848,Zakynthos,0	chr14,52548102,H,0	2.07768	active	57
1082	chr7,140187230,Fourni,1	chr14,52548102,H,0	3.235	active	57
1083	chr10,128978954,Poros,0	chr14,54285038,Agistri,0	2.97445	active	57
1084	chr14,50758873,Lesvos,0	chr14,54285038,Agistri,0	0.555367	active	57
1085	chr14,52548102,H,0	chr14,54285038,Agistri,0	2.52131	active	57
1086	chr14,54304274,Salamina,0	chr14,54285038,Agistri,0	0.620472	active	57
1087	chr2,37128089,Lipsi,0	chr14,54285038,Agistri,0	6.18488	active	57
1088	chr2,90414460,Paros,0	chr14,54285038,Agistri,0	1.50299	active	57
1089	chr2,111727008,Evia,0	chr14,54285038,Agistri,0	2.8324	active	57
1090	chr2,111790066,Antiparos,0	chr14,54285038,Agistri,0	3.5571	active	57
1091	chr2,112200848,Zakynthos,0	chr14,54285038,Agistri,0	3.58985	active	57
1092	chr7,140187230,Fourni,1	chr14,54285038,Agistri,0	3.91838	active	57
1093	chr10,128978954,Poros,0	chr14,54304274,Salamina,0	3.58522	active	57
1094	chr14,50758873,Lesvos,0	chr14,54304274,Salamina,0	1.02855	active	57
1095	chr14,52548102,H,0	chr14,54304274,Salamina,0	3.05408	active	57
1096	chr14,54285038,Agistri,0	chr14,54304274,Salamina,0	0.620472	active	57
1097	chr2,37128089,Lipsi,0	chr14,54304274,Salamina,0	6.16927	active	57
1098	chr2,90414460,Paros,0	chr14,54304274,Salamina,0	1.40355	active	57
1099	chr2,111727008,Evia,0	chr14,54304274,Salamina,0	2.99737	active	57
1100	chr2,111790066,Antiparos,0	chr14,54304274,Salamina,0	3.63537	active	57
1101	chr2,112200848,Zakynthos,0	chr14,54304274,Salamina,0	3.96371	active	57
1102	chr7,140187230,Fourni,1	chr14,54304274,Salamina,0	4.06462	active	57
1103	chr10,128978954,Poros,0	chr2,37128089,Lipsi,0	7.15362	active	57
1104	chr14,50758873,Lesvos,0	chr2,37128089,Lipsi,0	6.50461	active	57
1105	chr14,52548102,H,0	chr2,37128089,Lipsi,0	5.7716	active	57
1106	chr14,54285038,Agistri,0	chr2,37128089,Lipsi,0	6.18488	active	57
1107	chr14,54304274,Salamina,0	chr2,37128089,Lipsi,0	6.16927	active	57
1108	chr2,90414460,Paros,0	chr2,37128089,Lipsi,0	4.76876	active	57
1109	chr2,111727008,Evia,0	chr2,37128089,Lipsi,0	4.81221	active	57
1110	chr2,111790066,Antiparos,0	chr2,37128089,Lipsi,0	5.33872	active	57
1111	chr2,112200848,Zakynthos,0	chr2,37128089,Lipsi,0	6.76273	active	57
1112	chr7,140187230,Fourni,1	chr2,37128089,Lipsi,0	2.5574	active	57
1113	chr10,128978954,Poros,0	chr2,90414460,Paros,0	3.82919	active	57
1114	chr14,50758873,Lesvos,0	chr2,90414460,Paros,0	1.93071	active	57
1115	chr14,52548102,H,0	chr2,90414460,Paros,0	2.78309	active	57
1116	chr14,54285038,Agistri,0	chr2,90414460,Paros,0	1.50299	active	57
1117	chr14,54304274,Salamina,0	chr2,90414460,Paros,0	1.40355	active	57
1118	chr2,37128089,Lipsi,0	chr2,90414460,Paros,0	4.76876	active	57
1119	chr2,111727008,Evia,0	chr2,90414460,Paros,0	2.27119	active	57
1120	chr2,111790066,Antiparos,0	chr2,90414460,Paros,0	3.08702	active	57
1121	chr2,112200848,Zakynthos,0	chr2,90414460,Paros,0	3.90256	active	57
1122	chr7,140187230,Fourni,1	chr2,90414460,Paros,0	2.73097	active	57
1123	chr10,128978954,Poros,0	chr2,111727008,Evia,0	4.10864	active	57
1124	chr14,50758873,Lesvos,0	chr2,111727008,Evia,0	3.26732	active	57
1125	chr14,52548102,H,0	chr2,111727008,Evia,0	2.13342	active	57
1126	chr14,54285038,Agistri,0	chr2,111727008,Evia,0	2.8324	active	57
1127	chr14,54304274,Salamina,0	chr2,111727008,Evia,0	2.99737	active	57
1128	chr2,37128089,Lipsi,0	chr2,111727008,Evia,0	4.81221	active	57
1129	chr2,90414460,Paros,0	chr2,111727008,Evia,0	2.27119	active	57
1130	chr2,111790066,Antiparos,0	chr2,111727008,Evia,0	1.06184	active	57
1131	chr2,112200848,Zakynthos,0	chr2,111727008,Evia,0	2.19614	active	57
1132	chr7,140187230,Fourni,1	chr2,111727008,Evia,0	2.70618	active	57
1133	chr10,128978954,Poros,0	chr2,111790066,Antiparos,0	4.95053	active	57
1134	chr14,50758873,Lesvos,0	chr2,111790066,Antiparos,0	4.02624	active	57
1135	chr14,52548102,H,0	chr2,111790066,Antiparos,0	2.97009	active	57
1136	chr14,54285038,Agistri,0	chr2,111790066,Antiparos,0	3.5571	active	57
1137	chr14,54304274,Salamina,0	chr2,111790066,Antiparos,0	3.63537	active	57
1138	chr2,37128089,Lipsi,0	chr2,111790066,Antiparos,0	5.33872	active	57
1139	chr2,90414460,Paros,0	chr2,111790066,Antiparos,0	3.08702	active	57
1140	chr2,111727008,Evia,0	chr2,111790066,Antiparos,0	1.06184	active	57
1141	chr2,112200848,Zakynthos,0	chr2,111790066,Antiparos,0	2.20662	active	57
1142	chr7,140187230,Fourni,1	chr2,111790066,Antiparos,0	3.55536	active	57
1143	chr10,128978954,Poros,0	chr2,112200848,Zakynthos,0	3.70391	active	57
1144	chr14,50758873,Lesvos,0	chr2,112200848,Zakynthos,0	3.82072	active	57
1145	chr14,52548102,H,0	chr2,112200848,Zakynthos,0	2.07768	active	57
1146	chr14,54285038,Agistri,0	chr2,112200848,Zakynthos,0	3.58985	active	57
1147	chr14,54304274,Salamina,0	chr2,112200848,Zakynthos,0	3.96371	active	57
1148	chr2,37128089,Lipsi,0	chr2,112200848,Zakynthos,0	6.76273	active	57
1149	chr2,90414460,Paros,0	chr2,112200848,Zakynthos,0	3.90256	active	57
1150	chr2,111727008,Evia,0	chr2,112200848,Zakynthos,0	2.19614	active	57
1151	chr2,111790066,Antiparos,0	chr2,112200848,Zakynthos,0	2.20662	active	57
1152	chr7,140187230,Fourni,1	chr2,112200848,Zakynthos,0	4.49427	active	57
1153	chr10,128978954,Poros,0	chr7,140187230,Fourni,1	4.64421	active	57
1154	chr14,50758873,Lesvos,0	chr7,140187230,Fourni,1	4.19537	active	57
1155	chr14,52548102,H,0	chr7,140187230,Fourni,1	3.235	active	57
1156	chr14,54285038,Agistri,0	chr7,140187230,Fourni,1	3.91838	active	57
1157	chr14,54304274,Salamina,0	chr7,140187230,Fourni,1	4.06462	active	57
1158	chr2,37128089,Lipsi,0	chr7,140187230,Fourni,1	2.5574	active	57
1159	chr2,90414460,Paros,0	chr7,140187230,Fourni,1	2.73097	active	57
1160	chr2,111727008,Evia,0	chr7,140187230,Fourni,1	2.70618	active	57
1161	chr2,111790066,Antiparos,0	chr7,140187230,Fourni,1	3.55536	active	57
1162	chr2,112200848,Zakynthos,0	chr7,140187230,Fourni,1	4.49427	active	57
1163	chr19,14096517,Tinos,1	chr19,14090659,Oinouses,1	0.333487	inactive	57
1164	chr2,90414460,Paros,1	chr19,14090659,Oinouses,1	3.93346	inactive	57
1165	chr2,111727008,Evia,1	chr19,14090659,Oinouses,1	3.4702	inactive	57
1166	chr2,111790066,Antiparos,1	chr19,14090659,Oinouses,1	4.59736	inactive	57
1167	chr2,112200848,Zakynthos,1	chr19,14090659,Oinouses,1	5.34008	inactive	57
1168	chr6,42576866,Anafi,0	chr19,14090659,Oinouses,1	4.10569	inactive	57
1169	chr6,42869928,Sfaktiria,1	chr19,14090659,Oinouses,1	4.58909	inactive	57
1170	chr6,42869928,Sfaktiria,0	chr19,14090659,Oinouses,1	4.45814	inactive	57
1171	chr7,108797663,Ios,0	chr19,14090659,Oinouses,1	3.76098	inactive	57
1172	chr9,19651318,Donousa,0	chr19,14090659,Oinouses,1	3.40095	inactive	57
1173	chr19,14090659,Oinouses,1	chr19,14096517,Tinos,1	0.333487	inactive	57
1174	chr2,90414460,Paros,1	chr19,14096517,Tinos,1	4.19894	inactive	57
1175	chr2,111727008,Evia,1	chr19,14096517,Tinos,1	3.47593	inactive	57
1176	chr2,111790066,Antiparos,1	chr19,14096517,Tinos,1	4.66903	inactive	57
1177	chr2,112200848,Zakynthos,1	chr19,14096517,Tinos,1	5.49247	inactive	57
1178	chr6,42576866,Anafi,0	chr19,14096517,Tinos,1	4.31736	inactive	57
1179	chr6,42869928,Sfaktiria,1	chr19,14096517,Tinos,1	4.72926	inactive	57
1180	chr6,42869928,Sfaktiria,0	chr19,14096517,Tinos,1	4.49679	inactive	57
1181	chr7,108797663,Ios,0	chr19,14096517,Tinos,1	3.9105	inactive	57
1182	chr9,19651318,Donousa,0	chr19,14096517,Tinos,1	3.37566	inactive	57
1183	chr19,14090659,Oinouses,1	chr2,90414460,Paros,1	3.93346	inactive	57
1184	chr19,14096517,Tinos,1	chr2,90414460,Paros,1	4.19894	inactive	57
1185	chr2,111727008,Evia,1	chr2,90414460,Paros,1	3.3897	inactive	57
1186	chr2,111790066,Antiparos,1	chr2,90414460,Paros,1	3.17331	inactive	57
1187	chr2,112200848,Zakynthos,1	chr2,90414460,Paros,1	2.55515	inactive	57
1188	chr6,42576866,Anafi,0	chr2,90414460,Paros,1	2.55571	inactive	57
1189	chr6,42869928,Sfaktiria,1	chr2,90414460,Paros,1	2.29353	inactive	57
1190	chr6,42869928,Sfaktiria,0	chr2,90414460,Paros,1	4.33533	inactive	57
1191	chr7,108797663,Ios,0	chr2,90414460,Paros,1	2.49351	inactive	57
1192	chr9,19651318,Donousa,0	chr2,90414460,Paros,1	3.66515	inactive	57
1193	chr19,14090659,Oinouses,1	chr2,111727008,Evia,1	3.4702	inactive	57
1194	chr19,14096517,Tinos,1	chr2,111727008,Evia,1	3.47593	inactive	57
1195	chr2,90414460,Paros,1	chr2,111727008,Evia,1	3.3897	inactive	57
1196	chr2,111790066,Antiparos,1	chr2,111727008,Evia,1	1.42732	inactive	57
1197	chr2,112200848,Zakynthos,1	chr2,111727008,Evia,1	3.19213	inactive	57
1198	chr6,42576866,Anafi,0	chr2,111727008,Evia,1	3.39243	inactive	57
1199	chr6,42869928,Sfaktiria,1	chr2,111727008,Evia,1	2.04423	inactive	57
1200	chr6,42869928,Sfaktiria,0	chr2,111727008,Evia,1	2.70248	inactive	57
1201	chr7,108797663,Ios,0	chr2,111727008,Evia,1	2.14013	inactive	57
1202	chr9,19651318,Donousa,0	chr2,111727008,Evia,1	1.4842	inactive	57
1203	chr19,14090659,Oinouses,1	chr2,111790066,Antiparos,1	4.59736	inactive	57
1204	chr19,14096517,Tinos,1	chr2,111790066,Antiparos,1	4.66903	inactive	57
1205	chr2,90414460,Paros,1	chr2,111790066,Antiparos,1	3.17331	inactive	57
1206	chr2,111727008,Evia,1	chr2,111790066,Antiparos,1	1.42732	inactive	57
1207	chr2,112200848,Zakynthos,1	chr2,111790066,Antiparos,1	2.5704	inactive	57
1208	chr6,42576866,Anafi,0	chr2,111790066,Antiparos,1	3.07936	inactive	57
1209	chr6,42869928,Sfaktiria,1	chr2,111790066,Antiparos,1	1.0274	inactive	57
1210	chr6,42869928,Sfaktiria,0	chr2,111790066,Antiparos,1	2.62963	inactive	57
1211	chr7,108797663,Ios,0	chr2,111790066,Antiparos,1	1.86256	inactive	57
1212	chr9,19651318,Donousa,0	chr2,111790066,Antiparos,1	2.52639	inactive	57
1213	chr19,14090659,Oinouses,1	chr2,112200848,Zakynthos,1	5.34008	inactive	57
1214	chr19,14096517,Tinos,1	chr2,112200848,Zakynthos,1	5.49247	inactive	57
1215	chr2,90414460,Paros,1	chr2,112200848,Zakynthos,1	2.55515	inactive	57
1216	chr2,111727008,Evia,1	chr2,112200848,Zakynthos,1	3.19213	inactive	57
1217	chr2,111790066,Antiparos,1	chr2,112200848,Zakynthos,1	2.5704	inactive	57
1218	chr6,42576866,Anafi,0	chr2,112200848,Zakynthos,1	4.25212	inactive	57
1219	chr6,42869928,Sfaktiria,1	chr2,112200848,Zakynthos,1	1.97159	inactive	57
1220	chr6,42869928,Sfaktiria,0	chr2,112200848,Zakynthos,1	4.99045	inactive	57
1221	chr7,108797663,Ios,0	chr2,112200848,Zakynthos,1	3.49245	inactive	57
1222	chr9,19651318,Donousa,0	chr2,112200848,Zakynthos,1	3.09169	inactive	57
1223	chr19,14090659,Oinouses,1	chr6,42576866,Anafi,0	4.10569	inactive	57
1224	chr19,14096517,Tinos,1	chr6,42576866,Anafi,0	4.31736	inactive	57
1225	chr2,90414460,Paros,1	chr6,42576866,Anafi,0	2.55571	inactive	57
1226	chr2,111727008,Evia,1	chr6,42576866,Anafi,0	3.39243	inactive	57
1227	chr2,111790066,Antiparos,1	chr6,42576866,Anafi,0	3.07936	inactive	57
1228	chr2,112200848,Zakynthos,1	chr6,42576866,Anafi,0	4.25212	inactive	57
1229	chr6,42869928,Sfaktiria,1	chr6,42576866,Anafi,0	2.62959	inactive	57
1230	chr6,42869928,Sfaktiria,0	chr6,42576866,Anafi,0	2.46252	inactive	57
1231	chr7,108797663,Ios,0	chr6,42576866,Anafi,0	1.29496	inactive	57
1232	chr9,19651318,Donousa,0	chr6,42576866,Anafi,0	4.49146	inactive	57
1233	chr19,14090659,Oinouses,1	chr6,42869928,Sfaktiria,1	4.58909	inactive	57
1234	chr19,14096517,Tinos,1	chr6,42869928,Sfaktiria,1	4.72926	inactive	57
1235	chr2,90414460,Paros,1	chr6,42869928,Sfaktiria,1	2.29353	inactive	57
1236	chr2,111727008,Evia,1	chr6,42869928,Sfaktiria,1	2.04423	inactive	57
1237	chr2,111790066,Antiparos,1	chr6,42869928,Sfaktiria,1	1.0274	inactive	57
1238	chr2,112200848,Zakynthos,1	chr6,42869928,Sfaktiria,1	1.97159	inactive	57
1239	chr6,42576866,Anafi,0	chr6,42869928,Sfaktiria,1	2.62959	inactive	57
1240	chr6,42869928,Sfaktiria,0	chr6,42869928,Sfaktiria,1	3.05797	inactive	57
1241	chr7,108797663,Ios,0	chr6,42869928,Sfaktiria,1	1.67145	inactive	57
1242	chr9,19651318,Donousa,0	chr6,42869928,Sfaktiria,1	2.8834	inactive	57
1243	chr19,14090659,Oinouses,1	chr6,42869928,Sfaktiria,0	4.45814	inactive	57
1244	chr19,14096517,Tinos,1	chr6,42869928,Sfaktiria,0	4.49679	inactive	57
1245	chr2,90414460,Paros,1	chr6,42869928,Sfaktiria,0	4.33533	inactive	57
1246	chr2,111727008,Evia,1	chr6,42869928,Sfaktiria,0	2.70248	inactive	57
1247	chr2,111790066,Antiparos,1	chr6,42869928,Sfaktiria,0	2.62963	inactive	57
1248	chr2,112200848,Zakynthos,1	chr6,42869928,Sfaktiria,0	4.99045	inactive	57
1249	chr6,42576866,Anafi,0	chr6,42869928,Sfaktiria,0	2.46252	inactive	57
1250	chr6,42869928,Sfaktiria,1	chr6,42869928,Sfaktiria,0	3.05797	inactive	57
1251	chr7,108797663,Ios,0	chr6,42869928,Sfaktiria,0	1.84699	inactive	57
1252	chr9,19651318,Donousa,0	chr6,42869928,Sfaktiria,0	4.15865	inactive	57
1253	chr19,14090659,Oinouses,1	chr7,108797663,Ios,0	3.76098	inactive	57
1254	chr19,14096517,Tinos,1	chr7,108797663,Ios,0	3.9105	inactive	57
1255	chr2,90414460,Paros,1	chr7,108797663,Ios,0	2.49351	inactive	57
1256	chr2,111727008,Evia,1	chr7,108797663,Ios,0	2.14013	inactive	57
1257	chr2,111790066,Antiparos,1	chr7,108797663,Ios,0	1.86256	inactive	57
1258	chr2,112200848,Zakynthos,1	chr7,108797663,Ios,0	3.49245	inactive	57
1259	chr6,42576866,Anafi,0	chr7,108797663,Ios,0	1.29496	inactive	57
1260	chr6,42869928,Sfaktiria,1	chr7,108797663,Ios,0	1.67145	inactive	57
1261	chr6,42869928,Sfaktiria,0	chr7,108797663,Ios,0	1.84699	inactive	57
1262	chr9,19651318,Donousa,0	chr7,108797663,Ios,0	3.35592	inactive	57
1263	chr19,14090659,Oinouses,1	chr9,19651318,Donousa,0	3.40095	inactive	57
1264	chr19,14096517,Tinos,1	chr9,19651318,Donousa,0	3.37566	inactive	57
1265	chr2,90414460,Paros,1	chr9,19651318,Donousa,0	3.66515	inactive	57
1266	chr2,111727008,Evia,1	chr9,19651318,Donousa,0	1.4842	inactive	57
1267	chr2,111790066,Antiparos,1	chr9,19651318,Donousa,0	2.52639	inactive	57
1268	chr2,112200848,Zakynthos,1	chr9,19651318,Donousa,0	3.09169	inactive	57
1269	chr6,42576866,Anafi,0	chr9,19651318,Donousa,0	4.49146	inactive	57
1270	chr6,42869928,Sfaktiria,1	chr9,19651318,Donousa,0	2.8834	inactive	57
1271	chr6,42869928,Sfaktiria,0	chr9,19651318,Donousa,0	4.15865	inactive	57
1272	chr7,108797663,Ios,0	chr9,19651318,Donousa,0	3.35592	inactive	57
1273	chr10,130098702,Kithira,0	chr10,128978954,Poros,0	1.65821	active	59
1274	chr11,74036298,Crete,0	chr10,128978954,Poros,0	1.73098	active	59
1275	chr14,50758873,Lesvos,0	chr10,128978954,Poros,0	1.31228	active	59
1276	chr14,52548102,H,0	chr10,128978954,Poros,0	1.77056	active	59
1277	chr15,98263558,Paxi,1	chr10,128978954,Poros,0	2.32234	active	59
1278	chr15,98263558,Paxi,0	chr10,128978954,Poros,0	2.4422	active	59
1279	chr19,12831017,Rho,0	chr10,128978954,Poros,0	1.96296	active	59
1280	chr10,128978954,Poros,0	chr10,130098702,Kithira,0	1.65821	active	59
1281	chr11,74036298,Crete,0	chr10,130098702,Kithira,0	1.83719	active	59
1282	chr14,50758873,Lesvos,0	chr10,130098702,Kithira,0	1.83598	active	59
1283	chr14,52548102,H,0	chr10,130098702,Kithira,0	1.28887	active	59
1284	chr15,98263558,Paxi,1	chr10,130098702,Kithira,0	2.71697	active	59
1285	chr15,98263558,Paxi,0	chr10,130098702,Kithira,0	1.52097	active	59
1286	chr19,12831017,Rho,0	chr10,130098702,Kithira,0	2.63341	active	59
1287	chr10,128978954,Poros,0	chr11,74036298,Crete,0	1.73098	active	59
1288	chr10,130098702,Kithira,0	chr11,74036298,Crete,0	1.83719	active	59
1289	chr14,50758873,Lesvos,0	chr11,74036298,Crete,0	2.84851	active	59
1290	chr14,52548102,H,0	chr11,74036298,Crete,0	1.39736	active	59
1291	chr15,98263558,Paxi,1	chr11,74036298,Crete,0	2.07731	active	59
1292	chr15,98263558,Paxi,0	chr11,74036298,Crete,0	2.64242	active	59
1293	chr19,12831017,Rho,0	chr11,74036298,Crete,0	1.98231	active	59
1294	chr10,128978954,Poros,0	chr14,50758873,Lesvos,0	1.31228	active	59
1295	chr10,130098702,Kithira,0	chr14,50758873,Lesvos,0	1.83598	active	59
1296	chr11,74036298,Crete,0	chr14,50758873,Lesvos,0	2.84851	active	59
1297	chr14,52548102,H,0	chr14,50758873,Lesvos,0	2.54576	active	59
1298	chr15,98263558,Paxi,1	chr14,50758873,Lesvos,0	2.93161	active	59
1299	chr15,98263558,Paxi,0	chr14,50758873,Lesvos,0	2.19994	active	59
1300	chr19,12831017,Rho,0	chr14,50758873,Lesvos,0	2.63102	active	59
1301	chr10,128978954,Poros,0	chr14,52548102,H,0	1.77056	active	59
1302	chr10,130098702,Kithira,0	chr14,52548102,H,0	1.28887	active	59
1303	chr11,74036298,Crete,0	chr14,52548102,H,0	1.39736	active	59
1304	chr14,50758873,Lesvos,0	chr14,52548102,H,0	2.54576	active	59
1305	chr15,98263558,Paxi,1	chr14,52548102,H,0	3.16834	active	59
1306	chr15,98263558,Paxi,0	chr14,52548102,H,0	2.72708	active	59
1307	chr19,12831017,Rho,0	chr14,52548102,H,0	3.01929	active	59
1308	chr10,128978954,Poros,0	chr15,98263558,Paxi,1	2.32234	active	59
1309	chr10,130098702,Kithira,0	chr15,98263558,Paxi,1	2.71697	active	59
1310	chr11,74036298,Crete,0	chr15,98263558,Paxi,1	2.07731	active	59
1311	chr14,50758873,Lesvos,0	chr15,98263558,Paxi,1	2.93161	active	59
1312	chr14,52548102,H,0	chr15,98263558,Paxi,1	3.16834	active	59
1313	chr15,98263558,Paxi,0	chr15,98263558,Paxi,1	2.2825	active	59
1314	chr19,12831017,Rho,0	chr15,98263558,Paxi,1	0.48334	active	59
1315	chr10,128978954,Poros,0	chr15,98263558,Paxi,0	2.4422	active	59
1316	chr10,130098702,Kithira,0	chr15,98263558,Paxi,0	1.52097	active	59
1317	chr11,74036298,Crete,0	chr15,98263558,Paxi,0	2.64242	active	59
1318	chr14,50758873,Lesvos,0	chr15,98263558,Paxi,0	2.19994	active	59
1319	chr14,52548102,H,0	chr15,98263558,Paxi,0	2.72708	active	59
1320	chr15,98263558,Paxi,1	chr15,98263558,Paxi,0	2.2825	active	59
1321	chr19,12831017,Rho,0	chr15,98263558,Paxi,0	2.37889	active	59
1322	chr10,128978954,Poros,0	chr19,12831017,Rho,0	1.96296	active	59
1323	chr10,130098702,Kithira,0	chr19,12831017,Rho,0	2.63341	active	59
1324	chr11,74036298,Crete,0	chr19,12831017,Rho,0	1.98231	active	59
1325	chr14,50758873,Lesvos,0	chr19,12831017,Rho,0	2.63102	active	59
1326	chr14,52548102,H,0	chr19,12831017,Rho,0	3.01929	active	59
1327	chr15,98263558,Paxi,1	chr19,12831017,Rho,0	0.48334	active	59
1328	chr15,98263558,Paxi,0	chr19,12831017,Rho,0	2.37889	active	59
1329	chr2,90414460,Paros,0	chr1,92546156,Rhodes,0	4.80875	inactive	59
1330	chr2,112200848,Zakynthos,0	chr1,92546156,Rhodes,0	3.2353	inactive	59
1331	chr7,86295200,Thira,1	chr1,92546156,Rhodes,0	2.37004	inactive	59
1332	chr7,102673445,Pontikonisi,0	chr1,92546156,Rhodes,0	2.17948	inactive	59
1333	chr7,108797663,Ios,0	chr1,92546156,Rhodes,0	4.3289	inactive	59
1334	chr1,92546156,Rhodes,0	chr2,90414460,Paros,0	4.80875	inactive	59
1335	chr2,112200848,Zakynthos,0	chr2,90414460,Paros,0	3.36353	inactive	59
1336	chr7,86295200,Thira,1	chr2,90414460,Paros,0	2.99371	inactive	59
1337	chr7,102673445,Pontikonisi,0	chr2,90414460,Paros,0	4.70566	inactive	59
1338	chr7,108797663,Ios,0	chr2,90414460,Paros,0	1.72287	inactive	59
1339	chr1,92546156,Rhodes,0	chr2,112200848,Zakynthos,0	3.2353	inactive	59
1340	chr2,90414460,Paros,0	chr2,112200848,Zakynthos,0	3.36353	inactive	59
1341	chr7,86295200,Thira,1	chr2,112200848,Zakynthos,0	1.24681	inactive	59
1342	chr7,102673445,Pontikonisi,0	chr2,112200848,Zakynthos,0	4.58017	inactive	59
1343	chr7,108797663,Ios,0	chr2,112200848,Zakynthos,0	3.48676	inactive	59
1344	chr1,92546156,Rhodes,0	chr7,86295200,Thira,1	2.37004	inactive	59
1345	chr2,90414460,Paros,0	chr7,86295200,Thira,1	2.99371	inactive	59
1346	chr2,112200848,Zakynthos,0	chr7,86295200,Thira,1	1.24681	inactive	59
1347	chr7,102673445,Pontikonisi,0	chr7,86295200,Thira,1	3.58178	inactive	59
1348	chr7,108797663,Ios,0	chr7,86295200,Thira,1	2.7102	inactive	59
1349	chr1,92546156,Rhodes,0	chr7,102673445,Pontikonisi,0	2.17948	inactive	59
1350	chr2,90414460,Paros,0	chr7,102673445,Pontikonisi,0	4.70566	inactive	59
1351	chr2,112200848,Zakynthos,0	chr7,102673445,Pontikonisi,0	4.58017	inactive	59
1352	chr7,86295200,Thira,1	chr7,102673445,Pontikonisi,0	3.58178	inactive	59
1353	chr7,108797663,Ios,0	chr7,102673445,Pontikonisi,0	4.4723	inactive	59
1354	chr1,92546156,Rhodes,0	chr7,108797663,Ios,0	4.3289	inactive	59
1355	chr2,90414460,Paros,0	chr7,108797663,Ios,0	1.72287	inactive	59
1356	chr2,112200848,Zakynthos,0	chr7,108797663,Ios,0	3.48676	inactive	59
1357	chr7,86295200,Thira,1	chr7,108797663,Ios,0	2.7102	inactive	59
1358	chr7,102673445,Pontikonisi,0	chr7,108797663,Ios,0	4.4723	inactive	59
1359	chr13,21343730,Halki,0	chr13,21341290,Tils,0	0.146639	active	63
1360	chr14,50758873,Lesvos,0	chr13,21341290,Tils,0	2.74122	active	63
1361	chr14,52548102,H,0	chr13,21341290,Tils,0	4.92073	active	63
1362	chr14,54285038,Agistri,0	chr13,21341290,Tils,0	1.61516	active	63
1363	chr14,54304274,Salamina,0	chr13,21341290,Tils,0	1.44257	active	63
1364	chr16,58957158,Gavdos,1	chr13,21341290,Tils,0	3.73236	active	63
1365	chr6,42576866,Anafi,1	chr13,21341290,Tils,0	5.74154	active	63
1366	chr13,21341290,Tils,0	chr13,21343730,Halki,0	0.146639	active	63
1367	chr14,50758873,Lesvos,0	chr13,21343730,Halki,0	2.81155	active	63
1368	chr14,52548102,H,0	chr13,21343730,Halki,0	4.88693	active	63
1369	chr14,54285038,Agistri,0	chr13,21343730,Halki,0	1.66225	active	63
1370	chr14,54304274,Salamina,0	chr13,21343730,Halki,0	1.54612	active	63
1371	chr16,58957158,Gavdos,1	chr13,21343730,Halki,0	3.76102	active	63
1372	chr6,42576866,Anafi,1	chr13,21343730,Halki,0	5.76636	active	63
1373	chr13,21341290,Tils,0	chr14,50758873,Lesvos,0	2.74122	active	63
1374	chr13,21343730,Halki,0	chr14,50758873,Lesvos,0	2.81155	active	63
1375	chr14,52548102,H,0	chr14,50758873,Lesvos,0	3.42061	active	63
1376	chr14,54285038,Agistri,0	chr14,50758873,Lesvos,0	1.56463	active	63
1377	chr14,54304274,Salamina,0	chr14,50758873,Lesvos,0	1.41692	active	63
1378	chr16,58957158,Gavdos,1	chr14,50758873,Lesvos,0	1.37746	active	63
1379	chr6,42576866,Anafi,1	chr14,50758873,Lesvos,0	3.42047	active	63
1380	chr13,21341290,Tils,0	chr14,52548102,H,0	4.92073	active	63
1381	chr13,21343730,Halki,0	chr14,52548102,H,0	4.88693	active	63
1382	chr14,50758873,Lesvos,0	chr14,52548102,H,0	3.42061	active	63
1383	chr14,54285038,Agistri,0	chr14,52548102,H,0	3.77927	active	63
1384	chr14,54304274,Salamina,0	chr14,52548102,H,0	4.34181	active	63
1385	chr16,58957158,Gavdos,1	chr14,52548102,H,0	2.20452	active	63
1386	chr6,42576866,Anafi,1	chr14,52548102,H,0	3.11545	active	63
1387	chr13,21341290,Tils,0	chr14,54285038,Agistri,0	1.61516	active	63
1388	chr13,21343730,Halki,0	chr14,54285038,Agistri,0	1.66225	active	63
1389	chr14,50758873,Lesvos,0	chr14,54285038,Agistri,0	1.56463	active	63
1390	chr14,52548102,H,0	chr14,54285038,Agistri,0	3.77927	active	63
1391	chr14,54304274,Salamina,0	chr14,54285038,Agistri,0	1.07747	active	63
1392	chr16,58957158,Gavdos,1	chr14,54285038,Agistri,0	2.44113	active	63
1393	chr6,42576866,Anafi,1	chr14,54285038,Agistri,0	4.75588	active	63
1394	chr13,21341290,Tils,0	chr14,54304274,Salamina,0	1.44257	active	63
1395	chr13,21343730,Halki,0	chr14,54304274,Salamina,0	1.54612	active	63
1396	chr14,50758873,Lesvos,0	chr14,54304274,Salamina,0	1.41692	active	63
1397	chr14,52548102,H,0	chr14,54304274,Salamina,0	4.34181	active	63
1398	chr14,54285038,Agistri,0	chr14,54304274,Salamina,0	1.07747	active	63
1399	chr16,58957158,Gavdos,1	chr14,54304274,Salamina,0	2.64957	active	63
1400	chr6,42576866,Anafi,1	chr14,54304274,Salamina,0	4.63404	active	63
1401	chr13,21341290,Tils,0	chr16,58957158,Gavdos,1	3.73236	active	63
1402	chr13,21343730,Halki,0	chr16,58957158,Gavdos,1	3.76102	active	63
1403	chr14,50758873,Lesvos,0	chr16,58957158,Gavdos,1	1.37746	active	63
1404	chr14,52548102,H,0	chr16,58957158,Gavdos,1	2.20452	active	63
1405	chr14,54285038,Agistri,0	chr16,58957158,Gavdos,1	2.44113	active	63
1406	chr14,54304274,Salamina,0	chr16,58957158,Gavdos,1	2.64957	active	63
1407	chr6,42576866,Anafi,1	chr16,58957158,Gavdos,1	2.44615	active	63
1408	chr13,21341290,Tils,0	chr6,42576866,Anafi,1	5.74154	active	63
1409	chr13,21343730,Halki,0	chr6,42576866,Anafi,1	5.76636	active	63
1410	chr14,50758873,Lesvos,0	chr6,42576866,Anafi,1	3.42047	active	63
1411	chr14,52548102,H,0	chr6,42576866,Anafi,1	3.11545	active	63
1412	chr14,54285038,Agistri,0	chr6,42576866,Anafi,1	4.75588	active	63
1413	chr14,54304274,Salamina,0	chr6,42576866,Anafi,1	4.63404	active	63
1414	chr16,58957158,Gavdos,1	chr6,42576866,Anafi,1	2.44615	active	63
1415	chr14,52548102,H,1	chr14,50758873,Lesvos,1	2.59387	inactive	63
1416	chr7,6545373,Kefallonia,1	chr14,50758873,Lesvos,1	5.98064	inactive	63
1417	chr7,6650058,Amorgos,1	chr14,50758873,Lesvos,1	3.82036	inactive	63
1418	chr9,19651318,Donousa,1	chr14,50758873,Lesvos,1	0.517329	inactive	63
1419	chr9,37687840,Kimolos,1	chr14,50758873,Lesvos,1	1.14375	inactive	63
1420	chr14,50758873,Lesvos,1	chr14,52548102,H,1	2.59387	inactive	63
1421	chr7,6545373,Kefallonia,1	chr14,52548102,H,1	5.4588	inactive	63
1422	chr7,6650058,Amorgos,1	chr14,52548102,H,1	2.52388	inactive	63
1423	chr9,19651318,Donousa,1	chr14,52548102,H,1	2.81822	inactive	63
1424	chr9,37687840,Kimolos,1	chr14,52548102,H,1	2.91403	inactive	63
1425	chr14,50758873,Lesvos,1	chr7,6545373,Kefallonia,1	5.98064	inactive	63
1426	chr14,52548102,H,1	chr7,6545373,Kefallonia,1	5.4588	inactive	63
1427	chr7,6650058,Amorgos,1	chr7,6545373,Kefallonia,1	2.98248	inactive	63
1428	chr9,19651318,Donousa,1	chr7,6545373,Kefallonia,1	5.98011	inactive	63
1429	chr9,37687840,Kimolos,1	chr7,6545373,Kefallonia,1	5.20621	inactive	63
1430	chr14,50758873,Lesvos,1	chr7,6650058,Amorgos,1	3.82036	inactive	63
1431	chr14,52548102,H,1	chr7,6650058,Amorgos,1	2.52388	inactive	63
1432	chr7,6545373,Kefallonia,1	chr7,6650058,Amorgos,1	2.98248	inactive	63
1433	chr9,19651318,Donousa,1	chr7,6650058,Amorgos,1	3.9281	inactive	63
1434	chr9,37687840,Kimolos,1	chr7,6650058,Amorgos,1	3.40042	inactive	63
1435	chr14,50758873,Lesvos,1	chr9,19651318,Donousa,1	0.517329	inactive	63
1436	chr14,52548102,H,1	chr9,19651318,Donousa,1	2.81822	inactive	63
1437	chr7,6545373,Kefallonia,1	chr9,19651318,Donousa,1	5.98011	inactive	63
1438	chr7,6650058,Amorgos,1	chr9,19651318,Donousa,1	3.9281	inactive	63
1439	chr9,37687840,Kimolos,1	chr9,19651318,Donousa,1	1.38969	inactive	63
1440	chr14,50758873,Lesvos,1	chr9,37687840,Kimolos,1	1.14375	inactive	63
1441	chr14,52548102,H,1	chr9,37687840,Kimolos,1	2.91403	inactive	63
1442	chr7,6545373,Kefallonia,1	chr9,37687840,Kimolos,1	5.20621	inactive	63
1443	chr7,6650058,Amorgos,1	chr9,37687840,Kimolos,1	3.40042	inactive	63
1444	chr9,19651318,Donousa,1	chr9,37687840,Kimolos,1	1.38969	inactive	63
1445	chr10,130098702,Kithira,0	chr10,128978954,Poros,0	2.15376	active	64
1446	chr11,58739310,Souda,1	chr10,128978954,Poros,0	3.15678	active	64
1447	chr11,58810944,Andros,1	chr10,128978954,Poros,0	3.80609	active	64
1448	chr11,74036298,Crete,1	chr10,128978954,Poros,0	3.28895	active	64
1449	chr14,50758873,Lesvos,0	chr10,128978954,Poros,0	2.61273	active	64
1450	chr14,52548102,H,0	chr10,128978954,Poros,0	2.59381	active	64
1451	chr6,42869928,Sfaktiria,0	chr10,128978954,Poros,0	3.35101	active	64
1452	chr10,128978954,Poros,0	chr10,130098702,Kithira,0	2.15376	active	64
1453	chr11,58739310,Souda,1	chr10,130098702,Kithira,0	1.28151	active	64
1454	chr11,58810944,Andros,1	chr10,130098702,Kithira,0	2.71548	active	64
1455	chr11,74036298,Crete,1	chr10,130098702,Kithira,0	2.75514	active	64
1456	chr14,50758873,Lesvos,0	chr10,130098702,Kithira,0	2.09053	active	64
1457	chr14,52548102,H,0	chr10,130098702,Kithira,0	3.62022	active	64
1458	chr6,42869928,Sfaktiria,0	chr10,130098702,Kithira,0	2.25891	active	64
1459	chr10,128978954,Poros,0	chr11,58739310,Souda,1	3.15678	active	64
1460	chr10,130098702,Kithira,0	chr11,58739310,Souda,1	1.28151	active	64
1461	chr11,58810944,Andros,1	chr11,58739310,Souda,1	3.03262	active	64
1462	chr11,74036298,Crete,1	chr11,58739310,Souda,1	3.25196	active	64
1463	chr14,50758873,Lesvos,0	chr11,58739310,Souda,1	2.43294	active	64
1464	chr14,52548102,H,0	chr11,58739310,Souda,1	4.73725	active	64
1465	chr6,42869928,Sfaktiria,0	chr11,58739310,Souda,1	3.13375	active	64
1466	chr10,128978954,Poros,0	chr11,58810944,Andros,1	3.80609	active	64
1467	chr10,130098702,Kithira,0	chr11,58810944,Andros,1	2.71548	active	64
1468	chr11,58739310,Souda,1	chr11,58810944,Andros,1	3.03262	active	64
1469	chr11,74036298,Crete,1	chr11,58810944,Andros,1	0.932033	active	64
1470	chr14,50758873,Lesvos,0	chr11,58810944,Andros,1	1.66991	active	64
1471	chr14,52548102,H,0	chr11,58810944,Andros,1	3.40222	active	64
1472	chr6,42869928,Sfaktiria,0	chr11,58810944,Andros,1	1.96545	active	64
1473	chr10,128978954,Poros,0	chr11,74036298,Crete,1	3.28895	active	64
1474	chr10,130098702,Kithira,0	chr11,74036298,Crete,1	2.75514	active	64
1475	chr11,58739310,Souda,1	chr11,74036298,Crete,1	3.25196	active	64
1476	chr11,58810944,Andros,1	chr11,74036298,Crete,1	0.932033	active	64
1477	chr14,50758873,Lesvos,0	chr11,74036298,Crete,1	1.18833	active	64
1478	chr14,52548102,H,0	chr11,74036298,Crete,1	2.72307	active	64
1479	chr6,42869928,Sfaktiria,0	chr11,74036298,Crete,1	2.27926	active	64
1480	chr10,128978954,Poros,0	chr14,50758873,Lesvos,0	2.61273	active	64
1481	chr10,130098702,Kithira,0	chr14,50758873,Lesvos,0	2.09053	active	64
1482	chr11,58739310,Souda,1	chr14,50758873,Lesvos,0	2.43294	active	64
1483	chr11,58810944,Andros,1	chr14,50758873,Lesvos,0	1.66991	active	64
1484	chr11,74036298,Crete,1	chr14,50758873,Lesvos,0	1.18833	active	64
1485	chr14,52548102,H,0	chr14,50758873,Lesvos,0	3.03939	active	64
1486	chr6,42869928,Sfaktiria,0	chr14,50758873,Lesvos,0	2.6994	active	64
1487	chr10,128978954,Poros,0	chr14,52548102,H,0	2.59381	active	64
1488	chr10,130098702,Kithira,0	chr14,52548102,H,0	3.62022	active	64
1489	chr11,58739310,Souda,1	chr14,52548102,H,0	4.73725	active	64
1490	chr11,58810944,Andros,1	chr14,52548102,H,0	3.40222	active	64
1491	chr11,74036298,Crete,1	chr14,52548102,H,0	2.72307	active	64
1492	chr14,50758873,Lesvos,0	chr14,52548102,H,0	3.03939	active	64
1493	chr6,42869928,Sfaktiria,0	chr14,52548102,H,0	3.00255	active	64
1494	chr10,128978954,Poros,0	chr6,42869928,Sfaktiria,0	3.35101	active	64
1495	chr10,130098702,Kithira,0	chr6,42869928,Sfaktiria,0	2.25891	active	64
1496	chr11,58739310,Souda,1	chr6,42869928,Sfaktiria,0	3.13375	active	64
1497	chr11,58810944,Andros,1	chr6,42869928,Sfaktiria,0	1.96545	active	64
1498	chr11,74036298,Crete,1	chr6,42869928,Sfaktiria,0	2.27926	active	64
1499	chr14,50758873,Lesvos,0	chr6,42869928,Sfaktiria,0	2.6994	active	64
1500	chr14,52548102,H,0	chr6,42869928,Sfaktiria,0	3.00255	active	64
1501	chr4,118642412,Nimos,1	chr17,37544209,Tilos,0	3.57822	inactive	64
1502	chr4,118642412,Nimos,0	chr17,37544209,Tilos,0	4.41967	inactive	64
1503	chr4,118658778,Mykonos,1	chr17,37544209,Tilos,0	3.71127	inactive	64
1504	chr4,118658778,Mykonos,0	chr17,37544209,Tilos,0	4.23877	inactive	64
1505	chr4,118729616,Leros,1	chr17,37544209,Tilos,0	3.843	inactive	64
1506	chr4,118729616,Leros,0	chr17,37544209,Tilos,0	3.16536	inactive	64
1507	chr9,19651318,Donousa,0	chr17,37544209,Tilos,0	3.01402	inactive	64
1508	chr17,37544209,Tilos,0	chr4,118642412,Nimos,1	3.57822	inactive	64
1509	chr4,118642412,Nimos,0	chr4,118642412,Nimos,1	3.47851	inactive	64
1510	chr4,118658778,Mykonos,1	chr4,118642412,Nimos,1	0.909047	inactive	64
1511	chr4,118658778,Mykonos,0	chr4,118642412,Nimos,1	3.41398	inactive	64
1512	chr4,118729616,Leros,1	chr4,118642412,Nimos,1	2.781	inactive	64
1513	chr4,118729616,Leros,0	chr4,118642412,Nimos,1	3.03452	inactive	64
1514	chr9,19651318,Donousa,0	chr4,118642412,Nimos,1	4.83203	inactive	64
1515	chr17,37544209,Tilos,0	chr4,118642412,Nimos,0	4.41967	inactive	64
1516	chr4,118642412,Nimos,1	chr4,118642412,Nimos,0	3.47851	inactive	64
1517	chr4,118658778,Mykonos,1	chr4,118642412,Nimos,0	4.37358	inactive	64
1518	chr4,118658778,Mykonos,0	chr4,118642412,Nimos,0	0.969931	inactive	64
1519	chr4,118729616,Leros,1	chr4,118642412,Nimos,0	6.05186	inactive	64
1520	chr4,118729616,Leros,0	chr4,118642412,Nimos,0	3.70788	inactive	64
1521	chr9,19651318,Donousa,0	chr4,118642412,Nimos,0	4.41195	inactive	64
1522	chr17,37544209,Tilos,0	chr4,118658778,Mykonos,1	3.71127	inactive	64
1523	chr4,118642412,Nimos,1	chr4,118658778,Mykonos,1	0.909047	inactive	64
1524	chr4,118642412,Nimos,0	chr4,118658778,Mykonos,1	4.37358	inactive	64
1525	chr4,118658778,Mykonos,0	chr4,118658778,Mykonos,1	4.26765	inactive	64
1526	chr4,118729616,Leros,1	chr4,118658778,Mykonos,1	1.94064	inactive	64
1527	chr4,118729616,Leros,0	chr4,118658778,Mykonos,1	3.3672	inactive	64
1528	chr9,19651318,Donousa,0	chr4,118658778,Mykonos,1	5.19248	inactive	64
1529	chr17,37544209,Tilos,0	chr4,118658778,Mykonos,0	4.23877	inactive	64
1530	chr4,118642412,Nimos,1	chr4,118658778,Mykonos,0	3.41398	inactive	64
1531	chr4,118642412,Nimos,0	chr4,118658778,Mykonos,0	0.969931	inactive	64
1532	chr4,118658778,Mykonos,1	chr4,118658778,Mykonos,0	4.26765	inactive	64
1533	chr4,118729616,Leros,1	chr4,118658778,Mykonos,0	5.84804	inactive	64
1534	chr4,118729616,Leros,0	chr4,118658778,Mykonos,0	2.94094	inactive	64
1535	chr9,19651318,Donousa,0	chr4,118658778,Mykonos,0	3.70751	inactive	64
1536	chr17,37544209,Tilos,0	chr4,118729616,Leros,1	3.843	inactive	64
1537	chr4,118642412,Nimos,1	chr4,118729616,Leros,1	2.781	inactive	64
1538	chr4,118642412,Nimos,0	chr4,118729616,Leros,1	6.05186	inactive	64
1539	chr4,118658778,Mykonos,1	chr4,118729616,Leros,1	1.94064	inactive	64
1540	chr4,118658778,Mykonos,0	chr4,118729616,Leros,1	5.84804	inactive	64
1541	chr4,118729616,Leros,0	chr4,118729616,Leros,1	4.11908	inactive	64
1542	chr9,19651318,Donousa,0	chr4,118729616,Leros,1	5.63264	inactive	64
1543	chr17,37544209,Tilos,0	chr4,118729616,Leros,0	3.16536	inactive	64
1544	chr4,118642412,Nimos,1	chr4,118729616,Leros,0	3.03452	inactive	64
1545	chr4,118642412,Nimos,0	chr4,118729616,Leros,0	3.70788	inactive	64
1546	chr4,118658778,Mykonos,1	chr4,118729616,Leros,0	3.3672	inactive	64
1547	chr4,118658778,Mykonos,0	chr4,118729616,Leros,0	2.94094	inactive	64
1548	chr4,118729616,Leros,1	chr4,118729616,Leros,0	4.11908	inactive	64
1549	chr9,19651318,Donousa,0	chr4,118729616,Leros,0	2.25147	inactive	64
1550	chr17,37544209,Tilos,0	chr9,19651318,Donousa,0	3.01402	inactive	64
1551	chr4,118642412,Nimos,1	chr9,19651318,Donousa,0	4.83203	inactive	64
1552	chr4,118642412,Nimos,0	chr9,19651318,Donousa,0	4.41195	inactive	64
1553	chr4,118658778,Mykonos,1	chr9,19651318,Donousa,0	5.19248	inactive	64
1554	chr4,118658778,Mykonos,0	chr9,19651318,Donousa,0	3.70751	inactive	64
1555	chr4,118729616,Leros,1	chr9,19651318,Donousa,0	5.63264	inactive	64
1556	chr4,118729616,Leros,0	chr9,19651318,Donousa,0	2.25147	inactive	64
1557	chr10,128978954,Poros,0	chr10,78618146,Aigina,0	1.82482	active	73
1558	chr10,130098702,Kithira,0	chr10,78618146,Aigina,0	3.62459	active	73
1559	chr14,50758873,Lesvos,0	chr10,78618146,Aigina,0	2.28128	active	73
1560	chr14,52548102,H,0	chr10,78618146,Aigina,0	3.45215	active	73
1561	chr7,102673445,Pontikonisi,1	chr10,78618146,Aigina,0	5.13064	active	73
1562	chr7,108797663,Ios,1	chr10,78618146,Aigina,0	3.17951	active	73
1563	chr7,140187230,Fourni,1	chr10,78618146,Aigina,0	4.44086	active	73
1564	chr10,78618146,Aigina,0	chr10,128978954,Poros,0	1.82482	active	73
1565	chr10,130098702,Kithira,0	chr10,128978954,Poros,0	4.07404	active	73
1566	chr14,50758873,Lesvos,0	chr10,128978954,Poros,0	2.96031	active	73
1567	chr14,52548102,H,0	chr10,128978954,Poros,0	2.98375	active	73
1568	chr7,102673445,Pontikonisi,1	chr10,128978954,Poros,0	6.45931	active	73
1569	chr7,108797663,Ios,1	chr10,128978954,Poros,0	1.65142	active	73
1570	chr7,140187230,Fourni,1	chr10,128978954,Poros,0	3.64197	active	73
1571	chr10,78618146,Aigina,0	chr10,130098702,Kithira,0	3.62459	active	73
1572	chr10,128978954,Poros,0	chr10,130098702,Kithira,0	4.07404	active	73
1573	chr14,50758873,Lesvos,0	chr10,130098702,Kithira,0	2.73109	active	73
1574	chr14,52548102,H,0	chr10,130098702,Kithira,0	2.25077	active	73
1575	chr7,102673445,Pontikonisi,1	chr10,130098702,Kithira,0	3.34958	active	73
1576	chr7,108797663,Ios,1	chr10,130098702,Kithira,0	4.16555	active	73
1577	chr7,140187230,Fourni,1	chr10,130098702,Kithira,0	2.9172	active	73
1578	chr10,78618146,Aigina,0	chr14,50758873,Lesvos,0	2.28128	active	73
1579	chr10,128978954,Poros,0	chr14,50758873,Lesvos,0	2.96031	active	73
1580	chr10,130098702,Kithira,0	chr14,50758873,Lesvos,0	2.73109	active	73
1581	chr14,52548102,H,0	chr14,50758873,Lesvos,0	2.29248	active	73
1582	chr7,102673445,Pontikonisi,1	chr14,50758873,Lesvos,0	4.67421	active	73
1583	chr7,108797663,Ios,1	chr14,50758873,Lesvos,0	4.02463	active	73
1584	chr7,140187230,Fourni,1	chr14,50758873,Lesvos,0	3.39866	active	73
1585	chr10,78618146,Aigina,0	chr14,52548102,H,0	3.45215	active	73
1586	chr10,128978954,Poros,0	chr14,52548102,H,0	2.98375	active	73
1587	chr10,130098702,Kithira,0	chr14,52548102,H,0	2.25077	active	73
1588	chr14,50758873,Lesvos,0	chr14,52548102,H,0	2.29248	active	73
1589	chr7,102673445,Pontikonisi,1	chr14,52548102,H,0	5.45752	active	73
1590	chr7,108797663,Ios,1	chr14,52548102,H,0	3.01452	active	73
1591	chr7,140187230,Fourni,1	chr14,52548102,H,0	1.12535	active	73
1592	chr10,78618146,Aigina,0	chr7,102673445,Pontikonisi,1	5.13064	active	73
1593	chr10,128978954,Poros,0	chr7,102673445,Pontikonisi,1	6.45931	active	73
1594	chr10,130098702,Kithira,0	chr7,102673445,Pontikonisi,1	3.34958	active	73
1595	chr14,50758873,Lesvos,0	chr7,102673445,Pontikonisi,1	4.67421	active	73
1596	chr14,52548102,H,0	chr7,102673445,Pontikonisi,1	5.45752	active	73
1597	chr7,108797663,Ios,1	chr7,102673445,Pontikonisi,1	6.93791	active	73
1598	chr7,140187230,Fourni,1	chr7,102673445,Pontikonisi,1	6.24714	active	73
1599	chr10,78618146,Aigina,0	chr7,108797663,Ios,1	3.17951	active	73
1600	chr10,128978954,Poros,0	chr7,108797663,Ios,1	1.65142	active	73
1601	chr10,130098702,Kithira,0	chr7,108797663,Ios,1	4.16555	active	73
1602	chr14,50758873,Lesvos,0	chr7,108797663,Ios,1	4.02463	active	73
1603	chr14,52548102,H,0	chr7,108797663,Ios,1	3.01452	active	73
1604	chr7,102673445,Pontikonisi,1	chr7,108797663,Ios,1	6.93791	active	73
1605	chr7,140187230,Fourni,1	chr7,108797663,Ios,1	3.19668	active	73
1606	chr10,78618146,Aigina,0	chr7,140187230,Fourni,1	4.44086	active	73
1607	chr10,128978954,Poros,0	chr7,140187230,Fourni,1	3.64197	active	73
1608	chr10,130098702,Kithira,0	chr7,140187230,Fourni,1	2.9172	active	73
1609	chr14,50758873,Lesvos,0	chr7,140187230,Fourni,1	3.39866	active	73
1610	chr14,52548102,H,0	chr7,140187230,Fourni,1	1.12535	active	73
1611	chr7,102673445,Pontikonisi,1	chr7,140187230,Fourni,1	6.24714	active	73
1612	chr7,108797663,Ios,1	chr7,140187230,Fourni,1	3.19668	active	73
1613	chr1,173190736,Kea,0	chr1,92546156,Rhodes,0	4.08484	inactive	73
1614	chr1,173212360,Kythnos,0	chr1,92546156,Rhodes,0	4.19537	inactive	73
1615	chr1,173265900,Serifos,0	chr1,92546156,Rhodes,0	1.89772	inactive	73
1616	chr1,174036149,Astypalea,0	chr1,92546156,Rhodes,0	2.39577	inactive	73
1617	chr1,174342694,Santorini,0	chr1,92546156,Rhodes,0	2.57066	inactive	73
1618	chr7,140187230,Fourni,0	chr1,92546156,Rhodes,0	3.49823	inactive	73
1619	chr1,92546156,Rhodes,0	chr1,173190736,Kea,0	4.08484	inactive	73
1620	chr1,173212360,Kythnos,0	chr1,173190736,Kea,0	0.775273	inactive	73
1621	chr1,173265900,Serifos,0	chr1,173190736,Kea,0	3.31673	inactive	73
1622	chr1,174036149,Astypalea,0	chr1,173190736,Kea,0	2.93328	inactive	73
1623	chr1,174342694,Santorini,0	chr1,173190736,Kea,0	2.67718	inactive	73
1624	chr7,140187230,Fourni,0	chr1,173190736,Kea,0	5.38341	inactive	73
1625	chr1,92546156,Rhodes,0	chr1,173212360,Kythnos,0	4.19537	inactive	73
1626	chr1,173190736,Kea,0	chr1,173212360,Kythnos,0	0.775273	inactive	73
1627	chr1,173265900,Serifos,0	chr1,173212360,Kythnos,0	3.62213	inactive	73
1628	chr1,174036149,Astypalea,0	chr1,173212360,Kythnos,0	2.71098	inactive	73
1629	chr1,174342694,Santorini,0	chr1,173212360,Kythnos,0	2.59681	inactive	73
1630	chr7,140187230,Fourni,0	chr1,173212360,Kythnos,0	5.01288	inactive	73
1631	chr1,92546156,Rhodes,0	chr1,173265900,Serifos,0	1.89772	inactive	73
1632	chr1,173190736,Kea,0	chr1,173265900,Serifos,0	3.31673	inactive	73
1633	chr1,173212360,Kythnos,0	chr1,173265900,Serifos,0	3.62213	inactive	73
1634	chr1,174036149,Astypalea,0	chr1,173265900,Serifos,0	2.23059	inactive	73
1635	chr1,174342694,Santorini,0	chr1,173265900,Serifos,0	1.81594	inactive	73
1636	chr7,140187230,Fourni,0	chr1,173265900,Serifos,0	4.09503	inactive	73
1637	chr1,92546156,Rhodes,0	chr1,174036149,Astypalea,0	2.39577	inactive	73
1638	chr1,173190736,Kea,0	chr1,174036149,Astypalea,0	2.93328	inactive	73
1639	chr1,173212360,Kythnos,0	chr1,174036149,Astypalea,0	2.71098	inactive	73
1640	chr1,173265900,Serifos,0	chr1,174036149,Astypalea,0	2.23059	inactive	73
1641	chr1,174342694,Santorini,0	chr1,174036149,Astypalea,0	0.730432	inactive	73
1642	chr7,140187230,Fourni,0	chr1,174036149,Astypalea,0	2.51791	inactive	73
1643	chr1,92546156,Rhodes,0	chr1,174342694,Santorini,0	2.57066	inactive	73
1644	chr1,173190736,Kea,0	chr1,174342694,Santorini,0	2.67718	inactive	73
1645	chr1,173212360,Kythnos,0	chr1,174342694,Santorini,0	2.59681	inactive	73
1646	chr1,173265900,Serifos,0	chr1,174342694,Santorini,0	1.81594	inactive	73
1647	chr1,174036149,Astypalea,0	chr1,174342694,Santorini,0	0.730432	inactive	73
1648	chr7,140187230,Fourni,0	chr1,174342694,Santorini,0	3.05152	inactive	73
1649	chr1,92546156,Rhodes,0	chr7,140187230,Fourni,0	3.49823	inactive	73
1650	chr1,173190736,Kea,0	chr7,140187230,Fourni,0	5.38341	inactive	73
1651	chr1,173212360,Kythnos,0	chr7,140187230,Fourni,0	5.01288	inactive	73
1652	chr1,173265900,Serifos,0	chr7,140187230,Fourni,0	4.09503	inactive	73
1653	chr1,174036149,Astypalea,0	chr7,140187230,Fourni,0	2.51791	inactive	73
1654	chr1,174342694,Santorini,0	chr7,140187230,Fourni,0	3.05152	inactive	73
1655	chr14,50758873,Lesvos,0	chr11,50999358,Symi,0	5.28331	active	77
1656	chr14,52548102,H,0	chr11,50999358,Symi,0	3.30173	active	77
1657	chr14,54285038,Agistri,0	chr11,50999358,Symi,0	4.46853	active	77
1658	chr14,54304274,Salamina,0	chr11,50999358,Symi,0	4.72265	active	77
1659	chr7,140187230,Fourni,1	chr11,50999358,Symi,0	1.33109	active	77
1660	chr11,50999358,Symi,0	chr14,50758873,Lesvos,0	5.28331	active	77
1661	chr14,52548102,H,0	chr14,50758873,Lesvos,0	4.77119	active	77
1662	chr14,54285038,Agistri,0	chr14,50758873,Lesvos,0	4.18694	active	77
1663	chr14,54304274,Salamina,0	chr14,50758873,Lesvos,0	4.42347	active	77
1664	chr7,140187230,Fourni,1	chr14,50758873,Lesvos,0	4.17823	active	77
1665	chr11,50999358,Symi,0	chr14,52548102,H,0	3.30173	active	77
1666	chr14,50758873,Lesvos,0	chr14,52548102,H,0	4.77119	active	77
1667	chr14,54285038,Agistri,0	chr14,52548102,H,0	2.4855	active	77
1668	chr14,54304274,Salamina,0	chr14,52548102,H,0	2.31144	active	77
1669	chr7,140187230,Fourni,1	chr14,52548102,H,0	2.31047	active	77
1670	chr11,50999358,Symi,0	chr14,54285038,Agistri,0	4.46853	active	77
1671	chr14,50758873,Lesvos,0	chr14,54285038,Agistri,0	4.18694	active	77
1672	chr14,52548102,H,0	chr14,54285038,Agistri,0	2.4855	active	77
1673	chr14,54304274,Salamina,0	chr14,54285038,Agistri,0	0.582584	active	77
1674	chr7,140187230,Fourni,1	chr14,54285038,Agistri,0	3.34143	active	77
1675	chr11,50999358,Symi,0	chr14,54304274,Salamina,0	4.72265	active	77
1676	chr14,50758873,Lesvos,0	chr14,54304274,Salamina,0	4.42347	active	77
1677	chr14,52548102,H,0	chr14,54304274,Salamina,0	2.31144	active	77
1678	chr14,54285038,Agistri,0	chr14,54304274,Salamina,0	0.582584	active	77
1679	chr7,140187230,Fourni,1	chr14,54304274,Salamina,0	3.57706	active	77
1680	chr11,50999358,Symi,0	chr7,140187230,Fourni,1	1.33109	active	77
1681	chr14,50758873,Lesvos,0	chr7,140187230,Fourni,1	4.17823	active	77
1682	chr14,52548102,H,0	chr7,140187230,Fourni,1	2.31047	active	77
1683	chr14,54285038,Agistri,0	chr7,140187230,Fourni,1	3.34143	active	77
1684	chr14,54304274,Salamina,0	chr7,140187230,Fourni,1	3.57706	active	77
1685	chr2,37128089,Lipsi,1	chr19,12831017,Rho,0	4.30188	inactive	77
1686	chr2,90414460,Paros,1	chr19,12831017,Rho,0	3.25709	inactive	77
1687	chr4,118642412,Nimos,1	chr19,12831017,Rho,0	3.44813	inactive	77
1688	chr4,118658778,Mykonos,1	chr19,12831017,Rho,0	2.92246	inactive	77
1689	chr4,118729616,Leros,1	chr19,12831017,Rho,0	2.70641	inactive	77
1690	chr19,12831017,Rho,0	chr2,37128089,Lipsi,1	4.30188	inactive	77
1691	chr2,90414460,Paros,1	chr2,37128089,Lipsi,1	5.75728	inactive	77
1692	chr4,118642412,Nimos,1	chr2,37128089,Lipsi,1	3.85399	inactive	77
1693	chr4,118658778,Mykonos,1	chr2,37128089,Lipsi,1	3.95433	inactive	77
1694	chr4,118729616,Leros,1	chr2,37128089,Lipsi,1	4.02691	inactive	77
1695	chr19,12831017,Rho,0	chr2,90414460,Paros,1	3.25709	inactive	77
1696	chr2,37128089,Lipsi,1	chr2,90414460,Paros,1	5.75728	inactive	77
1697	chr4,118642412,Nimos,1	chr2,90414460,Paros,1	2.55059	inactive	77
1698	chr4,118658778,Mykonos,1	chr2,90414460,Paros,1	1.89851	inactive	77
1699	chr4,118729616,Leros,1	chr2,90414460,Paros,1	2.25328	inactive	77
1700	chr19,12831017,Rho,0	chr4,118642412,Nimos,1	3.44813	inactive	77
1701	chr2,37128089,Lipsi,1	chr4,118642412,Nimos,1	3.85399	inactive	77
1702	chr2,90414460,Paros,1	chr4,118642412,Nimos,1	2.55059	inactive	77
1703	chr4,118658778,Mykonos,1	chr4,118642412,Nimos,1	1.15904	inactive	77
1704	chr4,118729616,Leros,1	chr4,118642412,Nimos,1	2.41776	inactive	77
1705	chr19,12831017,Rho,0	chr4,118658778,Mykonos,1	2.92246	inactive	77
1706	chr2,37128089,Lipsi,1	chr4,118658778,Mykonos,1	3.95433	inactive	77
1707	chr2,90414460,Paros,1	chr4,118658778,Mykonos,1	1.89851	inactive	77
1708	chr4,118642412,Nimos,1	chr4,118658778,Mykonos,1	1.15904	inactive	77
1709	chr4,118729616,Leros,1	chr4,118658778,Mykonos,1	1.29428	inactive	77
1710	chr19,12831017,Rho,0	chr4,118729616,Leros,1	2.70641	inactive	77
1711	chr2,37128089,Lipsi,1	chr4,118729616,Leros,1	4.02691	inactive	77
1712	chr2,90414460,Paros,1	chr4,118729616,Leros,1	2.25328	inactive	77
1713	chr4,118642412,Nimos,1	chr4,118729616,Leros,1	2.41776	inactive	77
1714	chr4,118658778,Mykonos,1	chr4,118729616,Leros,1	1.29428	inactive	77
1715	chr10,128978954,Poros,1	chr1,92546156,Rhodes,1	1.87871	active	82
1716	chr10,130098702,Kithira,1	chr1,92546156,Rhodes,1	2.45526	active	82
1717	chr11,49575570,Skyros,1	chr1,92546156,Rhodes,1	3.30646	active	82
1718	chr11,50999358,Symi,1	chr1,92546156,Rhodes,1	0.825125	active	82
1719	chr14,52548102,H,0	chr1,92546156,Rhodes,1	1.91561	active	82
1720	chr17,37544209,Tilos,0	chr1,92546156,Rhodes,1	4.62312	active	82
1721	chr1,92546156,Rhodes,1	chr10,128978954,Poros,1	1.87871	active	82
1722	chr10,130098702,Kithira,1	chr10,128978954,Poros,1	2.08359	active	82
1723	chr11,49575570,Skyros,1	chr10,128978954,Poros,1	4.62454	active	82
1724	chr11,50999358,Symi,1	chr10,128978954,Poros,1	2.6903	active	82
1725	chr14,52548102,H,0	chr10,128978954,Poros,1	3.40726	active	82
1726	chr17,37544209,Tilos,0	chr10,128978954,Poros,1	2.86932	active	82
1727	chr1,92546156,Rhodes,1	chr10,130098702,Kithira,1	2.45526	active	82
1728	chr10,128978954,Poros,1	chr10,130098702,Kithira,1	2.08359	active	82
1729	chr11,49575570,Skyros,1	chr10,130098702,Kithira,1	4.88187	active	82
1730	chr11,50999358,Symi,1	chr10,130098702,Kithira,1	3.07473	active	82
1731	chr14,52548102,H,0	chr10,130098702,Kithira,1	4.09678	active	82
1732	chr17,37544209,Tilos,0	chr10,130098702,Kithira,1	3.29178	active	82
1733	chr1,92546156,Rhodes,1	chr11,49575570,Skyros,1	3.30646	active	82
1734	chr10,128978954,Poros,1	chr11,49575570,Skyros,1	4.62454	active	82
1735	chr10,130098702,Kithira,1	chr11,49575570,Skyros,1	4.88187	active	82
1736	chr11,50999358,Symi,1	chr11,49575570,Skyros,1	2.80179	active	82
1737	chr14,52548102,H,0	chr11,49575570,Skyros,1	1.74475	active	82
1738	chr17,37544209,Tilos,0	chr11,49575570,Skyros,1	6.73777	active	82
1739	chr1,92546156,Rhodes,1	chr11,50999358,Symi,1	0.825125	active	82
1740	chr10,128978954,Poros,1	chr11,50999358,Symi,1	2.6903	active	82
1741	chr10,130098702,Kithira,1	chr11,50999358,Symi,1	3.07473	active	82
1742	chr11,49575570,Skyros,1	chr11,50999358,Symi,1	2.80179	active	82
1743	chr14,52548102,H,0	chr11,50999358,Symi,1	1.38676	active	82
1744	chr17,37544209,Tilos,0	chr11,50999358,Symi,1	5.41031	active	82
1745	chr1,92546156,Rhodes,1	chr14,52548102,H,0	1.91561	active	82
1746	chr10,128978954,Poros,1	chr14,52548102,H,0	3.40726	active	82
1747	chr10,130098702,Kithira,1	chr14,52548102,H,0	4.09678	active	82
1748	chr11,49575570,Skyros,1	chr14,52548102,H,0	1.74475	active	82
1749	chr11,50999358,Symi,1	chr14,52548102,H,0	1.38676	active	82
1750	chr17,37544209,Tilos,0	chr14,52548102,H,0	5.96828	active	82
1751	chr1,92546156,Rhodes,1	chr17,37544209,Tilos,0	4.62312	active	82
1752	chr10,128978954,Poros,1	chr17,37544209,Tilos,0	2.86932	active	82
1753	chr10,130098702,Kithira,1	chr17,37544209,Tilos,0	3.29178	active	82
1754	chr11,49575570,Skyros,1	chr17,37544209,Tilos,0	6.73777	active	82
1755	chr11,50999358,Symi,1	chr17,37544209,Tilos,0	5.41031	active	82
1756	chr14,52548102,H,0	chr17,37544209,Tilos,0	5.96828	active	82
1757	chr1,173212360,Kythnos,1	chr1,173190736,Kea,1	0.628953	inactive	82
1758	chr1,173265900,Serifos,1	chr1,173190736,Kea,1	1.19236	inactive	82
1759	chr1,174342694,Santorini,1	chr1,173190736,Kea,1	5.26491	inactive	82
1760	chr14,54285038,Agistri,0	chr1,173190736,Kea,1	3.38444	inactive	82
1761	chr14,54304274,Salamina,0	chr1,173190736,Kea,1	4.15636	inactive	82
1762	chr19,12831017,Rho,0	chr1,173190736,Kea,1	2.00491	inactive	82
1763	chr1,173190736,Kea,1	chr1,173212360,Kythnos,1	0.628953	inactive	82
1764	chr1,173265900,Serifos,1	chr1,173212360,Kythnos,1	1.29729	inactive	82
1765	chr1,174342694,Santorini,1	chr1,173212360,Kythnos,1	5.74493	inactive	82
1766	chr14,54285038,Agistri,0	chr1,173212360,Kythnos,1	3.31197	inactive	82
1767	chr14,54304274,Salamina,0	chr1,173212360,Kythnos,1	4.13156	inactive	82
1768	chr19,12831017,Rho,0	chr1,173212360,Kythnos,1	1.49571	inactive	82
1769	chr1,173190736,Kea,1	chr1,173265900,Serifos,1	1.19236	inactive	82
1770	chr1,173212360,Kythnos,1	chr1,173265900,Serifos,1	1.29729	inactive	82
1771	chr1,174342694,Santorini,1	chr1,173265900,Serifos,1	4.9574	inactive	82
1772	chr14,54285038,Agistri,0	chr1,173265900,Serifos,1	2.75431	inactive	82
1773	chr14,54304274,Salamina,0	chr1,173265900,Serifos,1	3.28711	inactive	82
1774	chr19,12831017,Rho,0	chr1,173265900,Serifos,1	1.69451	inactive	82
1775	chr1,173190736,Kea,1	chr1,174342694,Santorini,1	5.26491	inactive	82
1776	chr1,173212360,Kythnos,1	chr1,174342694,Santorini,1	5.74493	inactive	82
1777	chr1,173265900,Serifos,1	chr1,174342694,Santorini,1	4.9574	inactive	82
1778	chr14,54285038,Agistri,0	chr1,174342694,Santorini,1	4.59388	inactive	82
1779	chr14,54304274,Salamina,0	chr1,174342694,Santorini,1	4.48519	inactive	82
1780	chr19,12831017,Rho,0	chr1,174342694,Santorini,1	6.22777	inactive	82
1781	chr1,173190736,Kea,1	chr14,54285038,Agistri,0	3.38444	inactive	82
1782	chr1,173212360,Kythnos,1	chr14,54285038,Agistri,0	3.31197	inactive	82
1783	chr1,173265900,Serifos,1	chr14,54285038,Agistri,0	2.75431	inactive	82
1784	chr1,174342694,Santorini,1	chr14,54285038,Agistri,0	4.59388	inactive	82
1785	chr14,54304274,Salamina,0	chr14,54285038,Agistri,0	1.13746	inactive	82
1786	chr19,12831017,Rho,0	chr14,54285038,Agistri,0	2.6484	inactive	82
1787	chr1,173190736,Kea,1	chr14,54304274,Salamina,0	4.15636	inactive	82
1788	chr1,173212360,Kythnos,1	chr14,54304274,Salamina,0	4.13156	inactive	82
1789	chr1,173265900,Serifos,1	chr14,54304274,Salamina,0	3.28711	inactive	82
1790	chr1,174342694,Santorini,1	chr14,54304274,Salamina,0	4.48519	inactive	82
1791	chr14,54285038,Agistri,0	chr14,54304274,Salamina,0	1.13746	inactive	82
1792	chr19,12831017,Rho,0	chr14,54304274,Salamina,0	3.39658	inactive	82
1793	chr1,173190736,Kea,1	chr19,12831017,Rho,0	2.00491	inactive	82
1794	chr1,173212360,Kythnos,1	chr19,12831017,Rho,0	1.49571	inactive	82
1795	chr1,173265900,Serifos,1	chr19,12831017,Rho,0	1.69451	inactive	82
1796	chr1,174342694,Santorini,1	chr19,12831017,Rho,0	6.22777	inactive	82
1797	chr14,54285038,Agistri,0	chr19,12831017,Rho,0	2.6484	inactive	82
1798	chr14,54304274,Salamina,0	chr19,12831017,Rho,0	3.39658	inactive	82
1799	chr14,52548102,H,0	chr10,130098702,Kithira,1	2.77118	active	88
1800	chr10,130098702,Kithira,1	chr14,52548102,H,0	2.77118	active	88
1801	chr19,14096517,Tinos,0	chr19,14090659,Oinouses,0	0.341218	inactive	88
1802	chr19,14090659,Oinouses,0	chr19,14096517,Tinos,0	0.341218	inactive	88
1803	chr14,52548102,H,0	chr14,50758873,Lesvos,0	2.80956	active	9
1804	chr14,54285038,Agistri,0	chr14,50758873,Lesvos,0	2.07692	active	9
1805	chr14,54304274,Salamina,0	chr14,50758873,Lesvos,0	1.33144	active	9
1806	chr14,50758873,Lesvos,0	chr14,52548102,H,0	2.80956	active	9
1807	chr14,54285038,Agistri,0	chr14,52548102,H,0	1.09614	active	9
1808	chr14,54304274,Salamina,0	chr14,52548102,H,0	1.49164	active	9
1809	chr14,50758873,Lesvos,0	chr14,54285038,Agistri,0	2.07692	active	9
1810	chr14,52548102,H,0	chr14,54285038,Agistri,0	1.09614	active	9
1811	chr14,54304274,Salamina,0	chr14,54285038,Agistri,0	0.858106	active	9
1812	chr14,50758873,Lesvos,0	chr14,54304274,Salamina,0	1.33144	active	9
1813	chr14,52548102,H,0	chr14,54304274,Salamina,0	1.49164	active	9
1814	chr14,54285038,Agistri,0	chr14,54304274,Salamina,0	0.858106	active	9
1815	chr11,74036298,Crete,1	chr10,78618146,Aigina,0	5.21912	inactive	9
1816	chr2,90414460,Paros,1	chr10,78618146,Aigina,0	3.49463	inactive	9
1817	chr7,140187230,Fourni,1	chr10,78618146,Aigina,0	4.87409	inactive	9
1818	chr10,78618146,Aigina,0	chr11,74036298,Crete,1	5.21912	inactive	9
1819	chr2,90414460,Paros,1	chr11,74036298,Crete,1	1.85625	inactive	9
1820	chr7,140187230,Fourni,1	chr11,74036298,Crete,1	0.9419	inactive	9
1821	chr10,78618146,Aigina,0	chr2,90414460,Paros,1	3.49463	inactive	9
1822	chr11,74036298,Crete,1	chr2,90414460,Paros,1	1.85625	inactive	9
1823	chr7,140187230,Fourni,1	chr2,90414460,Paros,1	1.93952	inactive	9
1824	chr10,78618146,Aigina,0	chr7,140187230,Fourni,1	4.87409	inactive	9
1825	chr11,74036298,Crete,1	chr7,140187230,Fourni,1	0.9419	inactive	9
1826	chr2,90414460,Paros,1	chr7,140187230,Fourni,1	1.93952	inactive	9
1827	chr7,6545373,Kefallonia,1	chr14,52548102,H,0	3.8101	active	91
1828	chr7,6650058,Amorgos,1	chr14,52548102,H,0	2.28492	active	91
1829	chr14,52548102,H,0	chr7,6545373,Kefallonia,1	3.8101	active	91
1830	chr7,6650058,Amorgos,1	chr7,6545373,Kefallonia,1	2.5657	active	91
1831	chr14,52548102,H,0	chr7,6650058,Amorgos,1	2.28492	active	91
1832	chr7,6545373,Kefallonia,1	chr7,6650058,Amorgos,1	2.5657	active	91
1833	chr11,58810944,Andros,0	chr11,58739310,Souda,0	2.62757	inactive	91
1834	chr11,59576044,Delos,0	chr11,58739310,Souda,0	2.26726	inactive	91
1835	chr11,58739310,Souda,0	chr11,58810944,Andros,0	2.62757	inactive	91
1836	chr11,59576044,Delos,0	chr11,58810944,Andros,0	1.70391	inactive	91
1837	chr11,58739310,Souda,0	chr11,59576044,Delos,0	2.26726	inactive	91
1838	chr11,58810944,Andros,0	chr11,59576044,Delos,0	1.70391	inactive	91
1839	chr14,52548102,H,0	chr14,50758873,Lesvos,0	2.11497	active	12
1840	chr14,54285038,Agistri,0	chr14,50758873,Lesvos,0	3.56383	active	12
1841	chr14,54304274,Salamina,0	chr14,50758873,Lesvos,0	3.90266	active	12
1842	chr14,50758873,Lesvos,0	chr14,52548102,H,0	2.11497	active	12
1843	chr14,54285038,Agistri,0	chr14,52548102,H,0	4.41244	active	12
1844	chr14,54304274,Salamina,0	chr14,52548102,H,0	4.72337	active	12
1845	chr14,50758873,Lesvos,0	chr14,54285038,Agistri,0	3.56383	active	12
1846	chr14,52548102,H,0	chr14,54285038,Agistri,0	4.41244	active	12
1847	chr14,54304274,Salamina,0	chr14,54285038,Agistri,0	0.472669	active	12
1848	chr14,50758873,Lesvos,0	chr14,54304274,Salamina,0	3.90266	active	12
1849	chr14,52548102,H,0	chr14,54304274,Salamina,0	4.72337	active	12
1850	chr14,54285038,Agistri,0	chr14,54304274,Salamina,0	0.472669	active	12
1851	chr7,6545373,Kefallonia,0	chr7,6545373,Kefallonia,1	3.22363	inactive	12
1852	chr7,6650058,Amorgos,1	chr7,6545373,Kefallonia,1	2.16016	inactive	12
1853	chr7,6650058,Amorgos,0	chr7,6545373,Kefallonia,1	2.47729	inactive	12
1854	chr7,6545373,Kefallonia,1	chr7,6545373,Kefallonia,0	3.22363	inactive	12
1855	chr7,6650058,Amorgos,1	chr7,6545373,Kefallonia,0	1.93048	inactive	12
1856	chr7,6650058,Amorgos,0	chr7,6545373,Kefallonia,0	1.73969	inactive	12
1857	chr7,6545373,Kefallonia,1	chr7,6650058,Amorgos,1	2.16016	inactive	12
1858	chr7,6545373,Kefallonia,0	chr7,6650058,Amorgos,1	1.93048	inactive	12
1859	chr7,6650058,Amorgos,0	chr7,6650058,Amorgos,1	2.39115	inactive	12
1860	chr7,6545373,Kefallonia,1	chr7,6650058,Amorgos,0	2.47729	inactive	12
1861	chr7,6545373,Kefallonia,0	chr7,6650058,Amorgos,0	1.73969	inactive	12
1862	chr7,6650058,Amorgos,1	chr7,6650058,Amorgos,0	2.39115	inactive	12
1863	chr14,52548102,H,0	chr14,50758873,Lesvos,0	2.21179	active	15
1864	chr14,54285038,Agistri,0	chr14,50758873,Lesvos,0	5.27153	active	15
1865	chr14,54304274,Salamina,0	chr14,50758873,Lesvos,0	5.16723	active	15
1866	chr14,50758873,Lesvos,0	chr14,52548102,H,0	2.21179	active	15
1867	chr14,54285038,Agistri,0	chr14,52548102,H,0	5.74737	active	15
1868	chr14,54304274,Salamina,0	chr14,52548102,H,0	5.77365	active	15
1869	chr14,50758873,Lesvos,0	chr14,54285038,Agistri,0	5.27153	active	15
1870	chr14,52548102,H,0	chr14,54285038,Agistri,0	5.74737	active	15
1871	chr14,54304274,Salamina,0	chr14,54285038,Agistri,0	0.337504	active	15
1872	chr14,50758873,Lesvos,0	chr14,54304274,Salamina,0	5.16723	active	15
1873	chr14,52548102,H,0	chr14,54304274,Salamina,0	5.77365	active	15
1874	chr14,54285038,Agistri,0	chr14,54304274,Salamina,0	0.337504	active	15
1875	chr1,173212360,Kythnos,0	chr1,173190736,Kea,0	1.30288	inactive	15
1876	chr1,173265900,Serifos,0	chr1,173190736,Kea,0	1.8906	inactive	15
1877	chr1,174342694,Santorini,0	chr1,173190736,Kea,0	1.61839	inactive	15
1878	chr1,173190736,Kea,0	chr1,173212360,Kythnos,0	1.30288	inactive	15
1879	chr1,173265900,Serifos,0	chr1,173212360,Kythnos,0	1.59289	inactive	15
1880	chr1,174342694,Santorini,0	chr1,173212360,Kythnos,0	2.62979	inactive	15
1881	chr1,173190736,Kea,0	chr1,173265900,Serifos,0	1.8906	inactive	15
1882	chr1,173212360,Kythnos,0	chr1,173265900,Serifos,0	1.59289	inactive	15
1883	chr1,174342694,Santorini,0	chr1,173265900,Serifos,0	2.10936	inactive	15
1884	chr1,173190736,Kea,0	chr1,174342694,Santorini,0	1.61839	inactive	15
1885	chr1,173212360,Kythnos,0	chr1,174342694,Santorini,0	2.62979	inactive	15
1886	chr1,173265900,Serifos,0	chr1,174342694,Santorini,0	2.10936	inactive	15
1887	chr14,50758873,Lesvos,0	chr10,128978954,Poros,0	2.66259	active	16
1888	chr14,52548102,H,0	chr10,128978954,Poros,0	4.12543	active	16
1889	chr14,54285038,Agistri,0	chr10,128978954,Poros,0	2.87942	active	16
1890	chr14,54304274,Salamina,0	chr10,128978954,Poros,0	3.37875	active	16
1891	chr17,37544209,Tilos,0	chr10,128978954,Poros,0	4.61865	active	16
1892	chr6,42869928,Sfaktiria,1	chr10,128978954,Poros,0	1.39377	active	16
1893	chr10,128978954,Poros,0	chr14,50758873,Lesvos,0	2.66259	active	16
1894	chr14,52548102,H,0	chr14,50758873,Lesvos,0	6.47222	active	16
1895	chr14,54285038,Agistri,0	chr14,50758873,Lesvos,0	2.06549	active	16
1896	chr14,54304274,Salamina,0	chr14,50758873,Lesvos,0	1.53061	active	16
1897	chr17,37544209,Tilos,0	chr14,50758873,Lesvos,0	6.43434	active	16
1898	chr6,42869928,Sfaktiria,1	chr14,50758873,Lesvos,0	3.83974	active	16
1899	chr10,128978954,Poros,0	chr14,52548102,H,0	4.12543	active	16
1900	chr14,50758873,Lesvos,0	chr14,52548102,H,0	6.47222	active	16
1901	chr14,54285038,Agistri,0	chr14,52548102,H,0	5.52044	active	16
1902	chr14,54304274,Salamina,0	chr14,52548102,H,0	6.51838	active	16
1903	chr17,37544209,Tilos,0	chr14,52548102,H,0	1.75204	active	16
1904	chr6,42869928,Sfaktiria,1	chr14,52548102,H,0	2.7361	active	16
1905	chr10,128978954,Poros,0	chr14,54285038,Agistri,0	2.87942	active	16
1906	chr14,50758873,Lesvos,0	chr14,54285038,Agistri,0	2.06549	active	16
1907	chr14,52548102,H,0	chr14,54285038,Agistri,0	5.52044	active	16
1908	chr14,54304274,Salamina,0	chr14,54285038,Agistri,0	1.08693	active	16
1909	chr17,37544209,Tilos,0	chr14,54285038,Agistri,0	5.07428	active	16
1910	chr6,42869928,Sfaktiria,1	chr14,54285038,Agistri,0	3.38988	active	16
1911	chr10,128978954,Poros,0	chr14,54304274,Salamina,0	3.37875	active	16
1912	chr14,50758873,Lesvos,0	chr14,54304274,Salamina,0	1.53061	active	16
1913	chr14,52548102,H,0	chr14,54304274,Salamina,0	6.51838	active	16
1914	chr14,54285038,Agistri,0	chr14,54304274,Salamina,0	1.08693	active	16
1915	chr17,37544209,Tilos,0	chr14,54304274,Salamina,0	6.13383	active	16
1916	chr6,42869928,Sfaktiria,1	chr14,54304274,Salamina,0	4.19397	active	16
1917	chr10,128978954,Poros,0	chr17,37544209,Tilos,0	4.61865	active	16
1918	chr14,50758873,Lesvos,0	chr17,37544209,Tilos,0	6.43434	active	16
1919	chr14,52548102,H,0	chr17,37544209,Tilos,0	1.75204	active	16
1920	chr14,54285038,Agistri,0	chr17,37544209,Tilos,0	5.07428	active	16
1921	chr14,54304274,Salamina,0	chr17,37544209,Tilos,0	6.13383	active	16
1922	chr6,42869928,Sfaktiria,1	chr17,37544209,Tilos,0	3.32626	active	16
1923	chr10,128978954,Poros,0	chr6,42869928,Sfaktiria,1	1.39377	active	16
1924	chr14,50758873,Lesvos,0	chr6,42869928,Sfaktiria,1	3.83974	active	16
1925	chr14,52548102,H,0	chr6,42869928,Sfaktiria,1	2.7361	active	16
1926	chr14,54285038,Agistri,0	chr6,42869928,Sfaktiria,1	3.38988	active	16
1927	chr14,54304274,Salamina,0	chr6,42869928,Sfaktiria,1	4.19397	active	16
1928	chr17,37544209,Tilos,0	chr6,42869928,Sfaktiria,1	3.32626	active	16
1929	chr11,87907305,Kasos,0	chr11,87897263,Naxos,0	0.581532	inactive	16
1930	chr11,87937384,Sifnos,0	chr11,87897263,Naxos,0	2.11287	inactive	16
1931	chr4,118642412,Nimos,0	chr11,87897263,Naxos,0	2.2741	inactive	16
1932	chr4,118658778,Mykonos,0	chr11,87897263,Naxos,0	2.6352	inactive	16
1933	chr4,118729616,Leros,0	chr11,87897263,Naxos,0	3.92153	inactive	16
1934	chr11,87897263,Naxos,0	chr11,87907305,Kasos,0	0.581532	inactive	16
1935	chr11,87937384,Sifnos,0	chr11,87907305,Kasos,0	1.61793	inactive	16
1936	chr4,118642412,Nimos,0	chr11,87907305,Kasos,0	2.4564	inactive	16
1937	chr4,118658778,Mykonos,0	chr11,87907305,Kasos,0	2.85832	inactive	16
1938	chr4,118729616,Leros,0	chr11,87907305,Kasos,0	3.95359	inactive	16
1939	chr11,87897263,Naxos,0	chr11,87937384,Sifnos,0	2.11287	inactive	16
1940	chr11,87907305,Kasos,0	chr11,87937384,Sifnos,0	1.61793	inactive	16
1941	chr4,118642412,Nimos,0	chr11,87937384,Sifnos,0	3.18573	inactive	16
1942	chr4,118658778,Mykonos,0	chr11,87937384,Sifnos,0	3.58647	inactive	16
1943	chr4,118729616,Leros,0	chr11,87937384,Sifnos,0	4.08051	inactive	16
1944	chr11,87897263,Naxos,0	chr4,118642412,Nimos,0	2.2741	inactive	16
1945	chr11,87907305,Kasos,0	chr4,118642412,Nimos,0	2.4564	inactive	16
1946	chr11,87937384,Sifnos,0	chr4,118642412,Nimos,0	3.18573	inactive	16
1947	chr4,118658778,Mykonos,0	chr4,118642412,Nimos,0	0.430322	inactive	16
1948	chr4,118729616,Leros,0	chr4,118642412,Nimos,0	1.80482	inactive	16
1949	chr11,87897263,Naxos,0	chr4,118658778,Mykonos,0	2.6352	inactive	16
1950	chr11,87907305,Kasos,0	chr4,118658778,Mykonos,0	2.85832	inactive	16
1951	chr11,87937384,Sifnos,0	chr4,118658778,Mykonos,0	3.58647	inactive	16
1952	chr4,118642412,Nimos,0	chr4,118658778,Mykonos,0	0.430322	inactive	16
1953	chr4,118729616,Leros,0	chr4,118658778,Mykonos,0	1.66028	inactive	16
1954	chr11,87897263,Naxos,0	chr4,118729616,Leros,0	3.92153	inactive	16
1955	chr11,87907305,Kasos,0	chr4,118729616,Leros,0	3.95359	inactive	16
1956	chr11,87937384,Sifnos,0	chr4,118729616,Leros,0	4.08051	inactive	16
1957	chr4,118642412,Nimos,0	chr4,118729616,Leros,0	1.80482	inactive	16
1958	chr4,118658778,Mykonos,0	chr4,118729616,Leros,0	1.66028	inactive	16
1959	chr14,52548102,H,0	chr14,50758873,Lesvos,0	3.81051	active	23
1960	chr16,3781465,Kastelorizo,1	chr14,50758873,Lesvos,0	2.43271	active	23
1961	chr16,58957158,Gavdos,1	chr14,50758873,Lesvos,0	4.88486	active	23
1962	chr19,12831017,Rho,1	chr14,50758873,Lesvos,0	2.76697	active	23
1963	chr7,6545373,Kefallonia,1	chr14,50758873,Lesvos,0	3.95218	active	23
1964	chr7,108797663,Ios,1	chr14,50758873,Lesvos,0	2.82252	active	23
1965	chr14,50758873,Lesvos,0	chr14,52548102,H,0	3.81051	active	23
1966	chr16,3781465,Kastelorizo,1	chr14,52548102,H,0	3.066	active	23
1967	chr16,58957158,Gavdos,1	chr14,52548102,H,0	2.50999	active	23
1968	chr19,12831017,Rho,1	chr14,52548102,H,0	3.98997	active	23
1969	chr7,6545373,Kefallonia,1	chr14,52548102,H,0	1.68041	active	23
1970	chr7,108797663,Ios,1	chr14,52548102,H,0	2.36996	active	23
1971	chr14,50758873,Lesvos,0	chr16,3781465,Kastelorizo,1	2.43271	active	23
1972	chr14,52548102,H,0	chr16,3781465,Kastelorizo,1	3.066	active	23
1973	chr16,58957158,Gavdos,1	chr16,3781465,Kastelorizo,1	3.08574	active	23
1974	chr19,12831017,Rho,1	chr16,3781465,Kastelorizo,1	2.60891	active	23
1975	chr7,6545373,Kefallonia,1	chr16,3781465,Kastelorizo,1	2.7628	active	23
1976	chr7,108797663,Ios,1	chr16,3781465,Kastelorizo,1	1.85922	active	23
1977	chr14,50758873,Lesvos,0	chr16,58957158,Gavdos,1	4.88486	active	23
1978	chr14,52548102,H,0	chr16,58957158,Gavdos,1	2.50999	active	23
1979	chr16,3781465,Kastelorizo,1	chr16,58957158,Gavdos,1	3.08574	active	23
1980	chr19,12831017,Rho,1	chr16,58957158,Gavdos,1	3.66129	active	23
1981	chr7,6545373,Kefallonia,1	chr16,58957158,Gavdos,1	3.07116	active	23
1982	chr7,108797663,Ios,1	chr16,58957158,Gavdos,1	3.58433	active	23
1983	chr14,50758873,Lesvos,0	chr19,12831017,Rho,1	2.76697	active	23
1984	chr14,52548102,H,0	chr19,12831017,Rho,1	3.98997	active	23
1985	chr16,3781465,Kastelorizo,1	chr19,12831017,Rho,1	2.60891	active	23
1986	chr16,58957158,Gavdos,1	chr19,12831017,Rho,1	3.66129	active	23
1987	chr7,6545373,Kefallonia,1	chr19,12831017,Rho,1	4.69744	active	23
1988	chr7,108797663,Ios,1	chr19,12831017,Rho,1	4.05775	active	23
1989	chr14,50758873,Lesvos,0	chr7,6545373,Kefallonia,1	3.95218	active	23
1990	chr14,52548102,H,0	chr7,6545373,Kefallonia,1	1.68041	active	23
1991	chr16,3781465,Kastelorizo,1	chr7,6545373,Kefallonia,1	2.7628	active	23
1992	chr16,58957158,Gavdos,1	chr7,6545373,Kefallonia,1	3.07116	active	23
1993	chr19,12831017,Rho,1	chr7,6545373,Kefallonia,1	4.69744	active	23
1994	chr7,108797663,Ios,1	chr7,6545373,Kefallonia,1	1.37661	active	23
1995	chr14,50758873,Lesvos,0	chr7,108797663,Ios,1	2.82252	active	23
1996	chr14,52548102,H,0	chr7,108797663,Ios,1	2.36996	active	23
1997	chr16,3781465,Kastelorizo,1	chr7,108797663,Ios,1	1.85922	active	23
1998	chr16,58957158,Gavdos,1	chr7,108797663,Ios,1	3.58433	active	23
1999	chr19,12831017,Rho,1	chr7,108797663,Ios,1	4.05775	active	23
[truncated: 9,443 more rows]

## Sheet: Ext. Data. Fig. 6e
	geno	cell	state	total
1	MOR28	3	active	9
2	MOR28	3	inactive	7
3	MOR28	4	active	1
4	MOR28	4	inactive	1
5	MOR28	7	active	1
6	MOR28	7	inactive	1
7	MOR28	8	active	9
8	MOR28	8	inactive	9
9	MOR28	9	active	4
10	MOR28	9	inactive	4
11	MOR28	12	active	4
12	MOR28	12	inactive	4
13	MOR28	14	active	8
14	MOR28	14	inactive	6
15	MOR28	15	active	4
16	MOR28	15	inactive	4
17	MOR28	16	active	7
18	MOR28	16	inactive	6
19	MOR28	17	active	1
20	MOR28	17	inactive	1
21	MOR28	18	active	11
22	MOR28	18	inactive	9
23	MOR28	19	active	6
24	MOR28	19	inactive	6
25	MOR28	20	active	3
26	MOR28	20	inactive	3
27	MOR28	21	active	2
28	MOR28	21	inactive	2
29	MOR28	23	active	7
30	MOR28	23	inactive	7
31	MOR28	24	active	6
32	MOR28	24	inactive	6
33	MOR28	25	active	8
34	MOR28	25	inactive	7
35	MOR28	26	active	3
36	MOR28	26	inactive	3
37	MOR28	27	active	7
38	MOR28	27	inactive	6
39	MOR28	28	active	3
40	MOR28	28	inactive	3
41	MOR28	29	active	6
42	MOR28	29	inactive	6
43	MOR28	30	active	1
44	MOR28	30	inactive	1
45	MOR28	31	active	8
46	MOR28	31	inactive	8
47	MOR28	32	active	10
48	MOR28	32	inactive	8
49	MOR28	33	active	7
50	MOR28	33	inactive	6
51	MOR28	34	active	10
52	MOR28	34	inactive	9
53	MOR28	35	active	5
54	MOR28	35	inactive	5
55	MOR28	36	active	9
56	MOR28	36	inactive	7
57	MOR28	37	active	4
58	MOR28	37	inactive	4
59	MOR28	38	active	2
60	MOR28	38	inactive	2
61	MOR28	39	active	3
62	MOR28	39	inactive	3
63	MOR28	40	active	2
64	MOR28	40	inactive	2
65	MOR28	41	active	6
66	MOR28	41	inactive	6
67	MOR28	42	active	6
68	MOR28	42	inactive	6
69	MOR28	43	active	7
70	MOR28	43	inactive	7
71	MOR28	44	active	4
72	MOR28	44	inactive	4
73	MOR28	45	active	4
74	MOR28	45	inactive	4
75	MOR28	46	active	3
76	MOR28	46	inactive	3
77	MOR28	47	active	2
78	MOR28	47	inactive	2
79	MOR28	49	active	9
80	MOR28	49	inactive	7
81	MOR28	50	active	4
82	MOR28	50	inactive	4
83	MOR28	51	active	5
84	MOR28	51	inactive	5
85	MOR28	52	active	2
86	MOR28	52	inactive	2
87	MOR28	53	active	5
88	MOR28	53	inactive	5
89	MOR28	54	active	5
90	MOR28	54	inactive	5
91	MOR28	55	active	5
92	MOR28	55	inactive	5
93	MOR28	56	active	2
94	MOR28	56	inactive	2
95	MOR28	57	active	11
96	MOR28	57	inactive	11
97	MOR28	58	active	13
98	MOR28	58	inactive	8
99	MOR28	59	active	8
100	MOR28	59	inactive	6
101	MOR28	60	active	5
102	MOR28	60	inactive	5
103	MOR28	62	active	2
104	MOR28	62	inactive	2
105	MOR28	63	active	8
106	MOR28	63	inactive	6
107	MOR28	64	active	8
108	MOR28	64	inactive	8
109	MOR28	65	active	2
110	MOR28	65	inactive	2
111	MOR28	66	active	1
112	MOR28	66	inactive	1
113	MOR28	73	active	8
114	MOR28	73	inactive	7
115	MOR28	74	active	2
116	MOR28	74	inactive	2
117	MOR28	75	active	5
118	MOR28	75	inactive	6
119	MOR28	76	active	6
120	MOR28	76	inactive	6
121	MOR28	77	active	6
122	MOR28	77	inactive	6
123	MOR28	78	active	2
124	MOR28	78	inactive	2
125	MOR28	79	active	7
126	MOR28	79	inactive	7
127	MOR28	80	active	3
128	MOR28	80	inactive	3
129	MOR28	81	active	9
130	MOR28	81	inactive	10
131	MOR28	82	active	7
132	MOR28	82	inactive	7
133	MOR28	85	active	7
134	MOR28	85	inactive	6
135	MOR28	86	active	1
136	MOR28	86	inactive	1
137	MOR28	88	active	2
138	MOR28	88	inactive	2
139	MOR28	89	active	3
140	MOR28	89	inactive	3
141	MOR28	90	active	5
142	MOR28	90	inactive	5
143	MOR28	91	active	3
144	MOR28	91	inactive	3
145	MOR28	93	active	5
146	MOR28	93	inactive	5
147	MOR28	94	active	5
148	MOR28	94	inactive	5
149	P2	1	active	6
150	P2	1	inactive	6
151	P2	2	active	8
152	P2	2	inactive	8
153	P2	4	active	1
154	P2	4	inactive	1
155	P2	5	active	3
156	P2	5	inactive	3
157	P2	7	active	9
158	P2	7	inactive	6
159	P2	8	active	7
160	P2	8	inactive	6
161	P2	9	active	9
162	P2	9	inactive	6
163	P2	10	active	10
164	P2	10	inactive	8
165	P2	11	active	2
166	P2	11	inactive	2
167	P2	12	active	7
168	P2	12	inactive	7
169	P2	13	active	5
170	P2	13	inactive	4
171	P2	14	active	4
172	P2	14	inactive	4
173	P2	16	active	5
174	P2	16	inactive	5
175	P2	17	active	8
176	P2	17	inactive	9
177	P2	19	active	2
178	P2	19	inactive	2
179	P2	20	active	8
180	P2	20	inactive	8
181	P2	21	active	3
182	P2	21	inactive	3
183	P2	22	active	9
184	P2	22	inactive	9
185	P2	23	active	7
186	P2	23	inactive	7
187	P2	25	active	9
188	P2	25	inactive	8
189	P2	26	active	8
190	P2	26	inactive	7
191	P2	27	active	6
192	P2	27	inactive	6
193	P2	28	active	9
194	P2	28	inactive	8
195	P2	29	active	8
196	P2	29	inactive	8
197	P2	30	active	7
198	P2	30	inactive	7
199	P2	31	active	14
200	P2	31	inactive	12
201	P2	32	active	3
202	P2	32	inactive	3
203	P2	33	active	4
204	P2	33	inactive	4
205	P2	34	active	6
206	P2	34	inactive	5
207	P2	35	active	5
208	P2	35	inactive	5
209	P2	37	active	10
210	P2	37	inactive	7
211	P2	38	active	6
212	P2	38	inactive	6
213	P2	40	active	6
214	P2	40	inactive	6
215	P2	41	active	3
216	P2	41	inactive	3
217	P2	42	active	2
218	P2	42	inactive	2
219	P2	43	active	5
220	P2	43	inactive	5
221	P2	44	active	4
222	P2	44	inactive	4
223	P2	45	active	10
224	P2	45	inactive	6
225	P2	46	active	4
226	P2	46	inactive	4
227	P2	47	active	10
228	P2	47	inactive	10
229	P2	48	active	7
230	P2	48	inactive	6
231	P2	49	active	4
232	P2	49	inactive	4
233	P2	50	active	5
234	P2	50	inactive	5
235	P2	51	active	7
236	P2	51	inactive	7
237	P2	52	active	4
238	P2	52	inactive	4
239	P2	53	active	6
240	P2	53	inactive	6
241	P2	54	active	5
242	P2	54	inactive	4
243	P2	55	active	6
244	P2	55	inactive	6
245	P2	61	active	1
246	P2	61	inactive	1
247	P2	62	active	1
248	P2	62	inactive	1
249	P2	63	active	5
250	P2	63	inactive	5
251	P2	64	active	1
252	P2	64	inactive	1
253	P2	65	active	4
254	P2	65	inactive	4
255	P2	66	active	3
256	P2	66	inactive	3
257	P2	67	active	6
258	P2	67	inactive	6
259	P2	68	active	7
260	P2	68	inactive	7
261	P2	69	active	10
262	P2	69	inactive	9
263	P2	70	active	7
264	P2	70	inactive	6
265	P2	71	active	5
266	P2	71	inactive	5
267	P2	72	active	2
268	P2	72	inactive	2
269	P2	73	active	4
270	P2	73	inactive	4
271	P2	74	active	8
272	P2	74	inactive	6
273	P2	75	active	8
274	P2	75	inactive	7
275	P2	76	active	11
276	P2	76	inactive	6
277	P2	77	active	5
278	P2	77	inactive	5
279	P2	78	active	6
280	P2	78	inactive	5
281	P2	79	active	6
282	P2	79	inactive	6
283	P2	80	active	4
284	P2	80	inactive	4
285	P2	81	active	12
286	P2	81	inactive	12
287	P2	82	active	3
288	P2	82	inactive	3
289	P2	83	active	2
290	P2	83	inactive	2
291	P2	85	active	12
292	P2	85	inactive	11
293	P2	86	active	2
294	P2	86	inactive	2
295	P2	88	active	10
296	P2	88	inactive	11
297	P2	89	active	8
298	P2	89	inactive	8
299	P2	90	active	6
300	P2	90	inactive	6
301	P2	91	active	1
302	P2	91	inactive	1
303	P2	92	active	6
304	P2	92	inactive	5
305	P2	93	active	7
306	P2	93	inactive	6
307	P2	94	active	5
308	P2	94	inactive	5
309	P2	95	active	6
310	P2	95	inactive	6
311	P2	96	active	8
312	P2	96	inactive	7

## Sheet: Ext. Data. Fig. 6f-g
	bait_order	prey_order	sum	geno
1	1	20	0	active
2	2	20	0	active
3	3	20	0	active
4	4	20	0	active
5	5	20	0	active
6	6	20	0.0113257	active
7	7	20	0	active
8	8	20	0.0126509	active
9	9	20	0.0126509	active
10	10	20	0	active
11	11	20	0.00952174	active
12	12	20	0.0126509	active
13	13	20	0	active
14	14	20	0.00840588	active
15	15	20	0	active
16	16	20	0	active
17	17	20	0	active
18	18	20	0.0430753	active
19	19	20	0.16796	active
20	20	20	0.18067	active
21	21	20	0.2891	active
22	22	20	0.111826	active
23	23	20	0.0547407	active
24	24	20	0.0285914	active
25	25	20	0	active
26	26	20	0.0193523	active
27	27	20	0	active
28	28	20	0	active
29	29	20	0	active
30	30	20	0	active
31	31	20	0.0117101	active
32	32	20	0	active
33	33	20	0.00777533	active
34	34	20	0	active
35	35	20	0.00859014	active
36	36	20	0	active
37	37	20	0	active
38	38	20	0	active
39	39	20	0.00940278	active
40	1	20	0.0139733	inactive
41	2	20	0.0102443	inactive
42	3	20	0.00797742	inactive
43	4	20	0.00637048	inactive
44	5	20	0.00670854	inactive
45	6	20	0.0178119	inactive
46	7	20	0.00251573	inactive
47	8	20	0.0109437	inactive
48	9	20	0.0140335	inactive
49	10	20	0.0250698	inactive
50	11	20	0.0357375	inactive
51	12	20	0.0212365	inactive
52	13	20	0.0108018	inactive
53	14	20	0.0447465	inactive
54	15	20	0.0356958	inactive
55	16	20	0.0220511	inactive
56	17	20	0.0501043	inactive
57	18	20	0.0643837	inactive
58	19	20	0.0730575	inactive
59	20	20	0.0883436	inactive
60	21	20	0.0630856	inactive
61	22	20	0.0565109	inactive
62	23	20	0.0305934	inactive
63	24	20	0.0408971	inactive
64	25	20	0.0291573	inactive
65	26	20	0.0207957	inactive
66	27	20	0.0235761	inactive
67	28	20	0.0373077	inactive
68	29	20	0.0130624	inactive
69	30	20	0.0254798	inactive
70	31	20	0.00915514	inactive
71	32	20	0.0138382	inactive
72	33	20	0.0205465	inactive
73	34	20	0.0122984	inactive
74	35	20	0.00989989	inactive
75	36	20	0.0177849	inactive
76	37	20	0.00369401	inactive
77	38	20	0.00424467	inactive
78	39	20	0.00626523	inactive
