# Supplementary material for: RNA-mediated symmetry breaking enables singular olfactory receptor choice
Source: Nature. 2023 Dec 20;625(7993):181–8. doi: 10.1038/s41586-023-06845-4 (PMC10765522; doi:10.1038/s41586-023-06845-4)
Supplement: Supplementary file 14 — Source Data Extended Data Fig. 7 [file 41586_2023_6845_MOESM14_ESM.xlsx]

## Sheet: Ext. Data. Fig. 7b
	eigen	LOS	condition
1	0.832159	0.0605913	5-min Pre-Dig
2	-0.242359	0.135758	5-min Pre-Dig
3	-0.290972	0.138351	5-min Pre-Dig
4	-0.702754	0.146489	5-min Pre-Dig
5	0.271754	0.102501	5-min Pre-Dig
6	-0.823908	0.138463	5-min Pre-Dig
7	-0.208327	0.104752	5-min Pre-Dig
8	-0.359548	0.146095	5-min Pre-Dig
9	1.58814	0.0806196	5-min Pre-Dig
10	-1.35688	0.171598	5-min Pre-Dig
11	-0.581294	0.126866	5-min Pre-Dig
12	0.199671	0.0983949	5-min Pre-Dig
13	-0.762201	0.109725	5-min Pre-Dig
14	-0.494147	0.0877267	5-min Pre-Dig
15	-0.166979	0.126624	5-min Pre-Dig
16	0.272032	0.114209	5-min Pre-Dig
17	-1.14527	0.114349	5-min Pre-Dig
18	-0.532398	0.115083	5-min Pre-Dig
19	0.772811	0.0613956	5-min Pre-Dig
20	0.607476	0.126169	5-min Pre-Dig
21	0.0894001	0.133993	5-min Pre-Dig
22	0.109519	0.085771	5-min Pre-Dig
23	-0.228364	0.122239	5-min Pre-Dig
24	-1.80794	0.126317	5-min Pre-Dig
25	1.40541	0.111269	5-min Pre-Dig
26	-0.972192	0.147005	5-min Pre-Dig
27	0.477345	0.0998292	5-min Pre-Dig
28	1.33025	0.0727439	5-min Pre-Dig
29	-1.29534	0.10743	5-min Pre-Dig
30	1.35111	0.112105	5-min Pre-Dig
31	0.797683	0.138098	5-min Pre-Dig
32	-0.860296	0.0978347	5-min Pre-Dig
33	-0.0809934	0.0741055	5-min Pre-Dig
34	-1.17515	0.14872	5-min Pre-Dig
35	-0.580735	0.134953	5-min Pre-Dig
36	-0.328489	0.106488	5-min Pre-Dig
37	0.0117048	0.516129	5-min Pre-Dig
38	-0.549507	0.114123	5-min Pre-Dig
39	-0.174396	0.128903	5-min Pre-Dig
40	-0.607861	0.148967	5-min Pre-Dig
41	-0.639904	0.106673	5-min Pre-Dig
42	0.127557	0.0730355	5-min Pre-Dig
43	-0.403975	0.123644	5-min Pre-Dig
44	-0.537855	0.109061	5-min Pre-Dig
45	-0.521623	0.121103	5-min Pre-Dig
46	0.694509	0.0715868	5-min Pre-Dig
47	0.743442	0.11616	5-min Pre-Dig
48	-1.64657	0.114169	5-min Pre-Dig
49	-1.33166	0.125562	5-min Pre-Dig
50	-0.39109	0.101429	5-min Pre-Dig
51	0.441179	0.143367	5-min Pre-Dig
52	1.13455	0.0683128	5-min Pre-Dig
53	-0.474037	0.0683061	5-min Pre-Dig
54	-0.541486	0.0871395	5-min Pre-Dig
55	-0.588058	0.123214	5-min Pre-Dig
56	-0.765467	0.123997	5-min Pre-Dig
57	0.494741	0.132066	5-min Pre-Dig
58	-0.379765	0.10545	5-min Pre-Dig
59	-1.13134	0.0921115	5-min Pre-Dig
60	-0.0328456	0.126839	5-min Pre-Dig
61	-0.321581	0.0980356	5-min Pre-Dig
62	0.829384	0.086141	5-min Pre-Dig
63	0.984122	0.0577399	5-min Pre-Dig
64	1.23019	0.100478	5-min Pre-Dig
65	0.705309	0.0747683	5-min Pre-Dig
66	-0.33647	0.0930126	5-min Pre-Dig
67	0.434933	0.177033	5-min Pre-Dig
68	-0.769263	0.12048	5-min Pre-Dig
69	0.60257	0.129625	5-min Pre-Dig
70	1.40641	0.0944231	5-min Pre-Dig
71	0.953984	0.0874206	5-min Pre-Dig
72	1.56006	0.0826376	5-min Pre-Dig
73	-0.438685	0.1235	5-min Pre-Dig
74	0.271712	0.113718	5-min Pre-Dig
75	0.621304	0.114702	5-min Pre-Dig
76	-0.392456	0.146348	5-min Pre-Dig
77	0.990283	0.0495805	5-min Pre-Dig
78	-0.813918	0.126779	5-min Pre-Dig
79	-0.32956	0.132555	5-min Pre-Dig
80	-0.720953	0.162226	5-min Pre-Dig
81	-0.131712	0.0874044	5-min Pre-Dig
82	0.515652	0.125323	5-min Pre-Dig
83	-0.616252	0.109325	5-min Pre-Dig
84	0.517371	0.146055	5-min Pre-Dig
85	-0.973359	0.138802	5-min Pre-Dig
86	1.53758	0.0872271	5-min Pre-Dig
87	0.824606	0.0362249	5-min Pre-Dig
88	0.967013	0.0541701	5-min Pre-Dig
89	-0.0870065	0.112772	5-min Pre-Dig
90	-0.17105	0.115035	5-min Pre-Dig
91	-0.769373	0.114707	5-min Pre-Dig
92	-0.534124	0.116617	5-min Pre-Dig
93	-0.922787	0.120869	5-min Pre-Dig
94	-0.66985	0.096722	5-min Pre-Dig
95	-0.528119	0.110787	5-min Pre-Dig
96	-0.60798	0.0979917	5-min Pre-Dig
97	-0.517288	0.112723	5-min Pre-Dig
98	-1.7965	0.139027	5-min Pre-Dig
99	0.983425	0.098829	5-min Pre-Dig
100	-0.221448	0.102617	5-min Pre-Dig
101	-1.43774	0.130994	5-min Pre-Dig
102	0.290939	0.129885	5-min Pre-Dig
103	-0.26065	0.145746	5-min Pre-Dig
104	-0.0516704	0.117075	5-min Pre-Dig
105	-0.510937	0.142149	5-min Pre-Dig
106	1.06512	0.0396635	5-min Pre-Dig
107	0.603942	0.0978832	5-min Pre-Dig
108	1.11719	0.0477259	5-min Pre-Dig
109	-0.270074	0.156012	5-min Pre-Dig
110	-0.99768	0.140412	5-min Pre-Dig
111	0.671398	0.0626326	5-min Pre-Dig
112	0.698662	0.0940895	5-min Pre-Dig
113	-1.16238	0.130319	5-min Pre-Dig
114	-0.376107	0.0898321	5-min Pre-Dig
115	-0.158752	0.0940721	5-min Pre-Dig
116	1.07924	0.0736468	5-min Pre-Dig
117	-0.625058	0.122895	5-min Pre-Dig
118	0.768038	0.100682	5-min Pre-Dig
119	-0.827937	0.137355	5-min Pre-Dig
120	-0.621759	0.119857	5-min Pre-Dig
121	-0.627089	0.112511	5-min Pre-Dig
122	-0.745099	0.113291	5-min Pre-Dig
123	0.564923	0.075877	5-min Pre-Dig
124	-1.22975	0.0850033	5-min Pre-Dig
125	-0.0362869	0.0595437	5-min Pre-Dig
126	-0.217723	0.111613	5-min Pre-Dig
127	1.24426	0.0714896	5-min Pre-Dig
128	0.0331729	0.129024	5-min Pre-Dig
129	-0.790906	0.12103	5-min Pre-Dig
130	-0.515188	0.102212	5-min Pre-Dig
131	-0.617932	0.127531	5-min Pre-Dig
132	-1.44442	0.0927427	5-min Pre-Dig
133	-0.191047	0.12199	5-min Pre-Dig
134	0.217774	0.0834215	5-min Pre-Dig
135	-0.054083	0.0646302	5-min Pre-Dig
136	-0.536087	0.0767518	5-min Pre-Dig
137	0.0467198	0.686869	5-min Pre-Dig
138	0.570334	0.127463	5-min Pre-Dig
139	0.297125	0.0775756	5-min Pre-Dig
140	0.847497	0.0689358	5-min Pre-Dig
141	1.06416	0.0485104	5-min Pre-Dig
142	-1.08281	0.131857	5-min Pre-Dig
143	-0.0178363	0.0873883	5-min Pre-Dig
144	-0.0845474	0.0939294	5-min Pre-Dig
145	-0.413998	0.11242	5-min Pre-Dig
146	-0.682161	0.0875387	5-min Pre-Dig
147	0.872492	0.109264	5-min Pre-Dig
148	-0.482925	0.0805357	5-min Pre-Dig
149	1.1418	0.062439	5-min Pre-Dig
150	-0.412374	0.0897049	5-min Pre-Dig
151	-1.40238	0.120036	5-min Pre-Dig
152	-1.09543	0.0635451	5-min Pre-Dig
153	-1.25971	0.0756055	5-min Pre-Dig
154	-0.533574	0.102537	5-min Pre-Dig
155	-0.36622	0.145336	5-min Pre-Dig
156	0.864663	0.0924829	5-min Pre-Dig
157	-0.193205	0.135303	5-min Pre-Dig
158	0.171025	0.108975	5-min Pre-Dig
159	-0.99605	0.132789	5-min Pre-Dig
160	1.16728	0.0700529	5-min Pre-Dig
161	0.773441	0.102357	5-min Pre-Dig
162	-0.503651	0.099452	5-min Pre-Dig
163	-0.772191	0.130171	5-min Pre-Dig
164	-0.670242	0.143303	5-min Pre-Dig
165	-0.60445	0.140351	5-min Pre-Dig
166	-0.605944	0.131347	5-min Pre-Dig
167	0.30492	0.124972	5-min Pre-Dig
168	0.733307	0.174591	5-min Pre-Dig
169	0.741742	0.0837496	5-min Pre-Dig
170	0.619841	0.152263	5-min Pre-Dig
171	0.564523	0.059475	5-min Pre-Dig
172	-0.0627627	0.113802	5-min Pre-Dig
173	0.0396888	0.108776	5-min Pre-Dig
174	0.0920391	0.100715	5-min Pre-Dig
175	-0.494308	0.12223	5-min Pre-Dig
176	1.11119	0.0764025	5-min Pre-Dig
177	-1.3902	0.12591	5-min Pre-Dig
178	1.17067	0.0598387	5-min Pre-Dig
179	-0.490671	0.125613	5-min Pre-Dig
180	-0.26156	0.0911857	5-min Pre-Dig
181	1.11037	0.110763	5-min Pre-Dig
182	-1.24055	0.102592	5-min Pre-Dig
183	-0.802969	0.185756	5-min Pre-Dig
184	1.73759	0.102135	5-min Pre-Dig
185	1.39862	0.0783303	5-min Pre-Dig
186	-0.846885	0.157905	5-min Pre-Dig
187	-1.1806	0.112543	5-min Pre-Dig
188	0.0779109	0.17269	5-min Pre-Dig
189	0.41102	0.105166	5-min Pre-Dig
190	-0.439427	0.11749	5-min Pre-Dig
191	0.77465	0.0813624	5-min Pre-Dig
192	0.526168	0.124822	5-min Pre-Dig
193	-0.201995	0.143583	5-min Pre-Dig
194	-0.124958	0.11162	5-min Pre-Dig
195	-0.278644	0.154307	5-min Pre-Dig
196	-0.63051	0.122194	5-min Pre-Dig
197	-0.928972	0.131793	5-min Pre-Dig
198	0.175112	0.0903886	5-min Pre-Dig
199	0.921391	0.0951673	5-min Pre-Dig
200	0.728029	0.105934	5-min Pre-Dig
201	0.292769	0.11683	5-min Pre-Dig
202	-1.31312	0.141867	5-min Pre-Dig
203	0.883978	0.0533027	5-min Pre-Dig
204	-0.0579322	0.118548	5-min Pre-Dig
205	0.977901	0.167175	5-min Pre-Dig
206	-1.2551	0.116051	5-min Pre-Dig
207	1.16881	0.0528612	5-min Pre-Dig
208	0.020144	0.0322581	5-min Pre-Dig
209	-1.0255	0.115602	5-min Pre-Dig
210	0.216842	0.0828373	5-min Pre-Dig
211	-0.549776	0.126313	5-min Pre-Dig
212	0.278035	0.100076	5-min Pre-Dig
213	0.0769726	0.0691642	5-min Pre-Dig
214	0.573125	0.0700976	5-min Pre-Dig
215	0.422437	0.0919783	5-min Pre-Dig
216	0.145517	0.078421	5-min Pre-Dig
217	0.000951067	0.135391	5-min Pre-Dig
218	-0.648001	0.106597	5-min Pre-Dig
219	0.557258	0.0799733	5-min Pre-Dig
220	0.29005	0.11722	5-min Pre-Dig
221	-0.898258	0.117497	5-min Pre-Dig
222	-0.577489	0.0792614	5-min Pre-Dig
223	-0.755202	0.169803	5-min Pre-Dig
224	0.677734	0.114227	5-min Pre-Dig
225	-1.16517	0.113817	5-min Pre-Dig
226	1.36103	0.10818	5-min Pre-Dig
227	-0.698162	0.120419	5-min Pre-Dig
228	0.281028	0.13784	5-min Pre-Dig
229	0.326882	0.113999	5-min Pre-Dig
230	-0.913098	0.10579	5-min Pre-Dig
231	-0.202219	0.104149	5-min Pre-Dig
232	1.11767	0.09862	5-min Pre-Dig
233	-0.41245	0.128733	5-min Pre-Dig
234	1.39318	0.0847259	5-min Pre-Dig
235	-0.257806	0.112398	5-min Pre-Dig
236	-0.153839	0.128872	5-min Pre-Dig
237	0.608134	0.0752287	5-min Pre-Dig
238	0.18238	0.0772451	5-min Pre-Dig
239	0.781705	0.0787234	5-min Pre-Dig
240	0.340938	0.0751409	5-min Pre-Dig
241	0.173839	0.112869	5-min Pre-Dig
242	0.713759	0.0590551	5-min Pre-Dig
243	0.673902	0.107407	5-min Pre-Dig
244	-0.699387	0.0824802	5-min Pre-Dig
245	1.59574	0.0962553	5-min Pre-Dig
246	-0.140314	0.126699	5-min Pre-Dig
247	0.941609	0.0492161	5-min Pre-Dig
248	-0.576707	0.120087	5-min Pre-Dig
249	-1.56534	0.127717	5-min Pre-Dig
250	-0.69735	0.10796	5-min Pre-Dig
251	0.0447508	0.0811623	5-min Pre-Dig
252	-0.377233	0.112889	5-min Pre-Dig
253	-0.577606	0.144462	5-min Pre-Dig
254	-1.19297	0.0938037	5-min Pre-Dig
255	0.875142	0.0745791	5-min Pre-Dig
256	1.04962	0.0925868	5-min Pre-Dig
257	-0.376421	0.0696053	5-min Pre-Dig
258	-0.289272	0.10015	5-min Pre-Dig
259	0.134261	0.0933626	5-min Pre-Dig
260	-0.515521	0.138818	5-min Pre-Dig
261	0.110276	0.103093	5-min Pre-Dig
262	-0.572519	0.134736	5-min Pre-Dig
263	-0.0658872	0.0892393	5-min Pre-Dig
264	0.835236	0.151205	5-min Pre-Dig
265	-0.516333	0.142383	5-min Pre-Dig
266	1.31682	0.0547359	5-min Pre-Dig
267	-0.872487	0.142504	5-min Pre-Dig
268	-0.599588	0.14685	5-min Pre-Dig
269	0.299606	0.169526	5-min Pre-Dig
270	-0.0463944	0.13511	5-min Pre-Dig
271	-0.646477	0.0807434	5-min Pre-Dig
272	0.491675	0.072355	5-min Pre-Dig
273	-0.7368	0.126179	5-min Pre-Dig
274	-0.329303	0.116965	5-min Pre-Dig
275	-0.883326	0.138245	5-min Pre-Dig
276	0.750348	0.101554	5-min Pre-Dig
277	-0.429931	0.0970825	5-min Pre-Dig
278	-1.5749	0.12136	5-min Pre-Dig
279	-0.874969	0.126888	5-min Pre-Dig
280	0.163	0.122094	5-min Pre-Dig
281	-1.62372	0.134681	5-min Pre-Dig
282	-0.04433	0.145532	5-min Pre-Dig
283	0.975995	0.0915396	5-min Pre-Dig
284	-1.44531	0.0487776	5-min Pre-Dig
285	1.12173	0.0733033	5-min Pre-Dig
286	1.20267	0.0703329	5-min Pre-Dig
287	-0.442038	0.10252	5-min Pre-Dig
288	-0.911879	0.120265	5-min Pre-Dig
289	0.912739	0.0997707	5-min Pre-Dig
290	-1.27175	0.0625745	5-min Pre-Dig
291	1.16069	0.0610789	5-min Pre-Dig
292	-0.489382	0.114938	5-min Pre-Dig
293	-0.775791	0.0891386	5-min Pre-Dig
294	0.07536	0.122196	5-min Pre-Dig
295	-0.0161944	0.0635929	5-min Pre-Dig
296	-0.706105	0.117153	5-min Pre-Dig
297	-0.784127	0.125529	5-min Pre-Dig
298	1.49013	0.0977037	5-min Pre-Dig
299	-1.12182	0.160711	5-min Pre-Dig
300	0.0306347	0.352227	5-min Pre-Dig
301	-0.262909	0.0879672	5-min Pre-Dig
302	0.73963	0.086735	5-min Pre-Dig
303	0.674145	0.0800458	5-min Pre-Dig
304	-0.371819	0.0766977	5-min Pre-Dig
305	1.27827	0.0987812	5-min Pre-Dig
306	1.41972	0.106017	5-min Pre-Dig
307	0.992474	0.0807763	5-min Pre-Dig
308	-0.216857	0.110954	5-min Pre-Dig
309	0.00527822	0.0960162	5-min Pre-Dig
310	-0.530228	0.120946	5-min Pre-Dig
311	-0.800211	0.109564	5-min Pre-Dig
312	0.812396	0.131559	5-min Pre-Dig
313	-0.240953	0.139093	5-min Pre-Dig
314	0.471354	0.0769286	5-min Pre-Dig
315	-1.02973	0.0574607	5-min Pre-Dig
316	-0.451824	0.13502	5-min Pre-Dig
317	-1.08888	0.149987	5-min Pre-Dig
318	-0.784161	0.109426	5-min Pre-Dig
319	0.1776	0.0793585	5-min Pre-Dig
320	-0.818647	0.11414	5-min Pre-Dig
321	0.611621	0.0677106	5-min Pre-Dig
322	0.735582	0.05406	5-min Pre-Dig
323	0.0362115	0.0750774	5-min Pre-Dig
324	-0.476174	0.0996739	5-min Pre-Dig
325	1.36589	0.0909753	5-min Pre-Dig
326	-0.505212	0.135122	5-min Pre-Dig
327	1.11041	0.0633907	5-min Pre-Dig
328	0.710603	0.13291	5-min Pre-Dig
329	-0.550424	0.141938	5-min Pre-Dig
330	-0.712398	0.146088	5-min Pre-Dig
331	-0.266428	0.10491	5-min Pre-Dig
332	-1.21731	0.13727	5-min Pre-Dig
333	-1.05826	0.105429	5-min Pre-Dig
334	-1.32522	0.176544	5-min Pre-Dig
335	-0.564003	0.0998283	5-min Pre-Dig
336	0.247503	0.0855155	5-min Pre-Dig
337	1.35233	0.101636	5-min Pre-Dig
338	-0.747804	0.0968171	5-min Pre-Dig
339	0.752102	0.143444	5-min Pre-Dig
340	-1.02431	0.10183	5-min Pre-Dig
341	-0.477964	0.10869	5-min Pre-Dig
342	-1.93664	0.128711	5-min Pre-Dig
343	-0.296088	0.0790364	5-min Pre-Dig
344	0.594493	0.113873	5-min Pre-Dig
345	-1.68332	0.149686	5-min Pre-Dig
346	0.855949	0.0820578	5-min Pre-Dig
347	-0.7861	0.114564	5-min Pre-Dig
348	-1.1043	0.124511	5-min Pre-Dig
349	0.3	0.113267	5-min Pre-Dig
350	-0.101588	0.124673	5-min Pre-Dig
351	1.07257	0.0933401	5-min Pre-Dig
352	1.04502	0.110495	5-min Pre-Dig
353	0.225082	0.0667067	5-min Pre-Dig
354	0.756567	0.154263	5-min Pre-Dig
355	0.0235094	0.123754	5-min Pre-Dig
356	0.503269	0.0830212	5-min Pre-Dig
357	-0.398361	0.146391	5-min Pre-Dig
358	-1.50154	0.164344	5-min Pre-Dig
359	0.32249	0.107303	5-min Pre-Dig
360	-0.0419453	0.0662061	5-min Pre-Dig
361	-0.530643	0.0818588	5-min Pre-Dig
362	1.21825	0.0628091	5-min Pre-Dig
363	-0.672484	0.162014	5-min Pre-Dig
364	1.25524	0.105184	5-min Pre-Dig
365	1.19718	0.0579345	5-min Pre-Dig
366	-0.0745748	0.135915	5-min Pre-Dig
367	0.683055	0.0885632	5-min Pre-Dig
368	1.25321	0.0861268	5-min Pre-Dig
369	0.205884	0.0645069	5-min Pre-Dig
370	-0.565103	0.132376	5-min Pre-Dig
371	-0.354394	0.130933	5-min Pre-Dig
372	-0.235862	0.127562	5-min Pre-Dig
373	-0.211367	0.112038	5-min Pre-Dig
374	1.13111	0.109442	5-min Pre-Dig
375	-0.805559	0.119699	5-min Pre-Dig
376	-0.456076	0.134738	5-min Pre-Dig
377	-0.84809	0.14594	5-min Pre-Dig
378	-0.399442	0.115484	5-min Pre-Dig
379	-0.94289	0.128512	5-min Pre-Dig
380	-1.57396	0.11358	5-min Pre-Dig
381	-1.27163	0.106379	5-min Pre-Dig
382	-0.266952	0.112625	5-min Pre-Dig
383	-0.274122	0.0982259	5-min Pre-Dig
384	-0.168088	0.131371	5-min Pre-Dig
385	1.38005	0.0659149	5-min Pre-Dig
386	-0.951063	0.0256386	5-min Pre-Dig
387	-0.42292	0.0755888	5-min Pre-Dig
388	-0.448111	0.124849	5-min Pre-Dig
389	-1.8176	0.121676	5-min Pre-Dig
390	-1.05995	0.111543	5-min Pre-Dig
391	-1.482	0.102516	5-min Pre-Dig
392	0.612251	0.11924	5-min Pre-Dig
393	-0.236348	0.100265	5-min Pre-Dig
394	-0.954614	0.136623	5-min Pre-Dig
395	0.403767	0.102041	5-min Pre-Dig
396	-0.779802	0.15935	5-min Pre-Dig
397	1.01573	0.0647413	5-min Pre-Dig
398	-0.701809	0.146237	5-min Pre-Dig
399	1.21641	0.101927	5-min Pre-Dig
400	0.579616	0.121845	5-min Pre-Dig
401	0.245668	0.0943189	5-min Pre-Dig
402	0.0452037	0.105144	5-min Pre-Dig
403	-0.880574	0.109422	5-min Pre-Dig
404	0.032634	0.116175	5-min Pre-Dig
405	-0.728974	0.119193	5-min Pre-Dig
406	1.54895	0.0931563	5-min Pre-Dig
407	-0.618161	0.114215	5-min Pre-Dig
408	0.779519	0.127394	5-min Pre-Dig
409	1.46499	0.0786169	5-min Pre-Dig
410	-0.290024	0.081228	5-min Pre-Dig
411	1.37567	0.0704964	5-min Pre-Dig
412	-0.085361	0.115208	5-min Pre-Dig
413	-0.197915	0.105805	5-min Pre-Dig
414	0.844193	0.0793529	5-min Pre-Dig
415	-0.218422	0.130716	5-min Pre-Dig
416	-1.07028	0.162068	5-min Pre-Dig
417	0.407153	0.0925881	5-min Pre-Dig
418	0.331591	0.11269	5-min Pre-Dig
419	0.776982	0.145284	5-min Pre-Dig
420	-0.293724	0.0855894	5-min Pre-Dig
421	0.126654	0.0906779	5-min Pre-Dig
422	-0.0952418	0.139169	5-min Pre-Dig
423	0.434208	0.0876227	5-min Pre-Dig
424	-0.0747852	0.136502	5-min Pre-Dig
425	1.03272	0.0930435	5-min Pre-Dig
426	0.734086	0.103029	5-min Pre-Dig
427	0.580028	0.0693283	5-min Pre-Dig
428	-1.11803	0.104921	5-min Pre-Dig
429	1.03183	0.101128	5-min Pre-Dig
430	-0.329796	0.13323	5-min Pre-Dig
431	-1.05828	0.103431	5-min Pre-Dig
432	0.266047	0.106115	5-min Pre-Dig
433	-1.05215	0.0895943	5-min Pre-Dig
434	0.971576	0.0494025	5-min Pre-Dig
435	0.527968	0.0704884	5-min Pre-Dig
436	0.593428	0.112557	5-min Pre-Dig
437	1.08286	0.108844	5-min Pre-Dig
438	-0.931869	0.140192	5-min Pre-Dig
439	1.12466	0.100757	5-min Pre-Dig
440	0.379215	0.133937	5-min Pre-Dig
441	0.656257	0.134105	5-min Pre-Dig
442	0.720242	0.0818491	5-min Pre-Dig
443	0.878354	0.0634725	5-min Pre-Dig
444	-0.465611	0.114513	5-min Pre-Dig
445	-0.432907	0.137622	5-min Pre-Dig
446	1.41059	0.10069	5-min Pre-Dig
447	-1.29609	0.111127	5-min Pre-Dig
448	0.747316	0.123193	5-min Pre-Dig
449	0.196891	0.103596	5-min Pre-Dig
450	-1.45663	0.153814	5-min Pre-Dig
451	0.109564	0.0910969	5-min Pre-Dig
452	0.046201	0.535714	5-min Pre-Dig
453	0.452615	0.0746576	5-min Pre-Dig
454	0.159488	0.103436	5-min Pre-Dig
455	0.383337	0.130406	5-min Pre-Dig
456	0.00724417	0.122419	5-min Pre-Dig
457	-0.342636	0.115795	5-min Pre-Dig
458	1.1405	0.0790585	5-min Pre-Dig
459	1.11487	0.0658746	5-min Pre-Dig
460	-0.144342	0.123927	5-min Pre-Dig
461	-1.00218	0.137935	5-min Pre-Dig
462	-0.582685	0.110006	5-min Pre-Dig
463	1.18166	0.0715261	5-min Pre-Dig
464	-0.824605	0.109554	5-min Pre-Dig
465	-1.20771	0.121101	5-min Pre-Dig
466	0.705114	0.147845	5-min Pre-Dig
467	-0.862798	0.127172	5-min Pre-Dig
468	0.531881	0.141207	5-min Pre-Dig
469	-0.71607	0.120113	5-min Pre-Dig
470	1.12672	0.08146	5-min Pre-Dig
471	-0.499042	0.168995	5-min Pre-Dig
472	0.921315	0.0246006	5-min Pre-Dig
473	0.0326159	0.337215	5-min Pre-Dig
474	-1.11581	0.129003	5-min Pre-Dig
475	1.02092	0.114638	5-min Pre-Dig
476	0.059432	0.0960885	5-min Pre-Dig
477	0.90245	0.156844	5-min Pre-Dig
478	-0.71906	0.10895	5-min Pre-Dig
479	-0.861095	0.129802	5-min Pre-Dig
480	0.919201	0.120328	5-min Pre-Dig
481	0.787381	0.17351	5-min Pre-Dig
482	0.536853	0.11393	5-min Pre-Dig
483	-1.03375	0.0930686	5-min Pre-Dig
484	-1.135	0.101485	5-min Pre-Dig
485	-0.291044	0.147368	5-min Pre-Dig
486	-0.288378	0.113286	5-min Pre-Dig
487	0.839618	0.0797985	5-min Pre-Dig
488	0.244253	0.0825801	5-min Pre-Dig
489	0.386859	0.112219	5-min Pre-Dig
490	0.0553275	0.13947	5-min Pre-Dig
491	0.721632	0.0781583	5-min Pre-Dig
492	0.661761	0.0945697	5-min Pre-Dig
493	-0.375142	0.107292	5-min Pre-Dig
494	0.859985	0.106993	5-min Pre-Dig
495	-0.0836338	0.119533	5-min Pre-Dig
496	0.509626	0.10477	5-min Pre-Dig
497	0.142309	0.135163	5-min Pre-Dig
498	-1.03167	0.102322	5-min Pre-Dig
499	-0.096606	0.101195	5-min Pre-Dig
500	0.180672	0.0926181	5-min Pre-Dig
501	-1.32722	0.12689	5-min Pre-Dig
502	-0.131006	0.102082	5-min Pre-Dig
503	-0.0168387	0.0844991	5-min Pre-Dig
504	-0.632786	0.082257	5-min Pre-Dig
505	-0.683903	0.0969049	5-min Pre-Dig
506	-0.572354	0.0895103	5-min Pre-Dig
507	-1.08655	0.136147	5-min Pre-Dig
508	-0.351595	0.132365	5-min Pre-Dig
509	-0.478171	0.136125	5-min Pre-Dig
510	0.820426	0.130713	5-min Pre-Dig
511	0.350851	0.078318	5-min Pre-Dig
512	1.53305	0.0782721	5-min Pre-Dig
513	0.609257	0.11593	5-min Pre-Dig
514	-0.572235	0.0885637	5-min Pre-Dig
515	0.190776	0.0996188	5-min Pre-Dig
516	-1.39641	0.0927948	5-min Pre-Dig
517	-0.947167	0.0988194	5-min Pre-Dig
518	0.967187	0.0468986	5-min Pre-Dig
519	-0.416634	0.12135	5-min Pre-Dig
520	-1.38495	0.0527302	5-min Pre-Dig
521	1.26869	0.102278	5-min Pre-Dig
522	0.661812	0.0709231	5-min Pre-Dig
523	0.67382	0.104498	5-min Pre-Dig
524	-0.351596	0.102437	5-min Pre-Dig
525	1.18663	0.0831388	5-min Pre-Dig
526	0.958753	0.0735995	5-min Pre-Dig
527	1.02203	0.0738462	5-min Pre-Dig
528	-1.32549	0.0995471	5-min Pre-Dig
529	0.477899	0.106965	5-min Pre-Dig
530	-0.0837642	0.0944133	5-min Pre-Dig
531	-0.584008	0.0975043	5-min Pre-Dig
532	-0.685776	0.110456	5-min Pre-Dig
533	1.17386	0.0758132	5-min Pre-Dig
534	-0.831485	0.13832	5-min Pre-Dig
535	0.596071	0.0691301	5-min Pre-Dig
536	-0.998434	0.0933811	5-min Pre-Dig
537	0.0232108	0.0789905	5-min Pre-Dig
538	-0.149704	0.101039	5-min Pre-Dig
539	-0.267107	0.132339	5-min Pre-Dig
540	-1.63084	0.119806	5-min Pre-Dig
541	-0.116511	0.0978967	5-min Pre-Dig
542	-1.93362	0.105343	5-min Pre-Dig
543	0.761001	0.0863812	5-min Pre-Dig
544	-0.86943	0.0939214	5-min Pre-Dig
545	0.392688	0.103638	5-min Pre-Dig
546	0.674443	0.122057	5-min Pre-Dig
547	0.98869	0.111551	5-min Pre-Dig
548	0.390365	0.0689414	5-min Pre-Dig
549	0.200116	0.111304	5-min Pre-Dig
550	-0.211968	0.127643	5-min Pre-Dig
551	-0.7396	0.115327	5-min Pre-Dig
552	-1.29542	0.0885113	5-min Pre-Dig
553	-0.221054	0.123708	5-min Pre-Dig
554	-0.599519	0.0942195	5-min Pre-Dig
555	-0.0406197	0.135307	5-min Pre-Dig
556	0.434638	0.137057	5-min Pre-Dig
557	0.516447	0.115007	5-min Pre-Dig
558	0.73346	0.0868772	5-min Pre-Dig
559	0.505926	0.107854	5-min Pre-Dig
560	0.634933	0.111489	5-min Pre-Dig
561	0.448847	0.0736814	5-min Pre-Dig
562	-0.61698	0.108277	5-min Pre-Dig
563	-0.051475	0.0806886	5-min Pre-Dig
564	-0.00906351	0.118311	5-min Pre-Dig
565	0.582113	0.0953746	5-min Pre-Dig
566	-0.227202	0.115664	5-min Pre-Dig
567	-0.488374	0.113437	5-min Pre-Dig
568	-0.362213	0.128599	5-min Pre-Dig
569	0.66487	0.115342	5-min Pre-Dig
570	0.788626	0.0777744	5-min Pre-Dig
571	-0.385107	0.111295	5-min Pre-Dig
572	-0.621004	0.148325	5-min Pre-Dig
573	0.242983	0.102309	5-min Pre-Dig
574	-0.482665	0.120438	5-min Pre-Dig
575	-0.852288	0.1272	5-min Pre-Dig
576	-0.692318	0.104172	5-min Pre-Dig
577	-0.403648	0.0832871	5-min Pre-Dig
578	-0.650869	0.113006	5-min Pre-Dig
579	-1.19126	0.144795	5-min Pre-Dig
580	1.46234	0.0840572	5-min Pre-Dig
581	0.35731	0.0879409	5-min Pre-Dig
582	-1.05354	0.125667	5-min Pre-Dig
583	-0.471242	0.144491	5-min Pre-Dig
584	-0.996006	0.149531	5-min Pre-Dig
585	1.20969	0.0619132	5-min Pre-Dig
586	-1.23825	0.0853227	5-min Pre-Dig
587	-0.114422	0.116381	5-min Pre-Dig
588	-0.143218	0.103915	5-min Pre-Dig
589	-1.03436	0.0993065	5-min Pre-Dig
590	-0.292952	0.11406	5-min Pre-Dig
591	-0.521573	0.103767	5-min Pre-Dig
592	-0.349271	0.130699	5-min Pre-Dig
593	0.286506	0.141784	5-min Pre-Dig
594	0.186124	0.068211	5-min Pre-Dig
595	0.998977	0.0765769	5-min Pre-Dig
596	0.316757	0.142724	5-min Pre-Dig
597	0.953531	0.0659076	5-min Pre-Dig
598	-0.725309	0.078556	5-min Pre-Dig
599	-0.287589	0.112298	5-min Pre-Dig
600	-0.69208	0.112123	5-min Pre-Dig
601	0.372746	0.098326	5-min Pre-Dig
602	0.579642	0.0674798	5-min Pre-Dig
603	1.65314	0.118501	5-min Pre-Dig
604	-0.250263	0.0681316	5-min Pre-Dig
605	-0.238239	0.11541	5-min Pre-Dig
606	-0.740859	0.127308	5-min Pre-Dig
607	-1.73746	0.150421	5-min Pre-Dig
608	-0.840236	0.113303	5-min Pre-Dig
609	-0.388161	0.109712	5-min Pre-Dig
610	-0.528694	0.104279	5-min Pre-Dig
611	0.789726	0.11869	5-min Pre-Dig
612	-0.475862	0.0616443	5-min Pre-Dig
613	-0.688238	0.108495	5-min Pre-Dig
614	-0.640028	0.119154	5-min Pre-Dig
615	-0.944847	0.0939371	5-min Pre-Dig
616	-0.0913772	0.129719	5-min Pre-Dig
617	-0.94267	0.131471	5-min Pre-Dig
618	-0.453876	0.108691	5-min Pre-Dig
619	-1.61673	0.140917	5-min Pre-Dig
620	-1.52038	0.0886903	5-min Pre-Dig
621	-0.764477	0.124376	5-min Pre-Dig
622	-1.30134	0.155556	5-min Pre-Dig
623	0.00868406	0.134346	5-min Pre-Dig
624	0.605653	0.103101	5-min Pre-Dig
625	-1.4359	0.155439	5-min Pre-Dig
626	-0.289237	0.11986	5-min Pre-Dig
627	-0.554749	0.125166	5-min Pre-Dig
628	1.46777	0.106324	5-min Pre-Dig
629	-0.00370131	0.14203	5-min Pre-Dig
630	-1.24149	0.113367	5-min Pre-Dig
631	1.51559	0.0821737	5-min Pre-Dig
632	0.929786	0.0824318	5-min Pre-Dig
633	0.0389821	0.0842015	5-min Pre-Dig
634	1.23921	0.0681275	5-min Pre-Dig
635	-1.08843	0.148803	5-min Pre-Dig
636	0.914688	0.0735135	5-min Pre-Dig
637	1.02426	0.144581	5-min Pre-Dig
638	0.703331	0.19229	5-min Pre-Dig
639	-0.326411	0.118525	5-min Pre-Dig
640	-0.675684	0.137468	5-min Pre-Dig
641	-1.63937	0.164486	5-min Pre-Dig
642	-1.69672	0.12394	5-min Pre-Dig
643	-1.47951	0.120545	5-min Pre-Dig
644	1.07434	0.0995531	5-min Pre-Dig
645	-0.288102	0.124414	5-min Pre-Dig
646	0.322263	0.104479	5-min Pre-Dig
647	-0.718694	0.108588	5-min Pre-Dig
648	0.476912	0.0753157	5-min Pre-Dig
649	0.578423	0.094107	5-min Pre-Dig
650	0.65028	0.13287	5-min Pre-Dig
651	0.00389876	0.119085	5-min Pre-Dig
652	0.553534	0.0959257	5-min Pre-Dig
653	-0.580714	0.126563	5-min Pre-Dig
654	-0.82799	0.13148	5-min Pre-Dig
655	-0.901202	0.109978	5-min Pre-Dig
656	0.642876	0.107979	5-min Pre-Dig
657	-0.775698	0.112852	5-min Pre-Dig
658	1.31822	0.0901796	5-min Pre-Dig
659	0.731967	0.130818	5-min Pre-Dig
660	1.2677	0.0635825	5-min Pre-Dig
661	-0.520739	0.135534	5-min Pre-Dig
662	-0.402369	0.122208	5-min Pre-Dig
663	-0.740963	0.133127	5-min Pre-Dig
664	0.0804569	0.0855796	5-min Pre-Dig
665	0.40268	0.096918	5-min Pre-Dig
666	-0.012581	0.139125	5-min Pre-Dig
667	0.761579	0.0533345	5-min Pre-Dig
668	-0.509091	0.126645	5-min Pre-Dig
669	0.682145	0.0580921	5-min Pre-Dig
670	0.093929	0.109179	5-min Pre-Dig
671	0.794089	0.0579218	5-min Pre-Dig
672	0.69576	0.122284	5-min Pre-Dig
673	0.92256	0.0869068	5-min Pre-Dig
674	1.02172	0.0803043	5-min Pre-Dig
675	1.33383	0.092214	5-min Pre-Dig
676	1.27083	0.0924607	5-min Pre-Dig
677	-0.818648	0.149423	5-min Pre-Dig
678	-0.870291	0.11803	5-min Pre-Dig
679	0.010184	0.0843635	5-min Pre-Dig
680	-0.917876	0.12181	5-min Pre-Dig
681	-0.272502	0.120801	5-min Pre-Dig
682	-0.42714	0.104779	5-min Pre-Dig
683	0.942179	0.132202	5-min Pre-Dig
684	0.189737	0.0886631	5-min Pre-Dig
685	0.461351	0.12505	5-min Pre-Dig
686	-0.343369	0.0684426	5-min Pre-Dig
687	-1.1628	0.122563	5-min Pre-Dig
688	0.92752	0.0815003	5-min Pre-Dig
689	-0.741035	0.0806928	5-min Pre-Dig
690	-0.859439	0.128949	5-min Pre-Dig
691	-0.918477	0.11806	5-min Pre-Dig
692	0.130438	0.0980544	5-min Pre-Dig
693	-0.546197	0.124663	5-min Pre-Dig
694	-0.764531	0.133924	5-min Pre-Dig
695	-0.63303	0.114441	5-min Pre-Dig
696	1.1064	0.0604176	5-min Pre-Dig
697	-0.0590077	0.117704	5-min Pre-Dig
698	-0.017865	0.122727	5-min Pre-Dig
699	-1.21473	0.114749	5-min Pre-Dig
700	-0.853023	0.131244	5-min Pre-Dig
701	1.23211	0.0599128	5-min Pre-Dig
702	0.686544	0.0616423	5-min Pre-Dig
703	-0.521118	0.090748	5-min Pre-Dig
704	-1.23555	0.117039	5-min Pre-Dig
705	-0.795559	0.0989558	5-min Pre-Dig
706	-0.0272511	0.122951	5-min Pre-Dig
707	-0.0298697	0.100176	5-min Pre-Dig
708	1.14271	0.0464928	5-min Pre-Dig
709	0.471924	0.113255	5-min Pre-Dig
710	0.0136568	0.126555	5-min Pre-Dig
711	-0.22113	0.123507	5-min Pre-Dig
712	-0.142023	0.132399	5-min Pre-Dig
713	0.201262	0.0986541	5-min Pre-Dig
714	1.24513	0.0554342	5-min Pre-Dig
715	-0.157739	0.101541	5-min Pre-Dig
716	-0.368786	0.121421	5-min Pre-Dig
717	-0.333249	0.142259	5-min Pre-Dig
718	-0.982314	0.145083	5-min Pre-Dig
719	0.246158	0.146309	5-min Pre-Dig
720	0.658994	0.0695979	5-min Pre-Dig
721	-0.324393	0.119913	5-min Pre-Dig
722	0.593594	0.0642239	5-min Pre-Dig
723	-0.878908	0.114281	5-min Pre-Dig
724	0.580925	0.0532623	5-min Pre-Dig
725	0.284577	0.0924074	5-min Pre-Dig
726	-0.137565	0.130351	5-min Pre-Dig
727	0.746054	0.0730461	5-min Pre-Dig
728	-0.0677742	0.109122	5-min Pre-Dig
729	-0.0030847	0.117086	5-min Pre-Dig
730	-0.746081	0.110441	5-min Pre-Dig
731	1.05394	0.0794596	5-min Pre-Dig
732	-0.376688	0.0946061	5-min Pre-Dig
733	-0.98558	0.0798675	5-min Pre-Dig
734	0.242622	0.129595	5-min Pre-Dig
735	0.606866	0.129776	5-min Pre-Dig
736	-0.169438	0.11427	5-min Pre-Dig
737	1.6054	0.0724479	5-min Pre-Dig
738	1.11354	0.0649585	5-min Pre-Dig
739	-0.20579	0.0829749	5-min Pre-Dig
740	0.930855	0.11488	5-min Pre-Dig
741	-0.684457	0.116033	5-min Pre-Dig
742	-0.826874	0.119303	5-min Pre-Dig
743	-0.0492877	0.117415	5-min Pre-Dig
744	0.0308344	0.111699	5-min Pre-Dig
745	0.883216	0.115388	5-min Pre-Dig
746	-0.397037	0.0946943	5-min Pre-Dig
747	0.541586	0.118748	5-min Pre-Dig
748	-0.306696	0.105424	5-min Pre-Dig
749	-1.2676	0.0935508	5-min Pre-Dig
750	-0.326347	0.131275	5-min Pre-Dig
751	-0.720738	0.113335	5-min Pre-Dig
752	-0.0171554	0.0870104	5-min Pre-Dig
753	-0.303125	0.0871078	5-min Pre-Dig
754	-0.273264	0.119484	5-min Pre-Dig
755	-0.202534	0.138907	5-min Pre-Dig
756	0.0575052	0.0897545	5-min Pre-Dig
757	-1.3109	0.135728	5-min Pre-Dig
758	-0.0663194	0.0995079	5-min Pre-Dig
759	-1.28625	0.127554	5-min Pre-Dig
760	-0.331015	0.109213	5-min Pre-Dig
761	-0.203521	0.128611	5-min Pre-Dig
762	-0.274874	0.121681	5-min Pre-Dig
763	0.631544	0.0619584	5-min Pre-Dig
764	1.21219	0.0909636	5-min Pre-Dig
765	0.484279	0.130077	5-min Pre-Dig
766	0.886473	0.124679	5-min Pre-Dig
767	0.752982	0.088353	5-min Pre-Dig
768	-0.180583	0.109884	5-min Pre-Dig
769	0.283224	0.10468	5-min Pre-Dig
770	0.92807	0.0767652	5-min Pre-Dig
771	-0.0934176	0.104553	5-min Pre-Dig
772	1.0212	0.0645483	5-min Pre-Dig
773	-0.805433	0.141212	5-min Pre-Dig
774	-0.097433	0.0751947	5-min Pre-Dig
775	0.859358	0.0724115	5-min Pre-Dig
776	0.113577	0.115535	5-min Pre-Dig
777	0.0370239	-0.0839126	5-min Pre-Dig
778	0.590455	0.079773	5-min Pre-Dig
779	-0.767826	0.19011	5-min Pre-Dig
780	0.155077	0.11273	5-min Pre-Dig
781	-1.27048	0.0627848	5-min Pre-Dig
782	-1.09464	0.133517	5-min Pre-Dig
783	0.094842	0.0933296	5-min Pre-Dig
784	1.48026	0.100791	5-min Pre-Dig
785	-1.10636	0.112993	5-min Pre-Dig
786	-0.521282	0.173462	5-min Pre-Dig
787	-0.538168	0.145696	5-min Pre-Dig
788	1.05558	0.0752278	5-min Pre-Dig
789	0.625098	0.0761362	5-min Pre-Dig
790	0.00279585	0.0805062	5-min Pre-Dig
791	-0.0997428	0.114747	5-min Pre-Dig
792	0.0703961	0.133432	5-min Pre-Dig
793	-1.4968	0.130895	5-min Pre-Dig
794	-1.10305	0.165546	5-min Pre-Dig
795	-0.860714	0.159902	5-min Pre-Dig
796	0.650449	0.0873515	5-min Pre-Dig
797	0.0935673	0.0999359	5-min Pre-Dig
798	-0.0884542	0.0985348	5-min Pre-Dig
799	0.905272	0.124444	5-min Pre-Dig
800	-0.966754	0.11539	5-min Pre-Dig
801	-0.98739	0.13453	5-min Pre-Dig
802	1.06414	0.063373	5-min Pre-Dig
803	0.0742235	0.0804994	5-min Pre-Dig
804	0.804256	0.0905021	5-min Pre-Dig
805	-1.46649	0.11521	5-min Pre-Dig
806	0.443504	0.0658852	5-min Pre-Dig
807	-1.35237	0.130575	5-min Pre-Dig
808	0.703986	0.0650678	5-min Pre-Dig
809	0.0229136	0.187589	5-min Pre-Dig
810	0.035684	0.369565	5-min Pre-Dig
811	0.480642	0.121629	5-min Pre-Dig
812	1.48028	0.0986855	5-min Pre-Dig
813	0.189768	0.134148	5-min Pre-Dig
814	0.16192	0.0814621	5-min Pre-Dig
815	-0.351329	0.106607	5-min Pre-Dig
816	-0.813577	0.106544	5-min Pre-Dig
817	-0.750918	0.121063	5-min Pre-Dig
818	0.0161073	0.0869006	5-min Pre-Dig
819	1.2554	0.0701819	5-min Pre-Dig
820	-0.868582	0.120692	5-min Pre-Dig
821	-0.279026	0.106841	5-min Pre-Dig
822	-0.596441	0.131127	5-min Pre-Dig
823	0.0859567	0.065897	5-min Pre-Dig
824	0.120908	0.115308	5-min Pre-Dig
825	0.150237	0.139749	5-min Pre-Dig
826	1.11265	0.110793	5-min Pre-Dig
827	0.874372	0.0933483	5-min Pre-Dig
828	-1.32976	0.140659	5-min Pre-Dig
829	-0.669012	0.14139	5-min Pre-Dig
830	0.860708	0.0741544	5-min Pre-Dig
831	-1.1434	0.141703	5-min Pre-Dig
832	1.17194	0.062326	5-min Pre-Dig
833	1.17217	0.0635635	5-min Pre-Dig
834	0.798529	0.117267	5-min Pre-Dig
835	-0.133085	0.140291	5-min Pre-Dig
836	-0.395447	0.152549	5-min Pre-Dig
837	1.01277	0.0603906	5-min Pre-Dig
838	0.20696	0.0847281	5-min Pre-Dig
839	-0.80861	0.113368	5-min Pre-Dig
840	0.0226101	0.0926796	5-min Pre-Dig
841	-0.74225	0.151654	5-min Pre-Dig
842	-0.972915	0.123167	5-min Pre-Dig
843	0.0375339	0.106217	5-min Pre-Dig
844	-0.310341	0.143196	5-min Pre-Dig
845	-0.289796	0.105173	5-min Pre-Dig
846	0.169518	0.0832969	5-min Pre-Dig
847	-0.243514	0.15739	5-min Pre-Dig
848	0.976681	0.0630765	5-min Pre-Dig
849	-0.487168	0.13699	5-min Pre-Dig
850	-0.0817994	0.141355	5-min Pre-Dig
851	-1.09539	0.136781	5-min Pre-Dig
852	-1.20342	0.129584	5-min Pre-Dig
853	-0.547571	0.11251	5-min Pre-Dig
854	1.05788	0.0592973	5-min Pre-Dig
855	-0.24865	0.104493	5-min Pre-Dig
856	-0.903966	0.161689	5-min Pre-Dig
857	-1.35064	0.124005	5-min Pre-Dig
858	-0.262592	0.158202	5-min Pre-Dig
859	-1.07942	0.116986	5-min Pre-Dig
860	-0.480426	0.0982193	5-min Pre-Dig
861	-0.552616	0.100238	5-min Pre-Dig
862	0.694954	0.0587343	5-min Pre-Dig
863	0.884111	0.0650523	5-min Pre-Dig
864	0.883834	0.0833939	5-min Pre-Dig
865	0.0486654	0.10233	5-min Pre-Dig
866	1.30679	0.0615864	5-min Pre-Dig
867	-0.677457	0.086487	5-min Pre-Dig
868	0.920751	0.0844584	5-min Pre-Dig
869	0.407734	0.0955735	5-min Pre-Dig
870	0.523963	0.0833256	5-min Pre-Dig
871	-0.327119	0.127204	5-min Pre-Dig
872	1.00933	0.0493368	5-min Pre-Dig
873	-1.37508	0.124833	5-min Pre-Dig
874	0.863464	0.177082	5-min Pre-Dig
875	-1.15923	0.150599	5-min Pre-Dig
876	1.24558	0.0740541	5-min Pre-Dig
877	-1.44124	0.0888401	5-min Pre-Dig
878	-1.05336	0.108329	5-min Pre-Dig
879	-0.563939	0.112343	5-min Pre-Dig
880	-1.3659	0.162437	5-min Pre-Dig
881	1.38414	0.0969445	5-min Pre-Dig
882	0.152052	0.0818875	5-min Pre-Dig
883	0.0409037	0.131992	5-min Pre-Dig
884	-0.511435	0.101394	5-min Pre-Dig
885	0.838227	0.121618	5-min Pre-Dig
886	-1.17586	0.0651317	5-min Pre-Dig
887	0.164211	0.105894	5-min Pre-Dig
888	1.10848	0.0645072	5-min Pre-Dig
889	1.62774	0.101323	5-min Pre-Dig
890	-0.514034	0.121703	5-min Pre-Dig
891	1.25443	0.117809	5-min Pre-Dig
892	0.905382	0.0559974	5-min Pre-Dig
893	-1.15872	0.124778	5-min Pre-Dig
894	1.51139	0.0950611	5-min Pre-Dig
895	0.0011833	0.116975	5-min Pre-Dig
896	-0.739645	0.118425	5-min Pre-Dig
897	-0.866747	0.105092	5-min Pre-Dig
898	-1.32399	0.149412	5-min Pre-Dig
899	0.82229	0.169501	5-min Pre-Dig
900	-0.126435	0.109604	5-min Pre-Dig
901	0.611292	0.0559232	5-min Pre-Dig
902	-0.688606	0.118285	5-min Pre-Dig
903	-0.301388	0.116127	5-min Pre-Dig
904	-0.978777	0.152819	5-min Pre-Dig
905	-0.407998	0.0926479	5-min Pre-Dig
906	0.675888	0.111666	5-min Pre-Dig
907	-0.294172	0.137107	5-min Pre-Dig
908	-0.153707	0.121657	5-min Pre-Dig
909	-1.35007	0.111879	5-min Pre-Dig
910	-0.57143	0.13221	5-min Pre-Dig
911	-0.927428	0.121935	5-min Pre-Dig
912	-0.555778	0.152697	5-min Pre-Dig
913	-0.494338	0.102098	5-min Pre-Dig
914	-0.481809	0.0997177	5-min Pre-Dig
915	0.404296	0.107729	5-min Pre-Dig
916	0.667118	0.0728506	5-min Pre-Dig
917	-0.55111	0.0937803	5-min Pre-Dig
918	0.796134	0.122493	5-min Pre-Dig
919	-0.464804	0.130293	5-min Pre-Dig
920	-0.528563	0.148451	5-min Pre-Dig
921	-0.607695	0.0901166	5-min Pre-Dig
922	0.557327	0.103336	5-min Pre-Dig
923	-1.2813	0.11999	5-min Pre-Dig
924	0.626802	0.112824	5-min Pre-Dig
925	-0.89936	0.122791	5-min Pre-Dig
926	0.807632	0.103018	5-min Pre-Dig
927	0.268225	0.0952245	5-min Pre-Dig
928	-1.20011	0.122146	5-min Pre-Dig
929	-0.969847	0.124778	5-min Pre-Dig
930	-0.0866447	0.0599414	5-min Pre-Dig
931	-0.889741	0.122938	5-min Pre-Dig
932	-0.875204	0.120281	5-min Pre-Dig
933	-0.0308444	0.0965755	5-min Pre-Dig
934	0.982608	0.0564063	5-min Pre-Dig
935	-0.685259	0.200642	5-min Pre-Dig
936	-0.370039	0.140242	5-min Pre-Dig
937	0.85477	0.110323	5-min Pre-Dig
938	-1.3585	0.121076	5-min Pre-Dig
939	-0.742335	0.123668	5-min Pre-Dig
940	0.776195	0.105121	5-min Pre-Dig
941	0.254186	0.0870016	5-min Pre-Dig
942	0.993386	0.0817271	5-min Pre-Dig
943	-0.309969	0.118943	5-min Pre-Dig
944	-1.62525	0.130173	5-min Pre-Dig
945	-1.06381	0.0938964	5-min Pre-Dig
946	0.365493	0.0733386	5-min Pre-Dig
947	0.0769937	0.0813766	5-min Pre-Dig
948	0.33652	0.1044	5-min Pre-Dig
949	0.177477	0.124811	5-min Pre-Dig
950	-1.07969	0.0616734	5-min Pre-Dig
951	-0.760356	0.137844	5-min Pre-Dig
952	-0.118566	0.117268	5-min Pre-Dig
953	0.410475	0.106355	5-min Pre-Dig
954	-0.205285	0.0979089	5-min Pre-Dig
955	1.14437	0.0932289	5-min Pre-Dig
956	0.850791	0.0683992	5-min Pre-Dig
957	1.28996	0.107234	5-min Pre-Dig
958	-0.544362	0.119077	5-min Pre-Dig
959	-0.411213	0.084892	5-min Pre-Dig
960	0.527253	0.0795924	5-min Pre-Dig
961	-0.987929	0.141778	5-min Pre-Dig
962	-1.20238	0.122515	5-min Pre-Dig
963	0.0592452	0.0766971	5-min Pre-Dig
964	-0.912849	0.130225	5-min Pre-Dig
965	-1.3598	0.0741257	5-min Pre-Dig
966	0.0480115	0.120972	5-min Pre-Dig
967	-0.0128023	0.138154	5-min Pre-Dig
968	-0.514391	0.111177	5-min Pre-Dig
969	1.16395	0.0890774	5-min Pre-Dig
970	-0.647256	0.117409	5-min Pre-Dig
971	-0.684321	0.109906	5-min Pre-Dig
972	-0.897444	0.126417	5-min Pre-Dig
973	1.07384	0.096012	5-min Pre-Dig
974	0.0532809	0.0957935	5-min Pre-Dig
975	0.598347	0.0655602	5-min Pre-Dig
976	0.330888	0.118712	5-min Pre-Dig
977	-0.812596	0.104844	5-min Pre-Dig
978	-1.42855	0.146773	5-min Pre-Dig
979	-0.486262	0.0737587	5-min Pre-Dig
980	-0.929914	0.111395	5-min Pre-Dig
981	-0.687778	0.108502	5-min Pre-Dig
982	-1.01065	0.119878	5-min Pre-Dig
983	-0.697359	0.113523	5-min Pre-Dig
984	1.0339	0.115241	5-min Pre-Dig
985	-0.737289	0.0995357	5-min Pre-Dig
986	0.86319	0.0863037	5-min Pre-Dig
987	1.39243	0.0731169	5-min Pre-Dig
988	-0.383434	0.111746	5-min Pre-Dig
989	0.415228	0.0860803	5-min Pre-Dig
990	0.954859	0.119413	5-min Pre-Dig
991	-0.221013	0.0689716	5-min Pre-Dig
992	0.552335	0.0659108	5-min Pre-Dig
993	-1.63984	0.112436	5-min Pre-Dig
994	-0.0162629	0.108756	5-min Pre-Dig
995	1.13646	0.0838053	5-min Pre-Dig
996	-1.50202	0.0849631	5-min Pre-Dig
997	1.22013	0.0853832	5-min Pre-Dig
998	-1.71502	0.114583	5-min Pre-Dig
999	-0.625456	0.124803	5-min Pre-Dig
1000	1.06621	0.0786016	5-min Pre-Dig
1001	-0.536971	0.23515	30-min Pre-Dig
1002	0.266047	0.272623	30-min Pre-Dig
1003	-0.682161	0.195206	30-min Pre-Dig
1004	-0.326347	0.321555	30-min Pre-Dig
1005	-1.65207	0.268142	30-min Pre-Dig
1006	1.06138	0.177713	30-min Pre-Dig
1007	-0.328732	0.237175	30-min Pre-Dig
1008	1.29596	0.279346	30-min Pre-Dig
1009	-1.2305	0.248306	30-min Pre-Dig
1010	-0.293724	0.208899	30-min Pre-Dig
1011	-0.00370131	0.0918937	30-min Pre-Dig
1012	-0.0556809	0.260282	30-min Pre-Dig
1013	0.986929	0.262078	30-min Pre-Dig
1014	1.3591	0.283662	30-min Pre-Dig
1015	-1.2813	0.25358	30-min Pre-Dig
1016	0.688123	0.242504	30-min Pre-Dig
1017	0.766373	0.240626	30-min Pre-Dig
1018	-0.125952	0.178025	30-min Pre-Dig
1019	0.674443	0.263624	30-min Pre-Dig
1020	0.0927604	0.23385	30-min Pre-Dig
1021	0.116935	0.229123	30-min Pre-Dig
1022	0.288272	0.294641	30-min Pre-Dig
1023	-0.646132	0.216575	30-min Pre-Dig
1024	-0.323705	0.25737	30-min Pre-Dig
1025	-0.595466	0.278854	30-min Pre-Dig
1026	-1.13951	0.211821	30-min Pre-Dig
1027	-1.15923	0.273933	30-min Pre-Dig
1028	-0.506413	0.221818	30-min Pre-Dig
1029	-1.24149	0.208783	30-min Pre-Dig
1030	0.955543	0.294324	30-min Pre-Dig
1031	-1.2252	0.248301	30-min Pre-Dig
1032	0.411958	0.234167	30-min Pre-Dig
1033	0.183774	0.270509	30-min Pre-Dig
1034	0.781705	0.220642	30-min Pre-Dig
1035	-0.0808218	0.264086	30-min Pre-Dig
1036	0.494741	0.334521	30-min Pre-Dig
1037	0.560027	0.250962	30-min Pre-Dig
1038	-0.585822	0.237102	30-min Pre-Dig
1039	-0.104067	0.264216	30-min Pre-Dig
1040	-0.0958758	0.219051	30-min Pre-Dig
1041	1.02633	0.208841	30-min Pre-Dig
1042	-0.0638528	0.261997	30-min Pre-Dig
1043	0.838445	0.194851	30-min Pre-Dig
1044	-1.49243	0.212353	30-min Pre-Dig
1045	-1.06381	0.21566	30-min Pre-Dig
1046	0.175112	0.198451	30-min Pre-Dig
1047	-1.03323	0.311853	30-min Pre-Dig
1048	0.826247	0.210422	30-min Pre-Dig
1049	-0.963209	0.250042	30-min Pre-Dig
1050	-0.0562254	0.245718	30-min Pre-Dig
1051	0.135057	0.301919	30-min Pre-Dig
1052	-1.13784	0.232517	30-min Pre-Dig
1053	-1.24251	0.232953	30-min Pre-Dig
1054	0.820426	0.272321	30-min Pre-Dig
1055	1.0778	0.211923	30-min Pre-Dig
1056	-0.760356	0.257006	30-min Pre-Dig
1057	-0.0617426	0.282561	30-min Pre-Dig
1058	0.421719	0.192911	30-min Pre-Dig
1059	0.113577	0.236385	30-min Pre-Dig
1060	0.146799	0.241788	30-min Pre-Dig
1061	-0.181116	0.279639	30-min Pre-Dig
1062	-0.870291	0.224909	30-min Pre-Dig
1063	-0.432907	0.226142	30-min Pre-Dig
1064	-0.174144	0.28571	30-min Pre-Dig
1065	0.093929	0.254287	30-min Pre-Dig
1066	0.611803	0.320502	30-min Pre-Dig
1067	0.292695	0.269319	30-min Pre-Dig
1068	1.29811	0.24901	30-min Pre-Dig
1069	-0.689734	0.221856	30-min Pre-Dig
1070	-0.378692	0.26197	30-min Pre-Dig
1071	-7.54399e-05	0.204213	30-min Pre-Dig
1072	-1.52038	0.196054	30-min Pre-Dig
1073	0.761001	0.221297	30-min Pre-Dig
1074	1.33383	0.26887	30-min Pre-Dig
1075	-0.399462	0.279251	30-min Pre-Dig
1076	-0.521282	0.321493	30-min Pre-Dig
1077	-0.271124	0.31574	30-min Pre-Dig
1078	0.579616	0.266787	30-min Pre-Dig
1079	1.53305	0.219263	30-min Pre-Dig
1080	0.241119	0.244582	30-min Pre-Dig
1081	0.329224	0.214422	30-min Pre-Dig
1082	0.512516	0.205826	30-min Pre-Dig
1083	-0.445787	0.236021	30-min Pre-Dig
1084	-0.153839	0.283533	30-min Pre-Dig
1085	-0.15185	0.298303	30-min Pre-Dig
1086	-0.528694	0.23463	30-min Pre-Dig
1087	0.0185804	0.00944634	30-min Pre-Dig
1088	0.562164	0.301063	30-min Pre-Dig
1089	-1.30914	0.253496	30-min Pre-Dig
1090	1.5419	0.185274	30-min Pre-Dig
1091	-0.605944	0.274301	30-min Pre-Dig
1092	-0.265827	0.259721	30-min Pre-Dig
1093	0.315884	0.23242	30-min Pre-Dig
1094	1.6729	0.194728	30-min Pre-Dig
1095	-1.10636	0.212654	30-min Pre-Dig
1096	0.879148	0.141259	30-min Pre-Dig
1097	-0.156085	0.201219	30-min Pre-Dig
1098	0.878491	0.231077	30-min Pre-Dig
1099	0.833738	0.169396	30-min Pre-Dig
1100	1.12173	0.190077	30-min Pre-Dig
1101	0.35206	0.206455	30-min Pre-Dig
1102	0.130149	0.263269	30-min Pre-Dig
1103	1.1418	0.208441	30-min Pre-Dig
1104	0.80011	0.187355	30-min Pre-Dig
1105	0.75608	0.310153	30-min Pre-Dig
1106	-0.557934	0.209884	30-min Pre-Dig
1107	0.758477	0.248611	30-min Pre-Dig
1108	0.111521	0.315648	30-min Pre-Dig
1109	-0.20284	0.262457	30-min Pre-Dig
1110	-0.846885	0.271218	30-min Pre-Dig
1111	0.5166	0.332984	30-min Pre-Dig
1112	-0.578731	0.25283	30-min Pre-Dig
1113	0.984072	0.242448	30-min Pre-Dig
1114	-0.418545	0.255402	30-min Pre-Dig
1115	0.805863	0.250278	30-min Pre-Dig
1116	0.553534	0.244114	30-min Pre-Dig
1117	-0.414423	0.210425	30-min Pre-Dig
1118	-0.0162629	0.256494	30-min Pre-Dig
1119	-0.99768	0.229046	30-min Pre-Dig
1120	-0.940131	0.256559	30-min Pre-Dig
1121	-0.695268	0.247876	30-min Pre-Dig
1122	-1.75442	0.217064	30-min Pre-Dig
1123	0.365493	0.174464	30-min Pre-Dig
1124	-0.0160251	0.275682	30-min Pre-Dig
1125	-0.582685	0.229154	30-min Pre-Dig
1126	0.978595	0.212801	30-min Pre-Dig
1127	0.285922	0.293772	30-min Pre-Dig
1128	-1.30191	0.232608	30-min Pre-Dig
1129	1.30757	0.293971	30-min Pre-Dig
1130	1.32729	0.298011	30-min Pre-Dig
1131	-0.404953	0.253588	30-min Pre-Dig
1132	-0.0516704	0.281237	30-min Pre-Dig
1133	-1.35688	0.25732	30-min Pre-Dig
1134	0.475041	0.206287	30-min Pre-Dig
1135	0.411158	0.275768	30-min Pre-Dig
1136	-0.108197	0.257031	30-min Pre-Dig
1137	-1.73908	0.244411	30-min Pre-Dig
1138	0.788289	0.249828	30-min Pre-Dig
1139	0.046201	0.535714	30-min Pre-Dig
1140	1.24558	0.252491	30-min Pre-Dig
1141	-0.193566	0.158488	30-min Pre-Dig
1142	-0.272502	0.271585	30-min Pre-Dig
1143	1.27698	0.222311	30-min Pre-Dig
1144	0.720845	0.273202	30-min Pre-Dig
1145	-0.572235	0.197954	30-min Pre-Dig
1146	-0.331544	0.244	30-min Pre-Dig
1147	-0.267107	0.263076	30-min Pre-Dig
1148	0.0322392	0.253312	30-min Pre-Dig
1149	0.283224	0.232778	30-min Pre-Dig
1150	1.41843	0.207678	30-min Pre-Dig
1151	-1.3902	0.21006	30-min Pre-Dig
1152	-0.720738	0.229775	30-min Pre-Dig
1153	-0.623969	0.219735	30-min Pre-Dig
1154	0.971576	0.164816	30-min Pre-Dig
1155	0.844193	0.237809	30-min Pre-Dig
1156	1.11718	0.188235	30-min Pre-Dig
1157	0.743442	0.262186	30-min Pre-Dig
1158	-0.192995	0.24382	30-min Pre-Dig
1159	-0.640501	0.251822	30-min Pre-Dig
1160	-0.363978	0.279432	30-min Pre-Dig
1161	-0.23206	0.254511	30-min Pre-Dig
1162	-0.789938	0.276619	30-min Pre-Dig
1163	-0.206088	0.275743	30-min Pre-Dig
1164	0.306935	0.266316	30-min Pre-Dig
1165	-0.522602	0.310947	30-min Pre-Dig
1166	0.353949	0.211913	30-min Pre-Dig
1167	-0.543054	0.249431	30-min Pre-Dig
1168	0.0327558	0.224154	30-min Pre-Dig
1169	-0.494147	0.210634	30-min Pre-Dig
1170	-0.47476	0.27204	30-min Pre-Dig
1171	0.989815	0.257594	30-min Pre-Dig
1172	-0.0614409	0.304281	30-min Pre-Dig
1173	-0.346935	0.300188	30-min Pre-Dig
1174	0.216842	0.199651	30-min Pre-Dig
1175	-0.0844323	0.14016	30-min Pre-Dig
1176	1.52973	0.25184	30-min Pre-Dig
1177	-0.764531	0.235042	30-min Pre-Dig
1178	-0.632296	0.289552	30-min Pre-Dig
1179	-0.982314	0.264056	30-min Pre-Dig
1180	0.970367	0.183419	30-min Pre-Dig
1181	-1.09551	0.156688	30-min Pre-Dig
1182	-0.396035	0.289598	30-min Pre-Dig
1183	0.085426	0.217282	30-min Pre-Dig
1184	0.58655	0.206178	30-min Pre-Dig
1185	-0.444159	0.272793	30-min Pre-Dig
1186	1.33824	0.270541	30-min Pre-Dig
1187	-1.10235	0.203258	30-min Pre-Dig
1188	-0.069081	0.277524	30-min Pre-Dig
1189	-0.39109	0.271224	30-min Pre-Dig
1190	-0.810373	0.180742	30-min Pre-Dig
1191	1.1296	0.314128	30-min Pre-Dig
1192	-0.101149	0.202246	30-min Pre-Dig
1193	0.375949	0.217817	30-min Pre-Dig
1194	-1.93362	0.169075	30-min Pre-Dig
1195	1.25657	0.198171	30-min Pre-Dig
1196	-1.00218	0.298559	30-min Pre-Dig
1197	0.906058	0.181346	30-min Pre-Dig
1198	1.59574	0.260297	30-min Pre-Dig
1199	0.0273798	-0.00511355	30-min Pre-Dig
1200	0.881125	0.290081	30-min Pre-Dig
1201	0.750348	0.228289	30-min Pre-Dig
1202	-0.542458	0.20568	30-min Pre-Dig
1203	0.34454	0.196801	30-min Pre-Dig
1204	0.0452796	0.111111	30-min Pre-Dig
1205	0.629856	0.194231	30-min Pre-Dig
1206	1.23048	0.278917	30-min Pre-Dig
1207	0.860958	0.16521	30-min Pre-Dig
1208	0.0699463	0.189638	30-min Pre-Dig
1209	0.982608	0.149931	30-min Pre-Dig
1210	-1.21197	0.242908	30-min Pre-Dig
1211	-0.213215	0.255196	30-min Pre-Dig
1212	1.10395	0.217631	30-min Pre-Dig
1213	0.280065	0.182664	30-min Pre-Dig
1214	-0.428086	0.25384	30-min Pre-Dig
1215	0.527322	0.256315	30-min Pre-Dig
1216	0.0749432	0.187346	30-min Pre-Dig
1217	0.530981	0.330102	30-min Pre-Dig
1218	-0.725514	0.251385	30-min Pre-Dig
1219	-0.193205	0.286265	30-min Pre-Dig
1220	-1.31747	0.196256	30-min Pre-Dig
1221	0.728029	0.232284	30-min Pre-Dig
1222	0.150237	0.287244	30-min Pre-Dig
1223	-1.2537	0.225411	30-min Pre-Dig
1224	-0.890121	0.232671	30-min Pre-Dig
1225	0.116722	0.198681	30-min Pre-Dig
1226	1.39269	0.281431	30-min Pre-Dig
1227	-1.35007	0.218621	30-min Pre-Dig
1228	0.126345	0.260022	30-min Pre-Dig
1229	-1.34917	0.22349	30-min Pre-Dig
1230	-0.446702	0.237586	30-min Pre-Dig
1231	-0.562468	0.286837	30-min Pre-Dig
1232	-1.1287	0.213901	30-min Pre-Dig
1233	0.557327	0.245146	30-min Pre-Dig
1234	-0.121365	0.228355	30-min Pre-Dig
1235	1.0094	0.313984	30-min Pre-Dig
1236	-0.681161	0.302633	30-min Pre-Dig
1237	-0.817063	0.195146	30-min Pre-Dig
1238	0.164211	0.254569	30-min Pre-Dig
1239	-0.515231	0.265282	30-min Pre-Dig
1240	-0.0533393	0.330436	30-min Pre-Dig
1241	-1.48585	0.257453	30-min Pre-Dig
1242	-0.621004	0.254494	30-min Pre-Dig
1243	0.081365	0.286491	30-min Pre-Dig
1244	0.272752	0.274261	30-min Pre-Dig
1245	-0.326439	0.307351	30-min Pre-Dig
1246	-0.286626	0.250043	30-min Pre-Dig
1247	-0.987929	0.209715	30-min Pre-Dig
1248	-0.208193	0.284524	30-min Pre-Dig
1249	1.22704	0.178292	30-min Pre-Dig
1250	-0.0663194	0.234835	30-min Pre-Dig
1251	0.197209	0.288278	30-min Pre-Dig
1252	0.0540834	0.226109	30-min Pre-Dig
1253	-0.902139	0.251961	30-min Pre-Dig
1254	0.134365	0.243164	30-min Pre-Dig
1255	0.593959	0.243911	30-min Pre-Dig
1256	-0.175676	0.256793	30-min Pre-Dig
1257	-0.71607	0.244882	30-min Pre-Dig
1258	-0.620794	0.241452	30-min Pre-Dig
1259	0.611144	0.212851	30-min Pre-Dig
1260	0.883805	0.155559	30-min Pre-Dig
1261	0.367325	0.283043	30-min Pre-Dig
1262	0.63872	0.248881	30-min Pre-Dig
1263	-0.289237	0.211333	30-min Pre-Dig
1264	-1.12935	0.249527	30-min Pre-Dig
1265	1.05463	0.201744	30-min Pre-Dig
1266	-0.461157	0.247897	30-min Pre-Dig
1267	0.000951067	0.273098	30-min Pre-Dig
1268	-0.141575	0.288418	30-min Pre-Dig
1269	0.250767	0.280709	30-min Pre-Dig
1270	-1.33927	0.219273	30-min Pre-Dig
1271	0.443504	0.179026	30-min Pre-Dig
1272	-0.632786	0.20127	30-min Pre-Dig
1273	0.779468	0.269743	30-min Pre-Dig
1274	-0.333216	0.220367	30-min Pre-Dig
1275	0.777968	0.217287	30-min Pre-Dig
1276	0.655567	0.293987	30-min Pre-Dig
1277	1.16728	0.185052	30-min Pre-Dig
1278	0.880043	0.215206	30-min Pre-Dig
1279	0.3	0.263809	30-min Pre-Dig
1280	-1.34513	0.209402	30-min Pre-Dig
1281	0.983239	0.213386	30-min Pre-Dig
1282	-0.135631	0.218981	30-min Pre-Dig
1283	0.171025	0.243893	30-min Pre-Dig
1284	-0.294157	0.190345	30-min Pre-Dig
1285	-0.176464	0.217279	30-min Pre-Dig
1286	-0.31378	0.273057	30-min Pre-Dig
1287	-0.901202	0.229237	30-min Pre-Dig
1288	-1.21473	0.23129	30-min Pre-Dig
1289	1.39862	0.217998	30-min Pre-Dig
1290	-0.19277	0.252273	30-min Pre-Dig
1291	-0.506708	0.211254	30-min Pre-Dig
1292	0.864663	0.214527	30-min Pre-Dig
1293	-1.00486	0.253489	30-min Pre-Dig
1294	-1.27563	0.180174	30-min Pre-Dig
1295	-1.32399	0.233332	30-min Pre-Dig
1296	0.605653	0.234604	30-min Pre-Dig
1297	0.0883479	0.190666	30-min Pre-Dig
1298	-0.218472	0.219071	30-min Pre-Dig
1299	1.21219	0.225409	30-min Pre-Dig
1300	-1.63084	0.226002	30-min Pre-Dig
1301	1.55064	0.240547	30-min Pre-Dig
1302	-1.21731	0.220833	30-min Pre-Dig
1303	-1.17594	0.259046	30-min Pre-Dig
1304	1.11041	0.182325	30-min Pre-Dig
1305	1.25521	0.232906	30-min Pre-Dig
1306	1.04109	0.182411	30-min Pre-Dig
1307	-1.04005	0.206843	30-min Pre-Dig
1308	0.588081	0.356922	30-min Pre-Dig
1309	-0.756148	0.273638	30-min Pre-Dig
1310	-0.668571	0.205972	30-min Pre-Dig
1311	-0.522545	0.24934	30-min Pre-Dig
1312	0.595964	0.205321	30-min Pre-Dig
1313	-0.0214842	0.214717	30-min Pre-Dig
1314	-0.513788	0.199743	30-min Pre-Dig
1315	1.34329	0.264372	30-min Pre-Dig
1316	-0.467642	0.25781	30-min Pre-Dig
1317	-0.568448	0.159097	30-min Pre-Dig
1318	-0.144858	0.266322	30-min Pre-Dig
1319	0.694509	0.20332	30-min Pre-Dig
1320	0.297125	0.226766	30-min Pre-Dig
1321	0.301694	0.249302	30-min Pre-Dig
1322	-1.1108	0.202252	30-min Pre-Dig
1323	-0.0904606	0.276369	30-min Pre-Dig
1324	-0.463404	0.23646	30-min Pre-Dig
1325	0.602632	0.206772	30-min Pre-Dig
1326	0.606554	0.197144	30-min Pre-Dig
1327	-0.839882	0.228652	30-min Pre-Dig
1328	-0.390122	0.206006	30-min Pre-Dig
1329	-1.86216	0.204527	30-min Pre-Dig
1330	0.777148	0.200794	30-min Pre-Dig
1331	-0.578873	0.25931	30-min Pre-Dig
1332	0.965628	0.151126	30-min Pre-Dig
1333	0.468119	0.31723	30-min Pre-Dig
1334	0.375837	0.252581	30-min Pre-Dig
1335	-0.563939	0.21583	30-min Pre-Dig
1336	0.580351	0.243449	30-min Pre-Dig
1337	-0.911109	0.218411	30-min Pre-Dig
1338	0.446546	0.231746	30-min Pre-Dig
1339	-0.290972	0.266086	30-min Pre-Dig
1340	0.245643	0.261508	30-min Pre-Dig
1341	0.662571	0.221768	30-min Pre-Dig
1342	-0.473046	0.235939	30-min Pre-Dig
1343	-0.61473	0.312854	30-min Pre-Dig
1344	-0.536087	0.209153	30-min Pre-Dig
1345	0.357987	0.289038	30-min Pre-Dig
1346	1.32812	0.242745	30-min Pre-Dig
1347	-0.368786	0.221673	30-min Pre-Dig
1348	-0.483859	0.225332	30-min Pre-Dig
1349	-0.140314	0.276406	30-min Pre-Dig
1350	0.500131	0.302745	30-min Pre-Dig
1351	-0.809514	0.247534	30-min Pre-Dig
1352	-0.747306	0.25796	30-min Pre-Dig
1353	0.967187	0.188031	30-min Pre-Dig
1354	-0.357041	0.2111	30-min Pre-Dig
1355	1.09924	0.165698	30-min Pre-Dig
1356	-1.17658	0.170334	30-min Pre-Dig
1357	0.0814902	0.201452	30-min Pre-Dig
1358	0.829997	0.178798	30-min Pre-Dig
1359	0.29005	0.268802	30-min Pre-Dig
1360	-0.873753	0.253086	30-min Pre-Dig
1361	-0.212091	0.210579	30-min Pre-Dig
1362	-0.288748	0.251241	30-min Pre-Dig
1363	-0.726083	0.334657	30-min Pre-Dig
1364	1.07384	0.273042	30-min Pre-Dig
1365	0.363586	0.327175	30-min Pre-Dig
1366	-0.51725	0.252252	30-min Pre-Dig
1367	-0.543606	0.267574	30-min Pre-Dig
1368	-0.684229	0.196079	30-min Pre-Dig
1369	0.540806	0.200566	30-min Pre-Dig
1370	0.020144	-0.0609319	30-min Pre-Dig
1371	-0.914669	0.238989	30-min Pre-Dig
1372	0.786168	0.257453	30-min Pre-Dig
1373	1.17067	0.153057	30-min Pre-Dig
1374	1.26817	0.177373	30-min Pre-Dig
1375	-0.363032	0.249437	30-min Pre-Dig
1376	-0.720953	0.276235	30-min Pre-Dig
1377	-0.225631	0.223948	30-min Pre-Dig
1378	-0.58556	0.258816	30-min Pre-Dig
1379	0.307975	0.211972	30-min Pre-Dig
1380	0.839589	0.276846	30-min Pre-Dig
1381	0.421901	0.305491	30-min Pre-Dig
1382	-0.741672	0.252165	30-min Pre-Dig
1383	-0.465611	0.25993	30-min Pre-Dig
1384	-1.24691	0.223953	30-min Pre-Dig
1385	0.271754	0.258924	30-min Pre-Dig
1386	0.0879563	0.246459	30-min Pre-Dig
1387	0.26354	0.246535	30-min Pre-Dig
1388	0.906256	0.247276	30-min Pre-Dig
1389	-1.68839	0.219291	30-min Pre-Dig
1390	-0.767826	0.323754	30-min Pre-Dig
1391	0.108404	0.229432	30-min Pre-Dig
1392	-0.0521059	0.30904	30-min Pre-Dig
1393	-0.695315	0.223264	30-min Pre-Dig
1394	0.379026	0.226379	30-min Pre-Dig
1395	-0.833309	0.216112	30-min Pre-Dig
1396	-1.13534	0.237376	30-min Pre-Dig
1397	0.702002	0.221689	30-min Pre-Dig
1398	1.18956	0.229148	30-min Pre-Dig
1399	-0.399442	0.243032	30-min Pre-Dig
1400	-1.01053	0.268387	30-min Pre-Dig
1401	-0.536758	0.195541	30-min Pre-Dig
1402	0.661812	0.189467	30-min Pre-Dig
1403	-0.129713	0.282097	30-min Pre-Dig
1404	0.13204	0.225421	30-min Pre-Dig
1405	-0.428314	0.266943	30-min Pre-Dig
1406	-0.547223	0.218724	30-min Pre-Dig
1407	-0.477042	0.282252	30-min Pre-Dig
1408	1.09246	0.266472	30-min Pre-Dig
1409	0.238613	0.244083	30-min Pre-Dig
1410	-0.476091	0.248275	30-min Pre-Dig
1411	1.37856	0.178771	30-min Pre-Dig
1412	0.153514	0.294509	30-min Pre-Dig
1413	-0.236348	0.226128	30-min Pre-Dig
1414	-1.44202	0.212378	30-min Pre-Dig
1415	1.29101	0.147925	30-min Pre-Dig
1416	-0.604206	0.231087	30-min Pre-Dig
1417	-0.506539	0.252582	30-min Pre-Dig
1418	-0.786165	0.267842	30-min Pre-Dig
1419	0.168205	0.186718	30-min Pre-Dig
1420	0.678897	0.28498	30-min Pre-Dig
1421	-1.00623	0.296663	30-min Pre-Dig
1422	1.45687	0.267846	30-min Pre-Dig
1423	-0.0777152	0.25858	30-min Pre-Dig
1424	-0.0225916	0.202818	30-min Pre-Dig
1425	-1.20353	0.170002	30-min Pre-Dig
1426	-0.180583	0.291498	30-min Pre-Dig
1427	-0.221054	0.235067	30-min Pre-Dig
1428	-0.0481133	0.232797	30-min Pre-Dig
1429	1.03225	0.179684	30-min Pre-Dig
1430	-0.306465	0.265554	30-min Pre-Dig
1431	0.598347	0.185223	30-min Pre-Dig
1432	-0.439427	0.208874	30-min Pre-Dig
1433	-0.314881	0.226767	30-min Pre-Dig
1434	-1.08655	0.244276	30-min Pre-Dig
1435	-0.578868	0.22071	30-min Pre-Dig
1436	1.28732	0.260874	30-min Pre-Dig
1437	-0.309969	0.288638	30-min Pre-Dig
1438	0.677734	0.270981	30-min Pre-Dig
1439	-0.266428	0.226171	30-min Pre-Dig
1440	0.831511	0.263109	30-min Pre-Dig
1441	0.33652	0.243212	30-min Pre-Dig
1442	-0.968612	0.246093	30-min Pre-Dig
1443	1.06512	0.143218	30-min Pre-Dig
1444	1.0524	0.251936	30-min Pre-Dig
1445	1.17157	0.239379	30-min Pre-Dig
1446	1.25904	0.262535	30-min Pre-Dig
1447	-0.197915	0.249734	30-min Pre-Dig
1448	1.11316	0.137737	30-min Pre-Dig
1449	-0.66985	0.199849	30-min Pre-Dig
1450	-1.73763	0.234694	30-min Pre-Dig
1451	-0.084976	0.207156	30-min Pre-Dig
1452	1.24974	0.186919	30-min Pre-Dig
1453	-1.3109	0.293279	30-min Pre-Dig
1454	-1.48766	0.265526	30-min Pre-Dig
1455	0.518637	0.322211	30-min Pre-Dig
1456	0.36971	0.222639	30-min Pre-Dig
1457	1.08474	0.225864	30-min Pre-Dig
1458	-1.29609	0.211999	30-min Pre-Dig
1459	-1.62525	0.220896	30-min Pre-Dig
1460	1.37849	0.271562	30-min Pre-Dig
1461	-1.46649	0.195737	30-min Pre-Dig
1462	0.869608	0.244598	30-min Pre-Dig
1463	0.531881	0.308029	30-min Pre-Dig
1464	-1.1593	0.167083	30-min Pre-Dig
1465	0.336366	0.239941	30-min Pre-Dig
1466	-0.226273	0.215408	30-min Pre-Dig
1467	0.458441	0.206013	30-min Pre-Dig
1468	0.669764	0.21196	30-min Pre-Dig
1469	-0.274874	0.256723	30-min Pre-Dig
1470	-0.544422	0.255794	30-min Pre-Dig
1471	-0.73338	0.225866	30-min Pre-Dig
1472	1.06414	0.211693	30-min Pre-Dig
1473	-0.629422	0.219402	30-min Pre-Dig
1474	-0.762201	0.206375	30-min Pre-Dig
1475	1.11885	0.210995	30-min Pre-Dig
1476	-0.351596	0.228499	30-min Pre-Dig
1477	-0.411213	0.198472	30-min Pre-Dig
1478	1.39035	0.182647	30-min Pre-Dig
1479	-0.28093	0.231802	30-min Pre-Dig
1480	-0.934516	0.232553	30-min Pre-Dig
1481	1.27184	0.210992	30-min Pre-Dig
1482	0.286416	0.196477	30-min Pre-Dig
1483	-0.555778	0.272565	30-min Pre-Dig
1484	-1.2887	0.275304	30-min Pre-Dig
1485	1.41022	0.266126	30-min Pre-Dig
1486	-0.0342447	0.217123	30-min Pre-Dig
1487	0.720375	0.242012	30-min Pre-Dig
1488	-1.45663	0.253861	30-min Pre-Dig
1489	-0.59383	0.197983	30-min Pre-Dig
1490	0.0893687	0.20275	30-min Pre-Dig
1491	-0.400644	0.243841	30-min Pre-Dig
1492	1.25314	0.25482	30-min Pre-Dig
1493	-0.174525	0.251334	30-min Pre-Dig
1494	0.242983	0.273374	30-min Pre-Dig
1495	-0.75536	0.302244	30-min Pre-Dig
1496	0.143313	0.250606	30-min Pre-Dig
1497	0.174313	0.272662	30-min Pre-Dig
1498	-0.595277	0.281073	30-min Pre-Dig
1499	0.41102	0.27208	30-min Pre-Dig
1500	0.272032	0.280698	30-min Pre-Dig
1501	0.0994614	0.218851	30-min Pre-Dig
1502	0.429913	0.234158	30-min Pre-Dig
1503	-0.385235	0.2174	30-min Pre-Dig
1504	0.0447508	0.195406	30-min Pre-Dig
1505	0.526625	0.245521	30-min Pre-Dig
1506	-1.93267	0.241125	30-min Pre-Dig
1507	-0.106038	0.192148	30-min Pre-Dig
1508	0.601641	0.251219	30-min Pre-Dig
1509	-1.47907	0.234323	30-min Pre-Dig
1510	-0.779145	0.240039	30-min Pre-Dig
1511	-1.09543	0.152886	30-min Pre-Dig
1512	0.30478	0.233998	30-min Pre-Dig
1513	-0.0114904	0.27915	30-min Pre-Dig
1514	-0.0313533	0.287518	30-min Pre-Dig
1515	0.165082	0.236967	30-min Pre-Dig
1516	-0.23011	0.29342	30-min Pre-Dig
1517	-0.812596	0.244032	30-min Pre-Dig
1518	-0.469626	0.247151	30-min Pre-Dig
1519	1.36836	0.23157	30-min Pre-Dig
1520	-0.616764	0.25573	30-min Pre-Dig
1521	-0.359548	0.278176	30-min Pre-Dig
1522	0.799869	0.179762	30-min Pre-Dig
1523	0.430473	0.250288	30-min Pre-Dig
1524	-0.0272511	0.26135	30-min Pre-Dig
1525	-0.205285	0.22893	30-min Pre-Dig
1526	1.40541	0.249719	30-min Pre-Dig
1527	-1.13567	0.200593	30-min Pre-Dig
1528	-0.948463	0.247055	30-min Pre-Dig
1529	-1.05828	0.238377	30-min Pre-Dig
1530	-1.10221	0.213382	30-min Pre-Dig
1531	-0.00781974	0.251081	30-min Pre-Dig
1532	-0.566468	0.293897	30-min Pre-Dig
1533	-1.10709	0.152491	30-min Pre-Dig
1534	1.39318	0.263572	30-min Pre-Dig
1535	0.503309	0.190559	30-min Pre-Dig
1536	-0.657701	0.238705	30-min Pre-Dig
1537	-0.321507	0.268466	30-min Pre-Dig
1538	-0.380015	0.163651	30-min Pre-Dig
1539	-1.07028	0.23017	30-min Pre-Dig
1540	0.225362	0.227756	30-min Pre-Dig
1541	-0.577606	0.237881	30-min Pre-Dig
1542	0.596821	0.267591	30-min Pre-Dig
1543	0.185134	0.248191	30-min Pre-Dig
1544	-0.601526	0.231122	30-min Pre-Dig
1545	-0.131712	0.195073	30-min Pre-Dig
1546	-0.212684	0.252291	30-min Pre-Dig
1547	0.180672	0.251333	30-min Pre-Dig
1548	0.788486	0.17932	30-min Pre-Dig
1549	-0.678837	0.244907	30-min Pre-Dig
1550	-1.44442	0.186031	30-min Pre-Dig
1551	-1.25796	0.326572	30-min Pre-Dig
1552	1.24426	0.212487	30-min Pre-Dig
1553	-1.32722	0.218264	30-min Pre-Dig
1554	0.733307	0.358871	30-min Pre-Dig
1555	-1.1434	0.272208	30-min Pre-Dig
1556	-1.16272	0.15689	30-min Pre-Dig
1557	-0.933024	0.231162	30-min Pre-Dig
1558	-0.520739	0.27831	30-min Pre-Dig
1559	0.142985	0.256604	30-min Pre-Dig
1560	0.639544	0.23279	30-min Pre-Dig
1561	-0.765228	0.231436	30-min Pre-Dig
1562	-0.644088	0.243852	30-min Pre-Dig
1563	-0.128402	0.222393	30-min Pre-Dig
1564	0.0336881	0.245752	30-min Pre-Dig
1565	-1.42601	0.207249	30-min Pre-Dig
1566	1.11037	0.287522	30-min Pre-Dig
1567	0.992474	0.237107	30-min Pre-Dig
1568	-0.273264	0.258865	30-min Pre-Dig
1569	0.930855	0.312517	30-min Pre-Dig
1570	-0.761946	0.200697	30-min Pre-Dig
1571	-0.902011	0.244823	30-min Pre-Dig
1572	1.19772	0.227956	30-min Pre-Dig
1573	-0.470919	0.259149	30-min Pre-Dig
1574	-0.67253	0.228798	30-min Pre-Dig
1575	-0.98739	0.207204	30-min Pre-Dig
1576	-1.2676	0.252053	30-min Pre-Dig
1577	-0.491885	0.219432	30-min Pre-Dig
1578	-1.20771	0.214584	30-min Pre-Dig
1579	-0.918477	0.20002	30-min Pre-Dig
1580	-0.559771	0.242958	30-min Pre-Dig
1581	1.00933	0.201385	30-min Pre-Dig
1582	0.343183	0.256088	30-min Pre-Dig
1583	1.08901	0.227863	30-min Pre-Dig
1584	-0.671517	0.25052	30-min Pre-Dig
1585	-0.279847	0.290867	30-min Pre-Dig
1586	-1.72269	0.239655	30-min Pre-Dig
1587	0.308433	0.301387	30-min Pre-Dig
1588	-0.266952	0.22971	30-min Pre-Dig
1589	-0.159572	0.250336	30-min Pre-Dig
1590	-0.0703177	0.138493	30-min Pre-Dig
1591	-0.264796	0.264971	30-min Pre-Dig
1592	-0.969847	0.235482	30-min Pre-Dig
1593	0.499122	0.266486	30-min Pre-Dig
1594	0.172662	0.247105	30-min Pre-Dig
1595	0.0769726	0.212462	30-min Pre-Dig
1596	0.266275	0.183242	30-min Pre-Dig
1597	-1.57962	0.239576	30-min Pre-Dig
1598	0.638832	0.279186	30-min Pre-Dig
1599	-0.860714	0.270886	30-min Pre-Dig
1600	-0.221448	0.24822	30-min Pre-Dig
1601	-0.619812	0.282198	30-min Pre-Dig
1602	-0.64092	0.208427	30-min Pre-Dig
1603	-0.492022	0.224223	30-min Pre-Dig
1604	-0.525852	0.250637	30-min Pre-Dig
1605	-0.252079	0.290101	30-min Pre-Dig
1606	-0.226729	0.225701	30-min Pre-Dig
1607	1.21474	0.15855	30-min Pre-Dig
1608	0.77465	0.239394	30-min Pre-Dig
1609	0.314219	0.192891	30-min Pre-Dig
1610	-0.710378	0.223048	30-min Pre-Dig
1611	-0.189019	0.241871	30-min Pre-Dig
1612	-0.20579	0.204874	30-min Pre-Dig
1613	-0.244694	0.262131	30-min Pre-Dig
1614	0.596337	0.262784	30-min Pre-Dig
1615	-0.0817994	0.244627	30-min Pre-Dig
1616	0.109519	0.239646	30-min Pre-Dig
1617	1.73759	0.260366	30-min Pre-Dig
1618	-0.391741	0.251454	30-min Pre-Dig
1619	-0.196578	0.269672	30-min Pre-Dig
1620	-0.672873	0.236898	30-min Pre-Dig
1621	0.094842	0.248311	30-min Pre-Dig
1622	0.00473058	0.178713	30-min Pre-Dig
1623	0.612251	0.302099	30-min Pre-Dig
1624	-0.0492877	0.252041	30-min Pre-Dig
1625	-1.0255	0.268032	30-min Pre-Dig
1626	-0.874969	0.271996	30-min Pre-Dig
1627	0.697502	0.186119	30-min Pre-Dig
1628	-0.0323102	0.251618	30-min Pre-Dig
1629	0.968177	0.293899	30-min Pre-Dig
1630	0.791506	0.165752	30-min Pre-Dig
1631	-0.525621	0.238129	30-min Pre-Dig
1632	-0.549507	0.245085	30-min Pre-Dig
1633	-0.937469	0.262568	30-min Pre-Dig
1634	0.945028	0.222775	30-min Pre-Dig
1635	-0.886658	0.257266	30-min Pre-Dig
1636	0.503269	0.205392	30-min Pre-Dig
1637	-1.46373	0.261151	30-min Pre-Dig
1638	0.596235	0.205485	30-min Pre-Dig
1639	-0.648001	0.237312	30-min Pre-Dig
1640	0.745235	0.248944	30-min Pre-Dig
1641	0.40268	0.256888	30-min Pre-Dig
1642	-0.772002	0.29819	30-min Pre-Dig
1643	-0.313012	0.293972	30-min Pre-Dig
1644	-1.62889	0.251732	30-min Pre-Dig
1645	0.968141	0.221767	30-min Pre-Dig
1646	-0.532317	0.218412	30-min Pre-Dig
1647	0.00950107	0.229617	30-min Pre-Dig
1648	0.603942	0.228587	30-min Pre-Dig
1649	-1.42855	0.227454	30-min Pre-Dig
1650	0.691675	0.214987	30-min Pre-Dig
1651	-0.324393	0.249205	30-min Pre-Dig
1652	-0.00906351	0.278297	30-min Pre-Dig
1653	0.354558	0.245935	30-min Pre-Dig
1654	-0.185783	0.27953	30-min Pre-Dig
1655	0.433465	0.180516	30-min Pre-Dig
1656	0.109564	0.144338	30-min Pre-Dig
1657	-1.08843	0.278626	30-min Pre-Dig
1658	0.700941	0.301215	30-min Pre-Dig
1659	-0.524047	0.222688	30-min Pre-Dig
1660	0.508972	0.198149	30-min Pre-Dig
1661	-1.70863	0.253615	30-min Pre-Dig
1662	1.35307	0.198003	30-min Pre-Dig
1663	0.380077	0.27409	30-min Pre-Dig
1664	0.596071	0.211297	30-min Pre-Dig
1665	-1.62372	0.223789	30-min Pre-Dig
1666	-0.309726	0.268849	30-min Pre-Dig
1667	1.20462	0.152036	30-min Pre-Dig
1668	-0.0296237	0.0236497	30-min Pre-Dig
1669	0.58725	0.238236	30-min Pre-Dig
1670	0.390983	0.294365	30-min Pre-Dig
1671	0.200068	0.24073	30-min Pre-Dig
1672	-1.19822	0.225016	30-min Pre-Dig
1673	0.725211	0.235033	30-min Pre-Dig
1674	-0.944847	0.20883	30-min Pre-Dig
1675	-0.293441	0.208299	30-min Pre-Dig
1676	-0.951942	0.21249	30-min Pre-Dig
1677	0.367155	0.259955	30-min Pre-Dig
1678	-0.815316	0.224822	30-min Pre-Dig
1679	-0.429806	0.20355	30-min Pre-Dig
1680	-0.992154	0.253293	30-min Pre-Dig
1681	-0.779802	0.284986	30-min Pre-Dig
1682	-0.0558688	0.279066	30-min Pre-Dig
1683	1.20605	0.127744	30-min Pre-Dig
1684	0.124031	0.281821	30-min Pre-Dig
1685	-1.63984	0.263074	30-min Pre-Dig
1686	-1.14071	0.216354	30-min Pre-Dig
1687	-0.429005	0.2295	30-min Pre-Dig
1688	-1.40634	0.239452	30-min Pre-Dig
1689	-0.94267	0.268863	30-min Pre-Dig
1690	0.182778	0.236548	30-min Pre-Dig
1691	-1.01355	0.231664	30-min Pre-Dig
1692	-0.06913	0.283502	30-min Pre-Dig
1693	-0.0328456	0.260709	30-min Pre-Dig
1694	0.365459	0.271442	30-min Pre-Dig
1695	0.876908	0.255623	30-min Pre-Dig
1696	-0.0946865	0.219617	30-min Pre-Dig
1697	0.883367	0.188114	30-min Pre-Dig
1698	-0.603105	0.216991	30-min Pre-Dig
1699	0.921391	0.241125	30-min Pre-Dig
1700	-0.102626	0.243586	30-min Pre-Dig
1701	0.604756	0.251291	30-min Pre-Dig
1702	-1.19429	0.263917	30-min Pre-Dig
1703	-0.86943	0.271507	30-min Pre-Dig
1704	1.03966	0.186713	30-min Pre-Dig
1705	0.136255	0.190822	30-min Pre-Dig
1706	0.336677	0.216401	30-min Pre-Dig
1707	0.703331	0.355574	30-min Pre-Dig
1708	1.16395	0.212955	30-min Pre-Dig
1709	-0.7396	0.247025	30-min Pre-Dig
1710	1.41059	0.22596	30-min Pre-Dig
1711	-0.0627627	0.311609	30-min Pre-Dig
1712	1.30535	0.259017	30-min Pre-Dig
1713	0.290939	0.245312	30-min Pre-Dig
1714	0.195958	0.234485	30-min Pre-Dig
1715	-0.546162	0.216462	30-min Pre-Dig
1716	0.856449	0.266636	30-min Pre-Dig
1717	0.683055	0.228268	30-min Pre-Dig
1718	-0.125865	0.262507	30-min Pre-Dig
1719	0.159488	0.227173	30-min Pre-Dig
1720	-0.241156	0.265255	30-min Pre-Dig
1721	-0.371819	0.197721	30-min Pre-Dig
1722	-0.770558	0.219618	30-min Pre-Dig
1723	0.432921	0.259817	30-min Pre-Dig
1724	-0.419379	0.254489	30-min Pre-Dig
1725	-0.651185	0.280249	30-min Pre-Dig
1726	-0.168088	0.229995	30-min Pre-Dig
1727	0.847961	0.261646	30-min Pre-Dig
1728	-0.096785	0.245597	30-min Pre-Dig
1729	-0.202219	0.278923	30-min Pre-Dig
1730	-0.230346	0.257965	30-min Pre-Dig
1731	0.422437	0.223912	30-min Pre-Dig
1732	-0.600155	0.226075	30-min Pre-Dig
1733	-1.47951	0.245368	30-min Pre-Dig
1734	0.29799	0.267863	30-min Pre-Dig
1735	-0.245746	0.255459	30-min Pre-Dig
1736	0.44049	0.232656	30-min Pre-Dig
1737	0.589784	0.20983	30-min Pre-Dig
1738	-1.09192	0.203502	30-min Pre-Dig
1739	-0.765749	0.197598	30-min Pre-Dig
1740	0.541586	0.283794	30-min Pre-Dig
1741	0.340095	0.261487	30-min Pre-Dig
1742	-0.287589	0.239174	30-min Pre-Dig
1743	0.254992	0.25599	30-min Pre-Dig
1744	-0.515521	0.271897	30-min Pre-Dig
1745	0.372746	0.226856	30-min Pre-Dig
1746	0.0308344	0.235304	30-min Pre-Dig
1747	1.13111	0.242462	30-min Pre-Dig
1748	0.370812	0.314384	30-min Pre-Dig
1749	-0.038356	0.230234	30-min Pre-Dig
1750	0.135161	0.277596	30-min Pre-Dig
1751	-0.576682	0.214047	30-min Pre-Dig
1752	0.282538	0.240799	30-min Pre-Dig
1753	-1.45006	0.225721	30-min Pre-Dig
1754	-1.08281	0.232235	30-min Pre-Dig
1755	-0.166182	0.200225	30-min Pre-Dig
1756	-0.554749	0.249563	30-min Pre-Dig
1757	0.753151	0.268171	30-min Pre-Dig
1758	0.441179	0.282619	30-min Pre-Dig
1759	-0.499712	0.258892	30-min Pre-Dig
1760	-0.465019	0.174617	30-min Pre-Dig
1761	-0.393391	0.251113	30-min Pre-Dig
1762	0.231576	0.261442	30-min Pre-Dig
1763	-0.864365	0.274244	30-min Pre-Dig
1764	0.0815437	0.162547	30-min Pre-Dig
1765	-1.62379	0.264463	30-min Pre-Dig
1766	0.37212	0.246919	30-min Pre-Dig
1767	0.356778	0.221541	30-min Pre-Dig
1768	-0.640028	0.225814	30-min Pre-Dig
1769	-0.550424	0.253555	30-min Pre-Dig
1770	0.0326159	-0.0266667	30-min Pre-Dig
1771	0.492778	0.276129	30-min Pre-Dig
1772	-1.37508	0.26424	30-min Pre-Dig
1773	-0.883326	0.24794	30-min Pre-Dig
1774	-0.412374	0.210088	30-min Pre-Dig
1775	-0.42292	0.196505	30-min Pre-Dig
1776	0.0952774	0.28373	30-min Pre-Dig
1777	-0.400818	0.207113	30-min Pre-Dig
1778	0.356357	0.290525	30-min Pre-Dig
1779	0.977901	0.287282	30-min Pre-Dig
1780	0.777002	0.200606	30-min Pre-Dig
1781	-0.678599	0.211074	30-min Pre-Dig
1782	0.878354	0.209495	30-min Pre-Dig
1783	0.523963	0.241355	30-min Pre-Dig
1784	0.797683	0.271923	30-min Pre-Dig
1785	0.713759	0.165786	30-min Pre-Dig
1786	-0.637347	0.252145	30-min Pre-Dig
1787	0.154837	0.215976	30-min Pre-Dig
1788	-0.310341	0.300287	30-min Pre-Dig
1789	1.36329	0.163602	30-min Pre-Dig
1790	0.195944	0.190113	30-min Pre-Dig
1791	0.0229136	0.273094	30-min Pre-Dig
1792	0.66916	0.243362	30-min Pre-Dig
1793	-0.142287	0.257619	30-min Pre-Dig
1794	1.1435	0.256257	30-min Pre-Dig
1795	-0.32956	0.281632	30-min Pre-Dig
1796	0.716273	0.251646	30-min Pre-Dig
1797	-0.400762	0.239877	30-min Pre-Dig
1798	-0.7368	0.245567	30-min Pre-Dig
1799	1.48967	0.245418	30-min Pre-Dig
1800	-0.476174	0.192897	30-min Pre-Dig
1801	-0.87155	0.211035	30-min Pre-Dig
1802	-0.73857	0.242231	30-min Pre-Dig
1803	-1.03684	0.206829	30-min Pre-Dig
1804	0.163125	0.193903	30-min Pre-Dig
1805	-0.148112	0.274994	30-min Pre-Dig
1806	0.580453	0.2497	30-min Pre-Dig
1807	-0.200097	0.245495	30-min Pre-Dig
1808	0.594493	0.254708	30-min Pre-Dig
1809	-0.528352	0.245269	30-min Pre-Dig
1810	-0.180472	0.228548	30-min Pre-Dig
1811	0.975863	0.245491	30-min Pre-Dig
1812	-0.327119	0.23832	30-min Pre-Dig
1813	-1.15371	0.291196	30-min Pre-Dig
1814	-0.688807	0.202614	30-min Pre-Dig
1815	0.158965	0.265909	30-min Pre-Dig
1816	0.168885	0.256705	30-min Pre-Dig
1817	-0.649444	0.240644	30-min Pre-Dig
1818	-1.84295	0.219861	30-min Pre-Dig
1819	-0.729979	0.261866	30-min Pre-Dig
1820	-0.427375	0.222881	30-min Pre-Dig
1821	-1.30437	0.210088	30-min Pre-Dig
1822	-1.06035	0.199089	30-min Pre-Dig
1823	-0.354394	0.259724	30-min Pre-Dig
1824	-0.257806	0.267347	30-min Pre-Dig
1825	-1.52871	0.223263	30-min Pre-Dig
1826	-0.510937	0.249431	30-min Pre-Dig
1827	0.976681	0.168769	30-min Pre-Dig
1828	-0.085361	0.267298	30-min Pre-Dig
1829	1.16576	0.236219	30-min Pre-Dig
1830	-1.77596	0.22471	30-min Pre-Dig
1831	0.952829	0.284394	30-min Pre-Dig
1832	0.82229	0.331988	30-min Pre-Dig
1833	0.343852	0.303246	30-min Pre-Dig
1834	-1.57396	0.195058	30-min Pre-Dig
1835	0.268535	0.193713	30-min Pre-Dig
1836	0.734336	0.18541	30-min Pre-Dig
1837	1.21353	0.208617	30-min Pre-Dig
1838	-0.962237	0.270831	30-min Pre-Dig
1839	1.04962	0.256571	30-min Pre-Dig
1840	-0.130355	0.225701	30-min Pre-Dig
1841	-0.897444	0.224358	30-min Pre-Dig
1842	0.134326	0.267535	30-min Pre-Dig
1843	0.747316	0.260175	30-min Pre-Dig
1844	-0.826152	0.228443	30-min Pre-Dig
1845	-0.196394	0.255874	30-min Pre-Dig
1846	0.645106	0.238471	30-min Pre-Dig
1847	0.0949473	0.212203	30-min Pre-Dig
1848	1.01573	0.214606	30-min Pre-Dig
1849	0.896856	0.195925	30-min Pre-Dig
1850	0.564046	0.247162	30-min Pre-Dig
1851	-0.114422	0.237688	30-min Pre-Dig
1852	-1.28684	0.216823	30-min Pre-Dig
1853	0.642876	0.255508	30-min Pre-Dig
1854	-1.05215	0.168365	30-min Pre-Dig
1855	-0.0787257	0.213684	30-min Pre-Dig
1856	0.0272685	0.225401	30-min Pre-Dig
1857	1.09754	0.212892	30-min Pre-Dig
1858	-0.951063	0.14849	30-min Pre-Dig
1859	0.0335215	0.300845	30-min Pre-Dig
1860	0.734086	0.297211	30-min Pre-Dig
1861	1.36103	0.264194	30-min Pre-Dig
1862	-0.541486	0.199187	30-min Pre-Dig
1863	0.905272	0.313059	30-min Pre-Dig
1864	-0.0869726	0.251762	30-min Pre-Dig
1865	-0.211367	0.237239	30-min Pre-Dig
1866	-0.368551	0.284844	30-min Pre-Dig
1867	0.927952	0.229388	30-min Pre-Dig
1868	-0.698958	0.230748	30-min Pre-Dig
1869	0.469306	0.222364	30-min Pre-Dig
1870	1.30386	0.224305	30-min Pre-Dig
1871	-0.540335	0.296068	30-min Pre-Dig
1872	1.2624	0.26577	30-min Pre-Dig
1873	-1.43186	0.231378	30-min Pre-Dig
1874	0.830809	0.181574	30-min Pre-Dig
1875	0.798628	0.310117	30-min Pre-Dig
1876	-0.262909	0.219545	30-min Pre-Dig
1877	1.01662	0.202391	30-min Pre-Dig
1878	0.607476	0.311456	30-min Pre-Dig
1879	-0.533574	0.227482	30-min Pre-Dig
1880	-1.08126	0.214797	30-min Pre-Dig
1881	-1.42884	0.223317	30-min Pre-Dig
1882	0.845536	0.214751	30-min Pre-Dig
1883	-1.05835	0.203047	30-min Pre-Dig
1884	-0.607913	0.228449	30-min Pre-Dig
1885	0.609257	0.265031	30-min Pre-Dig
1886	-0.673318	0.261772	30-min Pre-Dig
1887	0.79168	0.322505	30-min Pre-Dig
1888	1.23816	0.232902	30-min Pre-Dig
1889	-0.306324	0.211477	30-min Pre-Dig
1890	-0.549753	0.2933	30-min Pre-Dig
1891	0.46049	0.224169	30-min Pre-Dig
1892	0.768582	0.174926	30-min Pre-Dig
1893	-0.973359	0.222114	30-min Pre-Dig
1894	-1.14527	0.22027	30-min Pre-Dig
1895	0.632893	0.245994	30-min Pre-Dig
1896	-1.231	0.244817	30-min Pre-Dig
1897	-0.0894578	0.261095	30-min Pre-Dig
1898	1.20868	0.206022	30-min Pre-Dig
1899	1.1064	0.187379	30-min Pre-Dig
1900	-0.563198	0.232162	30-min Pre-Dig
1901	0.990283	0.187111	30-min Pre-Dig
1902	0.998236	0.265902	30-min Pre-Dig
1903	0.181962	0.247849	30-min Pre-Dig
1904	0.716875	0.284715	30-min Pre-Dig
1905	-1.23385	0.1959	30-min Pre-Dig
1906	0.451498	0.198248	30-min Pre-Dig
1907	0.268225	0.246831	30-min Pre-Dig
1908	1.45286	0.215248	30-min Pre-Dig
1909	-0.366635	0.224486	30-min Pre-Dig
1910	-0.795559	0.251887	30-min Pre-Dig
1911	-0.825124	0.271928	30-min Pre-Dig
1912	0.20808	0.265566	30-min Pre-Dig
1913	0.611621	0.17699	30-min Pre-Dig
1914	0.0480115	0.283811	30-min Pre-Dig
1915	1.54895	0.259866	30-min Pre-Dig
1916	-0.208327	0.253396	30-min Pre-Dig
1917	-0.531198	0.227622	30-min Pre-Dig
1918	-0.626971	0.237568	30-min Pre-Dig
1919	-1.23825	0.216695	30-min Pre-Dig
1920	0.30492	0.265044	30-min Pre-Dig
1921	-1.23271	0.233169	30-min Pre-Dig
1922	0.245668	0.235093	30-min Pre-Dig
1923	-0.532	0.245568	30-min Pre-Dig
1924	0.173839	0.24926	30-min Pre-Dig
1925	0.779519	0.307699	30-min Pre-Dig
1926	-0.250263	0.203058	30-min Pre-Dig
1927	-1.05282	0.173455	30-min Pre-Dig
1928	-0.972915	0.238992	30-min Pre-Dig
1929	0.45612	0.223805	30-min Pre-Dig
1930	0.104573	0.277867	30-min Pre-Dig
1931	-1.64657	0.22385	30-min Pre-Dig
1932	-0.109316	0.217265	30-min Pre-Dig
1933	-1.62961	0.218784	30-min Pre-Dig
1934	-1.52369	0.276892	30-min Pre-Dig
1935	0.626802	0.237996	30-min Pre-Dig
1936	0.203787	0.240676	30-min Pre-Dig
1937	-1.35563	0.204471	30-min Pre-Dig
1938	-0.30688	0.26604	30-min Pre-Dig
1939	1.32485	0.179294	30-min Pre-Dig
1940	-1.3659	0.28077	30-min Pre-Dig
1941	0.958753	0.201885	30-min Pre-Dig
1942	-0.931869	0.253333	30-min Pre-Dig
1943	0.580028	0.179473	30-min Pre-Dig
1944	0.92807	0.208767	30-min Pre-Dig
1945	0.13652	0.27015	30-min Pre-Dig
1946	-0.528563	0.256247	30-min Pre-Dig
1947	0.746054	0.24448	30-min Pre-Dig
1948	-0.187703	0.285373	30-min Pre-Dig
1949	0.843957	0.174259	30-min Pre-Dig
1950	-0.77698	0.232597	30-min Pre-Dig
1951	0.447637	0.209876	30-min Pre-Dig
1952	0.66307	0.261797	30-min Pre-Dig
1953	-1.19544	0.195454	30-min Pre-Dig
1954	0.558241	0.278921	30-min Pre-Dig
1955	0.927627	0.18365	30-min Pre-Dig
1956	1.29619	0.163854	30-min Pre-Dig
1957	-0.309668	0.261905	30-min Pre-Dig
1958	1.83413	0.270974	30-min Pre-Dig
1959	0.134261	0.244167	30-min Pre-Dig
1960	0.848913	0.183223	30-min Pre-Dig
1961	-0.070242	0.247899	30-min Pre-Dig
1962	-0.894873	0.23361	30-min Pre-Dig
1963	-1.31007	0.217171	30-min Pre-Dig
1964	-0.450697	0.281224	30-min Pre-Dig
1965	-0.0161944	0.199264	30-min Pre-Dig
1966	1.20201	0.314614	30-min Pre-Dig
1967	1.27083	0.252161	30-min Pre-Dig
1968	-0.746081	0.238882	30-min Pre-Dig
1969	0.358215	0.274497	30-min Pre-Dig
1970	0.813563	0.309508	30-min Pre-Dig
1971	1.15977	0.142322	30-min Pre-Dig
1972	1.1625	0.214697	30-min Pre-Dig
1973	0.883978	0.18123	30-min Pre-Dig
1974	-0.649779	0.216174	30-min Pre-Dig
1975	1.23548	0.26815	30-min Pre-Dig
1976	1.22316	0.192748	30-min Pre-Dig
1977	-0.502724	0.286208	30-min Pre-Dig
1978	-0.623448	0.184384	30-min Pre-Dig
1979	-1.08888	0.255009	30-min Pre-Dig
1980	0.790529	0.235486	30-min Pre-Dig
1981	-1.50202	0.18171	30-min Pre-Dig
1982	0.0396929	0.0804598	30-min Pre-Dig
1983	-1.07599	0.242613	30-min Pre-Dig
1984	-0.147162	0.236	30-min Pre-Dig
1985	1.27854	0.212479	30-min Pre-Dig
1986	-0.162183	0.238091	30-min Pre-Dig
1987	0.570334	0.272266	30-min Pre-Dig
1988	0.773441	0.247959	30-min Pre-Dig
1989	-0.816641	0.219849	30-min Pre-Dig
1990	-0.13023	0.278441	30-min Pre-Dig
1991	0.337969	0.169006	30-min Pre-Dig
1992	-0.542141	0.299787	30-min Pre-Dig
1993	-0.769373	0.235295	30-min Pre-Dig
1994	-0.182867	0.313595	30-min Pre-Dig
1995	-0.679592	0.204071	30-min Pre-Dig
1996	-0.0746563	0.287278	30-min Pre-Dig
1997	-0.913098	0.232605	30-min Pre-Dig
1998	0.222814	0.231046	30-min Pre-Dig
1999	0.649205	0.290228	30-min Pre-Dig
[truncated: 1,001 more rows]

## Sheet: Ext. Data Fig. 7c
	E	foldchange	condition
1	0.73963	0.975808	hichip
2	1.44278	0.476644	hichip
3	-0.812411	-0.820387	hichip
4	0.0161745	-0.36537	hichip
5	0.878354	0.600179	hichip
6	1.01018	1.50248	hichip
7	0.98869	0.330028	hichip
8	1.32485	0.556633	hichip
9	-0.363978	-0.306137	hichip
10	1.06553	0.362153	hichip
11	-1.11121	-0.753741	hichip
12	-1.12935	-0.461818	hichip
13	-0.235077	-0.382096	hichip
14	0.0409037	-0.235074	hichip
15	-1.30191	-0.949422	hichip
16	-0.362784	-0.517352	hichip
17	0.858627	0.497551	hichip
18	-1.05995	-0.964448	hichip
19	-0.500816	-0.22795	hichip
20	0.182886	-0.177432	hichip
21	0.505299	0.316518	hichip
22	1.18166	0.764501	hichip
23	1.73759	-0.0272157	hichip
24	1.24469	0.896444	hichip
25	0.135057	-0.395592	hichip
26	-0.313012	-0.356957	hichip
27	-1.19626	-0.681955	hichip
28	-0.351595	-0.837982	hichip
29	-0.627829	-0.844479	hichip
30	-0.852288	-0.78722	hichip
31	-0.547223	-0.929764	hichip
32	0.669764	-0.310471	hichip
33	-0.264796	-0.710807	hichip
34	-0.65795	-0.495811	hichip
35	0.210035	-0.160761	hichip
36	0.906058	0.375949	hichip
37	0.471354	0.877673	hichip
38	0.845696	0.524214	hichip
39	-0.403648	-0.767036	hichip
40	-0.211143	-0.345582	hichip
41	0.261545	0.119231	hichip
42	0.243384	0.0549829	hichip
43	-1.51546	-0.891181	hichip
44	-0.71906	-0.747034	hichip
45	-0.012581	0.436457	hichip
46	-1.33927	-0.840908	hichip
47	-0.448183	-0.431607	hichip
48	-1.42268	-0.977096	hichip
49	-1.24149	-1.00785	hichip
50	0.612251	0.0102919	hichip
51	0.686544	0.232207	hichip
52	0.452615	0.281562	hichip
53	-0.407411	-0.463971	hichip
54	-0.101588	-0.570386	hichip
55	-0.65104	-0.137299	hichip
56	-0.0920848	-0.194784	hichip
57	1.21825	0.428693	hichip
58	1.10857	0.526374	hichip
59	-0.957562	-0.64158	hichip
60	0.625077	-0.282356	hichip
61	-0.607861	-0.451932	hichip
62	-0.932847	-0.574372	hichip
63	-0.381555	0.0662496	hichip
64	0.634933	0.832642	hichip
65	-0.0777152	-0.427866	hichip
66	0.969865	0.272311	hichip
67	0.0117048	-0.309078	hichip
68	1.03183	0.328648	hichip
69	-1.21197	-0.880685	hichip
70	-1.27105	-0.95544	hichip
71	0.773441	-0.294212	hichip
72	0.0197501	-0.118673	hichip
73	-0.521118	-0.360916	hichip
74	-0.801781	-0.905292	hichip
75	-1.2223	-1.07915	hichip
76	-0.0754445	0.187971	hichip
77	-0.98739	-0.86694	hichip
78	0.764162	0.874145	hichip
79	-1.50202	-0.962238	hichip
80	-1.49794	-0.77668	hichip
81	-1.32094	-0.970434	hichip
82	0.225808	0.131339	hichip
83	-0.751477	-0.842432	hichip
84	0.897358	0.587652	hichip
85	0.282538	-0.303791	hichip
86	-1.15429	-0.805242	hichip
87	-0.0440815	-1.03389	hichip
88	0.968141	1.02536	hichip
89	-0.058405	-0.185777	hichip
90	-0.579948	-0.404356	hichip
91	0.238113	0.126555	hichip
92	-1.64212	-0.9522	hichip
93	1.09789	1.27684	hichip
94	-1.28022	-0.853785	hichip
95	-0.335687	-0.723502	hichip
96	0.0452037	-0.0451852	hichip
97	0.582512	-0.0877668	hichip
98	0.82229	-0.116633	hichip
99	0.422437	0.0124073	hichip
100	0.290939	-0.00513751	hichip
101	-0.395447	-0.525122	hichip
102	0.395048	0.0418157	hichip
103	0.330888	0.0533528	hichip
104	1.29363	0.48658	hichip
105	0.238613	-0.464818	hichip
106	1.32729	-0.109387	hichip
107	0.0336881	-0.0308764	hichip
108	-0.125865	-0.248425	hichip
109	1.02426	0.0641195	hichip
110	-1.55535	-1.00451	hichip
111	-1.61542	-0.993885	hichip
112	-1.09464	-0.952682	hichip
113	-0.0382876	-0.168562	hichip
114	0.710603	-0.0609356	hichip
115	0.777002	0.536269	hichip
116	0.158715	0.808749	hichip
117	1.46499	0.843952	hichip
118	0.949409	0.260969	hichip
119	-0.603105	-0.879312	hichip
120	0.319071	0.725785	hichip
121	1.19855	1.105	hichip
122	0.790196	0.305113	hichip
123	-0.649444	-0.916459	hichip
124	-0.0884542	-0.52227	hichip
125	1.00846	0.362819	hichip
126	0.447637	0.0366029	hichip
127	-0.522545	-0.449095	hichip
128	0.729063	0.58788	hichip
129	1.53758	0.880317	hichip
130	-0.353334	-0.645185	hichip
131	-0.454154	-0.639765	hichip
132	-0.429005	-0.828478	hichip
133	-0.0845474	-0.43287	hichip
134	0.812396	0.558428	hichip
135	0.10825	-0.373129	hichip
136	0.305537	-0.195	hichip
137	0.441179	-0.141993	hichip
138	0.171025	-0.0764055	hichip
139	-0.508867	-0.334848	hichip
140	-0.149385	-0.482212	hichip
141	-0.549776	-0.6064	hichip
142	0.991635	0.524101	hichip
143	-1.80794	-0.810912	hichip
144	-0.326421	-0.0942478	hichip
145	-0.966754	-0.328892	hichip
146	-0.476734	-0.714382	hichip
147	-0.859216	-0.838948	hichip
148	0.0540834	-0.576623	hichip
149	-1.4929	-0.796692	hichip
150	-0.291054	-0.74032	hichip
151	0.367155	0.0166837	hichip
152	-0.862896	-0.694437	hichip
153	-0.767826	-0.780282	hichip
154	0.92807	0.924931	hichip
155	-0.142023	0.274241	hichip
156	-0.807553	-0.673451	hichip
157	0.345927	-0.105036	hichip
158	-0.303342	-0.119585	hichip
159	1.29619	1.12413	hichip
160	-0.528352	-0.81912	hichip
161	0.661812	1.218	hichip
162	0.129312	0.0452563	hichip
163	0.698662	1.09021	hichip
164	-0.543413	-0.733082	hichip
165	-0.911879	-0.615642	hichip
166	0.0396929	-0.0803383	hichip
167	-0.678599	-0.741105	hichip
168	0.372746	0.591302	hichip
169	-0.0147288	-0.126877	hichip
170	0.516447	-0.0162287	hichip
171	0.0890594	0.163918	hichip
172	-0.922787	-0.788291	hichip
173	1.16881	-0.0962141	hichip
174	-1.01355	-0.604429	hichip
175	1.1625	0.768815	hichip
176	0.00473058	-0.244962	hichip
177	-0.810373	-0.764844	hichip
178	0.316757	-0.17637	hichip
179	0.631673	-0.0623011	hichip
180	0.679049	0.731016	hichip
181	-0.657701	-0.829685	hichip
182	0.477899	-0.125186	hichip
183	0.237738	0.0411966	hichip
184	1.5559	0.789702	hichip
185	1.11119	0.583212	hichip
186	-0.232228	-0.674654	hichip
187	-0.604206	-0.597221	hichip
188	-0.351329	-0.173265	hichip
189	-0.84181	-0.720574	hichip
190	1.29811	0.694887	hichip
191	-0.491004	-0.929132	hichip
192	0.720242	0.393825	hichip
193	0.445936	0.314161	hichip
194	1.14417	1.23781	hichip
195	-1.03828	-0.540853	hichip
196	0.526168	-0.106532	hichip
197	0.786168	-0.0181212	hichip
198	0.728344	0.0939206	hichip
199	-1.37508	-0.702828	hichip
200	1.10848	0.286833	hichip
201	0.41102	0.603888	hichip
202	-0.699994	-0.700595	hichip
203	-0.362058	-0.286283	hichip
204	-0.465611	-0.933474	hichip
205	0.20696	-0.297257	hichip
206	0.45006	0.582223	hichip
207	-0.407143	-0.256673	hichip
208	-1.16272	-1.27643	hichip
209	-0.288378	-0.642379	hichip
210	0.163456	0.067859	hichip
211	-0.148462	-0.589705	hichip
212	-1.51489	-0.91884	hichip
213	0.231576	0.0384662	hichip
214	0.883834	0.125352	hichip
215	1.2328	0.376044	hichip
216	0.66487	0.479086	hichip
217	1.16069	0.793143	hichip
218	0.965628	0.806682	hichip
219	1.2169	0.350557	hichip
220	-0.399442	-0.937751	hichip
221	-0.840891	-0.543755	hichip
222	1.6729	0.120007	hichip
223	1.36836	0.331595	hichip
224	-0.646132	-0.816654	hichip
225	1.21474	0.474743	hichip
226	1.04065	0.9027	hichip
227	0.501536	0.712919	hichip
228	-0.240968	-0.478946	hichip
229	0.69515	-0.376957	hichip
230	0.0232108	-0.313854	hichip
231	-0.398361	-0.0105922	hichip
232	-0.157739	-0.458409	hichip
233	0.826247	0.903187	hichip
234	-0.75565	-0.589869	hichip
235	-1.17658	-1.03088	hichip
236	-0.00130702	-0.633128	hichip
237	-0.950125	-0.865276	hichip
238	-1.05619	-0.906687	hichip
239	-1.65207	-0.856338	hichip
240	1.09812	0.481547	hichip
241	0.182371	-0.480687	hichip
242	-0.210025	-0.640226	hichip
243	-0.972192	-0.756684	hichip
244	-0.226273	-0.33518	hichip
245	0.931855	1.41294	hichip
246	0.919165	0.610259	hichip
247	-0.0463944	-0.175275	hichip
248	0.0769726	-0.325678	hichip
249	-1.28684	-0.852271	hichip
250	-1.19546	-0.96165	hichip
251	-0.383749	-0.695217	hichip
252	0.859358	0.598437	hichip
253	0.935507	0.929625	hichip
254	-0.265827	-0.570468	hichip
255	0.629856	0.332519	hichip
256	1.11265	0.417913	hichip
257	-0.467366	-0.603327	hichip
258	-0.302633	-0.495489	hichip
259	0.626262	0.394776	hichip
260	0.797683	0.060532	hichip
261	0.777968	0.0731011	hichip
262	-0.0182698	-0.483596	hichip
263	-0.626166	-0.935711	hichip
264	0.0294344	-0.162619	hichip
265	0.558229	0.195491	hichip
266	1.59574	-0.118482	hichip
267	-0.362213	-0.399558	hichip
268	-1.39498	-0.831603	hichip
269	-0.346935	-0.564095	hichip
270	0.764367	1.41654	hichip
271	-0.846885	-0.406338	hichip
272	-0.515521	-0.754597	hichip
273	-0.555139	-0.856909	hichip
274	-0.262592	-0.434007	hichip
275	-0.597413	-0.636935	hichip
276	0.83324	1.83649	hichip
277	-1.02431	-0.790715	hichip
278	0.336157	0.194674	hichip
279	-0.06913	0.011721	hichip
280	0.383337	0.456155	hichip
281	1.20267	0.460436	hichip
282	0.0486654	-0.326601	hichip
283	0.688608	0.0423892	hichip
284	0.480642	0.231771	hichip
285	0.328744	-0.271521	hichip
286	-0.480742	-0.317588	hichip
287	-0.26156	-0.442244	hichip
288	-0.393391	-0.644163	hichip
289	-0.120924	-0.483933	hichip
290	0.341168	0.101924	hichip
291	-0.360647	-0.768145	hichip
292	-0.438685	-0.342313	hichip
293	0.724131	0.223211	hichip
294	0.167937	-0.0453414	hichip
295	-0.259776	-0.237742	hichip
296	1.2609	-0.131947	hichip
297	0.931063	0.192464	hichip
298	-0.869892	-0.658557	hichip
299	1.27921	0.10604	hichip
300	-0.726818	-0.439815	hichip
301	-0.51725	-0.531325	hichip
302	1.0094	0.422506	hichip
303	-0.435125	-0.311288	hichip
304	-0.0596125	-0.451747	hichip
305	-0.898201	-0.788883	hichip
306	1.2677	0.502865	hichip
307	-0.644088	-0.612667	hichip
308	-0.0481133	-0.479291	hichip
309	-1.35064	-0.639056	hichip
310	-0.522602	-0.394218	hichip
311	0.728029	0.0458771	hichip
312	1.05805	0.596532	hichip
313	-1.29542	-0.866421	hichip
314	0.489438	0.179063	hichip
315	0.66916	0.234775	hichip
316	-0.89936	-0.850739	hichip
317	-0.7861	-0.746722	hichip
318	-0.29703	-0.83184	hichip
319	0.246397	0.375702	hichip
320	0.00778753	-0.118125	hichip
321	-0.32956	-0.859281	hichip
322	-1.54887	-0.882974	hichip
323	-0.0189187	0.0813733	hichip
324	-0.840236	-0.490003	hichip
325	-0.860296	-0.460968	hichip
326	-0.627089	-0.812121	hichip
327	0.0994614	-0.035005	hichip
328	1.24459	-0.0644601	hichip
329	-1.1824	-0.508008	hichip
330	-0.0837642	-0.147013	hichip
331	-0.65053	-0.523241	hichip
332	0.578462	-0.0301213	hichip
333	-0.473046	-0.457229	hichip
334	0.452252	0.559973	hichip
335	-0.148112	-0.55263	hichip
336	0.393214	0.185222	hichip
337	0.734336	0.64457	hichip
338	1.03355	0.00670886	hichip
339	-0.0178798	-0.225334	hichip
340	-0.769373	-0.553044	hichip
341	1.13251	0.777351	hichip
342	-1.62852	-0.735338	hichip
343	-0.575882	-0.729649	hichip
344	0.564046	0.86002	hichip
345	0.886473	0.170556	hichip
346	-0.73857	-0.708924	hichip
347	-0.37394	-0.148915	hichip
348	0.34454	-0.0544804	hichip
349	0.142309	-0.378916	hichip
350	0.130438	-0.206935	hichip
351	-1.93664	-0.905797	hichip
352	-0.658457	-0.851004	hichip
353	0.483729	0.269568	hichip
354	-1.3902	-0.911323	hichip
355	-0.740092	-0.570698	hichip
356	0.562163	-0.232317	hichip
357	0.0389821	-0.271681	hichip
358	0.883492	0.289395	hichip
359	0.671105	-0.221178	hichip
360	-0.668571	-0.627727	hichip
361	-0.648464	-0.710274	hichip
362	-0.216857	-0.684267	hichip
363	-0.271124	-0.0952235	hichip
364	-0.764531	-0.734254	hichip
365	0.36971	0.309146	hichip
366	0.580028	0.316568	hichip
367	1.07257	1.2783	hichip
368	-0.183907	-0.110273	hichip
369	-0.632296	-0.514015	hichip
370	1.36676	1.55525	hichip
371	-0.59041	-0.856461	hichip
372	0.654432	0.12454	hichip
373	1.11767	-0.113572	hichip
374	-0.543293	-0.756304	hichip
375	-0.307388	-0.469234	hichip
376	-0.710378	-0.554293	hichip
377	0.608755	-0.299074	hichip
378	0.272752	0.674349	hichip
379	0.984072	0.912043	hichip
380	0.921391	0.77411	hichip
381	-0.95538	-0.79786	hichip
382	1.04216	0.231092	hichip
383	-0.248002	-0.202018	hichip
384	0.73175	0.890114	hichip
385	0.208954	-0.0986322	hichip
386	-1.09611	-0.84785	hichip
387	0.146799	-0.342351	hichip
388	1.03326	-0.0951823	hichip
389	-0.67253	-0.299984	hichip
390	-0.202219	-0.550224	hichip
391	0.250767	0.427414	hichip
392	0.833551	0.826447	hichip
393	-0.293724	-0.483786	hichip
394	0.29799	0.122273	hichip
395	1.30757	0.556641	hichip
396	-1.01751	-0.956004	hichip
397	-0.40819	-0.436111	hichip
398	-0.536637	-0.709814	hichip
399	-0.355525	-0.549706	hichip
400	1.11203	0.932709	hichip
401	-1.51651	-0.509802	hichip
402	-0.415539	-0.701081	hichip
403	-1.10071	-0.896642	hichip
404	-0.925512	-0.531383	hichip
405	1.15142	0.195818	hichip
406	-0.435204	-0.489419	hichip
407	0.180669	-0.0263395	hichip
408	-0.328732	-0.789038	hichip
409	0.288138	0.036257	hichip
410	0.702002	0.43601	hichip
411	-0.452576	-0.39516	hichip
412	-1.3598	-1.0544	hichip
413	-0.309969	-0.334025	hichip
414	0.905272	1.58371	hichip
415	0.54231	0.748432	hichip
416	1.2683	0.713893	hichip
417	-1.46214	-0.521212	hichip
418	-0.659405	-0.884292	hichip
419	-1.39502	-0.983098	hichip
420	-0.544362	-0.336675	hichip
421	-1.25071	-0.460285	hichip
422	-0.321218	-0.338932	hichip
423	1.39035	0.234094	hichip
424	-0.765228	-0.816805	hichip
425	0.354558	-0.106714	hichip
426	0.527253	0.360147	hichip
427	1.28996	0.710355	hichip
428	-1.51538	-0.593596	hichip
429	-0.0545668	-0.176697	hichip
430	-0.976721	-0.911899	hichip
431	0.306795	-0.382019	hichip
432	-0.237757	-0.541778	hichip
433	-0.204744	-0.478355	hichip
434	0.672807	0.644145	hichip
435	-0.720953	-0.484762	hichip
436	-0.577489	-0.319113	hichip
437	0.379026	0.257957	hichip
438	-0.63303	-0.460142	hichip
439	1.28132	0.177571	hichip
440	-1.36637	-0.35316	hichip
441	-0.567389	-0.664109	hichip
442	-1.43847	-0.973043	hichip
443	0.889925	0.262941	hichip
444	-0.750918	-0.656162	hichip
445	-0.483278	-0.484074	hichip
446	1.30771	0.748511	hichip
447	-0.0160251	0.0250781	hichip
448	-0.817597	-0.905656	hichip
449	0.117588	-0.188785	hichip
450	-0.505212	-0.640077	hichip
451	0.990582	0.137638	hichip
452	0.16192	-0.213073	hichip
453	0.48191	0.524301	hichip
454	0.434208	0.838282	hichip
455	0.824606	0.603777	hichip
456	0.527322	-0.102779	hichip
457	0.847497	1.08192	hichip
458	0.0161073	-0.326015	hichip
459	0.914902	1.39295	hichip
460	-0.126495	-0.208469	hichip
461	0.695636	0.28059	hichip
462	-0.309726	-0.58056	hichip
463	-0.242359	-0.324414	hichip
464	0.131109	0.133119	hichip
465	-0.741035	-0.61567	hichip
466	-1.06549	-0.461244	hichip
467	1.48967	2.00046	hichip
468	-0.55111	-0.575366	hichip
469	-0.282308	-0.412983	hichip
470	0.16181	0.00332374	hichip
471	-1.03684	-0.898694	hichip
472	-0.75289	-0.982914	hichip
473	-0.538697	-0.689791	hichip
474	1.19772	0.992573	hichip
475	-1.04987	-1.29378	hichip
476	0.245668	0.515347	hichip
477	-0.303408	-0.610979	hichip
478	-0.559771	-0.733205	hichip
479	-1.13661	-0.828429	hichip
480	-0.544327	-0.370276	hichip
481	0.0327558	-0.319295	hichip
482	0.535466	0.253946	hichip
483	0.0226101	-0.146872	hichip
484	1.16631	0.461002	hichip
485	0.411158	-0.228039	hichip
486	-0.00370131	-0.365093	hichip
487	0.349001	-0.0827362	hichip
488	-0.862798	-0.877139	hichip
489	-0.221859	-0.438056	hichip
490	0.726322	0.409112	hichip
491	1.13506	0.793494	hichip
492	-1.46576	-1.0412	hichip
493	-1.30134	-0.835324	hichip
494	-1.3115	-0.9472	hichip
495	-0.00923211	-0.203021	hichip
496	-1.30884	-0.844147	hichip
497	-0.588705	-0.674714	hichip
498	-0.197915	-0.724229	hichip
499	-0.101149	-0.160793	hichip
500	-0.531198	-0.285878	hichip
501	-0.187703	-1.03124	hichip
502	-0.500184	-0.763002	hichip
503	-0.460025	-0.59356	hichip
504	-0.0559338	-0.189015	hichip
505	1.28406	0.806511	hichip
506	-0.217723	-0.498209	hichip
507	-0.437256	-0.742058	hichip
508	-0.324963	-0.563532	hichip
509	0.00279585	-0.150035	hichip
510	-0.519594	-0.893604	hichip
511	0.272032	-0.0211089	hichip
512	0.0879563	-0.11966	hichip
513	-0.0827438	-0.264953	hichip
514	-1.31363	-0.846879	hichip
515	1.1339	0.269714	hichip
516	-0.423858	-0.56787	hichip
517	0.0346004	-0.348283	hichip
518	-1.45474	-1.01967	hichip
519	0.171143	-0.0557627	hichip
520	-0.730947	-0.374673	hichip
521	-0.355996	-0.436443	hichip
522	-0.741672	-0.841163	hichip
523	0.00193417	-0.17636	hichip
524	-0.596441	-0.829439	hichip
525	-0.0272511	-0.295217	hichip
526	-0.770558	-0.846557	hichip
527	1.57982	0.716165	hichip
528	-0.345342	-0.322651	hichip
529	1.10977	1.17733	hichip
530	-0.326439	-0.834231	hichip
531	-0.640115	-0.837475	hichip
532	0.28184	-0.356367	hichip
533	0.589784	0.343472	hichip
534	-0.786211	-0.755023	hichip
535	0.856449	0.0954601	hichip
536	0.266275	-0.0735123	hichip
537	0.947376	0.189992	hichip
538	0.021999	-0.205484	hichip
539	-0.934516	-0.824025	hichip
540	0.605653	0.341208	hichip
541	0.546401	0.396309	hichip
542	-1.47189	-0.903146	hichip
543	-0.31378	-0.287357	hichip
544	-1.40634	-0.862823	hichip
545	-0.675226	-0.824264	hichip
546	0.799869	1.17401	hichip
547	-0.605944	-0.767082	hichip
548	0.247503	-0.347947	hichip
549	-1.5749	-0.902634	hichip
550	0.160211	-0.112864	hichip
551	1.18934	0.351321	hichip
552	-0.493968	-0.359269	hichip
553	-1.44307	-0.9301	hichip
554	0.166989	-0.033876	hichip
555	0.216842	0.229598	hichip
556	0.682297	0.388681	hichip
557	0.9602	0.571023	hichip
558	-0.24865	-0.658021	hichip
559	0.105687	-0.31324	hichip
560	0.53718	0.238561	hichip
561	-0.729979	-0.387232	hichip
562	0.85891	0.429222	hichip
563	0.358451	-0.270208	hichip
564	-0.568448	-0.424695	hichip
565	1.12137	1.04125	hichip
566	-0.579455	-0.912079	hichip
567	0.0553275	-0.506936	hichip
568	1.03246	1.48957	hichip
569	-0.884732	-0.826705	hichip
570	-0.655308	-0.448738	hichip
571	0.00934032	-0.116549	hichip
572	0.561706	0.530966	hichip
573	-1.03906	-0.712004	hichip
574	0.151074	-0.690903	hichip
575	0.892215	-0.266588	hichip
576	0.745235	1.17329	hichip
577	0.58694	-0.0271633	hichip
578	0.430176	-0.207689	hichip
579	-0.760356	-0.534146	hichip
580	-1.14412	-0.815694	hichip
581	-0.0807841	-0.352083	hichip
582	-0.73745	-0.784543	hichip
583	0.570334	0.209204	hichip
584	0.916273	0.37555	hichip
585	0.34112	-0.0643792	hichip
586	0.517371	-0.0582246	hichip
587	0.67177	0.305238	hichip
588	1.00722	0.325641	hichip
589	0.659061	0.0836608	hichip
590	-1.42601	-1.04307	hichip
591	-1.31581	-0.985455	hichip
592	0.615124	0.205888	hichip
593	-0.0904606	-0.384542	hichip
594	0.197525	0.0635527	hichip
595	-0.15185	-0.241243	hichip
596	1.32818	0.107136	hichip
597	0.134261	-0.166177	hichip
598	0.632893	-0.227753	hichip
599	0.0331729	-0.210497	hichip
600	0.664271	0.238545	hichip
601	-1.10407	-0.928505	hichip
602	-0.23011	-0.279791	hichip
603	-0.895238	-0.856272	hichip
604	1.0209	0.0865245	hichip
605	0.386859	0.0933365	hichip
606	0.815603	-0.0284081	hichip
607	-0.610538	-0.645816	hichip
608	-0.442348	-0.161918	hichip
609	1.4433	0.255289	hichip
610	-0.839324	-0.775481	hichip
611	1.21641	0.874961	hichip
612	1.19685	0.123693	hichip
613	-0.929914	-0.949791	hichip
614	-0.672873	-0.738587	hichip
615	-1.12653	-0.873769	hichip
616	-0.221054	-0.185135	hichip
617	-0.630352	-0.556183	hichip
618	0.168499	-0.150458	hichip
619	0.477345	-0.159849	hichip
620	-0.494147	-0.681708	hichip
621	-1.26131	-0.845228	hichip
622	1.39862	0.685153	hichip
623	1.31001	0.363086	hichip
624	0.982608	1.18157	hichip
625	-1.14777	-0.841687	hichip
626	0.614233	0.26506	hichip
627	-0.308228	-0.312439	hichip
628	-0.74225	-0.72213	hichip
629	1.56516	0.286356	hichip
630	-0.35987	-0.276012	hichip
631	0.92752	-0.132658	hichip
632	0.674443	-0.261359	hichip
633	0.733307	0.541463	hichip
634	1.20969	0.745678	hichip
635	-1.22392	-1.0669	hichip
636	-0.127076	-0.298475	hichip
637	0.00816854	-0.283989	hichip
638	0.683686	0.550696	hichip
639	1.46777	0.571527	hichip
640	-0.53789	-0.661459	hichip
641	-0.465019	-0.836354	hichip
642	0.805863	0.354711	hichip
643	0.983934	0.615244	hichip
644	-0.660034	-0.617563	hichip
645	-0.978777	-0.76756	hichip
646	0.618807	-0.177937	hichip
647	0.102363	0.667183	hichip
648	-0.67398	-0.696954	hichip
649	-0.601041	-0.398959	hichip
650	0.293769	-0.0452914	hichip
651	1.33025	0.660322	hichip
652	-0.635161	-0.705735	hichip
653	0.85004	0.407371	hichip
654	0.411958	0.176459	hichip
655	-0.688807	-0.864839	hichip
656	-1.32538	-0.876583	hichip
657	-0.775698	-0.925684	hichip
658	0.845536	0.837048	hichip
659	-0.761262	-0.749994	hichip
660	-0.541168	-0.684237	hichip
661	0.0749432	-0.0568491	hichip
662	1.24426	1.06532	hichip
663	-1.45006	-0.999147	hichip
664	-0.629422	-0.646361	hichip
665	0.756895	-0.219185	hichip
666	-0.774625	-0.616572	hichip
667	-0.849002	-0.432715	hichip
668	0.0740731	-0.357684	hichip
669	-0.521623	-0.773539	hichip
670	0.259615	-0.199585	hichip
671	0.0308344	-0.484029	hichip
672	-0.114422	-0.485426	hichip
673	-0.166182	-0.282503	hichip
674	-1.28625	-0.909597	hichip
675	-0.767032	-0.423931	hichip
676	-0.517137	-0.66057	hichip
677	0.32249	-0.300774	hichip
678	-0.599519	-0.541784	hichip
679	-0.0128023	-0.0811322	hichip
680	-0.0473927	-0.371042	hichip
681	-0.0419453	-0.244296	hichip
682	0.0600066	-0.377945	hichip
683	-1.35563	-0.905479	hichip
684	0.857391	0.595472	hichip
685	-0.746081	-0.441929	hichip
686	-0.756148	-0.606486	hichip
687	-0.809807	-0.658108	hichip
688	-0.684457	-0.781348	hichip
689	0.788289	0.210241	hichip
690	-1.2887	-0.340767	hichip
691	-0.0030847	-0.138589	hichip
692	1.58984	0.610589	hichip
693	0.440978	0.0577364	hichip
694	-0.336087	-0.809476	hichip
695	-0.205492	-0.023007	hichip
696	-1.34281	-0.803967	hichip
697	-0.699387	-0.321527	hichip
698	-0.191532	-0.304707	hichip
699	0.977901	0.937323	hichip
700	-1.05215	-0.972814	hichip
701	0.13652	-0.0756059	hichip
702	0.278035	-0.204534	hichip
703	-0.293441	-0.525365	hichip
704	-0.231145	-0.55245	hichip
705	-0.930964	-0.719532	hichip
706	-0.185783	-0.431042	hichip
707	-0.0579322	-0.370363	hichip
708	-1.62889	-0.811869	hichip
709	-0.22113	-0.464045	hichip
710	0.0189745	0.0282704	hichip
711	-0.862574	-0.90884	hichip
712	0.876812	0.0832695	hichip
713	-0.147777	-0.309952	hichip
714	0.114611	-0.215359	hichip
715	-0.470919	-0.265424	hichip
716	-1.24626	-1.32358	hichip
717	-0.494308	-0.862959	hichip
718	0.74839	0.70038	hichip
719	0.281028	-0.208403	hichip
720	-1.01053	-0.551142	hichip
721	-0.419379	-0.332624	hichip
722	-0.084976	-0.313287	hichip
723	-1.35651	-0.820479	hichip
724	-1.42855	-0.75724	hichip
725	-0.503651	-0.775122	hichip
726	0.386263	-0.127529	hichip
727	0.701991	0.563461	hichip
728	0.838445	1.86421	hichip
729	0.257111	0.0121991	hichip
730	-0.568982	-0.796375	hichip
731	0.512072	0.0231883	hichip
732	-0.366635	-0.678562	hichip
733	1.05661	0.996237	hichip
734	-0.617019	-0.679819	hichip
735	-0.117521	-0.12834	hichip
736	-0.0334601	-0.396658	hichip
737	0.734086	-0.053715	hichip
738	0.910774	0.71149	hichip
739	1.5419	0.603248	hichip
740	-0.575958	-0.886943	hichip
741	0.331591	-0.231512	hichip
742	-0.429438	-0.636647	hichip
743	-0.376688	-0.813038	hichip
744	-1.35237	-0.888433	hichip
745	0.336366	-0.00918921	hichip
746	-0.550424	-0.511518	hichip
747	0.286506	-0.274633	hichip
748	0.980925	0.3714	hichip
749	1.17194	0.74683	hichip
750	0.950904	-0.102296	hichip
751	0.337969	0.220537	hichip
752	-0.262909	-0.601122	hichip
753	-0.99768	-0.816493	hichip
754	0.939708	0.169549	hichip
755	-0.554749	-0.59582	hichip
756	-0.59722	0.0659766	hichip
757	1.08446	0.0341258	hichip
758	-0.221448	-0.130526	hichip
759	-1.37717	-0.850706	hichip
760	-0.772191	-0.732459	hichip
761	-0.936412	-1.10899	hichip
762	0.618264	1.0954	hichip
763	0.2042	-0.12134	hichip
764	-0.0907014	-0.143406	hichip
765	0.721632	0.754786	hichip
766	-0.00238499	-0.366065	hichip
767	-0.461157	-0.301001	hichip
768	-0.572519	-0.695791	hichip
769	0.143313	-0.0404899	hichip
770	0.381982	-0.0853468	hichip
771	1.26869	0.116181	hichip
772	-0.607695	-0.803332	hichip
773	0.165447	-0.0349439	hichip
774	-0.944847	-0.790761	hichip
775	-0.400818	-0.630859	hichip
776	0.093929	-0.24035	hichip
777	1.25524	0.453592	hichip
778	-0.385107	-0.658791	hichip
779	-0.243514	-0.421167	hichip
780	-1.20353	-0.917416	hichip
781	-0.972915	-0.849765	hichip
782	0.475041	0.187226	hichip
783	0.154837	-0.158805	hichip
784	-0.284576	-0.586386	hichip
785	0.0695052	-0.193944	hichip
786	-0.351744	-0.890448	hichip
787	0.153929	-0.14576	hichip
788	-0.833347	-0.791884	hichip
789	-0.372856	-0.633287	hichip
790	-0.60445	-0.562481	hichip
791	0.273013	0.56022	hichip
792	1.05788	0.520634	hichip
793	-1.17401	-1.00248	hichip
794	1.15052	0.399341	hichip
795	0.360446	0.977822	hichip
796	-0.938099	-0.957728	hichip
797	-1.11803	-0.888273	hichip
798	0.928239	1.47228	hichip
799	-0.864365	-0.641817	hichip
800	0.488751	0.741197	hichip
801	-0.851163	-0.887606	hichip
802	0.097487	-0.130569	hichip
803	-1.05282	-0.921368	hichip
804	-0.616764	-0.342091	hichip
805	-0.368017	-0.53868	hichip
806	0.863464	0.300627	hichip
807	1.19242	1.32698	hichip
808	-0.84535	-0.87307	hichip
809	0.86319	0.0108263	hichip
810	0.350325	-0.2641	hichip
811	1.28732	1.03383	hichip
812	0.203251	0.11746	hichip
813	-1.10651	-0.951056	hichip
814	-0.953389	-0.911557	hichip
815	-0.324168	-0.895163	hichip
816	-1.25095	-0.544343	hichip
817	0.239859	0.320806	hichip
818	-0.640501	-0.531891	hichip
819	-0.368551	-0.555346	hichip
820	0.978567	0.511873	hichip
821	-0.75536	-0.613892	hichip
822	-0.770149	-0.34942	hichip
823	0.872492	0.743822	hichip
824	-0.580545	-0.642984	hichip
825	-0.733704	-0.922273	hichip
826	-0.135173	-0.349491	hichip
827	0.701353	-0.0924068	hichip
828	0.453762	0.650899	hichip
829	0.92378	0.0894647	hichip
830	0.971689	0.0537778	hichip
831	0.284577	-0.133826	hichip
832	1.03817	1.03729	hichip
833	0.813563	0.376942	hichip
834	-1.73746	-0.835734	hichip
835	1.03289	0.949649	hichip
836	-0.490671	-0.476664	hichip
837	1.11885	-0.263014	hichip
838	-0.412897	-0.265549	hichip
839	-0.542141	-0.436481	hichip
840	-0.911109	-0.848898	hichip
841	-0.817063	-0.954401	hichip
842	-1.42884	-0.859823	hichip
843	0.747237	0.101045	hichip
844	1.15727	0.395157	hichip
845	-0.812596	-0.682186	hichip
846	0.77465	1.48083	hichip
847	0.254623	-0.368959	hichip
848	0.673902	0.746719	hichip
849	-0.092199	-0.376634	hichip
850	1.25438	-0.129149	hichip
851	0.749487	0.702005	hichip
852	1.26228	0.0394064	hichip
853	0.350523	0.00578038	hichip
854	-0.790906	-0.74563	hichip
855	0.196891	-0.40583	hichip
856	0.07536	0.223422	hichip
857	0.650449	0.231023	hichip
858	0.299606	0.135158	hichip
859	-0.620794	-0.668825	hichip
860	0.466376	0.240354	hichip
861	0.301694	0.140819	hichip
862	-0.47476	-0.484685	hichip
863	-1.29657	-0.686467	hichip
864	-0.169816	-0.340952	hichip
865	-0.872487	-0.795322	hichip
866	-0.199562	-0.512117	hichip
867	0.976681	1.32281	hichip
868	1.19483	0.405232	hichip
869	-0.0289314	-0.0154822	hichip
870	0.441665	0.371045	hichip
871	1.62774	0.13229	hichip
872	-1.11119	-0.965928	hichip
873	-0.608062	-0.875327	hichip
874	-1.33913	-1.01766	hichip
875	-1.46649	-0.984349	hichip
876	-0.463165	-0.694495	hichip
877	1.22282	0.565002	hichip
878	0.629518	0.428063	hichip
879	-0.762201	-0.657523	hichip
880	-0.432514	-0.346622	hichip
881	-0.852853	-0.710465	hichip
882	0.425785	0.397793	hichip
883	0.645106	-0.164036	hichip
884	1.48199	0.0161788	hichip
885	1.27198	-0.0361203	hichip
886	0.810973	0.10828	hichip
887	-0.889972	-0.89927	hichip
888	-0.455461	-0.639678	hichip
889	0.922596	-0.0118449	hichip
890	-0.931869	-0.745599	hichip
891	-0.327119	-0.733501	hichip
892	-1.16238	-1.05167	hichip
893	-0.601526	-0.602587	hichip
894	0.621304	0.430106	hichip
895	-0.00781974	0.292062	hichip
896	0.367325	-0.026213	hichip
897	-0.0617426	-0.256417	hichip
898	0.953531	1.41888	hichip
899	-1.33166	-0.507687	hichip
900	-0.230346	-0.296373	hichip
901	1.24558	0.797782	hichip
902	0.288272	-0.334837	hichip
903	-0.0227606	-0.232059	hichip
904	-0.203521	-0.485743	hichip
905	0.713759	0.751507	hichip
906	0.883216	0.229369	hichip
907	1.06621	-0.0556496	hichip
908	-0.0453991	-0.178285	hichip
909	1.22575	0.628642	hichip
910	0.23966	0.0337329	hichip
911	-0.701809	-0.802645	hichip
912	1.3591	0.520707	hichip
913	1.23921	0.533857	hichip
914	-0.600155	-0.448713	hichip
915	0.611144	0.717704	hichip
916	0.00868406	-0.236773	hichip
917	0.611803	0.0705115	hichip
918	0.197209	-0.187761	hichip
919	1.538	0.356757	hichip
920	-0.0844323	0.0997594	hichip
921	0.245643	0.0813002	hichip
922	0.590455	0.679603	hichip
923	0.320455	-0.0407975	hichip
924	0.0703961	-0.429852	hichip
925	-1.2676	-0.41046	hichip
926	1.41843	0.416768	hichip
927	0.883805	0.810716	hichip
928	-1.06457	-0.874922	hichip
929	1.40641	0.205703	hichip
930	0.134365	0.26981	hichip
931	-0.0830015	-0.257253	hichip
932	-1.63084	-0.865611	hichip
933	-1.19544	-0.714706	hichip
934	-0.480574	-0.814005	hichip
935	-1.18957	-1.00767	hichip
936	-0.201995	-0.29296	hichip
937	-0.73873	-0.697407	hichip
938	-1.42245	-0.885693	hichip
939	0.227857	-0.139382	hichip
940	-0.337121	-0.535884	hichip
941	-0.622797	-0.951915	hichip
942	1.09349	0.840306	hichip
943	-0.0270326	0.0187747	hichip
944	-1.82123	-0.832667	hichip
945	-0.212956	-0.478685	hichip
946	-0.582685	-0.645483	hichip
947	0.850791	0.929153	hichip
948	-0.0533393	-0.310694	hichip
949	-0.239959	-0.542243	hichip
950	-0.291044	-0.575621	hichip
951	-0.123175	-0.00183884	hichip
952	-0.929848	-0.832537	hichip
953	0.191372	-0.536762	hichip
954	-0.640218	-0.79882	hichip
955	-0.520452	-1.00757	hichip
956	-0.71607	-0.669268	hichip
957	-0.868582	-0.637491	hichip
958	0.955543	0.897641	hichip
959	0.299377	-0.331298	hichip
960	1.03934	0.843364	hichip
961	0.00675284	-0.0870022	hichip
962	0.345093	0.336607	hichip
963	-0.968612	-0.800206	hichip
964	-1.05826	-0.687776	hichip
965	-0.274874	-0.43835	hichip
966	-0.813577	-0.774009	hichip
967	-0.149924	-0.27341	hichip
968	-0.633286	-0.556064	hichip
969	-0.472097	-0.78171	hichip
970	1.83413	-0.170115	hichip
971	-0.477964	-0.305867	hichip
972	-1.73763	-1.02367	hichip
973	0.526869	-0.271853	hichip
974	-0.924568	-0.910378	hichip
975	-0.162183	-0.395368	hichip
976	1.03529	1.31422	hichip
977	0.123298	-0.300639	hichip
978	0.225385	-0.140652	hichip
979	-0.476527	-0.780222	hichip
980	-0.0963736	-0.251917	hichip
981	-1.13951	-0.88597	hichip
982	-0.474988	-0.915091	hichip
983	-1.10433	-0.523942	hichip
984	-0.818952	-0.669404	hichip
985	-0.0516704	-0.420978	hichip
986	-0.522879	-0.771967	hichip
987	0.201262	0.119516	hichip
988	-1.48505	-0.410017	hichip
989	0.0781333	-0.456051	hichip
990	-0.0162629	-0.211074	hichip
991	0.890869	0.256912	hichip
992	-0.287589	-0.395548	hichip
993	-0.23206	-0.805399	hichip
994	-0.388161	-0.298065	hichip
995	0.0916882	0.108334	hichip
996	0.564923	0.349808	hichip
997	-0.0703177	-0.528546	hichip
998	-0.309399	-0.379525	hichip
999	0.761001	0.70545	hichip
1000	-1.08281	-0.908022	hichip

## Sheet: Ext. Data Fig. 7e-g
	bait	geno	sum_norm	category
1	1_92540000	gg8.p2.ctrl.IF	2.75733	active OR to GIs
2	1_173190000	gg8.p2.ctrl.IF	0	active OR to GIs
3	1_173210000	gg8.p2.ctrl.IF	0	active OR to GIs
4	1_173260000	gg8.p2.ctrl.IF	0	active OR to GIs
5	1_174030000	gg8.p2.ctrl.IF	0	active OR to GIs
6	1_174340000	gg8.p2.ctrl.IF	0	active OR to GIs
7	10_78610000	gg8.p2.ctrl.IF	0	active OR to GIs
8	10_128970000	gg8.p2.ctrl.IF	2.75733	active OR to GIs
9	10_130090000	gg8.p2.ctrl.IF	0	active OR to GIs
10	11_49570000	gg8.p2.ctrl.IF	0	active OR to GIs
11	11_50990000	gg8.p2.ctrl.IF	0	active OR to GIs
12	11_58730000	gg8.p2.ctrl.IF	0	active OR to GIs
13	11_58810000	gg8.p2.ctrl.IF	0	active OR to GIs
14	11_59570000	gg8.p2.ctrl.IF	2.75733	active OR to GIs
15	11_74030000	gg8.p2.ctrl.IF	5.51465	active OR to GIs
16	11_87890000	gg8.p2.ctrl.IF	0	active OR to GIs
17	11_87900000	gg8.p2.ctrl.IF	0	active OR to GIs
18	11_87930000	gg8.p2.ctrl.IF	2.75733	active OR to GIs
19	13_21340000	gg8.p2.ctrl.IF	0	active OR to GIs
20	13_65160000	gg8.p2.ctrl.IF	0	active OR to GIs
21	14_50750000	gg8.p2.ctrl.IF	5.51465	active OR to GIs
22	14_52540000	gg8.p2.ctrl.IF	2.75733	active OR to GIs
23	14_54280000	gg8.p2.ctrl.IF	0	active OR to GIs
24	14_54300000	gg8.p2.ctrl.IF	0	active OR to GIs
25	15_98260000	gg8.p2.ctrl.IF	0	active OR to GIs
26	16_3780000	gg8.p2.ctrl.IF	0	active OR to GIs
27	16_58950000	gg8.p2.ctrl.IF	0	active OR to GIs
28	19_12830000	gg8.p2.ctrl.IF	5.51465	active OR to GIs
29	19_14090000	gg8.p2.ctrl.IF	0	active OR to GIs
30	2_37120000	gg8.p2.ctrl.IF	2.75733	active OR to GIs
31	2_90410000	gg8.p2.ctrl.IF	2.75733	active OR to GIs
32	2_111720000	gg8.p2.ctrl.IF	0	active OR to GIs
33	2_111790000	gg8.p2.ctrl.IF	2.75733	active OR to GIs
34	2_112200000	gg8.p2.ctrl.IF	0	active OR to GIs
35	3_97490000	gg8.p2.ctrl.IF	2.75733	active OR to GIs
36	3_106870000	gg8.p2.ctrl.IF	0	active OR to GIs
37	4_43710000	gg8.p2.ctrl.IF	0	active OR to GIs
38	4_43720000	gg8.p2.ctrl.IF	0	active OR to GIs
39	4_43820000	gg8.p2.ctrl.IF	0	active OR to GIs
40	4_58640000	gg8.p2.ctrl.IF	0	active OR to GIs
41	4_58760000	gg8.p2.ctrl.IF	0	active OR to GIs
42	4_118640000	gg8.p2.ctrl.IF	5.51465	active OR to GIs
43	4_118650000	gg8.p2.ctrl.IF	0	active OR to GIs
44	4_118720000	gg8.p2.ctrl.IF	0	active OR to GIs
45	6_42570000	gg8.p2.ctrl.IF	0	active OR to GIs
46	6_42870000	gg8.p2.ctrl.IF	0	active OR to GIs
47	6_116610000	gg8.p2.ctrl.IF	2.75733	active OR to GIs
48	9_19650000	gg8.p2.ctrl.IF	2.75733	active OR to GIs
49	9_37680000	gg8.p2.ctrl.IF	0	active OR to GIs
50	9_39950000	gg8.p2.ctrl.IF	0	active OR to GIs
51	X_74550000	gg8.p2.ctrl.IF	0	active OR to GIs
52	1_92540000	gg8tta.tetop2.h27ac.HiChIP.IP	6.69223	active OR to GIs
53	1_173190000	gg8tta.tetop2.h27ac.HiChIP.IP	0	active OR to GIs
54	1_173210000	gg8tta.tetop2.h27ac.HiChIP.IP	0	active OR to GIs
55	1_173260000	gg8tta.tetop2.h27ac.HiChIP.IP	0	active OR to GIs
56	1_174030000	gg8tta.tetop2.h27ac.HiChIP.IP	0	active OR to GIs
57	1_174340000	gg8tta.tetop2.h27ac.HiChIP.IP	0	active OR to GIs
58	10_78610000	gg8tta.tetop2.h27ac.HiChIP.IP	0	active OR to GIs
59	10_128970000	gg8tta.tetop2.h27ac.HiChIP.IP	10.0384	active OR to GIs
60	10_130090000	gg8tta.tetop2.h27ac.HiChIP.IP	3.34612	active OR to GIs
61	11_49570000	gg8tta.tetop2.h27ac.HiChIP.IP	0	active OR to GIs
62	11_50990000	gg8tta.tetop2.h27ac.HiChIP.IP	0	active OR to GIs
63	11_58730000	gg8tta.tetop2.h27ac.HiChIP.IP	0	active OR to GIs
64	11_58810000	gg8tta.tetop2.h27ac.HiChIP.IP	3.34612	active OR to GIs
65	11_59570000	gg8tta.tetop2.h27ac.HiChIP.IP	0	active OR to GIs
66	11_74030000	gg8tta.tetop2.h27ac.HiChIP.IP	10.0384	active OR to GIs
67	11_87890000	gg8tta.tetop2.h27ac.HiChIP.IP	3.34612	active OR to GIs
68	11_87900000	gg8tta.tetop2.h27ac.HiChIP.IP	3.34612	active OR to GIs
69	11_87930000	gg8tta.tetop2.h27ac.HiChIP.IP	0	active OR to GIs
70	13_21340000	gg8tta.tetop2.h27ac.HiChIP.IP	0	active OR to GIs
71	13_65160000	gg8tta.tetop2.h27ac.HiChIP.IP	0	active OR to GIs
72	14_50750000	gg8tta.tetop2.h27ac.HiChIP.IP	13.3845	active OR to GIs
73	14_52540000	gg8tta.tetop2.h27ac.HiChIP.IP	6.69223	active OR to GIs
74	14_54280000	gg8tta.tetop2.h27ac.HiChIP.IP	0	active OR to GIs
75	14_54300000	gg8tta.tetop2.h27ac.HiChIP.IP	3.34612	active OR to GIs
76	15_98260000	gg8tta.tetop2.h27ac.HiChIP.IP	3.34612	active OR to GIs
77	16_3780000	gg8tta.tetop2.h27ac.HiChIP.IP	3.34612	active OR to GIs
78	16_58950000	gg8tta.tetop2.h27ac.HiChIP.IP	3.34612	active OR to GIs
79	19_12830000	gg8tta.tetop2.h27ac.HiChIP.IP	10.0384	active OR to GIs
80	19_14090000	gg8tta.tetop2.h27ac.HiChIP.IP	3.34612	active OR to GIs
81	2_37120000	gg8tta.tetop2.h27ac.HiChIP.IP	6.69223	active OR to GIs
82	2_90410000	gg8tta.tetop2.h27ac.HiChIP.IP	13.3845	active OR to GIs
83	2_111720000	gg8tta.tetop2.h27ac.HiChIP.IP	0	active OR to GIs
84	2_111790000	gg8tta.tetop2.h27ac.HiChIP.IP	0	active OR to GIs
85	2_112200000	gg8tta.tetop2.h27ac.HiChIP.IP	0	active OR to GIs
86	3_97490000	gg8tta.tetop2.h27ac.HiChIP.IP	3.34612	active OR to GIs
87	3_106870000	gg8tta.tetop2.h27ac.HiChIP.IP	0	active OR to GIs
88	4_43710000	gg8tta.tetop2.h27ac.HiChIP.IP	0	active OR to GIs
89	4_43720000	gg8tta.tetop2.h27ac.HiChIP.IP	0	active OR to GIs
90	4_43820000	gg8tta.tetop2.h27ac.HiChIP.IP	0	active OR to GIs
91	4_58640000	gg8tta.tetop2.h27ac.HiChIP.IP	0	active OR to GIs
92	4_58760000	gg8tta.tetop2.h27ac.HiChIP.IP	0	active OR to GIs
93	4_118640000	gg8tta.tetop2.h27ac.HiChIP.IP	6.69223	active OR to GIs
94	4_118650000	gg8tta.tetop2.h27ac.HiChIP.IP	3.34612	active OR to GIs
95	4_118720000	gg8tta.tetop2.h27ac.HiChIP.IP	3.34612	active OR to GIs
96	6_42570000	gg8tta.tetop2.h27ac.HiChIP.IP	0	active OR to GIs
97	6_42870000	gg8tta.tetop2.h27ac.HiChIP.IP	0	active OR to GIs
98	6_116610000	gg8tta.tetop2.h27ac.HiChIP.IP	6.69223	active OR to GIs
99	9_19650000	gg8tta.tetop2.h27ac.HiChIP.IP	6.69223	active OR to GIs
100	9_37680000	gg8tta.tetop2.h27ac.HiChIP.IP	3.34612	active OR to GIs
101	9_39950000	gg8tta.tetop2.h27ac.HiChIP.IP	0	active OR to GIs
102	X_74550000	gg8tta.tetop2.h27ac.HiChIP.IP	0	active OR to GIs
103	1_92540000	gg8.p2.ctrl.IF	234.373	inactive OR to GIs
104	1_173190000	gg8.p2.ctrl.IF	328.122	inactive OR to GIs
105	1_173210000	gg8.p2.ctrl.IF	344.666	inactive OR to GIs
106	1_173260000	gg8.p2.ctrl.IF	154.41	inactive OR to GIs
107	1_174030000	gg8.p2.ctrl.IF	380.511	inactive OR to GIs
108	1_174340000	gg8.p2.ctrl.IF	173.712	inactive OR to GIs
109	10_78610000	gg8.p2.ctrl.IF	239.887	inactive OR to GIs
110	10_128970000	gg8.p2.ctrl.IF	499.076	inactive OR to GIs
111	10_130090000	gg8.p2.ctrl.IF	623.156	inactive OR to GIs
112	11_49570000	gg8.p2.ctrl.IF	151.653	inactive OR to GIs
113	11_50990000	gg8.p2.ctrl.IF	231.615	inactive OR to GIs
114	11_58730000	gg8.p2.ctrl.IF	245.402	inactive OR to GIs
115	11_58810000	gg8.p2.ctrl.IF	289.519	inactive OR to GIs
116	11_59570000	gg8.p2.ctrl.IF	110.293	inactive OR to GIs
117	11_74030000	gg8.p2.ctrl.IF	441.172	inactive OR to GIs
118	11_87890000	gg8.p2.ctrl.IF	82.7198	inactive OR to GIs
119	11_87900000	gg8.p2.ctrl.IF	63.4185	inactive OR to GIs
120	11_87930000	gg8.p2.ctrl.IF	132.352	inactive OR to GIs
121	13_21340000	gg8.p2.ctrl.IF	115.808	inactive OR to GIs
122	13_65160000	gg8.p2.ctrl.IF	107.536	inactive OR to GIs
123	14_50750000	gg8.p2.ctrl.IF	485.289	inactive OR to GIs
124	14_52540000	gg8.p2.ctrl.IF	446.687	inactive OR to GIs
125	14_54280000	gg8.p2.ctrl.IF	124.08	inactive OR to GIs
126	14_54300000	gg8.p2.ctrl.IF	55.1465	inactive OR to GIs
127	15_98260000	gg8.p2.ctrl.IF	435.657	inactive OR to GIs
128	16_3780000	gg8.p2.ctrl.IF	449.444	inactive OR to GIs
129	16_58950000	gg8.p2.ctrl.IF	204.042	inactive OR to GIs
130	19_12830000	gg8.p2.ctrl.IF	413.599	inactive OR to GIs
131	19_14090000	gg8.p2.ctrl.IF	99.2637	inactive OR to GIs
132	2_37120000	gg8.p2.ctrl.IF	311.578	inactive OR to GIs
133	2_90410000	gg8.p2.ctrl.IF	121.322	inactive OR to GIs
134	2_111720000	gg8.p2.ctrl.IF	157.168	inactive OR to GIs
135	2_111790000	gg8.p2.ctrl.IF	159.925	inactive OR to GIs
136	2_112200000	gg8.p2.ctrl.IF	107.536	inactive OR to GIs
137	3_97490000	gg8.p2.ctrl.IF	115.808	inactive OR to GIs
138	3_106870000	gg8.p2.ctrl.IF	55.1465	inactive OR to GIs
139	4_43710000	gg8.p2.ctrl.IF	19.3013	inactive OR to GIs
140	4_43720000	gg8.p2.ctrl.IF	13.7866	inactive OR to GIs
141	4_43820000	gg8.p2.ctrl.IF	30.3306	inactive OR to GIs
142	4_58640000	gg8.p2.ctrl.IF	30.3306	inactive OR to GIs
143	4_58760000	gg8.p2.ctrl.IF	68.9331	inactive OR to GIs
144	4_118640000	gg8.p2.ctrl.IF	358.452	inactive OR to GIs
145	4_118650000	gg8.p2.ctrl.IF	366.724	inactive OR to GIs
146	4_118720000	gg8.p2.ctrl.IF	391.54	inactive OR to GIs
147	6_42570000	gg8.p2.ctrl.IF	239.887	inactive OR to GIs
148	6_42870000	gg8.p2.ctrl.IF	526.649	inactive OR to GIs
149	6_116610000	gg8.p2.ctrl.IF	267.461	inactive OR to GIs
150	9_19650000	gg8.p2.ctrl.IF	410.842	inactive OR to GIs
151	9_37680000	gg8.p2.ctrl.IF	300.548	inactive OR to GIs
152	9_39950000	gg8.p2.ctrl.IF	374.996	inactive OR to GIs
153	X_74550000	gg8.p2.ctrl.IF	0	inactive OR to GIs
154	1_92540000	gg8tta.tetop2.h27ac.HiChIP.IP	107.076	inactive OR to GIs
155	1_173190000	gg8tta.tetop2.h27ac.HiChIP.IP	46.8456	inactive OR to GIs
156	1_173210000	gg8tta.tetop2.h27ac.HiChIP.IP	86.999	inactive OR to GIs
157	1_173260000	gg8tta.tetop2.h27ac.HiChIP.IP	56.884	inactive OR to GIs
158	1_174030000	gg8tta.tetop2.h27ac.HiChIP.IP	86.999	inactive OR to GIs
159	1_174340000	gg8tta.tetop2.h27ac.HiChIP.IP	66.9223	inactive OR to GIs
160	10_78610000	gg8tta.tetop2.h27ac.HiChIP.IP	83.6529	inactive OR to GIs
161	10_128970000	gg8tta.tetop2.h27ac.HiChIP.IP	234.228	inactive OR to GIs
162	10_130090000	gg8tta.tetop2.h27ac.HiChIP.IP	100.384	inactive OR to GIs
163	11_49570000	gg8tta.tetop2.h27ac.HiChIP.IP	20.0767	inactive OR to GIs
164	11_50990000	gg8tta.tetop2.h27ac.HiChIP.IP	93.6913	inactive OR to GIs
165	11_58730000	gg8tta.tetop2.h27ac.HiChIP.IP	70.2685	inactive OR to GIs
166	11_58810000	gg8tta.tetop2.h27ac.HiChIP.IP	86.999	inactive OR to GIs
167	11_59570000	gg8tta.tetop2.h27ac.HiChIP.IP	46.8456	inactive OR to GIs
168	11_74030000	gg8tta.tetop2.h27ac.HiChIP.IP	157.268	inactive OR to GIs
169	11_87890000	gg8tta.tetop2.h27ac.HiChIP.IP	40.1534	inactive OR to GIs
170	11_87900000	gg8tta.tetop2.h27ac.HiChIP.IP	53.5379	inactive OR to GIs
171	11_87930000	gg8tta.tetop2.h27ac.HiChIP.IP	80.3068	inactive OR to GIs
172	13_21340000	gg8tta.tetop2.h27ac.HiChIP.IP	50.1918	inactive OR to GIs
173	13_65160000	gg8tta.tetop2.h27ac.HiChIP.IP	16.7306	inactive OR to GIs
174	14_50750000	gg8tta.tetop2.h27ac.HiChIP.IP	140.537	inactive OR to GIs
175	14_52540000	gg8tta.tetop2.h27ac.HiChIP.IP	133.845	inactive OR to GIs
176	14_54280000	gg8tta.tetop2.h27ac.HiChIP.IP	53.5379	inactive OR to GIs
177	14_54300000	gg8tta.tetop2.h27ac.HiChIP.IP	30.1151	inactive OR to GIs
178	15_98260000	gg8tta.tetop2.h27ac.HiChIP.IP	137.191	inactive OR to GIs
179	16_3780000	gg8tta.tetop2.h27ac.HiChIP.IP	137.191	inactive OR to GIs
180	16_58950000	gg8tta.tetop2.h27ac.HiChIP.IP	70.2685	inactive OR to GIs
181	19_12830000	gg8tta.tetop2.h27ac.HiChIP.IP	107.076	inactive OR to GIs
182	19_14090000	gg8tta.tetop2.h27ac.HiChIP.IP	30.1151	inactive OR to GIs
183	2_37120000	gg8tta.tetop2.h27ac.HiChIP.IP	83.6529	inactive OR to GIs
184	2_90410000	gg8tta.tetop2.h27ac.HiChIP.IP	33.4612	inactive OR to GIs
185	2_111720000	gg8tta.tetop2.h27ac.HiChIP.IP	53.5379	inactive OR to GIs
186	2_111790000	gg8tta.tetop2.h27ac.HiChIP.IP	53.5379	inactive OR to GIs
187	2_112200000	gg8tta.tetop2.h27ac.HiChIP.IP	10.0384	inactive OR to GIs
188	3_97490000	gg8tta.tetop2.h27ac.HiChIP.IP	46.8456	inactive OR to GIs
189	3_106870000	gg8tta.tetop2.h27ac.HiChIP.IP	30.1151	inactive OR to GIs
190	4_43710000	gg8tta.tetop2.h27ac.HiChIP.IP	23.4228	inactive OR to GIs
191	4_43720000	gg8tta.tetop2.h27ac.HiChIP.IP	13.3845	inactive OR to GIs
192	4_43820000	gg8tta.tetop2.h27ac.HiChIP.IP	13.3845	inactive OR to GIs
193	4_58640000	gg8tta.tetop2.h27ac.HiChIP.IP	13.3845	inactive OR to GIs
194	4_58760000	gg8tta.tetop2.h27ac.HiChIP.IP	13.3845	inactive OR to GIs
195	4_118640000	gg8tta.tetop2.h27ac.HiChIP.IP	120.46	inactive OR to GIs
196	4_118650000	gg8tta.tetop2.h27ac.HiChIP.IP	133.845	inactive OR to GIs
197	4_118720000	gg8tta.tetop2.h27ac.HiChIP.IP	100.384	inactive OR to GIs
198	6_42570000	gg8tta.tetop2.h27ac.HiChIP.IP	63.5762	inactive OR to GIs
199	6_42870000	gg8tta.tetop2.h27ac.HiChIP.IP	103.73	inactive OR to GIs
200	6_116610000	gg8tta.tetop2.h27ac.HiChIP.IP	110.422	inactive OR to GIs
201	9_19650000	gg8tta.tetop2.h27ac.HiChIP.IP	70.2685	inactive OR to GIs
202	9_37680000	gg8tta.tetop2.h27ac.HiChIP.IP	97.0374	inactive OR to GIs
203	9_39950000	gg8tta.tetop2.h27ac.HiChIP.IP	60.2301	inactive OR to GIs
204	X_74550000	gg8tta.tetop2.h27ac.HiChIP.IP	0	inactive OR to GIs
205	1_92540000	gg8.p2.ctrl.IF	79.9624	GIs to GIs
206	1_173190000	gg8.p2.ctrl.IF	49.6319	GIs to GIs
207	1_173210000	gg8.p2.ctrl.IF	19.3013	GIs to GIs
208	1_173260000	gg8.p2.ctrl.IF	24.8159	GIs to GIs
209	1_174030000	gg8.p2.ctrl.IF	41.3599	GIs to GIs
210	1_174340000	gg8.p2.ctrl.IF	19.3013	GIs to GIs
211	10_78610000	gg8.p2.ctrl.IF	24.8159	GIs to GIs
212	10_128970000	gg8.p2.ctrl.IF	126.837	GIs to GIs
213	10_130090000	gg8.p2.ctrl.IF	44.1172	GIs to GIs
214	11_49570000	gg8.p2.ctrl.IF	11.0293	GIs to GIs
215	11_50990000	gg8.p2.ctrl.IF	66.1758	GIs to GIs
216	11_58730000	gg8.p2.ctrl.IF	44.1172	GIs to GIs
217	11_58810000	gg8.p2.ctrl.IF	52.3892	GIs to GIs
218	11_59570000	gg8.p2.ctrl.IF	30.3306	GIs to GIs
219	11_74030000	gg8.p2.ctrl.IF	85.4771	GIs to GIs
220	11_87890000	gg8.p2.ctrl.IF	44.1172	GIs to GIs
221	11_87900000	gg8.p2.ctrl.IF	19.3013	GIs to GIs
222	11_87930000	gg8.p2.ctrl.IF	49.6319	GIs to GIs
223	13_21340000	gg8.p2.ctrl.IF	35.8452	GIs to GIs
224	13_65160000	gg8.p2.ctrl.IF	22.0586	GIs to GIs
225	14_50750000	gg8.p2.ctrl.IF	148.896	GIs to GIs
226	14_52540000	gg8.p2.ctrl.IF	57.9038	GIs to GIs
227	14_54280000	gg8.p2.ctrl.IF	33.0879	GIs to GIs
228	14_54300000	gg8.p2.ctrl.IF	19.3013	GIs to GIs
229	15_98260000	gg8.p2.ctrl.IF	113.05	GIs to GIs
230	16_3780000	gg8.p2.ctrl.IF	129.594	GIs to GIs
231	16_58950000	gg8.p2.ctrl.IF	33.0879	GIs to GIs
232	19_12830000	gg8.p2.ctrl.IF	96.5064	GIs to GIs
233	19_14090000	gg8.p2.ctrl.IF	22.0586	GIs to GIs
234	2_37120000	gg8.p2.ctrl.IF	27.5733	GIs to GIs
235	2_90410000	gg8.p2.ctrl.IF	49.6319	GIs to GIs
236	2_111720000	gg8.p2.ctrl.IF	41.3599	GIs to GIs
237	2_111790000	gg8.p2.ctrl.IF	44.1172	GIs to GIs
238	2_112200000	gg8.p2.ctrl.IF	27.5733	GIs to GIs
239	3_97490000	gg8.p2.ctrl.IF	41.3599	GIs to GIs
240	3_106870000	gg8.p2.ctrl.IF	19.3013	GIs to GIs
241	4_43710000	gg8.p2.ctrl.IF	5.51465	GIs to GIs
242	4_43720000	gg8.p2.ctrl.IF	5.51465	GIs to GIs
243	4_43820000	gg8.p2.ctrl.IF	2.75733	GIs to GIs
244	4_58640000	gg8.p2.ctrl.IF	0	GIs to GIs
245	4_58760000	gg8.p2.ctrl.IF	22.0586	GIs to GIs
246	4_118640000	gg8.p2.ctrl.IF	77.2051	GIs to GIs
247	4_118650000	gg8.p2.ctrl.IF	90.9917	GIs to GIs
248	4_118720000	gg8.p2.ctrl.IF	60.6612	GIs to GIs
249	6_42570000	gg8.p2.ctrl.IF	16.544	GIs to GIs
250	6_42870000	gg8.p2.ctrl.IF	88.2344	GIs to GIs
251	6_116610000	gg8.p2.ctrl.IF	68.9331	GIs to GIs
252	9_19650000	gg8.p2.ctrl.IF	90.9917	GIs to GIs
253	9_37680000	gg8.p2.ctrl.IF	74.4478	GIs to GIs
254	9_39950000	gg8.p2.ctrl.IF	22.0586	GIs to GIs
255	X_74550000	gg8.p2.ctrl.IF	0	GIs to GIs
256	1_92540000	gg8tta.tetop2.h27ac.HiChIP.IP	46.8456	GIs to GIs
257	1_173190000	gg8tta.tetop2.h27ac.HiChIP.IP	6.69223	GIs to GIs
258	1_173210000	gg8tta.tetop2.h27ac.HiChIP.IP	16.7306	GIs to GIs
259	1_173260000	gg8tta.tetop2.h27ac.HiChIP.IP	10.0384	GIs to GIs
260	1_174030000	gg8tta.tetop2.h27ac.HiChIP.IP	33.4612	GIs to GIs
261	1_174340000	gg8tta.tetop2.h27ac.HiChIP.IP	13.3845	GIs to GIs
262	10_78610000	gg8tta.tetop2.h27ac.HiChIP.IP	3.34612	GIs to GIs
263	10_128970000	gg8tta.tetop2.h27ac.HiChIP.IP	113.768	GIs to GIs
264	10_130090000	gg8tta.tetop2.h27ac.HiChIP.IP	20.0767	GIs to GIs
265	11_49570000	gg8tta.tetop2.h27ac.HiChIP.IP	3.34612	GIs to GIs
266	11_50990000	gg8tta.tetop2.h27ac.HiChIP.IP	16.7306	GIs to GIs
267	11_58730000	gg8tta.tetop2.h27ac.HiChIP.IP	3.34612	GIs to GIs
268	11_58810000	gg8tta.tetop2.h27ac.HiChIP.IP	23.4228	GIs to GIs
269	11_59570000	gg8tta.tetop2.h27ac.HiChIP.IP	16.7306	GIs to GIs
270	11_74030000	gg8tta.tetop2.h27ac.HiChIP.IP	46.8456	GIs to GIs
271	11_87890000	gg8tta.tetop2.h27ac.HiChIP.IP	23.4228	GIs to GIs
272	11_87900000	gg8tta.tetop2.h27ac.HiChIP.IP	16.7306	GIs to GIs
273	11_87930000	gg8tta.tetop2.h27ac.HiChIP.IP	26.7689	GIs to GIs
274	13_21340000	gg8tta.tetop2.h27ac.HiChIP.IP	10.0384	GIs to GIs
275	13_65160000	gg8tta.tetop2.h27ac.HiChIP.IP	3.34612	GIs to GIs
276	14_50750000	gg8tta.tetop2.h27ac.HiChIP.IP	36.8073	GIs to GIs
277	14_52540000	gg8tta.tetop2.h27ac.HiChIP.IP	30.1151	GIs to GIs
278	14_54280000	gg8tta.tetop2.h27ac.HiChIP.IP	16.7306	GIs to GIs
279	14_54300000	gg8tta.tetop2.h27ac.HiChIP.IP	6.69223	GIs to GIs
280	15_98260000	gg8tta.tetop2.h27ac.HiChIP.IP	20.0767	GIs to GIs
281	16_3780000	gg8tta.tetop2.h27ac.HiChIP.IP	36.8073	GIs to GIs
282	16_58950000	gg8tta.tetop2.h27ac.HiChIP.IP	10.0384	GIs to GIs
283	19_12830000	gg8tta.tetop2.h27ac.HiChIP.IP	43.4995	GIs to GIs
284	19_14090000	gg8tta.tetop2.h27ac.HiChIP.IP	10.0384	GIs to GIs
285	2_37120000	gg8tta.tetop2.h27ac.HiChIP.IP	30.1151	GIs to GIs
286	2_90410000	gg8tta.tetop2.h27ac.HiChIP.IP	23.4228	GIs to GIs
287	2_111720000	gg8tta.tetop2.h27ac.HiChIP.IP	13.3845	GIs to GIs
288	2_111790000	gg8tta.tetop2.h27ac.HiChIP.IP	6.69223	GIs to GIs
289	2_112200000	gg8tta.tetop2.h27ac.HiChIP.IP	3.34612	GIs to GIs
290	3_97490000	gg8tta.tetop2.h27ac.HiChIP.IP	20.0767	GIs to GIs
291	3_106870000	gg8tta.tetop2.h27ac.HiChIP.IP	10.0384	GIs to GIs
292	4_43710000	gg8tta.tetop2.h27ac.HiChIP.IP	6.69223	GIs to GIs
293	4_43720000	gg8tta.tetop2.h27ac.HiChIP.IP	13.3845	GIs to GIs
294	4_43820000	gg8tta.tetop2.h27ac.HiChIP.IP	3.34612	GIs to GIs
295	4_58640000	gg8tta.tetop2.h27ac.HiChIP.IP	0	GIs to GIs
296	4_58760000	gg8tta.tetop2.h27ac.HiChIP.IP	10.0384	GIs to GIs
297	4_118640000	gg8tta.tetop2.h27ac.HiChIP.IP	40.1534	GIs to GIs
298	4_118650000	gg8tta.tetop2.h27ac.HiChIP.IP	50.1918	GIs to GIs
299	4_118720000	gg8tta.tetop2.h27ac.HiChIP.IP	26.7689	GIs to GIs
300	6_42570000	gg8tta.tetop2.h27ac.HiChIP.IP	6.69223	GIs to GIs
301	6_42870000	gg8tta.tetop2.h27ac.HiChIP.IP	26.7689	GIs to GIs
302	6_116610000	gg8tta.tetop2.h27ac.HiChIP.IP	56.884	GIs to GIs
303	9_19650000	gg8tta.tetop2.h27ac.HiChIP.IP	53.5379	GIs to GIs
304	9_37680000	gg8tta.tetop2.h27ac.HiChIP.IP	33.4612	GIs to GIs
305	9_39950000	gg8tta.tetop2.h27ac.HiChIP.IP	0	GIs to GIs
306	X_74550000	gg8tta.tetop2.h27ac.HiChIP.IP	0	GIs to GIs
