# Supplementary material for: RNA-mediated symmetry breaking enables singular olfactory receptor choice
Source: Nature. 2023 Dec 20;625(7993):181–8. doi: 10.1038/s41586-023-06845-4 (PMC10765522; doi:10.1038/s41586-023-06845-4)
Supplement: Supplementary file 15 — Source Data Extended Data Fig. 8 [file 41586_2023_6845_MOESM15_ESM.xlsx]

## Sheet: Ext. Data. Fig. 8e
	Dim.1	Dim.2	age	cell
1	-17.2162	3.14921	MOE_adult	1
2	-12.9826	4.21373	MOE_adult	2
3	-19.4731	4.16112	MOE_adult	3
4	-11.2573	-0.631975	MOE_adult	4
5	-3.35689	-4.18371	MOE_adult	5
6	4.44897	-2.17364	MOE_adult	6
7	-17.7155	4.92631	MOE_adult	7
8	-19.8242	5.16047	MOE_adult	8
9	-24.4361	6.98459	MOE_adult	9
10	-16.3415	6.21581	MOE_adult	10
11	-24.5349	4.70652	MOE_adult	11
12	-5.26747	6.85633	MOE_adult	12
13	-16.0177	8.30719	MOE_adult	13
14	-5.10458	8.28642	MOE_adult	14
15	-7.96764	6.47081	MOE_adult	15
16	-10.2327	6.58034	MOE_adult	16
17	-17.2675	8.92537	MOE_adult	17
18	-9.91451	6.58765	MOE_adult	18
19	-12.0338	0.941445	MOE_adult	71
20	-7.13254	-2.57134	MOE_adult	72
21	17.9696	-6.39483	MOE_adult	73
22	-9.08717	-3.4697	MOE_adult	74
23	-15.0816	1.47186	MOE_adult	75
24	-13.1164	1.79286	MOE_adult	76
25	21.6996	-7.25851	MOE_adult	77
26	-5.01747	-1.50497	MOE_adult	78
27	-13.3969	1.00559	MOE_adult	79
28	-8.92631	-0.5139	MOE_adult	80
29	-3.91773	0.487999	MOE_adult	81
30	-10.5041	3.67104	MOE_adult	82
31	-8.07291	6.34382	MOE_adult	83
32	6.85035	-12.2732	MOE_adult	84
33	-4.40173	-2.0222	MOE_adult	85
34	-11.1692	0.935119	MOE_adult	86
35	-7.76085	0.91751	MOE_adult	87
36	-10.4212	0.66542	MOE_adult	88
37	-15.129	2.41672	MOE_adult	89
38	-10.351	2.90839	MOE_adult	90
39	-8.23188	-2.28324	MOE_adult	91
40	2.31756	-2.79988	MOE_adult	92
41	-2.04366	-0.848329	MOE_adult	93
42	-7.90242	-2.85039	MOE_adult	94
43	-9.18063	2.65359	MOE_adult	95
44	-0.682856	-7.42912	MOE_adult	96
45	-6.21596	0.0858642	MOE_adult	97
46	-9.29276	2.19895	MOE_adult	98
47	-3.13548	2.00198	MOE_adult	99
48	-0.418657	-7.6529	MOE_adult	100
49	17.6759	-9.65894	MOE_adult	101
50	-5.20807	0.534378	MOE_adult	102
51	7.92209	1.3785	MOE_adult	103
52	-12.5896	5.08871	MOE_adult	104
53	-6.30937	-1.68563	MOE_adult	105
54	-7.30249	-3.83553	MOE_adult	106
55	-9.49953	-4.11935	MOE_adult	107
56	-5.89701	-0.293137	MOE_adult	108
57	-9.0643	4.15264	MOE_adult	109
58	-11.0386	-1.97256	MOE_adult	110
59	-18.4332	3.73843	MOE_adult	111
60	-19.9645	3.43072	MOE_adult	112
61	-7.42644	-2.43439	MOE_adult	113
62	-13.836	5.38628	MOE_adult	114
63	-11.5105	1.43212	MOE_adult	115
64	-11.9166	3.14992	MOE_adult	116
65	-17.4873	7.48321	MOE_adult	117
66	-7.07646	-5.64193	MOE_adult	118
67	-15.3868	3.19663	MOE_adult	119
68	-14.6772	-0.335751	MOE_adult	120
69	-2.23123	0.225051	MOE_adult	121
70	-6.09307	0.375664	MOE_adult	122
71	-10.8789	2.10457	MOE_adult	123
72	-8.69577	-3.97772	MOE_adult	124
73	-16.9651	3.92923	MOE_adult	125
74	-11.3568	4.26804	MOE_adult	126
75	1.1806	3.21604	MOE_adult	127
76	-12.3665	3.26576	MOE_adult	128
77	-8.63273	1.09408	MOE_adult	129
78	-13.7325	4.17728	MOE_adult	186
79	-13.7547	1.92247	MOE_adult	187
80	-17.409	3.57422	MOE_adult	188
81	14.2437	-7.40184	MOE_adult	189
82	-13.4341	-2.70837	MOE_adult	190
83	-8.98084	-0.537055	MOE_adult	191
84	-9.08879	0.598595	MOE_adult	192
85	-14.1379	5.01061	MOE_adult	193
86	-8.49504	4.26751	MOE_adult	194
87	-9.4897	2.45492	MOE_adult	195
88	-12.2378	1.49068	MOE_adult	196
89	-6.53575	2.0449	MOE_adult	197
90	14.7048	-10.9422	MOE_adult	198
91	-1.78059	2.60298	MOE_adult	199
92	-4.42069	-3.54418	MOE_adult	200
93	-7.40394	-0.284124	MOE_adult	201
94	3.26209	-8.40189	MOE_adult	202
95	-8.6902	-3.69762	MOE_adult	203
96	-11.4754	6.05769	MOE_adult	204
97	-13.6005	0.932313	MOE_adult	205
98	-8.7892	1.72969	MOE_adult	206
99	-12.9483	4.6636	MOE_adult	207
100	-13.1608	2.71408	MOE_adult	208
101	-9.68528	2.80145	MOE_adult	209
102	-10.1765	2.86499	MOE_adult	210
103	-6.69595	-2.04389	MOE_adult	211
104	-4.46658	0.17745	MOE_adult	212
105	-9.9504	5.94139	MOE_adult	213
106	-3.24181	-4.57462	MOE_adult	214
107	-10.3861	1.61099	MOE_adult	215
108	-4.13374	-3.25721	MOE_adult	216
109	-9.6828	3.29468	MOE_adult	217
110	-16.0757	5.80119	MOE_adult	218
111	-10.2648	-0.201212	MOE_adult	219
112	-1.98257	-4.50049	MOE_adult	220
113	2.70111	-4.44529	MOE_adult	221
114	2.86767	-6.5222	MOE_adult	222
115	-9.50828	1.32871	MOE_adult	223
116	-7.86801	-0.494598	MOE_adult	224
117	-4.38145	2.22317	MOE_adult	225
118	-2.409	-4.77667	MOE_adult	226
119	-19.736	6.18925	MOE_adult	227
120	-8.78833	3.92009	MOE_adult	228
121	-7.58469	3.79402	MOE_adult	229
122	8.85862	-0.597084	MOE_adult	230
123	-11.5964	0.53486	MOE_adult	231
124	11.0425	-3.30763	MOE_adult	232
125	19.1784	-0.757353	MOE_adult	233
126	-15.6237	7.33861	MOE_adult	234
127	-7.44968	0.213627	MOE_adult	235
128	0.506154	2.76667	MOE_adult	236
129	-12.1566	0.976905	MOE_adult	237
130	-11.4771	0.731024	MOE_adult	238
131	-7.59139	1.93006	MOE_adult	239
132	-16.3491	4.96419	MOE_adult	240
133	-18.5215	-3.25713	MOE_adult	241
134	-10.8704	5.12908	MOE_adult	242
135	-14.8865	0.934837	MOE_adult	243
136	-14.9384	6.13141	MOE_adult	244
137	-3.60896	-3.58269	MOE_adult	245
138	-11.8161	4.25927	MOE_adult	246
139	-9.14924	0.566993	MOE_adult	247
140	-10.518	1.88768	MOE_adult	248
141	-13.6647	3.45087	MOE_adult	249
142	-14.1214	4.40875	MOE_adult	250
143	-5.94564	3.74893	MOE_adult	251
144	-11.3253	5.83295	MOE_adult	252
145	-7.18172	-0.635128	MOE_adult	253
146	-3.5581	3.27343	MOE_adult	254
147	-15.6371	2.02426	MOE_adult	255
148	0.290579	-1.88219	MOE_adult	256
149	-7.40507	1.95709	MOE_adult	257
150	-13.1184	0.800032	MOE_adult	258
151	-8.6265	-34.3672	MOE_adult	259
152	-3.00513	-4.42987	MOE_adult	260
153	-16.0691	-0.211265	MOE_adult	261
154	-10.9084	8.29936	MOE_adult	262
155	-10.8218	3.70949	MOE_adult	263
156	7.15706	-15.6003	MOE_adult	264
157	-3.91543	-7.54426	MOE_adult	265
158	8.17069	-10.3592	MOE_adult	266
159	-13.8232	2.33831	MOE_adult	267
160	-4.5814	1.61571	MOE_adult	268
161	-14.2214	3.10856	MOE_adult	269
162	-5.20652	3.70421	MOE_adult	270
163	17.45	0.753432	MOE_newborn	19
164	14.2149	-20.2381	MOE_newborn	20
165	6.07102	-13.1717	MOE_newborn	21
166	23.1378	-7.49683	MOE_newborn	22
167	6.14845	-11.9244	MOE_newborn	23
168	-8.04361	-5.04073	MOE_newborn	24
169	0.139871	-10.1993	MOE_newborn	25
170	5.19256	-9.41292	MOE_newborn	26
171	-10.2801	-0.551127	MOE_newborn	27
172	3.11434	-12.7612	MOE_newborn	28
173	10.3595	-10.9895	MOE_newborn	29
174	1.99961	-8.52066	MOE_newborn	30
175	14.0592	-11.7325	MOE_newborn	31
176	15.2431	-12.9219	MOE_newborn	32
177	-4.87908	-8.61544	MOE_newborn	33
178	-0.289511	-7.09012	MOE_newborn	34
179	-10.8441	-7.6406	MOE_newborn	35
180	21.6423	-25.0757	MOE_newborn	36
181	5.47369	-9.97451	MOE_newborn	37
182	-7.25647	-6.07893	MOE_newborn	38
183	5.19724	-11.2613	MOE_newborn	39
184	5.87437	-10.2461	MOE_newborn	40
185	14.6366	-10.4771	MOE_newborn	41
186	1.87352	-10.0168	MOE_newborn	42
187	23.5472	-13.6782	MOE_newborn	43
188	-5.22412	-7.99453	MOE_newborn	44
189	1.41818	-4.55982	MOE_newborn	45
190	21.2493	-7.25927	MOE_newborn	46
191	7.7894	-12.552	MOE_newborn	47
192	9.04489	-16.0151	MOE_newborn	48
193	-10.9127	3.62418	MOE_newborn	49
194	17.9655	-18.4525	MOE_newborn	50
195	18.4677	-7.09289	MOE_newborn	51
196	0.660534	-2.59375	MOE_newborn	52
197	-0.0432944	-8.79496	MOE_newborn	53
198	-14.6733	-6.0215	MOE_newborn	54
199	-11.062	-2.57535	MOE_newborn	55
200	-7.2619	-2.23716	MOE_newborn	56
201	17.2186	-13.1588	MOE_newborn	57
202	16.383	-12.0464	MOE_newborn	58
203	18.5685	-13.476	MOE_newborn	59
204	-2.99086	-7.00216	MOE_newborn	60
205	12.9388	-12.5014	MOE_newborn	61
206	10.839	-9.58796	MOE_newborn	62
207	-8.48828	4.66591	MOE_newborn	63
208	16.575	-7.43469	MOE_newborn	64
209	-13.9904	-5.60692	MOE_newborn	65
210	-9.01608	2.65875	MOE_newborn	66
211	3.83133	-8.5725	MOE_newborn	67
212	11.177	-10.8897	MOE_newborn	68
213	0.921732	-11.9766	MOE_newborn	69
214	11.2826	-10.2671	MOE_newborn	70
215	37.5429	0.135549	MOE_newborn	271
216	21.3155	-2.44682	MOE_newborn	272
217	0.188702	14.0669	MOE_newborn	273
218	15.8522	11.8664	MOE_newborn	274
219	36.7125	8.98572	MOE_newborn	275
220	45.0812	-0.0149671	MOE_newborn	276
221	16.1833	-13.3268	MOE_newborn	277
222	24.7031	9.92298	MOE_newborn	278
223	18.1372	11.7193	MOE_newborn	279
224	9.58854	12.8956	MOE_newborn	280
225	26.0244	-5.05468	MOE_newborn	281
226	21.0833	4.99688	MOE_newborn	282
227	24.515	22.291	MOE_newborn	283
228	23.7089	7.99521	MOE_newborn	284
229	44.8493	18.6173	MOE_newborn	285
230	11.2997	-4.15108	MOE_newborn	286
231	0.441228	7.18851	MOE_newborn	287
232	-2.35012	-6.49401	MOE_newborn	288
233	9.11576	-14.5543	MOE_newborn	289
234	-9.10804	-5.84548	MOE_newborn	290
235	13.9489	-3.76543	MOE_newborn	291
236	0.0340101	9.62853	MOE_newborn	292
237	21.4548	4.29053	MOE_newborn	293
238	1.45626	22.0846	MOE_newborn	294
239	17.5356	7.52413	MOE_newborn	295
240	-13.349	-3.6282	MOE_newborn	296
241	-6.49549	13.6542	MOE_newborn	297
242	19.9396	1.66812	MOE_newborn	298
243	23.5512	4.76115	MOE_newborn	299
244	7.07383	-17.1662	MOE_newborn	300
245	4.68324	-13.0781	MOE_newborn	301
246	6.22034	16.9827	MOE_newborn	302
247	37.7413	7.08694	MOE_newborn	303
248	6.62925	25.7489	MOE_newborn	304
249	26.3318	22.9393	MOE_newborn	305
250	35.2328	20.5578	MOE_newborn	306
251	13.2628	19.3003	MOE_newborn	307
252	35.029	14.6313	MOE_newborn	308
253	41.2601	19.4475	MOE_newborn	309
254	31.6547	9.84905	MOE_newborn	310
255	2.08161	12.0754	MOE_newborn	311
256	12.4577	23.0855	MOE_newborn	312
257	17.8449	11.798	MOE_newborn	313
258	-2.43427	9.1284	MOE_newborn	314
259	38.496	2.0753	MOE_newborn	315
260	23.6373	8.22002	MOE_newborn	316
261	15.6931	22.6928	MOE_newborn	317
262	34.6149	3.07191	MOE_newborn	318
263	31.8737	11.6757	MOE_newborn	319
264	32.961	-17.1671	MOE_newborn	320
265	-1.02614	4.71749	MOE_newborn	321
266	27.2601	29.8693	MOE_newborn	322
267	12.8947	18.7427	MOE_newborn	323
268	2.06686	-8.62778	MOE_newborn	324
269	10.6657	-0.423811	MOE_newborn	325
270	32.119	9.81189	MOE_newborn	326
271	19.0918	-9.549	MOE_newborn	327
272	-8.00098	-6.68702	MOE_newborn	328
273	-12.5159	-4.74312	MOE_newborn	329
274	-0.721247	-17.826	MOE_newborn	330
275	9.64943	-9.67116	MOE_newborn	331
276	-0.213336	0.245396	MOE_newborn	332
277	23.5784	13.6328	MOE_newborn	333

## Sheet: Ext. Data. Fig. 8f
	Dim.1	Dim.2	age	cell	cluster_count	cluster_size
1	-17.2162	3.14921	MOE_adult	cell_001	15	4.93333
2	-12.9826	4.21373	MOE_adult	cell_002	16	4.5625
3	-19.4731	4.16112	MOE_adult	cell_003	17	5
4	-11.2573	-0.631975	MOE_adult	cell_004	16	4.4375
5	-3.35689	-4.18371	MOE_adult	cell_005	16	3.625
6	4.44897	-2.17364	MOE_adult	cell_006	13	3.38462
7	-17.7155	4.92631	MOE_adult	cell_007	15	4.73333
8	-19.8242	5.16047	MOE_adult	cell_008	19	4.15789
9	-24.4361	6.98459	MOE_adult	cell_009	17	4.58824
10	-16.3415	6.21581	MOE_adult	cell_010	19	4.42105
11	-24.5349	4.70652	MOE_adult	cell_011	19	4.42105
12	-5.26747	6.85633	MOE_adult	cell_012	13	4.38462
13	-16.0177	8.30719	MOE_adult	cell_013	18	3.72222
14	-5.10458	8.28642	MOE_adult	cell_014	16	3.4375
15	-7.96764	6.47081	MOE_adult	cell_015	16	4.3125
16	-10.2327	6.58034	MOE_adult	cell_016	18	3.88889
17	-17.2675	8.92537	MOE_adult	cell_017	18	4.22222
18	-9.91451	6.58765	MOE_adult	cell_018	15	3.33333
19	-12.0338	0.941445	MOE_adult	cell_071	17	3.41176
20	-7.13254	-2.57134	MOE_adult	cell_072	13	3.53846
21	17.9696	-6.39483	MOE_adult	cell_073	13	3.30769
22	-9.08717	-3.4697	MOE_adult	cell_074	14	3.85714
23	-15.0816	1.47186	MOE_adult	cell_075	15	4.6
24	-13.1164	1.79286	MOE_adult	cell_076	16	4.1875
25	21.6996	-7.25851	MOE_adult	cell_077	11	3.36364
26	-5.01747	-1.50497	MOE_adult	cell_078	15	4.46667
27	-13.3969	1.00559	MOE_adult	cell_079	16	4.4375
28	-8.92631	-0.5139	MOE_adult	cell_080	19	3.84211
29	-3.91773	0.487999	MOE_adult	cell_081	16	3.75
30	-10.5041	3.67104	MOE_adult	cell_082	19	3.73684
31	-8.07291	6.34382	MOE_adult	cell_083	11	4.81818
32	6.85035	-12.2732	MOE_adult	cell_084	20	3.85
33	-4.40173	-2.0222	MOE_adult	cell_085	20	4
34	-11.1692	0.935119	MOE_adult	cell_086	18	3.66667
35	-7.76085	0.91751	MOE_adult	cell_087	20	3.7
36	-10.4212	0.66542	MOE_adult	cell_088	16	3.75
37	-15.129	2.41672	MOE_adult	cell_089	18	4.38889
38	-10.351	2.90839	MOE_adult	cell_090	14	4.28571
39	-8.23188	-2.28324	MOE_adult	cell_091	19	4.42105
40	2.31756	-2.79988	MOE_adult	cell_092	18	4.05556
41	-2.04366	-0.848329	MOE_adult	cell_093	20	4.05
42	-7.90242	-2.85039	MOE_adult	cell_094	18	4.38889
43	-9.18063	2.65359	MOE_adult	cell_095	13	4
44	-0.682856	-7.42912	MOE_adult	cell_096	22	3.90909
45	-6.21596	0.0858642	MOE_adult	cell_097	16	4.1875
46	-9.29276	2.19895	MOE_adult	cell_098	16	5.25
47	-3.13548	2.00198	MOE_adult	cell_099	14	4.35714
48	-0.418657	-7.6529	MOE_adult	cell_100	18	4.5
49	17.6759	-9.65894	MOE_adult	cell_101	14	3.21429
50	-5.20807	0.534378	MOE_adult	cell_102	18	4.94444
51	7.92209	1.3785	MOE_adult	cell_103	20	4.3
52	-12.5896	5.08871	MOE_adult	cell_104	16	5.375
53	-6.30937	-1.68563	MOE_adult	cell_105	19	4.26316
54	-7.30249	-3.83553	MOE_adult	cell_106	20	4.05
55	-9.49953	-4.11935	MOE_adult	cell_107	18	4.5
56	-5.89701	-0.293137	MOE_adult	cell_108	18	4.27778
57	-9.0643	4.15264	MOE_adult	cell_109	16	4.1875
58	-11.0386	-1.97256	MOE_adult	cell_110	18	4.05556
59	-18.4332	3.73843	MOE_adult	cell_111	19	4.52632
60	-19.9645	3.43072	MOE_adult	cell_112	19	3.89474
61	-7.42644	-2.43439	MOE_adult	cell_113	18	4.83333
62	-13.836	5.38628	MOE_adult	cell_114	14	4.5
63	-11.5105	1.43212	MOE_adult	cell_115	18	4.94444
64	-11.9166	3.14992	MOE_adult	cell_116	18	4.66667
65	-17.4873	7.48321	MOE_adult	cell_117	16	4.875
66	-7.07646	-5.64193	MOE_adult	cell_118	14	5.64286
67	-15.3868	3.19663	MOE_adult	cell_119	17	4.35294
68	-14.6772	-0.335751	MOE_adult	cell_120	18	4.66667
69	-2.23123	0.225051	MOE_adult	cell_121	18	4.27778
70	-6.09307	0.375664	MOE_adult	cell_122	20	4.2
71	-10.8789	2.10457	MOE_adult	cell_123	18	4.94444
72	-8.69577	-3.97772	MOE_adult	cell_124	18	5.16667
73	-16.9651	3.92923	MOE_adult	cell_125	18	4.38889
74	-11.3568	4.26804	MOE_adult	cell_126	14	5.78571
75	1.1806	3.21604	MOE_adult	cell_127	14	3.57143
76	-12.3665	3.26576	MOE_adult	cell_128	21	3.57143
77	-8.63273	1.09408	MOE_adult	cell_129	19	4.42105
78	-13.7325	4.17728	MOE_adult	cell_186	18	4.16667
79	-13.7547	1.92247	MOE_adult	cell_187	16	4.6875
80	-17.409	3.57422	MOE_adult	cell_188	19	4.05263
81	14.2437	-7.40184	MOE_adult	cell_189	14	3.5
82	-13.4341	-2.70837	MOE_adult	cell_190	17	4.52941
83	-8.98084	-0.537055	MOE_adult	cell_191	20	4.25
84	-9.08879	0.598595	MOE_adult	cell_192	20	4.2
85	-14.1379	5.01061	MOE_adult	cell_193	19	4.31579
86	-8.49504	4.26751	MOE_adult	cell_194	19	4
87	-9.4897	2.45492	MOE_adult	cell_195	18	4.16667
88	-12.2378	1.49068	MOE_adult	cell_196	17	5
89	-6.53575	2.0449	MOE_adult	cell_197	19	4.73684
90	14.7048	-10.9422	MOE_adult	cell_198	16	3.4375
91	-1.78059	2.60298	MOE_adult	cell_199	18	4.55556
92	-4.42069	-3.54418	MOE_adult	cell_200	23	3.6087
93	-7.40394	-0.284124	MOE_adult	cell_201	16	4.4375
94	3.26209	-8.40189	MOE_adult	cell_202	19	4.52632
95	-8.6902	-3.69762	MOE_adult	cell_203	18	4.94444
96	-11.4754	6.05769	MOE_adult	cell_204	18	4.05556
97	-13.6005	0.932313	MOE_adult	cell_205	20	4.3
98	-8.7892	1.72969	MOE_adult	cell_206	14	6.57143
99	-12.9483	4.6636	MOE_adult	cell_207	15	5.2
100	-13.1608	2.71408	MOE_adult	cell_208	20	4.2
101	-9.68528	2.80145	MOE_adult	cell_209	16	4.3125
102	-10.1765	2.86499	MOE_adult	cell_210	14	5.57143
103	-6.69595	-2.04389	MOE_adult	cell_211	17	4.58824
104	-4.46658	0.17745	MOE_adult	cell_212	21	4.33333
105	-9.9504	5.94139	MOE_adult	cell_213	20	4
106	-3.24181	-4.57462	MOE_adult	cell_214	17	4.70588
107	-10.3861	1.61099	MOE_adult	cell_215	18	4.27778
108	-4.13374	-3.25721	MOE_adult	cell_216	18	3.83333
109	-9.6828	3.29468	MOE_adult	cell_217	16	5
110	-16.0757	5.80119	MOE_adult	cell_218	17	4
111	-10.2648	-0.201212	MOE_adult	cell_219	18	4
112	-1.98257	-4.50049	MOE_adult	cell_220	20	4.25
113	2.70111	-4.44529	MOE_adult	cell_221	13	3.46154
114	2.86767	-6.5222	MOE_adult	cell_222	16	3.875
115	-9.50828	1.32871	MOE_adult	cell_223	20	4.65
116	-7.86801	-0.494598	MOE_adult	cell_224	17	4.11765
117	-4.38145	2.22317	MOE_adult	cell_225	16	5.1875
118	-2.409	-4.77667	MOE_adult	cell_226	18	4.22222
119	-19.736	6.18925	MOE_adult	cell_227	18	4.16667
120	-8.78833	3.92009	MOE_adult	cell_228	19	4.36842
121	-7.58469	3.79402	MOE_adult	cell_229	15	3.93333
122	8.85862	-0.597084	MOE_adult	cell_230	10	3.3
123	-11.5964	0.53486	MOE_adult	cell_231	20	3.95
124	11.0425	-3.30763	MOE_adult	cell_232	14	3.85714
125	19.1784	-0.757353	MOE_adult	cell_233	12	3.16667
126	-15.6237	7.33861	MOE_adult	cell_234	15	4.13333
127	-7.44968	0.213627	MOE_adult	cell_235	18	4.16667
128	0.506154	2.76667	MOE_adult	cell_236	14	4.42857
129	-12.1566	0.976905	MOE_adult	cell_237	18	5.22222
130	-11.4771	0.731024	MOE_adult	cell_238	18	5.38889
131	-7.59139	1.93006	MOE_adult	cell_239	18	4.44444
132	-16.3491	4.96419	MOE_adult	cell_240	20	4.65
133	-18.5215	-3.25713	MOE_adult	cell_241	19	4.47368
134	-10.8704	5.12908	MOE_adult	cell_242	22	3.18182
135	-14.8865	0.934837	MOE_adult	cell_243	17	4.17647
136	-14.9384	6.13141	MOE_adult	cell_244	18	3.61111
137	-3.60896	-3.58269	MOE_adult	cell_245	11	3.36364
138	-11.8161	4.25927	MOE_adult	cell_246	17	5.05882
139	-9.14924	0.566993	MOE_adult	cell_247	16	4.375
140	-10.518	1.88768	MOE_adult	cell_248	16	4.3125
141	-13.6647	3.45087	MOE_adult	cell_249	23	4
142	-14.1214	4.40875	MOE_adult	cell_250	13	4.92308
143	-5.94564	3.74893	MOE_adult	cell_251	16	5.0625
144	-11.3253	5.83295	MOE_adult	cell_252	19	4.63158
145	-7.18172	-0.635128	MOE_adult	cell_253	18	4.16667
146	-3.5581	3.27343	MOE_adult	cell_254	19	4.36842
147	-15.6371	2.02426	MOE_adult	cell_255	18	5.16667
148	0.290579	-1.88219	MOE_adult	cell_256	18	4.55556
149	-7.40507	1.95709	MOE_adult	cell_257	21	4.66667
150	-13.1184	0.800032	MOE_adult	cell_258	14	4.42857
151	-8.6265	-34.3672	MOE_adult	cell_259	20	3.6
152	-3.00513	-4.42987	MOE_adult	cell_260	16	3.75
153	-16.0691	-0.211265	MOE_adult	cell_261	20	4.45
154	-10.9084	8.29936	MOE_adult	cell_262	19	4.15789
155	-10.8218	3.70949	MOE_adult	cell_263	18	4.5
156	7.15706	-15.6003	MOE_adult	cell_264	11	3.81818
157	-3.91543	-7.54426	MOE_adult	cell_265	16	5.5625
158	8.17069	-10.3592	MOE_adult	cell_266	13	4.15385
159	-13.8232	2.33831	MOE_adult	cell_267	17	3.94118
160	-4.5814	1.61571	MOE_adult	cell_268	17	4.41176
161	-14.2214	3.10856	MOE_adult	cell_269	16	4.4375
162	-5.20652	3.70421	MOE_adult	cell_270	18	3.88889
163	17.45	0.753432	MOE_newborn	cell_019	14	3.71429
164	14.2149	-20.2381	MOE_newborn	cell_020	12	3.5
165	6.07102	-13.1717	MOE_newborn	cell_021	14	3.28571
166	23.1378	-7.49683	MOE_newborn	cell_022	10	3.5
167	6.14845	-11.9244	MOE_newborn	cell_023	17	3.70588
168	-8.04361	-5.04073	MOE_newborn	cell_024	16	3.9375
169	0.139871	-10.1993	MOE_newborn	cell_025	12	3.66667
170	5.19256	-9.41292	MOE_newborn	cell_026	16	3.625
171	-10.2801	-0.551127	MOE_newborn	cell_027	16	3.625
172	3.11434	-12.7612	MOE_newborn	cell_028	14	4.21429
173	10.3595	-10.9895	MOE_newborn	cell_029	15	3.06667
174	1.99961	-8.52066	MOE_newborn	cell_030	11	3.27273
175	14.0592	-11.7325	MOE_newborn	cell_031	11	3.27273
176	15.2431	-12.9219	MOE_newborn	cell_032	15	3.33333
177	-4.87908	-8.61544	MOE_newborn	cell_033	16	4.6875
178	-0.289511	-7.09012	MOE_newborn	cell_034	18	4.88889
179	-10.8441	-7.6406	MOE_newborn	cell_035	16	6
180	21.6423	-25.0757	MOE_newborn	cell_036	14	3.35714
181	5.47369	-9.97451	MOE_newborn	cell_037	15	3.6
182	-7.25647	-6.07893	MOE_newborn	cell_038	19	4.89474
183	5.19724	-11.2613	MOE_newborn	cell_039	13	3.61538
184	5.87437	-10.2461	MOE_newborn	cell_040	16	3.25
185	14.6366	-10.4771	MOE_newborn	cell_041	15	3.26667
186	1.87352	-10.0168	MOE_newborn	cell_042	12	3.58333
187	23.5472	-13.6782	MOE_newborn	cell_043	13	3.69231
188	-5.22412	-7.99453	MOE_newborn	cell_044	14	4.71429
189	1.41818	-4.55982	MOE_newborn	cell_045	14	3.35714
190	21.2493	-7.25927	MOE_newborn	cell_046	13	3.61538
191	7.7894	-12.552	MOE_newborn	cell_047	13	3.46154
192	9.04489	-16.0151	MOE_newborn	cell_048	12	3.16667
193	-10.9127	3.62418	MOE_newborn	cell_049	22	3.59091
194	17.9655	-18.4525	MOE_newborn	cell_050	13	3.23077
195	18.4677	-7.09289	MOE_newborn	cell_051	12	3.66667
196	0.660534	-2.59375	MOE_newborn	cell_052	16	3.4375
197	-0.0432944	-8.79496	MOE_newborn	cell_053	19	4.47368
198	-14.6733	-6.0215	MOE_newborn	cell_054	20	4.65
199	-11.062	-2.57535	MOE_newborn	cell_055	18	4.33333
200	-7.2619	-2.23716	MOE_newborn	cell_056	14	5.28571
201	17.2186	-13.1588	MOE_newborn	cell_057	17	3.35294
202	16.383	-12.0464	MOE_newborn	cell_058	14	3.35714
203	18.5685	-13.476	MOE_newborn	cell_059	15	3.66667
204	-2.99086	-7.00216	MOE_newborn	cell_060	16	3.9375
205	12.9388	-12.5014	MOE_newborn	cell_061	18	4
206	10.839	-9.58796	MOE_newborn	cell_062	13	3.38462
207	-8.48828	4.66591	MOE_newborn	cell_063	15	5.46667
208	16.575	-7.43469	MOE_newborn	cell_064	15	3.53333
209	-13.9904	-5.60692	MOE_newborn	cell_065	21	4.19048
210	-9.01608	2.65875	MOE_newborn	cell_066	17	3.94118
211	3.83133	-8.5725	MOE_newborn	cell_067	15	3.46667
212	11.177	-10.8897	MOE_newborn	cell_068	15	3.8
213	0.921732	-11.9766	MOE_newborn	cell_069	18	3.27778
214	11.2826	-10.2671	MOE_newborn	cell_070	16	3.3125
215	37.5429	0.135549	MOE_newborn	cell_271	14	3.21429
216	21.3155	-2.44682	MOE_newborn	cell_272	16	3.375
217	0.188702	14.0669	MOE_newborn	cell_273	18	3.44444
218	15.8522	11.8664	MOE_newborn	cell_274	18	3.72222
219	36.7125	8.98572	MOE_newborn	cell_275	12	3.33333
220	45.0812	-0.0149671	MOE_newborn	cell_276	12	3.25
221	16.1833	-13.3268	MOE_newborn	cell_277	11	3.36364
222	24.7031	9.92298	MOE_newborn	cell_278	17	3.76471
223	18.1372	11.7193	MOE_newborn	cell_279	14	3.64286
224	9.58854	12.8956	MOE_newborn	cell_280	17	4.29412
225	26.0244	-5.05468	MOE_newborn	cell_281	15	3.26667
226	21.0833	4.99688	MOE_newborn	cell_282	15	3.33333
227	24.515	22.291	MOE_newborn	cell_283	15	3.13333
228	23.7089	7.99521	MOE_newborn	cell_284	16	3.4375
229	44.8493	18.6173	MOE_newborn	cell_285	13	3
230	11.2997	-4.15108	MOE_newborn	cell_286	22	4.36364
231	0.441228	7.18851	MOE_newborn	cell_287	18	4.16667
232	-2.35012	-6.49401	MOE_newborn	cell_288	17	4.64706
233	9.11576	-14.5543	MOE_newborn	cell_289	13	3.46154
234	-9.10804	-5.84548	MOE_newborn	cell_290	16	5
235	13.9489	-3.76543	MOE_newborn	cell_291	13	3.84615
236	0.0340101	9.62853	MOE_newborn	cell_292	16	4.1875
237	21.4548	4.29053	MOE_newborn	cell_293	14	3.28571
238	1.45626	22.0846	MOE_newborn	cell_294	16	4.3125
239	17.5356	7.52413	MOE_newborn	cell_295	14	3.64286
240	-13.349	-3.6282	MOE_newborn	cell_296	16	4.4375
241	-6.49549	13.6542	MOE_newborn	cell_297	19	3.63158
242	19.9396	1.66812	MOE_newborn	cell_298	16	3.1875
243	23.5512	4.76115	MOE_newborn	cell_299	16	3.3125
244	7.07383	-17.1662	MOE_newborn	cell_300	18	3.22222
245	4.68324	-13.0781	MOE_newborn	cell_301	19	3.47368
246	6.22034	16.9827	MOE_newborn	cell_302	12	3.41667
247	37.7413	7.08694	MOE_newborn	cell_303	14	3.64286
248	6.62925	25.7489	MOE_newborn	cell_304	16	3.625
249	26.3318	22.9393	MOE_newborn	cell_305	12	3.41667
250	35.2328	20.5578	MOE_newborn	cell_306	14	3.28571
251	13.2628	19.3003	MOE_newborn	cell_307	18	3.66667
252	35.029	14.6313	MOE_newborn	cell_308	15	3.2
253	41.2601	19.4475	MOE_newborn	cell_309	13	3.76923
254	31.6547	9.84905	MOE_newborn	cell_310	11	3.63636
255	2.08161	12.0754	MOE_newborn	cell_311	16	4.3125
256	12.4577	23.0855	MOE_newborn	cell_312	16	3.4375
257	17.8449	11.798	MOE_newborn	cell_313	18	3.83333
258	-2.43427	9.1284	MOE_newborn	cell_314	19	3.57895
259	38.496	2.0753	MOE_newborn	cell_315	16	3.25
260	23.6373	8.22002	MOE_newborn	cell_316	12	3.41667
261	15.6931	22.6928	MOE_newborn	cell_317	12	3.58333
262	34.6149	3.07191	MOE_newborn	cell_318	14	3.57143
263	31.8737	11.6757	MOE_newborn	cell_319	14	3.35714
264	32.961	-17.1671	MOE_newborn	cell_320	14	3.14286
265	-1.02614	4.71749	MOE_newborn	cell_321	20	4.6
266	27.2601	29.8693	MOE_newborn	cell_322	16	3.3125
267	12.8947	18.7427	MOE_newborn	cell_323	17	3.35294
268	2.06686	-8.62778	MOE_newborn	cell_324	15	3.33333
269	10.6657	-0.423811	MOE_newborn	cell_325	13	3.61538
270	32.119	9.81189	MOE_newborn	cell_326	13	3.61538
271	19.0918	-9.549	MOE_newborn	cell_327	11	3.18182
272	-8.00098	-6.68702	MOE_newborn	cell_328	17	5.23529
273	-12.5159	-4.74312	MOE_newborn	cell_329	19	3.63158
274	-0.721247	-17.826	MOE_newborn	cell_330	21	4.04762
275	9.64943	-9.67116	MOE_newborn	cell_331	11	3.36364
276	-0.213336	0.245396	MOE_newborn	cell_332	18	5
277	23.5784	13.6328	MOE_newborn	cell_333	15	3.53333
