# Supplementary material for: RNA-mediated symmetry breaking enables singular olfactory receptor choice
Source: Nature. 2023 Dec 20;625(7993):181–8. doi: 10.1038/s41586-023-06845-4 (PMC10765522; doi:10.1038/s41586-023-06845-4)
Supplement: Supplementary file 16 — Source Data Extended Data Fig. 9 [file 41586_2023_6845_MOESM16_ESM.xlsx]

## Sheet: Ext. Data Fig. 9a
	norm	geno	rep	interaction
1	427.54	red	r1	P2 to GIs
2	409.001	red	r2	P2 to GIs
3	669.814	red	r3	P2 to GIs
4	407.646	yellow	r1	P2 to GIs
5	163.327	yellow	r2	P2 to GIs
6	327.39	yellow	r3	P2 to GIs
7	425.259	green	r1	P2 to GIs
8	559.487	green	r2	P2 to GIs
9	484.959	green	r3	P2 to GIs
10	453.119	red	r1	mor28 to GIs
11	436.887	red	r2	mor28 to GIs
12	586.087	red	r3	mor28 to GIs
13	258.614	yellow	r1	mor28 to GIs
14	111.75	yellow	r2	mor28 to GIs
15	223.22	yellow	r3	mor28 to GIs
16	209.144	green	r1	mor28 to GIs
17	295.729	green	r2	mor28 to GIs
18	210.852	green	r3	mor28 to GIs
